# Supplementary material for: Sexually Dimorphic Transcriptomic Changes of Developing Fetal Brain Reveal Signaling Pathways and Marker Genes of Brain Cells in Domestic Pigs
Source: Cells. 2021 Sep 16;10(9):2439. doi: 10.3390/cells10092439 (PMC8466205; doi:10.3390/cells10092439)
Supplement: Supplementary file 1 [file cells-10-02439-s001.zip › Table S1.xlsx]

## Sheet: Sheet2
List of DEGs between GDs in male and female brains (the counts of which are shown in Table 1 in the main text) If a gene is found common DE in both sexes during same developmental periods, it is indicated Otherwise, it is shown as N/A
Gene ID	logFC	logCPM	LR	PValue	FDR	DE between GDs	Common DE in brain of both males and females during development from GD45 to GD60	Common DE in brain of both males and females during development from GD60 to GD90	Common DE in brain of both males and females during development from GD45 to GD60 and aslo from GD60 to GD90
ENSSSCG00000000184	-213165591810345	674743489455184	120401665029268	5.16654e-14	7.61237e-10	Female GD45 vs GD60 (DOWN)	N/A	N/A	N/A
ENSSSCG00000034919	-258513422458504	522276181896984	92373147147145	7.17815e-08	0.000528814	Female GD45 vs GD60 (DOWN)	N/A	N/A	N/A
ENSSSCG00000039322	-196728808406722	868708457888609	910778200513532	1.38131e-07	6.78409e-05	Female GD45 vs GD60 (DOWN)	Common DE in brain of both males and females during development from GD45 to GD60	Common DE in brain of both males and females during development from GD60 to GD90	Common DE in brain of both males and females during development from GD45 to GD60 and aslo from GD60 to GD90
ENSSSCG00000009977	-376811600009625	323604495420902	82323002457379	1.15569e-05	0.04257	Female GD45 vs GD60 (DOWN)	Common DE in brain of both males and females during development from GD45 to GD60	Common DE in brain of both males and females during development from GD60 to GD90	Common DE in brain of both males and females during development from GD45 to GD60 and aslo from GD60 to GD90
ENSSSCG00000013653	-167589320941435	649769479043378	818687338005087	1.45432e-05	0.0428559	Female GD45 vs GD60 (DOWN)	Common DE in brain of both males and females during development from GD45 to GD60	Common DE in brain of both males and females during development from GD60 to GD90	Common DE in brain of both males and females during development from GD45 to GD60 and aslo from GD60 to GD90
ENSSSCG00000014149	-191813918857085	877084974833511	80351424680401	3.13406e-05	0.076962	Female GD45 vs GD60 (DOWN)	Common DE in brain of both males and females during development from GD45 to GD60	Common DE in brain of both males and females during development from GD60 to GD90	Common DE in brain of both males and females during development from GD45 to GD60 and aslo from GD60 to GD90
ENSSSCG00000035935	-220804731073255	322876490274529	767072313265037	0.000198276	0.417343	Female GD45 vs GD60 (DOWN)	Common DE in brain of both males and females during development from GD45 to GD60	Common DE in brain of both males and females during development from GD60 to GD90	Common DE in brain of both males and females during development from GD45 to GD60 and aslo from GD60 to GD90
ENSSSCG00000014443	-10421219809836	815240021320641	73064204268925	0.001255	2.3114	Female GD45 vs GD60 (DOWN)	Common DE in brain of both males and females during development from GD45 to GD60	Common DE in brain of both males and females during development from GD60 to GD90	Common DE in brain of both males and females during development from GD45 to GD60 and aslo from GD60 to GD90
ENSSSCG00000014039	-148823572098367	517858496967701	724824251653241	0.00168526	2.75896	Female GD45 vs GD60 (DOWN)	Common DE in brain of both males and females during development from GD45 to GD60	Common DE in brain of both males and females during development from GD60 to GD90	Common DE in brain of both males and females during development from GD45 to GD60 and aslo from GD60 to GD90
ENSSSCG00000039056	-135141213591061	825390801584519	711282581384364	0.00334741	4.93208	Female GD45 vs GD60 (DOWN)	Common DE in brain of both males and females during development from GD45 to GD60	Common DE in brain of both males and females during development from GD60 to GD90	Common DE in brain of both males and females during development from GD45 to GD60 and aslo from GD60 to GD90
ENSSSCG00000009664	-177539063820667	550002204549558	686376776698196	0.0118322	15.8487	Female GD45 vs GD60 (DOWN)	Common DE in brain of both males and females during development from GD45 to GD60	Common DE in brain of both males and females during development from GD60 to GD90	Common DE in brain of both males and females during development from GD45 to GD60 and aslo from GD60 to GD90
ENSSSCG00000009704	129380109742105	666986023432239	679456061049603	0.0168069	20.636	Female GD45 vs GD60 (UP)	Common DE in brain of both males and females during development from GD45 to GD60	Common DE in brain of both males and females during development from GD60 to GD90	Common DE in brain of both males and females during development from GD45 to GD60 and aslo from GD60 to GD90
ENSSSCG00000002011	-161753123011639	687531955521943	658539975472161	0.0485594	5.50365	Female GD45 vs GD60 (DOWN)	Common DE in brain of both males and females during development from GD45 to GD60	Common DE in brain of both males and females during development from GD60 to GD90	Common DE in brain of both males and females during development from GD45 to GD60 and aslo from GD60 to GD90
ENSSSCG00000029558	-168636754900277	524493755008928	641661936461908	0.114354	120.35	Female GD45 vs GD60 (DOWN)	Common DE in brain of both males and females during development from GD45 to GD60	Common DE in brain of both males and females during development from GD60 to GD90	Common DE in brain of both males and females during development from GD45 to GD60 and aslo from GD60 to GD90
ENSSSCG00000039780	-120130910576377	594366259825939	614740046289784	0.448627	440.672	Female GD45 vs GD60 (DOWN)	Common DE in brain of both males and females during development from GD45 to GD60	Common DE in brain of both males and females during development from GD60 to GD90	Common DE in brain of both males and females during development from GD45 to GD60 and aslo from GD60 to GD90
ENSSSCG00000030552	135519375156764	46698049090075	60564271807435	0.712149	655.8	Female GD45 vs GD60 (UP)	Common DE in brain of both males and females during development from GD45 to GD60	Common DE in brain of both males and females during development from GD60 to GD90	Common DE in brain of both males and females during development from GD45 to GD60 and aslo from GD60 to GD90
ENSSSCG00000016810	-144751233771051	627514200817588	603383674189947	0.798752	692.283	Female GD45 vs GD60 (DOWN)	Common DE in brain of both males and females during development from GD45 to GD60	Common DE in brain of both males and females during development from GD60 to GD90	Common DE in brain of both males and females during development from GD45 to GD60 and aslo from GD60 to GD90
ENSSSCG00000016983	-197233282683688	350457358791018	583055019159701	2.24416	1836.97	Female GD45 vs GD60 (DOWN)	Common DE in brain of both males and females during development from GD45 to GD60	Common DE in brain of both males and females during development from GD60 to GD90	Common DE in brain of both males and females during development from GD45 to GD60 and aslo from GD60 to GD90
ENSSSCG00000008413	-122691146867793	590858988201554	581650879767886	2.41019	1869.04	Female GD45 vs GD60 (DOWN)	N/A	N/A	N/A
ENSSSCG00000038278	-182754174264633	587796101230502	578021424108913	2.89854	2135.35	Female GD45 vs GD60 (DOWN)	Common DE in brain of both males and females during development from GD45 to GD60	Common DE in brain of both males and females during development from GD60 to GD90	Common DE in brain of both males and females during development from GD45 to GD60 and aslo from GD60 to GD90
ENSSSCG00000005296	-109247639731192	757691809169256	572510501216268	3.83584	2691.3	Female GD45 vs GD60 (DOWN)	Common DE in brain of both males and females during development from GD45 to GD60	Common DE in brain of both males and females during development from GD60 to GD90	Common DE in brain of both males and females during development from GD45 to GD60 and aslo from GD60 to GD90
ENSSSCG00000017320	-144734479323823	538223447971248	571136348389855	0.411344	2754.88	Female GD45 vs GD60 (DOWN)	N/A	N/A	N/A
ENSSSCG00000030642	110547867614472	611759325669069	562069016454811	6.52322	4178.83	Female GD45 vs GD60 (UP)	Common DE in brain of both males and females during development from GD45 to GD60	Common DE in brain of both males and females during development from GD60 to GD90	Common DE in brain of both males and females during development from GD45 to GD60 and aslo from GD60 to GD90
ENSSSCG00000013350	396864842299848	556026309026073	559408909780465	7.4683	4584.91	Female GD45 vs GD60 (UP)	Common DE in brain of both males and females during development from GD45 to GD60	Common DE in brain of both males and females during development from GD60 to GD90	Common DE in brain of both males and females during development from GD45 to GD60 and aslo from GD60 to GD90
ENSSSCG00000040850	-118118882716659	583162882145874	543559657823338	16.7269	9858.19	Female GD45 vs GD60 (DOWN)	Common DE in brain of both males and females during development from GD45 to GD60	Common DE in brain of both males and females during development from GD60 to GD90	Common DE in brain of both males and females during development from GD45 to GD60 and aslo from GD60 to GD90
ENSSSCG00000035778	185056894060093	337020014849608	531665649596963	30.643	17365.2	Female GD45 vs GD60 (UP)	Common DE in brain of both males and females during development from GD45 to GD60	Common DE in brain of both males and females during development from GD60 to GD90	Common DE in brain of both males and females during development from GD45 to GD60 and aslo from GD60 to GD90
ENSSSCG00000010478	-246250418115305	265791197739374	529129064152747	34.8671	19027.1	Female GD45 vs GD60 (DOWN)	Common DE in brain of both males and females during development from GD45 to GD60	Common DE in brain of both males and females during development from GD60 to GD90	Common DE in brain of both males and females during development from GD45 to GD60 and aslo from GD60 to GD90
ENSSSCG00000013008	137292924048833	390332165317874	527287459269559	38.2945	20151.1	Female GD45 vs GD60 (UP)	Common DE in brain of both males and females during development from GD45 to GD60	Common DE in brain of both males and females during development from GD60 to GD90	Common DE in brain of both males and females during development from GD45 to GD60 and aslo from GD60 to GD90
ENSSSCG00000033674	-111662560653062	785940094393215	521449034142444	51.5525	26192.2	Female GD45 vs GD60 (DOWN)	Common DE in brain of both males and females during development from GD45 to GD60	Common DE in brain of both males and females during development from GD60 to GD90	Common DE in brain of both males and females during development from GD45 to GD60 and aslo from GD60 to GD90
ENSSSCG00000026041	-16678925687691	41115943980904	514862725238454	72.0995	35410.5	Female GD45 vs GD60 (DOWN)	Common DE in brain of both males and females during development from GD45 to GD60	Common DE in brain of both males and females during development from GD60 to GD90	Common DE in brain of both males and females during development from GD45 to GD60 and aslo from GD60 to GD90
ENSSSCG00000014309	304923008196427	160672300111469	511991143536597	83.4563	39666	Female GD45 vs GD60 (UP)	Common DE in brain of both males and females during development from GD45 to GD60	Common DE in brain of both males and females during development from GD60 to GD90	Common DE in brain of both males and females during development from GD45 to GD60 and aslo from GD60 to GD90
ENSSSCG00000033806	-162473715382776	453501927151776	498013049251801	170.131	77633.3	Female GD45 vs GD60 (DOWN)	Common DE in brain of both males and females during development from GD45 to GD60	Common DE in brain of both males and females during development from GD60 to GD90	Common DE in brain of both males and females during development from GD45 to GD60 and aslo from GD60 to GD90
ENSSSCG00000010530	-10867673757509	60941167632619	497585752036241	173.877	77633.3	Female GD45 vs GD60 (DOWN)	Common DE in brain of both males and females during development from GD45 to GD60	Common DE in brain of both males and females during development from GD60 to GD90	Common DE in brain of both males and females during development from GD45 to GD60 and aslo from GD60 to GD90
ENSSSCG00000005056	132794428014427	357487415014593	495956552874168	188.932	81874.1	Female GD45 vs GD60 (UP)	Common DE in brain of both males and females during development from GD45 to GD60	Common DE in brain of both males and females during development from GD60 to GD90	Common DE in brain of both males and females during development from GD45 to GD60 and aslo from GD60 to GD90
ENSSSCG00000025416	-912762037787295	829881168233031	492310507371411	227.521	95779.7	Female GD45 vs GD60 (DOWN)	Common DE in brain of both males and females during development from GD45 to GD60	Common DE in brain of both males and females during development from GD60 to GD90	Common DE in brain of both males and females during development from GD45 to GD60 and aslo from GD60 to GD90
ENSSSCG00000009671	113646132544025	4379143825412	488469137868616	276.741	113264	Female GD45 vs GD60 (UP)	Common DE in brain of both males and females during development from GD45 to GD60	Common DE in brain of both males and females during development from GD60 to GD90	Common DE in brain of both males and females during development from GD45 to GD60 and aslo from GD60 to GD90
ENSSSCG00000015828	11318308638261	596732940135725	486074312418072	312.682	124515	Female GD45 vs GD60 (UP)	Common DE in brain of both males and females during development from GD45 to GD60	Common DE in brain of both males and females during development from GD60 to GD90	Common DE in brain of both males and females during development from GD45 to GD60 and aslo from GD60 to GD90
ENSSSCG00000017313	-139272497800147	445168067802946	477375153345175	487.277	18893.5	Female GD45 vs GD60 (DOWN)	Common DE in brain of both males and females during development from GD45 to GD60	Common DE in brain of both males and females during development from GD60 to GD90	Common DE in brain of both males and females during development from GD45 to GD60 and aslo from GD60 to GD90
ENSSSCG00000004781	-12063413882242	699894507758704	475967739687648	523.546	197793	Female GD45 vs GD60 (DOWN)	N/A	N/A	N/A
ENSSSCG00000027417	-993809610151864	665631319466228	474834050461992	554.716	204329	Female GD45 vs GD60 (DOWN)	Common DE in brain of both males and females during development from GD45 to GD60	Common DE in brain of both males and females during development from GD60 to GD90	Common DE in brain of both males and females during development from GD45 to GD60 and aslo from GD60 to GD90
ENSSSCG00000017343	-173708583562202	832844573257637	470417066044055	694.921	249731	Female GD45 vs GD60 (DOWN)	Common DE in brain of both males and females during development from GD45 to GD60	Common DE in brain of both males and females during development from GD60 to GD90	Common DE in brain of both males and females during development from GD45 to GD60 and aslo from GD60 to GD90
ENSSSCG00000006021	-13814860816128	479173274438952	469112623841572	742.747	260563	Female GD45 vs GD60 (DOWN)	Common DE in brain of both males and females during development from GD45 to GD60	Common DE in brain of both males and females during development from GD60 to GD90	Common DE in brain of both males and females during development from GD45 to GD60 and aslo from GD60 to GD90
ENSSSCG00000018032	-102504515867494	520219957245833	468223316272871	777.227	266318	Female GD45 vs GD60 (DOWN)	Common DE in brain of both males and females during development from GD45 to GD60	Common DE in brain of both males and females during development from GD60 to GD90	Common DE in brain of both males and females during development from GD45 to GD60 and aslo from GD60 to GD90
ENSSSCG00000004588	151159215630235	30940333752305	4676025370835	802.241	268641	Female GD45 vs GD60 (UP)	Common DE in brain of both males and females during development from GD45 to GD60	Common DE in brain of both males and females during development from GD60 to GD90	Common DE in brain of both males and females during development from GD45 to GD60 and aslo from GD60 to GD90
ENSSSCG00000038685	-115386452659127	945876281359373	46682523621084	834.701	273300	Female GD45 vs GD60 (DOWN)	Common DE in brain of both males and females during development from GD45 to GD60	Common DE in brain of both males and females during development from GD60 to GD90	Common DE in brain of both males and females during development from GD45 to GD60 and aslo from GD60 to GD90
ENSSSCG00000016216	-149267168954852	620052967970236	466293339790666	8.57667	274715	Female GD45 vs GD60 (DOWN)	Common DE in brain of both males and females during development from GD45 to GD60	N/A	N/A
ENSSSCG00000014127	-262203085587589	403460011154678	463809632428957	973.568	30520.3	Female GD45 vs GD60 (DOWN)	Common DE in brain of both males and females during development from GD45 to GD60	N/A	N/A
ENSSSCG00000024403	-979882103024513	740452407506027	460345956509793	1161.83	356634	Female GD45 vs GD60 (DOWN)	Common DE in brain of both males and females during development from GD45 to GD60	Common DE in brain of both males and females during development from GD60 to GD90	Common DE in brain of both males and females during development from GD45 to GD60 and aslo from GD60 to GD90
ENSSSCG00000029388	-8351737339158	70845026544607	457867502809531	131.852	396472	Female GD45 vs GD60 (DOWN)	Common DE in brain of both males and females during development from GD45 to GD60	Common DE in brain of both males and females during development from GD60 to GD90	Common DE in brain of both males and females during development from GD45 to GD60 and aslo from GD60 to GD90
ENSSSCG00000010142	-150116421363997	547801036369707	456220692808498	1434.17	422620	Female GD45 vs GD60 (DOWN)	Common DE in brain of both males and females during development from GD45 to GD60	Common DE in brain of both males and females during development from GD60 to GD90	Common DE in brain of both males and females during development from GD45 to GD60 and aslo from GD60 to GD90
ENSSSCG00000010727	-895310981741463	630580986190409	450487138144737	1921.93	555251	Female GD45 vs GD60 (DOWN)	Common DE in brain of both males and females during development from GD45 to GD60	Common DE in brain of both males and females during development from GD60 to GD90	Common DE in brain of both males and females during development from GD45 to GD60 and aslo from GD60 to GD90
ENSSSCG00000035544	105515187049611	569526186042122	448586905832184	2117.79	600067	Female GD45 vs GD60 (UP)	Common DE in brain of both males and females during development from GD45 to GD60	Common DE in brain of both males and females during development from GD60 to GD90	Common DE in brain of both males and females during development from GD45 to GD60 and aslo from GD60 to GD90
ENSSSCG00000038543	149172004101848	326720611996716	446463872595439	236.033	656171	Female GD45 vs GD60 (UP)	Common DE in brain of both males and females during development from GD45 to GD60	Common DE in brain of both males and females during development from GD60 to GD90	Common DE in brain of both males and females during development from GD45 to GD60 and aslo from GD60 to GD90
ENSSSCG00000038296	-109774111443984	550733643278997	444441607674662	2617.16	714098	Female GD45 vs GD60 (DOWN)	Common DE in brain of both males and females during development from GD45 to GD60	N/A	N/A
ENSSSCG00000036062	132499535072319	412523824339653	443015036964497	2815	754113	Female GD45 vs GD60 (UP)	N/A	N/A	N/A
ENSSSCG00000035965	-184188088036517	792987926835221	442250907826161	2927.05	758575	Female GD45 vs GD60 (DOWN)	Common DE in brain of both males and females during development from GD45 to GD60	N/A	N/A
ENSSSCG00000036503	-901345452654391	947980475294147	442200330909374	2934.63	758575	Female GD45 vs GD60 (DOWN)	Common DE in brain of both males and females during development from GD45 to GD60	Common DE in brain of both males and females during development from GD60 to GD90	Common DE in brain of both males and females during development from GD45 to GD60 and aslo from GD60 to GD90
ENSSSCG00000015508	-133465094487091	483601952489974	441828501674994	2990.9	759792	Female GD45 vs GD60 (DOWN)	Common DE in brain of both males and females during development from GD45 to GD60	Common DE in brain of both males and females during development from GD60 to GD90	Common DE in brain of both males and females during development from GD45 to GD60 and aslo from GD60 to GD90
ENSSSCG00000031713	866760346500468	684953380208239	441390247008395	3058.62	76047.6	Female GD45 vs GD60 (UP)	Common DE in brain of both males and females during development from GD45 to GD60	Common DE in brain of both males and females during development from GD60 to GD90	Common DE in brain of both males and females during development from GD45 to GD60 and aslo from GD60 to GD90
ENSSSCG00000025810	-111810431383103	503212458850406	441147272136102	309.682	76047.6	Female GD45 vs GD60 (DOWN)	N/A	N/A	N/A
ENSSSCG00000011721	-116332816729716	425102972739402	437989888253593	3638.93	878951	Female GD45 vs GD60 (DOWN)	Common DE in brain of both males and females during development from GD45 to GD60	Common DE in brain of both males and females during development from GD60 to GD90	Common DE in brain of both males and females during development from GD45 to GD60 and aslo from GD60 to GD90
ENSSSCG00000005707	-162387512321371	709983519137176	436935090138224	3840.43	911823	Female GD45 vs GD60 (DOWN)	Common DE in brain of both males and females during development from GD45 to GD60	Common DE in brain of both males and females during development from GD60 to GD90	Common DE in brain of both males and females during development from GD45 to GD60 and aslo from GD60 to GD90
ENSSSCG00000022501	163367842432598	379987788640742	436639923579855	3898.8	911823	Female GD45 vs GD60 (UP)	N/A	N/A	N/A
ENSSSCG00000005609	-954311251784291	628674531108507	431486196866875	5073.57	1.16803e+06	Female GD45 vs GD60 (DOWN)	Common DE in brain of both males and females during development from GD45 to GD60	Common DE in brain of both males and females during development from GD60 to GD90	Common DE in brain of both males and females during development from GD45 to GD60 and aslo from GD60 to GD90
ENSSSCG00000008171	-11344430593675	536483835900848	430314356446735	5386.73	1.22105e+06	Female GD45 vs GD60 (DOWN)	Common DE in brain of both males and females during development from GD45 to GD60	Common DE in brain of both males and females during development from GD60 to GD90	Common DE in brain of both males and females during development from GD45 to GD60 and aslo from GD60 to GD90
ENSSSCG00000011238	-110104520907329	698901548210484	429251389367138	5687.51	1.26191e+06	Female GD45 vs GD60 (DOWN)	Common DE in brain of both males and females during development from GD45 to GD60	Common DE in brain of both males and females during development from GD60 to GD90	Common DE in brain of both males and females during development from GD45 to GD60 and aslo from GD60 to GD90
ENSSSCG00000017893	131949659333049	448560986824192	429077464333984	5738.3	1.26191e+06	Female GD45 vs GD60 (UP)	N/A	N/A	N/A
ENSSSCG00000012780	-168452125954915	455937347098206	424601514490338	7213.7	1.56304e+06	Female GD45 vs GD60 (DOWN)	Common DE in brain of both males and females during development from GD45 to GD60	Common DE in brain of both males and females during development from GD60 to GD90	Common DE in brain of both males and females during development from GD45 to GD60 and aslo from GD60 to GD90
ENSSSCG00000008770	-102509703525543	548305895096991	421862356170565	8298.2	1.77197e+06	Female GD45 vs GD60 (DOWN)	Common DE in brain of both males and females during development from GD45 to GD60	Common DE in brain of both males and females during development from GD60 to GD90	Common DE in brain of both males and females during development from GD45 to GD60 and aslo from GD60 to GD90
ENSSSCG00000023437	-195539098086803	442380987365128	415589645882271	11436.9	240730	Female GD45 vs GD60 (DOWN)	Common DE in brain of both males and females during development from GD45 to GD60	Common DE in brain of both males and females during development from GD60 to GD90	Common DE in brain of both males and females during development from GD45 to GD60 and aslo from GD60 to GD90
ENSSSCG00000008820	-229093719080328	243809238670827	414317893658662	12205.6	2.53293e+06	Female GD45 vs GD60 (DOWN)	Common DE in brain of both males and females during development from GD45 to GD60	Common DE in brain of both males and females during development from GD60 to GD90	Common DE in brain of both males and females during development from GD45 to GD60 and aslo from GD60 to GD90
ENSSSCG00000040638	-166156521364858	373767684129868	412071759107391	13691.9	2.80189e+06	Female GD45 vs GD60 (DOWN)	N/A	N/A	N/A
ENSSSCG00000015442	-115339644031146	44995863644545	411015717489568	14452	291693	Female GD45 vs GD60 (DOWN)	Common DE in brain of both males and females during development from GD45 to GD60	N/A	N/A
ENSSSCG00000014248	91417001281968	697972234019935	409605675461103	15533.2	3.09278e+06	Female GD45 vs GD60 (UP)	Common DE in brain of both males and females during development from GD45 to GD60	Common DE in brain of both males and females during development from GD60 to GD90	Common DE in brain of both males and females during development from GD45 to GD60 and aslo from GD60 to GD90
ENSSSCG00000016295	-988960084394087	716519335013602	407295476807526	17482.4	3.42702e+06	Female GD45 vs GD60 (DOWN)	Common DE in brain of both males and females during development from GD45 to GD60	Common DE in brain of both males and females during development from GD60 to GD90	Common DE in brain of both males and females during development from GD45 to GD60 and aslo from GD60 to GD90
ENSSSCG00000011298	-199327414528268	228504499793177	407079072022055	17677	3.42702e+06	Female GD45 vs GD60 (DOWN)	Common DE in brain of both males and females during development from GD45 to GD60	Common DE in brain of both males and females during development from GD60 to GD90	Common DE in brain of both males and females during development from GD45 to GD60 and aslo from GD60 to GD90
ENSSSCG00000037823	-113642135973601	501257998957419	40637017007098	18330.1	3.50748e+06	Female GD45 vs GD60 (DOWN)	Common DE in brain of both males and females during development from GD45 to GD60	Common DE in brain of both males and females during development from GD60 to GD90	Common DE in brain of both males and females during development from GD45 to GD60 and aslo from GD60 to GD90
ENSSSCG00000006875	-129123227186928	681427163223535	405907436187919	1876.94	3.54549e+06	Female GD45 vs GD60 (DOWN)	Common DE in brain of both males and females during development from GD45 to GD60	Common DE in brain of both males and females during development from GD60 to GD90	Common DE in brain of both males and females during development from GD45 to GD60 and aslo from GD60 to GD90
ENSSSCG00000000439	-899587099742142	932706678196496	405261648209888	19400.1	3.61824e+06	Female GD45 vs GD60 (DOWN)	Common DE in brain of both males and females during development from GD45 to GD60	Common DE in brain of both males and females during development from GD60 to GD90	Common DE in brain of both males and females during development from GD45 to GD60 and aslo from GD60 to GD90
ENSSSCG00000003949	136518685776733	496337365637208	404956645047467	19705.3	3.62922e+06	Female GD45 vs GD60 (UP)	Common DE in brain of both males and females during development from GD45 to GD60	Common DE in brain of both males and females during development from GD60 to GD90	Common DE in brain of both males and females during development from GD45 to GD60 and aslo from GD60 to GD90
ENSSSCG00000006811	-907025465210628	826048715421101	40355693790821	21168.8	3.8051e+06	Female GD45 vs GD60 (DOWN)	Common DE in brain of both males and females during development from GD45 to GD60	Common DE in brain of both males and females during development from GD60 to GD90	Common DE in brain of both males and females during development from GD45 to GD60 and aslo from GD60 to GD90
ENSSSCG00000002258	-153481625346371	580652204831139	403549569497269	2117.67	3.8051e+06	Female GD45 vs GD60 (DOWN)	Common DE in brain of both males and females during development from GD45 to GD60	Common DE in brain of both males and females during development from GD60 to GD90	Common DE in brain of both males and females during development from GD45 to GD60 and aslo from GD60 to GD90
ENSSSCG00000042304	-28223190928782	226621039916192	403195888116795	2156.36	3.82793e+06	Female GD45 vs GD60 (DOWN)	Common DE in brain of both males and females during development from GD45 to GD60	Common DE in brain of both males and females during development from GD60 to GD90	Common DE in brain of both males and females during development from GD45 to GD60 and aslo from GD60 to GD90
ENSSSCG00000009874	-144261302942145	520052277015295	402912622081174	21878.5	383760	Female GD45 vs GD60 (DOWN)	Common DE in brain of both males and females during development from GD45 to GD60	N/A	N/A
ENSSSCG00000022149	112617268777782	434076917576421	400669073738764	24541.1	4.25399e+06	Female GD45 vs GD60 (UP)	Common DE in brain of both males and females during development from GD45 to GD60	Common DE in brain of both males and females during development from GD60 to GD90	Common DE in brain of both males and females during development from GD45 to GD60 and aslo from GD60 to GD90
ENSSSCG00000037597	115800588409053	417782271472225	399894012947965	25534.5	4.37471e+06	Female GD45 vs GD60 (UP)	Common DE in brain of both males and females during development from GD45 to GD60	Common DE in brain of both males and females during development from GD60 to GD90	Common DE in brain of both males and females during development from GD45 to GD60 and aslo from GD60 to GD90
ENSSSCG00000024134	-854623672093002	633653583252088	399598325172196	25923.9	4.39038e+06	Female GD45 vs GD60 (DOWN)	Common DE in brain of both males and females during development from GD45 to GD60	Common DE in brain of both males and females during development from GD60 to GD90	Common DE in brain of both males and females during development from GD45 to GD60 and aslo from GD60 to GD90
ENSSSCG00000039535	-110261045640905	901971689023463	399348901364696	26257.1	4.39627e+06	Female GD45 vs GD60 (DOWN)	Common DE in brain of both males and females during development from GD45 to GD60	N/A	N/A
ENSSSCG00000030113	147716975324206	419542281071666	398798269004974	27007.8	4.42411e+06	Female GD45 vs GD60 (UP)	Common DE in brain of both males and females during development from GD45 to GD60	Common DE in brain of both males and females during development from GD60 to GD90	Common DE in brain of both males and females during development from GD45 to GD60 and aslo from GD60 to GD90
ENSSSCG00000004827	-123468869662651	696387214668174	398600015583871	27283.4	4.42411e+06	Female GD45 vs GD60 (DOWN)	Common DE in brain of both males and females during development from GD45 to GD60	Common DE in brain of both males and females during development from GD60 to GD90	Common DE in brain of both males and females during development from GD45 to GD60 and aslo from GD60 to GD90
ENSSSCG00000029005	777858317002012	600768316592465	39857085216389	27324.1	4.42411e+06	Female GD45 vs GD60 (UP)	Common DE in brain of both males and females during development from GD45 to GD60	Common DE in brain of both males and females during development from GD60 to GD90	Common DE in brain of both males and females during development from GD45 to GD60 and aslo from GD60 to GD90
ENSSSCG00000033733	870128863996476	792778563479531	390710409911784	40866.1	6.54479e+06	Female GD45 vs GD60 (UP)	Common DE in brain of both males and females during development from GD45 to GD60	Common DE in brain of both males and females during development from GD60 to GD90	Common DE in brain of both males and females during development from GD45 to GD60 and aslo from GD60 to GD90
ENSSSCG00000003733	-130632565224722	391328741260178	390074168308524	42219.8	6.6889e+06	Female GD45 vs GD60 (DOWN)	Common DE in brain of both males and females during development from GD45 to GD60	Common DE in brain of both males and females during development from GD60 to GD90	Common DE in brain of both males and females during development from GD45 to GD60 and aslo from GD60 to GD90
ENSSSCG00000023460	-102361792053607	741736814736398	387499441848882	48172.4	7.55077e+06	Female GD45 vs GD60 (DOWN)	Common DE in brain of both males and females during development from GD45 to GD60	Common DE in brain of both males and females during development from GD60 to GD90	Common DE in brain of both males and females during development from GD45 to GD60 and aslo from GD60 to GD90
ENSSSCG00000010479	-128352636217185	537940276154587	386155236924959	51606.8	8.00395e+06	Female GD45 vs GD60 (DOWN)	Common DE in brain of both males and females during development from GD45 to GD60	N/A	N/A
ENSSSCG00000000092	-873301991406559	836010476720095	384532749296934	56080.4	8.60717e+06	Female GD45 vs GD60 (DOWN)	Common DE in brain of both males and females during development from GD45 to GD60	Common DE in brain of both males and females during development from GD60 to GD90	Common DE in brain of both males and females during development from GD45 to GD60 and aslo from GD60 to GD90
ENSSSCG00000021646	-172244264427242	425137427485845	382358630240147	6268.96	9.52236e+06	Female GD45 vs GD60 (DOWN)	Common DE in brain of both males and females during development from GD45 to GD60	Common DE in brain of both males and females during development from GD60 to GD90	Common DE in brain of both males and females during development from GD45 to GD60 and aslo from GD60 to GD90
ENSSSCG00000030065	-816859894658461	73210249628317	380518103503253	68890.8	1.03575e+06	Female GD45 vs GD60 (DOWN)	Common DE in brain of both males and females during development from GD45 to GD60	Common DE in brain of both males and females during development from GD60 to GD90	Common DE in brain of both males and females during development from GD45 to GD60 and aslo from GD60 to GD90
ENSSSCG00000020845	-139428295953645	451101126369085	379517664133086	72515.4	1.07694e+07	Female GD45 vs GD60 (DOWN)	Common DE in brain of both males and females during development from GD45 to GD60	Common DE in brain of both males and females during development from GD60 to GD90	Common DE in brain of both males and females during development from GD45 to GD60 and aslo from GD60 to GD90
ENSSSCG00000011487	11416706150934	633353702594175	379363112559155	73092.1	1.07694e+07	Female GD45 vs GD60 (UP)	Common DE in brain of both males and females during development from GD45 to GD60	Common DE in brain of both males and females during development from GD60 to GD90	Common DE in brain of both males and females during development from GD45 to GD60 and aslo from GD60 to GD90
ENSSSCG00000026442	-105119508325084	686379567353145	379116361646114	74022.4	1.07985e+07	Female GD45 vs GD60 (DOWN)	N/A	N/A	N/A
ENSSSCG00000015961	105834985538267	483937420628626	378320955795394	77102.8	1.11376e+07	Female GD45 vs GD60 (UP)	Common DE in brain of both males and females during development from GD45 to GD60	Common DE in brain of both males and females during development from GD60 to GD90	Common DE in brain of both males and females during development from GD45 to GD60 and aslo from GD60 to GD90
ENSSSCG00000040057	163715613790807	500847745909779	377702965758911	79584.4	1.13844e+07	Female GD45 vs GD60 (UP)	Common DE in brain of both males and females during development from GD45 to GD60	Common DE in brain of both males and females during development from GD60 to GD90	Common DE in brain of both males and females during development from GD45 to GD60 and aslo from GD60 to GD90
ENSSSCG00000001485	-216403034355839	349886447294234	375307328343477	89983.9	1274829761744	Female GD45 vs GD60 (DOWN)	Common DE in brain of both males and females during development from GD45 to GD60	Common DE in brain of both males and females during development from GD60 to GD90	Common DE in brain of both males and females during development from GD45 to GD60 and aslo from GD60 to GD90
ENSSSCG00000010201	-108797454042283	447169465230463	375004544931024	91391.7	1.28244e+07	Female GD45 vs GD60 (DOWN)	Common DE in brain of both males and females during development from GD45 to GD60	Common DE in brain of both males and females during development from GD60 to GD90	Common DE in brain of both males and females during development from GD45 to GD60 and aslo from GD60 to GD90
ENSSSCG00000050398	-30413040827895	30482976835302	37462170406861	93203.3	1.29553e+07	Female GD45 vs GD60 (DOWN)	Common DE in brain of both males and females during development from GD45 to GD60	Common DE in brain of both males and females during development from GD60 to GD90	Common DE in brain of both males and females during development from GD45 to GD60 and aslo from GD60 to GD90
ENSSSCG00000011110	-104625376418364	478336223647544	374323025290657	94641.6	1.30042e+07	Female GD45 vs GD60 (DOWN)	Common DE in brain of both males and females during development from GD45 to GD60	Common DE in brain of both males and females during development from GD60 to GD90	Common DE in brain of both males and females during development from GD45 to GD60 and aslo from GD60 to GD90
ENSSSCG00000013400	-124924442262125	367560244629691	374183567815263	9532.07	1.30042e+07	Female GD45 vs GD60 (DOWN)	N/A	N/A	N/A
ENSSSCG00000007486	-339027959047857	138430415851438	369133886245933	123495	1.66934e+07	Female GD45 vs GD60 (DOWN)	Common DE in brain of both males and females during development from GD45 to GD60	Common DE in brain of both males and females during development from GD60 to GD90	Common DE in brain of both males and females during development from GD45 to GD60 and aslo from GD60 to GD90
ENSSSCG00000007164	-240231402148064	164475065393105	367351421827594	135318	1.81252e+07	Female GD45 vs GD60 (DOWN)	Common DE in brain of both males and females during development from GD45 to GD60	Common DE in brain of both males and females during development from GD60 to GD90	Common DE in brain of both males and females during development from GD45 to GD60 and aslo from GD60 to GD90
ENSSSCG00000011249	-123319954184737	441522922632773	366325542738856	142630	1.89325e+07	Female GD45 vs GD60 (DOWN)	Common DE in brain of both males and females during development from GD45 to GD60	N/A	N/A
ENSSSCG00000007423	142510733827189	467487001469947	3626725187918	172030	2.2631e+07	Female GD45 vs GD60 (UP)	N/A	N/A	N/A
ENSSSCG00000040479	976404453985942	419387517725875	36249944828335	17356.5	2.2631e+07	Female GD45 vs GD60 (UP)	Common DE in brain of both males and females during development from GD45 to GD60	N/A	N/A
ENSSSCG00000028969	-228965200339518	234178316836969	360401259739646	19329.6	2.49826e+07	Female GD45 vs GD60 (DOWN)	Common DE in brain of both males and females during development from GD45 to GD60	Common DE in brain of both males and females during development from GD60 to GD90	Common DE in brain of both males and females during development from GD45 to GD60 and aslo from GD60 to GD90
ENSSSCG00000037019	-111870632193777	625437199892498	356646004099536	234385	3.00298e+06	Female GD45 vs GD60 (DOWN)	Common DE in brain of both males and females during development from GD45 to GD60	N/A	N/A
ENSSSCG00000029326	112670654785823	427036482580252	355925965443524	243210	3.08919e+07	Female GD45 vs GD60 (UP)	Common DE in brain of both males and females during development from GD45 to GD60	Common DE in brain of both males and females during development from GD60 to GD90	Common DE in brain of both males and females during development from GD45 to GD60 and aslo from GD60 to GD90
ENSSSCG00000001427	-104874772996453	479429992845978	355695118034934	246109	3.0993e+07	Female GD45 vs GD60 (DOWN)	N/A	N/A	N/A
ENSSSCG00000032728	982789497127212	620465955347103	355356365749966	250427	3.12694e+07	Female GD45 vs GD60 (UP)	Common DE in brain of both males and females during development from GD45 to GD60	Common DE in brain of both males and females during development from GD60 to GD90	Common DE in brain of both males and females during development from GD45 to GD60 and aslo from GD60 to GD90
ENSSSCG00000017478	-102986841055314	606009753269397	354728684373613	258628	3.20221e+07	Female GD45 vs GD60 (DOWN)	Common DE in brain of both males and females during development from GD45 to GD60	Common DE in brain of both males and females during development from GD60 to GD90	Common DE in brain of both males and females during development from GD45 to GD60 and aslo from GD60 to GD90
ENSSSCG00000033117	-196678871323549	324421838312406	354405506239731	262955	3.22865e+07	Female GD45 vs GD60 (DOWN)	Common DE in brain of both males and females during development from GD45 to GD60	Common DE in brain of both males and females during development from GD60 to GD90	Common DE in brain of both males and females during development from GD45 to GD60 and aslo from GD60 to GD90
ENSSSCG00000031724	-962578554553954	801281622623431	354063271221087	267616	3.25872e+07	Female GD45 vs GD60 (DOWN)	Common DE in brain of both males and females during development from GD45 to GD60	Common DE in brain of both males and females during development from GD60 to GD90	Common DE in brain of both males and females during development from GD45 to GD60 and aslo from GD60 to GD90
ENSSSCG00000015335	-848882830508297	70791792760365	353858114605427	270450	3.26624e+07	Female GD45 vs GD60 (DOWN)	Common DE in brain of both males and females during development from GD45 to GD60	Common DE in brain of both males and females during development from GD60 to GD90	Common DE in brain of both males and females during development from GD45 to GD60 and aslo from GD60 to GD90
ENSSSCG00000005344	146801064065451	24773868240111	353180471067325	280025	3.34074e+07	Female GD45 vs GD60 (UP)	Common DE in brain of both males and females during development from GD45 to GD60	Common DE in brain of both males and females during development from GD60 to GD90	Common DE in brain of both males and females during development from GD45 to GD60 and aslo from GD60 to GD90
ENSSSCG00000008302	-789585887363113	797896616217823	353102165122117	281153	3.34074e+07	Female GD45 vs GD60 (DOWN)	Common DE in brain of both males and females during development from GD45 to GD60	Common DE in brain of both males and females during development from GD60 to GD90	Common DE in brain of both males and females during development from GD45 to GD60 and aslo from GD60 to GD90
ENSSSCG00000009869	186766489924149	372979104551277	350983503148213	313466	3.69489e+07	Female GD45 vs GD60 (UP)	Common DE in brain of both males and females during development from GD45 to GD60	N/A	N/A
ENSSSCG00000016148	-260961050640085	147366432685951	350523240180257	320964	3.75324e+07	Female GD45 vs GD60 (DOWN)	Common DE in brain of both males and females during development from GD45 to GD60	Common DE in brain of both males and females during development from GD60 to GD90	Common DE in brain of both males and females during development from GD45 to GD60 and aslo from GD60 to GD90
ENSSSCG00000022112	-82147820199886	681475213364647	350158474811645	327033	3.7661e+07	Female GD45 vs GD60 (DOWN)	Common DE in brain of both males and females during development from GD45 to GD60	Common DE in brain of both males and females during development from GD60 to GD90	Common DE in brain of both males and females during development from GD45 to GD60 and aslo from GD60 to GD90
ENSSSCG00000030877	-152434275738097	468215089135522	350149953427673	32717.6	3.7661e+07	Female GD45 vs GD60 (DOWN)	Common DE in brain of both males and females during development from GD45 to GD60	Common DE in brain of both males and females during development from GD60 to GD90	Common DE in brain of both males and females during development from GD45 to GD60 and aslo from GD60 to GD90
ENSSSCG00000032664	-741042237479513	733506057489993	34913779561268	344633	3.9363e+07	Female GD45 vs GD60 (DOWN)	Common DE in brain of both males and females during development from GD45 to GD60	Common DE in brain of both males and females during development from GD60 to GD90	Common DE in brain of both males and females during development from GD45 to GD60 and aslo from GD60 to GD90
ENSSSCG00000005375	-100981848162574	454808344556564	348744261054081	351670	3.96574e+07	Female GD45 vs GD60 (DOWN)	N/A	N/A	N/A
ENSSSCG00000015402	-944281389409676	670384733804491	348693145354306	352594	3.96574e+07	Female GD45 vs GD60 (DOWN)	Common DE in brain of both males and females during development from GD45 to GD60	Common DE in brain of both males and females during development from GD60 to GD90	Common DE in brain of both males and females during development from GD45 to GD60 and aslo from GD60 to GD90
ENSSSCG00000002277	-936568417866254	625891916928901	346320662476928	398291	4.44577e+07	Female GD45 vs GD60 (DOWN)	Common DE in brain of both males and females during development from GD45 to GD60	Common DE in brain of both males and females during development from GD60 to GD90	Common DE in brain of both males and females during development from GD45 to GD60 and aslo from GD60 to GD90
ENSSSCG00000010144	-148196005042769	385813719850834	343004986435626	472261	5.2318e+07	Female GD45 vs GD60 (DOWN)	N/A	N/A	N/A
ENSSSCG00000009936	212801664931689	170690458719834	34004110438021	549958	6.04313e+07	Female GD45 vs GD60 (UP)	Common DE in brain of both males and females during development from GD45 to GD60	Common DE in brain of both males and females during development from GD60 to GD90	Common DE in brain of both males and females during development from GD45 to GD60 and aslo from GD60 to GD90
ENSSSCG00000016726	-223648709812545	922133905227705	33990913401018	553700	6.04313e+07	Female GD45 vs GD60 (DOWN)	Common DE in brain of both males and females during development from GD45 to GD60	Common DE in brain of both males and females during development from GD60 to GD90	Common DE in brain of both males and females during development from GD45 to GD60 and aslo from GD60 to GD90
ENSSSCG00000040074	-248874762666022	223004127717087	338857212507812	584461	6.29502e+07	Female GD45 vs GD60 (DOWN)	N/A	N/A	N/A
ENSSSCG00000009249	70249252918894	837321259905604	338828459119402	585325	6.29502e+07	Female GD45 vs GD60 (UP)	N/A	N/A	N/A
ENSSSCG00000004969	110515695100228	372049189434004	337941232468467	61263.6	6.541e+07	Female GD45 vs GD60 (UP)	Common DE in brain of both males and females during development from GD45 to GD60	Common DE in brain of both males and females during development from GD60 to GD90	Common DE in brain of both males and females during development from GD45 to GD60 and aslo from GD60 to GD90
ENSSSCG00000022126	-116063015772038	534004298926962	337588674942793	623840	6.61271e+07	Female GD45 vs GD60 (DOWN)	Common DE in brain of both males and females during development from GD45 to GD60	Common DE in brain of both males and females during development from GD60 to GD90	Common DE in brain of both males and females during development from GD45 to GD60 and aslo from GD60 to GD90
ENSSSCG00000008838	-104593574992833	506653381583678	336873699477704	64719.5	6.81127e+07	Female GD45 vs GD60 (DOWN)	Common DE in brain of both males and females during development from GD45 to GD60	Common DE in brain of both males and females during development from GD60 to GD90	Common DE in brain of both males and females during development from GD45 to GD60 and aslo from GD60 to GD90
ENSSSCG00000008745	-11830703682298	462211448920477	336220060468378	669312	6.99407e+07	Female GD45 vs GD60 (DOWN)	Common DE in brain of both males and females during development from GD45 to GD60	N/A	N/A
ENSSSCG00000009748	-121312306328462	648913501065897	335935322568799	679182	7.04723e+07	Female GD45 vs GD60 (DOWN)	Common DE in brain of both males and females during development from GD45 to GD60	Common DE in brain of both males and females during development from GD60 to GD90	Common DE in brain of both males and females during development from GD45 to GD60 and aslo from GD60 to GD90
ENSSSCG00000012774	-943666635162786	549301499252592	335774346860784	684826	7.0561e+07	Female GD45 vs GD60 (DOWN)	Common DE in brain of both males and females during development from GD45 to GD60	Common DE in brain of both males and females during development from GD60 to GD90	Common DE in brain of both males and females during development from GD45 to GD60 and aslo from GD60 to GD90
ENSSSCG00000008125	113351935996679	375937070564506	335104352455618	708827	7.25268e+07	Female GD45 vs GD60 (UP)	Common DE in brain of both males and females during development from GD45 to GD60	N/A	N/A
ENSSSCG00000038971	-95388990514499	63456384685563	331984004526726	83219	8.4107e+07	Female GD45 vs GD60 (DOWN)	Common DE in brain of both males and females during development from GD45 to GD60	N/A	N/A
ENSSSCG00000010177	-835342479026373	79086959809338	331955259442437	833421	8.4107e+07	Female GD45 vs GD60 (DOWN)	Common DE in brain of both males and females during development from GD45 to GD60	Common DE in brain of both males and females during development from GD60 to GD90	Common DE in brain of both males and females during development from GD45 to GD60 and aslo from GD60 to GD90
ENSSSCG00000015924	11448971427642	338395523398683	331754700106825	842061	8.44009e+07	Female GD45 vs GD60 (UP)	N/A	N/A	N/A
ENSSSCG00000040184	-121955445193518	599098398746982	330864068632368	881529	8.77597e+07	Female GD45 vs GD60 (DOWN)	Common DE in brain of both males and females during development from GD45 to GD60	Common DE in brain of both males and females during development from GD60 to GD90	Common DE in brain of both males and females during development from GD45 to GD60 and aslo from GD60 to GD90
ENSSSCG00000008677	102902256461668	492212584032323	330652771500412	891161	8.81232e+07	Female GD45 vs GD60 (UP)	Common DE in brain of both males and females during development from GD45 to GD60	N/A	N/A
ENSSSCG00000004284	-37651085335287	-115203809960806	330518037523359	897358	8.81444e+07	Female GD45 vs GD60 (DOWN)	Common DE in brain of both males and females during development from GD45 to GD60	Common DE in brain of both males and females during development from GD60 to GD90	Common DE in brain of both males and females during development from GD45 to GD60 and aslo from GD60 to GD90
ENSSSCG00000026412	-122789059731082	824610263411705	330058800907475	918806	8.96535e+07	Female GD45 vs GD60 (DOWN)	Common DE in brain of both males and females during development from GD45 to GD60	Common DE in brain of both males and females during development from GD60 to GD90	Common DE in brain of both males and females during development from GD45 to GD60 and aslo from GD60 to GD90
ENSSSCG00000007268	10826419169071	513926454608228	329320377167355	954375	9.25115e+07	Female GD45 vs GD60 (UP)	N/A	N/A	N/A
ENSSSCG00000039261	-848946224147302	561387754401609	329067962879543	966847	9.3108e+07	Female GD45 vs GD60 (DOWN)	N/A	N/A	N/A
ENSSSCG00000025568	111353125576556	531287264705615	327803836011844	1.03181e+06	9.87186e+06	Female GD45 vs GD60 (UP)	Common DE in brain of both males and females during development from GD45 to GD60	Common DE in brain of both males and females during development from GD60 to GD90	Common DE in brain of both males and females during development from GD45 to GD60 and aslo from GD60 to GD90
ENSSSCG00000014904	-100607204908489	786224128090274	327636270693377	1.04074e+06	9.89309e+07	Female GD45 vs GD60 (DOWN)	Common DE in brain of both males and females during development from GD45 to GD60	Common DE in brain of both males and females during development from GD60 to GD90	Common DE in brain of both males and females during development from GD45 to GD60 and aslo from GD60 to GD90
ENSSSCG00000032909	118806917963693	379959481649095	32569928645705	1.1498e+06	1.08597e+08	Female GD45 vs GD60 (UP)	Common DE in brain of both males and females during development from GD45 to GD60	Common DE in brain of both males and females during development from GD60 to GD90	Common DE in brain of both males and females during development from GD45 to GD60 and aslo from GD60 to GD90
ENSSSCG00000005530	-795396313113474	633083556276866	325528833184133	1.15993e+06	1.08856e+08	Female GD45 vs GD60 (DOWN)	N/A	N/A	N/A
ENSSSCG00000014054	-814452489159609	864774006851883	324713615881525	1.20962e+06	1.12801e+08	Female GD45 vs GD60 (DOWN)	Common DE in brain of both males and females during development from GD45 to GD60	Common DE in brain of both males and females during development from GD60 to GD90	Common DE in brain of both males and females during development from GD45 to GD60 and aslo from GD60 to GD90
ENSSSCG00000035392	121269981885929	770259936866337	324221970695049	1.24061e+06	1.14963e+08	Female GD45 vs GD60 (UP)	Common DE in brain of both males and females during development from GD45 to GD60	Common DE in brain of both males and females during development from GD60 to GD90	Common DE in brain of both males and females during development from GD45 to GD60 and aslo from GD60 to GD90
ENSSSCG00000006717	104016225556699	570438663913026	323081576308592	1.3156e+06	1.2115e+08	Female GD45 vs GD60 (UP)	Common DE in brain of both males and females during development from GD45 to GD60	N/A	N/A
ENSSSCG00000032710	125882208029163	311796517362326	322958312941813	1.32397e+06	1.21164e+08	Female GD45 vs GD60 (UP)	N/A	N/A	N/A
ENSSSCG00000029365	857942785479797	685629302333383	322391983481089	136313	1.23977e+08	Female GD45 vs GD60 (UP)	Common DE in brain of both males and females during development from GD45 to GD60	Common DE in brain of both males and females during development from GD60 to GD90	Common DE in brain of both males and females during development from GD45 to GD60 and aslo from GD60 to GD90
ENSSSCG00000017540	103875006197392	102567225644669	322263543691635	1.37217e+06	1.24034e+08	Female GD45 vs GD60 (UP)	Common DE in brain of both males and females during development from GD45 to GD60	Common DE in brain of both males and females during development from GD60 to GD90	Common DE in brain of both males and females during development from GD45 to GD60 and aslo from GD60 to GD90
ENSSSCG00000004039	-108613863067865	350368018097835	321201524066852	1.44926e+06	1.30204e+08	Female GD45 vs GD60 (DOWN)	Common DE in brain of both males and females during development from GD45 to GD60	Common DE in brain of both males and females during development from GD60 to GD90	Common DE in brain of both males and females during development from GD45 to GD60 and aslo from GD60 to GD90
ENSSSCG00000001493	92725398199183	37367347382012	32049500323612	1.50294e+06	1.34208e+08	Female GD45 vs GD60 (UP)	Common DE in brain of both males and females during development from GD45 to GD60	N/A	N/A
ENSSSCG00000015604	106351939708315	381853410986693	320089669168298	1.53463e+06	13621189935724	Female GD45 vs GD60 (UP)	N/A	N/A	N/A
ENSSSCG00000003088	-122569221516743	954843833161591	319322812353029	1.59642e+06	1.40848e+08	Female GD45 vs GD60 (DOWN)	Common DE in brain of both males and females during development from GD45 to GD60	N/A	N/A
ENSSSCG00000000020	901701046187524	562358582355839	319075432529798	1.61688e+06	1.41804e+08	Female GD45 vs GD60 (UP)	Common DE in brain of both males and females during development from GD45 to GD60	Common DE in brain of both males and females during development from GD60 to GD90	Common DE in brain of both males and females during development from GD45 to GD60 and aslo from GD60 to GD90
ENSSSCG00000009831	-104822575862062	735340969637894	318233567984415	1.6885e+06	1.46933e+08	Female GD45 vs GD60 (DOWN)	Common DE in brain of both males and females during development from GD45 to GD60	Common DE in brain of both males and females during development from GD60 to GD90	Common DE in brain of both males and females during development from GD45 to GD60 and aslo from GD60 to GD90
ENSSSCG00000005167	-277279038214452	32169433784823	31815550762427	1.6953e+06	1.46933e+08	Female GD45 vs GD60 (DOWN)	Common DE in brain of both males and females during development from GD45 to GD60	Common DE in brain of both males and females during development from GD60 to GD90	Common DE in brain of both males and females during development from GD45 to GD60 and aslo from GD60 to GD90
ENSSSCG00000010122	102885610709471	434324602087977	314518557573468	204447	1.76159e+08	Female GD45 vs GD60 (UP)	Common DE in brain of both males and females during development from GD45 to GD60	N/A	N/A
ENSSSCG00000000203	-848996688130912	581786127532063	314397665873451	2.05724e+06	1.76229e+08	Female GD45 vs GD60 (DOWN)	N/A	N/A	N/A
ENSSSCG00000016686	1673375249815	274573286480589	31391473502948	2.10905e+06	1.79623e+08	Female GD45 vs GD60 (UP)	Common DE in brain of both males and females during development from GD45 to GD60	Common DE in brain of both males and females during development from GD60 to GD90	Common DE in brain of both males and females during development from GD45 to GD60 and aslo from GD60 to GD90
ENSSSCG00000029509	121038746486752	462986299840996	312876334286678	2.22492e+06	1.88402e+08	Female GD45 vs GD60 (UP)	Common DE in brain of both males and females during development from GD45 to GD60	Common DE in brain of both males and females during development from GD60 to GD90	Common DE in brain of both males and females during development from GD45 to GD60 and aslo from GD60 to GD90
ENSSSCG00000017694	-120647719439705	705185925050671	311863844364499	2.34404e+06	1.97355e+08	Female GD45 vs GD60 (DOWN)	Common DE in brain of both males and females during development from GD45 to GD60	N/A	N/A
ENSSSCG00000013352	162070196122004	219975008764119	311544448914353	2.38293e+06	1.99489e+08	Female GD45 vs GD60 (UP)	Common DE in brain of both males and females during development from GD45 to GD60	Common DE in brain of both males and females during development from GD60 to GD90	Common DE in brain of both males and females during development from GD45 to GD60 and aslo from GD60 to GD90
ENSSSCG00000008190	-8495141004399	773838083149841	311226122525345	2.42233e+06	19986895773895	Female GD45 vs GD60 (DOWN)	N/A	N/A	N/A
ENSSSCG00000004052	-133476672875236	416451482685295	311194637597609	2.42626e+06	19986895773895	Female GD45 vs GD60 (DOWN)	Common DE in brain of both males and females during development from GD45 to GD60	N/A	N/A
ENSSSCG00000011624	961626515419276	607483615961754	311179447105427	24281.6	19986895773895	Female GD45 vs GD60 (UP)	N/A	N/A	N/A
ENSSSCG00000034178	794864667932601	603325845089189	310535680598909	2.51004e+06	2.05461e+08	Female GD45 vs GD60 (UP)	Common DE in brain of both males and females during development from GD45 to GD60	Common DE in brain of both males and females during development from GD60 to GD90	Common DE in brain of both males and females during development from GD45 to GD60 and aslo from GD60 to GD90
ENSSSCG00000014286	-123573592718768	335978952835689	309586596486349	2.63583e+06	2.14566e+08	Female GD45 vs GD60 (DOWN)	Common DE in brain of both males and females during development from GD45 to GD60	Common DE in brain of both males and females during development from GD60 to GD90	Common DE in brain of both males and females during development from GD45 to GD60 and aslo from GD60 to GD90
ENSSSCG00000004554	110328806143931	452505858833815	30919703266882	2.68928e+06	2.17713e+08	Female GD45 vs GD60 (UP)	Common DE in brain of both males and females during development from GD45 to GD60	N/A	N/A
ENSSSCG00000023165	-733172893176076	713063012707378	308664141784956	2.76414e+06	22255125282229	Female GD45 vs GD60 (DOWN)	Common DE in brain of both males and females during development from GD45 to GD60	Common DE in brain of both males and females during development from GD60 to GD90	Common DE in brain of both males and females during development from GD45 to GD60 and aslo from GD60 to GD90
ENSSSCG00000020736	-131598410827746	667102758566701	308376511298884	2.80542e+06	2246467708886	Female GD45 vs GD60 (DOWN)	Common DE in brain of both males and females during development from GD45 to GD60	Common DE in brain of both males and females during development from GD60 to GD90	Common DE in brain of both males and females during development from GD45 to GD60 and aslo from GD60 to GD90
ENSSSCG00000028924	111244453294286	424219467625131	308191977359338	2.83222e+06	2.25567e+08	Female GD45 vs GD60 (UP)	Common DE in brain of both males and females during development from GD45 to GD60	Common DE in brain of both males and females during development from GD60 to GD90	Common DE in brain of both males and females during development from GD45 to GD60 and aslo from GD60 to GD90
ENSSSCG00000000683	130744987181647	364887543559533	307563190143435	2.9255e+06	2.31743e+08	Female GD45 vs GD60 (UP)	N/A	N/A	N/A
ENSSSCG00000001500	-155251210324425	324666461154166	306761142994998	3.04895e+06	2.38982e+08	Female GD45 vs GD60 (DOWN)	Common DE in brain of both males and females during development from GD45 to GD60	Common DE in brain of both males and females during development from GD60 to GD90	Common DE in brain of both males and females during development from GD45 to GD60 and aslo from GD60 to GD90
ENSSSCG00000002864	-140245544396944	330170226779077	306758863838194	3.04931e+06	2.38982e+08	Female GD45 vs GD60 (DOWN)	Common DE in brain of both males and females during development from GD45 to GD60	Common DE in brain of both males and females during development from GD60 to GD90	Common DE in brain of both males and females during development from GD45 to GD60 and aslo from GD60 to GD90
ENSSSCG00000010536	-980927128044715	477266391423787	306429270497462	3.10155e+06	2.40563e+08	Female GD45 vs GD60 (DOWN)	N/A	N/A	N/A
ENSSSCG00000035020	-844205696045924	571152556934455	306425596765049	3.10214e+06	2.40563e+08	Female GD45 vs GD60 (DOWN)	Common DE in brain of both males and females during development from GD45 to GD60	Common DE in brain of both males and females during development from GD60 to GD90	Common DE in brain of both males and females during development from GD45 to GD60 and aslo from GD60 to GD90
ENSSSCG00000005314	127736036059453	343814673922667	305426101131929	3.26614e+06	2.51954e+08	Female GD45 vs GD60 (UP)	Common DE in brain of both males and females during development from GD45 to GD60	Common DE in brain of both males and females during development from GD60 to GD90	Common DE in brain of both males and females during development from GD45 to GD60 and aslo from GD60 to GD90
ENSSSCG00000013339	-16549411780579	266258966563642	304718322500686	3.38749e+06	2.59955e+08	Female GD45 vs GD60 (DOWN)	Common DE in brain of both males and females during development from GD45 to GD60	Common DE in brain of both males and females during development from GD60 to GD90	Common DE in brain of both males and females during development from GD45 to GD60 and aslo from GD60 to GD90
ENSSSCG00000011002	-168453819838161	185787795622756	304186826887078	3.48159e+06	2.65791e+08	Female GD45 vs GD60 (DOWN)	Common DE in brain of both males and females during development from GD45 to GD60	Common DE in brain of both males and females during development from GD60 to GD90	Common DE in brain of both males and females during development from GD45 to GD60 and aslo from GD60 to GD90
ENSSSCG00000039834	-774508023119004	913759019962333	303149520533182	3.67284e+06	2.78946e+08	Female GD45 vs GD60 (DOWN)	Common DE in brain of both males and females during development from GD45 to GD60	Common DE in brain of both males and females during development from GD60 to GD90	Common DE in brain of both males and females during development from GD45 to GD60 and aslo from GD60 to GD90
ENSSSCG00000025996	-111829958026042	550802974428922	302594626878607	3.77943e+06	2.8557e+08	Female GD45 vs GD60 (DOWN)	Common DE in brain of both males and females during development from GD45 to GD60	Common DE in brain of both males and females during development from GD60 to GD90	Common DE in brain of both males and females during development from GD45 to GD60 and aslo from GD60 to GD90
ENSSSCG00000026748	971629738337563	463203474279365	300807313480528	4.14429e+06	31144511014655	Female GD45 vs GD60 (UP)	Common DE in brain of both males and females during development from GD45 to GD60	Common DE in brain of both males and females during development from GD60 to GD90	Common DE in brain of both males and females during development from GD45 to GD60 and aslo from GD60 to GD90
ENSSSCG00000024288	-178991385263813	508669378403413	300701340383851	4.167e+06	31144511014655	Female GD45 vs GD60 (DOWN)	N/A	N/A	N/A
ENSSSCG00000014326	973961580114077	389006275942828	300616367291315	4.18529e+06	31144511014655	Female GD45 vs GD60 (UP)	Common DE in brain of both males and females during development from GD45 to GD60	Common DE in brain of both males and females during development from GD60 to GD90	Common DE in brain of both males and females during development from GD45 to GD60 and aslo from GD60 to GD90
ENSSSCG00000009938	982009875854086	533346092949952	298903746333181	4.57177e+06	33849461957424	Female GD45 vs GD60 (UP)	N/A	N/A	N/A
ENSSSCG00000014399	-92750544189138	619314506578233	298557184963128	4.65422e+06	3.42876e+08	Female GD45 vs GD60 (DOWN)	Common DE in brain of both males and females during development from GD45 to GD60	Common DE in brain of both males and females during development from GD60 to GD90	Common DE in brain of both males and females during development from GD45 to GD60 and aslo from GD60 to GD90
ENSSSCG00000003662	-155354678161097	272528601501988	298202045064096	4.74026e+06	3.46825e+08	Female GD45 vs GD60 (DOWN)	N/A	N/A	N/A
ENSSSCG00000038180	-888321573164741	466654845392203	29814225595777	4.7549e+06	3.46825e+08	Female GD45 vs GD60 (DOWN)	N/A	N/A	N/A
ENSSSCG00000024312	972251704574572	719596258463892	297548108140107	4.90288e+06	3.55229e+08	Female GD45 vs GD60 (UP)	Common DE in brain of both males and females during development from GD45 to GD60	Common DE in brain of both males and females during development from GD60 to GD90	Common DE in brain of both males and females during development from GD45 to GD60 and aslo from GD60 to GD90
ENSSSCG00000022823	102188669786798	546132829252057	297487082545524	4.91834e+06	3.55229e+08	Female GD45 vs GD60 (UP)	Common DE in brain of both males and females during development from GD45 to GD60	N/A	N/A
ENSSSCG00000037732	10722180005431	451230837504345	296998987736593	5.04375e+06	3.6251e+08	Female GD45 vs GD60 (UP)	Common DE in brain of both males and females during development from GD45 to GD60	N/A	N/A
ENSSSCG00000033858	-238849724755749	377001105170675	296499033662314	5.17552e+06	3.70175e+08	Female GD45 vs GD60 (DOWN)	Common DE in brain of both males and females during development from GD45 to GD60	Common DE in brain of both males and females during development from GD60 to GD90	Common DE in brain of both males and females during development from GD45 to GD60 and aslo from GD60 to GD90
ENSSSCG00000013772	129541735153673	318259493682953	29455323838971	5.72206e+06	4.07289e+08	Female GD45 vs GD60 (UP)	Common DE in brain of both males and females during development from GD45 to GD60	Common DE in brain of both males and females during development from GD60 to GD90	Common DE in brain of both males and females during development from GD45 to GD60 and aslo from GD60 to GD90
ENSSSCG00000030118	105281638558076	376006150179792	292534868418811	6.35019e+06	4.49825e+08	Female GD45 vs GD60 (UP)	N/A	N/A	N/A
ENSSSCG00000015905	-102099970294013	687894682470776	290714127304571	6.97588e+06	4.91783e+08	Female GD45 vs GD60 (DOWN)	Common DE in brain of both males and females during development from GD45 to GD60	Common DE in brain of both males and females during development from GD60 to GD90	Common DE in brain of both males and females during development from GD45 to GD60 and aslo from GD60 to GD90
ENSSSCG00000003366	-100462678933338	799149082976554	290232379253917	7.15153e+06	5.01765e+08	Female GD45 vs GD60 (DOWN)	Common DE in brain of both males and females during development from GD45 to GD60	Common DE in brain of both males and females during development from GD60 to GD90	Common DE in brain of both males and females during development from GD45 to GD60 and aslo from GD60 to GD90
ENSSSCG00000014041	113271991610487	514333243197478	289700429093333	7.35063e+06	5.1329e+08	Female GD45 vs GD60 (UP)	N/A	N/A	N/A
ENSSSCG00000010222	-114027565650127	332177407798568	28933940905585	7.48891e+06	5.19914e+08	Female GD45 vs GD60 (DOWN)	N/A	N/A	N/A
ENSSSCG00000033463	-117365640648874	581663596089942	2892693046149	7.51606e+06	5.19914e+08	Female GD45 vs GD60 (DOWN)	N/A	N/A	N/A
ENSSSCG00000000437	17722687952081	213030878408878	289134953482666	7.56838e+06	5.21086e+08	Female GD45 vs GD60 (UP)	Common DE in brain of both males and females during development from GD45 to GD60	Common DE in brain of both males and females during development from GD60 to GD90	Common DE in brain of both males and females during development from GD45 to GD60 and aslo from GD60 to GD90
ENSSSCG00000029538	810851301123872	589447287745983	288262199489817	791720	54256762444665	Female GD45 vs GD60 (UP)	Common DE in brain of both males and females during development from GD45 to GD60	Common DE in brain of both males and females during development from GD60 to GD90	Common DE in brain of both males and females during development from GD45 to GD60 and aslo from GD60 to GD90
ENSSSCG00000011495	-849674923054156	626423415221362	286079533143729	8.86175e+06	6.04486e+08	Female GD45 vs GD60 (DOWN)	Common DE in brain of both males and females during development from GD45 to GD60	N/A	N/A
ENSSSCG00000033958	-113814051815595	544631522654486	285332777143955	9.21018e+06	6.25359e+08	Female GD45 vs GD60 (DOWN)	Common DE in brain of both males and females during development from GD45 to GD60	N/A	N/A
ENSSSCG00000008768	-117738307387659	391343805463811	285088154418713	9.32728e+06	6.30405e+08	Female GD45 vs GD60 (DOWN)	Common DE in brain of both males and females during development from GD45 to GD60	Common DE in brain of both males and females during development from GD60 to GD90	Common DE in brain of both males and females during development from GD45 to GD60 and aslo from GD60 to GD90
ENSSSCG00000037274	778055300775193	994984492180572	284915473267521	9.41084e+06	63314785051853	Female GD45 vs GD60 (UP)	Common DE in brain of both males and females during development from GD45 to GD60	N/A	N/A
ENSSSCG00000023176	116567651501757	318060119962648	284545199623254	9.59256e+06	6.40848e+08	Female GD45 vs GD60 (UP)	N/A	N/A	N/A
ENSSSCG00000034217	713926015465184	535925220653197	284505418376952	9.61229e+06	6.40848e+08	Female GD45 vs GD60 (UP)	Common DE in brain of both males and females during development from GD45 to GD60	Common DE in brain of both males and females during development from GD60 to GD90	Common DE in brain of both males and females during development from GD45 to GD60 and aslo from GD60 to GD90
ENSSSCG00000036122	-237383960862025	170350695125256	284286186294247	9.72175e+06	6.45227e+08	Female GD45 vs GD60 (DOWN)	Common DE in brain of both males and females during development from GD45 to GD60	Common DE in brain of both males and females during development from GD60 to GD90	Common DE in brain of both males and females during development from GD45 to GD60 and aslo from GD60 to GD90
ENSSSCG00000038732	-802226339809147	915179296574637	283685329321537	1.00282e+07	6.62582e+08	Female GD45 vs GD60 (DOWN)	Common DE in brain of both males and females during development from GD45 to GD60	Common DE in brain of both males and females during development from GD60 to GD90	Common DE in brain of both males and females during development from GD45 to GD60 and aslo from GD60 to GD90
ENSSSCG00000030991	-491587621715555	390923119290162	281671982799048	1.11274e+07	7.31928e+08	Female GD45 vs GD60 (DOWN)	N/A	N/A	N/A
ENSSSCG00000016900	-183609222943062	211441218742922	281546451950104	1.11999e+07	7.3197e+08	Female GD45 vs GD60 (DOWN)	Common DE in brain of both males and females during development from GD45 to GD60	Common DE in brain of both males and females during development from GD60 to GD90	Common DE in brain of both males and females during development from GD45 to GD60 and aslo from GD60 to GD90
ENSSSCG00000011755	-903559771677667	509868220477632	281498838004344	1.12274e+07	7.3197e+08	Female GD45 vs GD60 (DOWN)	N/A	N/A	N/A
ENSSSCG00000032141	928472386478568	536603213955193	280494938074404	1.18252e+07	7.67544e+08	Female GD45 vs GD60 (UP)	Common DE in brain of both males and females during development from GD45 to GD60	Common DE in brain of both males and females during development from GD60 to GD90	Common DE in brain of both males and females during development from GD45 to GD60 and aslo from GD60 to GD90
ENSSSCG00000025488	95539843191338	495399563710332	280291533081855	1.19502e+07	7.72252e+08	Female GD45 vs GD60 (UP)	N/A	N/A	N/A
ENSSSCG00000017032	129745121231746	361604818248846	279772871670666	1.22748e+07	7.89767e+08	Female GD45 vs GD60 (UP)	N/A	N/A	N/A
ENSSSCG00000000978	-997205893897763	597858232800791	27955342260462	1.24148e+07	79530117772507	Female GD45 vs GD60 (DOWN)	Common DE in brain of both males and females during development from GD45 to GD60	Common DE in brain of both males and females during development from GD60 to GD90	Common DE in brain of both males and females during development from GD45 to GD60 and aslo from GD60 to GD90
ENSSSCG00000004281	-971793175550239	587673846610109	27824056211229	1.32864e+07	8.47452e+08	Female GD45 vs GD60 (DOWN)	Common DE in brain of both males and females during development from GD45 to GD60	Common DE in brain of both males and females during development from GD60 to GD90	Common DE in brain of both males and females during development from GD45 to GD60 and aslo from GD60 to GD90
ENSSSCG00000004113	-110748961135805	474067483983439	275987486048084	1.49275e+07	9.48027e+08	Female GD45 vs GD60 (DOWN)	Common DE in brain of both males and females during development from GD45 to GD60	Common DE in brain of both males and females during development from GD60 to GD90	Common DE in brain of both males and females during development from GD45 to GD60 and aslo from GD60 to GD90
ENSSSCG00000008799	-900370305265285	676271464770988	275780964476456	1.50878e+07	9.54091e+08	Female GD45 vs GD60 (DOWN)	N/A	N/A	N/A
ENSSSCG00000012315	-102150476885592	511150792952708	275647820047676	1.5192e+07	9.56576e+08	Female GD45 vs GD60 (DOWN)	N/A	N/A	N/A
ENSSSCG00000007151	950699908582289	457650522339429	275330663152953	1.54432e+07	9.68253e+08	Female GD45 vs GD60 (UP)	N/A	N/A	N/A
ENSSSCG00000004705	-758463784225477	834059095287625	27511927039265	1.56129e+07	9.74746e+08	Female GD45 vs GD60 (DOWN)	N/A	N/A	N/A
ENSSSCG00000005943	-125725601071996	534968187520441	274200613428807	1.63724e+07	101785181138645	Female GD45 vs GD60 (DOWN)	Common DE in brain of both males and females during development from GD45 to GD60	Common DE in brain of both males and females during development from GD60 to GD90	Common DE in brain of both males and females during development from GD45 to GD60 and aslo from GD60 to GD90
ENSSSCG00000001832	-181266985243437	210493274208044	273266370745997	1.71828e+07	106374520169428	Female GD45 vs GD60 (DOWN)	Common DE in brain of both males and females during development from GD45 to GD60	Common DE in brain of both males and females during development from GD60 to GD90	Common DE in brain of both males and females during development from GD45 to GD60 and aslo from GD60 to GD90
ENSSSCG00000024145	10943884481675	29691012580745	271566660169081	1.87617e+07	115663238737486	Female GD45 vs GD60 (UP)	Common DE in brain of both males and females during development from GD45 to GD60	N/A	N/A
ENSSSCG00000015581	905590353474473	539069274601516	271409101847168	1.89152e+07	116123854221829	Female GD45 vs GD60 (UP)	Common DE in brain of both males and females during development from GD45 to GD60	Common DE in brain of both males and females during development from GD60 to GD90	Common DE in brain of both males and females during development from GD45 to GD60 and aslo from GD60 to GD90
ENSSSCG00000010381	-955770916834266	453052664722007	271074749136188	1.92452e+07	117659458898206	Female GD45 vs GD60 (DOWN)	Common DE in brain of both males and females during development from GD45 to GD60	N/A	N/A
ENSSSCG00000012584	163500780157815	174090721202579	270985939638524	1.93339e+07	117712794597197	Female GD45 vs GD60 (UP)	Common DE in brain of both males and females during development from GD45 to GD60	Common DE in brain of both males and females during development from GD60 to GD90	Common DE in brain of both males and females during development from GD45 to GD60 and aslo from GD60 to GD90
ENSSSCG00000031857	790418381278965	523047291891512	27085302063715	1.94672e+06	11803719724823	Female GD45 vs GD60 (UP)	Common DE in brain of both males and females during development from GD45 to GD60	Common DE in brain of both males and females during development from GD60 to GD90	Common DE in brain of both males and females during development from GD45 to GD60 and aslo from GD60 to GD90
ENSSSCG00000021036	-923309924853502	609932568927586	270041058076255	2.03024e+07	122596393381458	Female GD45 vs GD60 (DOWN)	Common DE in brain of both males and females during development from GD45 to GD60	Common DE in brain of both males and females during development from GD60 to GD90	Common DE in brain of both males and females during development from GD45 to GD60 and aslo from GD60 to GD90
ENSSSCG00000015645	-759445887072607	75850559874129	269758587592907	2.06012e+07	123420624247377	Female GD45 vs GD60 (DOWN)	N/A	N/A	N/A
ENSSSCG00000016763	840928277820157	632923275159006	269753751683639	2.06064e+07	123420624247377	Female GD45 vs GD60 (UP)	Common DE in brain of both males and females during development from GD45 to GD60	Common DE in brain of both males and females during development from GD60 to GD90	Common DE in brain of both males and females during development from GD45 to GD60 and aslo from GD60 to GD90
ENSSSCG00000011766	-172394381229003	464312373809629	268764925047312	2.16881e+07	129171560152208	Female GD45 vs GD60 (DOWN)	N/A	N/A	N/A
ENSSSCG00000017473	119365456807575	645837952219863	268717011554195	2.17419e+07	129171560152208	Female GD45 vs GD60 (UP)	Common DE in brain of both males and females during development from GD45 to GD60	Common DE in brain of both males and females during development from GD60 to GD90	Common DE in brain of both males and females during development from GD45 to GD60 and aslo from GD60 to GD90
ENSSSCG00000004280	-136828576330661	664486901955522	268112525186229	2.24327e+07	132740507051056	Female GD45 vs GD60 (DOWN)	N/A	N/A	N/A
ENSSSCG00000007235	839658144050656	554679653714037	267643585022345	2.29838e+07	13493116449226	Female GD45 vs GD60 (UP)	Common DE in brain of both males and females during development from GD45 to GD60	Common DE in brain of both males and females during development from GD60 to GD90	Common DE in brain of both males and females during development from GD45 to GD60 and aslo from GD60 to GD90
ENSSSCG00000025821	-664884076227254	612044007427883	267641613462924	2.29861e+06	13493116449226	Female GD45 vs GD60 (DOWN)	N/A	N/A	N/A
ENSSSCG00000011090	-716443127766492	585173327477326	267361594452646	2.33216e+06	136063736901686	Female GD45 vs GD60 (DOWN)	Common DE in brain of both males and females during development from GD45 to GD60	Common DE in brain of both males and females during development from GD60 to GD90	Common DE in brain of both males and females during development from GD45 to GD60 and aslo from GD60 to GD90
ENSSSCG00000031590	-675064880467016	828413978936639	2673267313032	2.33637e+07	136063736901686	Female GD45 vs GD60 (DOWN)	Common DE in brain of both males and females during development from GD45 to GD60	Common DE in brain of both males and females during development from GD60 to GD90	Common DE in brain of both males and females during development from GD45 to GD60 and aslo from GD60 to GD90
ENSSSCG00000010471	110802302117575	403929639213217	266325923019093	2.46058e+07	142732860534238	Female GD45 vs GD60 (UP)	N/A	N/A	N/A
ENSSSCG00000007366	936966509190877	562013557104043	266245130679205	2.47089e+07	142768882712122	Female GD45 vs GD60 (UP)	Common DE in brain of both males and females during development from GD45 to GD60	Common DE in brain of both males and females during development from GD60 to GD90	Common DE in brain of both males and females during development from GD45 to GD60 and aslo from GD60 to GD90
ENSSSCG00000016244	-138041145416066	375543222415515	265766369892922	2.53288e+07	145779263216702	Female GD45 vs GD60 (DOWN)	Common DE in brain of both males and females during development from GD45 to GD60	N/A	N/A
ENSSSCG00000006273	878532123286438	548528879489555	265033993983947	2.63075e+07	150822709002667	Female GD45 vs GD60 (UP)	Common DE in brain of both males and females during development from GD45 to GD60	Common DE in brain of both males and females during development from GD60 to GD90	Common DE in brain of both males and females during development from GD45 to GD60 and aslo from GD60 to GD90
ENSSSCG00000009473	-866771888319557	72598415561309	264859351929139	2.65464e+07	151602513859513	Female GD45 vs GD60 (DOWN)	N/A	N/A	N/A
ENSSSCG00000002510	-772957393750469	671234172419157	264146337124891	2.75446e+07	156659637378697	Female GD45 vs GD60 (DOWN)	Common DE in brain of both males and females during development from GD45 to GD60	Common DE in brain of both males and females during development from GD60 to GD90	Common DE in brain of both males and females during development from GD45 to GD60 and aslo from GD60 to GD90
ENSSSCG00000000002	112249445618122	395064701154774	264076344348601	2.76446e+07	156659637378697	Female GD45 vs GD60 (UP)	N/A	N/A	N/A
ENSSSCG00000011599	-7870933551459	585877798249853	26358314170171	2.83595e+07	160095635606141	Female GD45 vs GD60 (DOWN)	Common DE in brain of both males and females during development from GD45 to GD60	Common DE in brain of both males and females during development from GD60 to GD90	Common DE in brain of both males and females during development from GD45 to GD60 and aslo from GD60 to GD90
ENSSSCG00000001065	-173645949374206	4302784021214	263236847426869	2.88726e+06	162369871308904	Female GD45 vs GD60 (DOWN)	Common DE in brain of both males and females during development from GD45 to GD60	Common DE in brain of both males and females during development from GD60 to GD90	Common DE in brain of both males and females during development from GD45 to GD60 and aslo from GD60 to GD90
ENSSSCG00000013049	835770410857653	661020661729895	262946128195562	2.93105e+07	164205737461884	Female GD45 vs GD60 (UP)	Common DE in brain of both males and females during development from GD45 to GD60	N/A	N/A
ENSSSCG00000029598	-863852549955152	63947850662776	262368172408813	3.02009e+07	168553279090825	Female GD45 vs GD60 (DOWN)	N/A	N/A	N/A
ENSSSCG00000029744	-711095188066386	701757131425255	260861048348589	3.26525e+07	181548138564846	Female GD45 vs GD60 (DOWN)	Common DE in brain of both males and females during development from GD45 to GD60	Common DE in brain of both males and females during development from GD60 to GD90	Common DE in brain of both males and females during development from GD45 to GD60 and aslo from GD60 to GD90
ENSSSCG00000023746	-119284844621702	468792356872703	260606549352001	3.30858e+07	183265438466171	Female GD45 vs GD60 (DOWN)	Common DE in brain of both males and females during development from GD45 to GD60	Common DE in brain of both males and females during development from GD60 to GD90	Common DE in brain of both males and females during development from GD45 to GD60 and aslo from GD60 to GD90
ENSSSCG00000004744	-68998198647876	679431225788672	260490564625152	3.32851e+07	183679162208857	Female GD45 vs GD60 (DOWN)	Common DE in brain of both males and females during development from GD45 to GD60	N/A	N/A
ENSSSCG00000030706	-956098289980691	580433595892494	260229232335265	3.37388e+07	185487594058208	Female GD45 vs GD60 (DOWN)	N/A	N/A	N/A
ENSSSCG00000005723	-677662809386081	661400094333092	259695339796659	3.46848e+07	1899798623372	Female GD45 vs GD60 (DOWN)	Common DE in brain of both males and females during development from GD45 to GD60	Common DE in brain of both males and females during development from GD60 to GD90	Common DE in brain of both males and females during development from GD45 to GD60 and aslo from GD60 to GD90
ENSSSCG00000005233	-191828835529948	154335917531053	259491959841493	3.50521e+07	191127817510442	Female GD45 vs GD60 (DOWN)	Common DE in brain of both males and females during development from GD45 to GD60	N/A	N/A
ENSSSCG00000003697	110761741914775	312869486517991	259436041327047	3.51538e+07	191127817510442	Female GD45 vs GD60 (UP)	Common DE in brain of both males and females during development from GD45 to GD60	Common DE in brain of both males and females during development from GD60 to GD90	Common DE in brain of both males and females during development from GD45 to GD60 and aslo from GD60 to GD90
ENSSSCG00000001834	-937531738371377	69774115163335	258031563996818	3.7807e+07	204797014565547	Female GD45 vs GD60 (DOWN)	Common DE in brain of both males and females during development from GD45 to GD60	Common DE in brain of both males and females during development from GD60 to GD90	Common DE in brain of both males and females during development from GD45 to GD60 and aslo from GD60 to GD90
ENSSSCG00000004082	-815489845849441	577296662814033	257777129436752	3.83087e+07	206754515835364	Female GD45 vs GD60 (DOWN)	Common DE in brain of both males and females during development from GD45 to GD60	Common DE in brain of both males and females during development from GD60 to GD90	Common DE in brain of both males and females during development from GD45 to GD60 and aslo from GD60 to GD90
ENSSSCG00000012164	-989845498362084	533646074032931	257572002963669	3.8718e+07	20820101845321	Female GD45 vs GD60 (DOWN)	Common DE in brain of both males and females during development from GD45 to GD60	Common DE in brain of both males and females during development from GD60 to GD90	Common DE in brain of both males and females during development from GD45 to GD60 and aslo from GD60 to GD90
ENSSSCG00000010214	115273648884803	357294530741376	255155734663552	4.38826e+07	235115251774853	Female GD45 vs GD60 (UP)	Common DE in brain of both males and females during development from GD45 to GD60	Common DE in brain of both males and females during development from GD60 to GD90	Common DE in brain of both males and females during development from GD45 to GD60 and aslo from GD60 to GD90
ENSSSCG00000035124	-742219173082257	610162617059642	255061250711532	4.40981e+07	235413409561039	Female GD45 vs GD60 (DOWN)	Common DE in brain of both males and females during development from GD45 to GD60	Common DE in brain of both males and females during development from GD60 to GD90	Common DE in brain of both males and females during development from GD45 to GD60 and aslo from GD60 to GD90
ENSSSCG00000017747	-159516701858827	732381525542882	254765268488182	4.47798e+07	23801913830449	Female GD45 vs GD60 (DOWN)	Common DE in brain of both males and females during development from GD45 to GD60	Common DE in brain of both males and females during development from GD60 to GD90	Common DE in brain of both males and females during development from GD45 to GD60 and aslo from GD60 to GD90
ENSSSCG00000021386	147211239264593	321525274971161	254709569079735	4.49093e+07	23801913830449	Female GD45 vs GD60 (UP)	Common DE in brain of both males and females during development from GD45 to GD60	Common DE in brain of both males and females during development from GD60 to GD90	Common DE in brain of both males and females during development from GD45 to GD60 and aslo from GD60 to GD90
ENSSSCG00000012377	987418538060901	389863175167933	254238402535198	4.60196e+06	243029534394589	Female GD45 vs GD60 (UP)	N/A	N/A	N/A
ENSSSCG00000023396	162613192923833	164096852534882	253678852262972	4.7374e+07	249288528889052	Female GD45 vs GD60 (UP)	N/A	N/A	N/A
ENSSSCG00000035018	-122076192654357	400721191542889	253598172468572	4.75725e+07	249442479067157	Female GD45 vs GD60 (DOWN)	Common DE in brain of both males and females during development from GD45 to GD60	Common DE in brain of both males and females during development from GD60 to GD90	Common DE in brain of both males and females during development from GD45 to GD60 and aslo from GD60 to GD90
ENSSSCG00000036418	-831668134714642	670115506060706	25350420060959	4.78048e+06	249771747640734	Female GD45 vs GD60 (DOWN)	Common DE in brain of both males and females during development from GD45 to GD60	N/A	N/A
ENSSSCG00000017142	-712955210688145	693482857819887	252411156066322	5.05921e+07	263400605100631	Female GD45 vs GD60 (DOWN)	Common DE in brain of both males and females during development from GD45 to GD60	Common DE in brain of both males and females during development from GD60 to GD90	Common DE in brain of both males and females during development from GD45 to GD60 and aslo from GD60 to GD90
ENSSSCG00000007599	-758406884583236	729330313376398	251441106463486	5.32019e+07	276012850644573	Female GD45 vs GD60 (DOWN)	N/A	N/A	N/A
ENSSSCG00000009202	128616974387438	251049147703993	251296836896727	5.36014e+07	277109754763783	Female GD45 vs GD60 (UP)	Common DE in brain of both males and females during development from GD45 to GD60	Common DE in brain of both males and females during development from GD60 to GD90	Common DE in brain of both males and females during development from GD45 to GD60 and aslo from GD60 to GD90
ENSSSCG00000002329	-210193394782086	385126115974543	250999644482753	5.44339e+07	280429551971161	Female GD45 vs GD60 (DOWN)	N/A	N/A	N/A
ENSSSCG00000032330	-755825227044418	865846755038053	249992113263649	5.73538e+07	294442664085624	Female GD45 vs GD60 (DOWN)	Common DE in brain of both males and females during development from GD45 to GD60	N/A	N/A
ENSSSCG00000040885	133117445394928	355908948978577	24964798202271	5.83867e+07	298704516332433	Female GD45 vs GD60 (UP)	N/A	N/A	N/A
ENSSSCG00000027017	-88498327490503	512703928996889	249351816960814	5.92905e+07	302278956648266	Female GD45 vs GD60 (DOWN)	Common DE in brain of both males and females during development from GD45 to GD60	Common DE in brain of both males and females during development from GD60 to GD90	Common DE in brain of both males and females during development from GD45 to GD60 and aslo from GD60 to GD90
ENSSSCG00000004782	102624317458223	402503909881539	24919030129196	5.97893e+07	303770929699529	Female GD45 vs GD60 (UP)	Common DE in brain of both males and females during development from GD45 to GD60	Common DE in brain of both males and females during development from GD60 to GD90	Common DE in brain of both males and females during development from GD45 to GD60 and aslo from GD60 to GD90
ENSSSCG00000009144	-261606403531156	109147200160911	248762320204838	6.11315e+07	309522840448039	Female GD45 vs GD60 (DOWN)	N/A	N/A	N/A
ENSSSCG00000000789	-942304647975139	803803345546331	248006118701833	6.35773e+07	320270244172237	Female GD45 vs GD60 (DOWN)	Common DE in brain of both males and females during development from GD45 to GD60	Common DE in brain of both males and females during development from GD60 to GD90	Common DE in brain of both males and females during development from GD45 to GD60 and aslo from GD60 to GD90
ENSSSCG00000037120	11004009781673	479852035089522	247972317502263	6.36889e+07	320270244172237	Female GD45 vs GD60 (UP)	N/A	N/A	N/A
ENSSSCG00000006474	874270258921256	74825466433598	247523936333329	6.51878e+06	326692848940011	Female GD45 vs GD60 (UP)	N/A	N/A	N/A
ENSSSCG00000035077	-22370739438452	218851436439619	24718715033934	6.63369e+07	331324599017209	Female GD45 vs GD60 (DOWN)	Common DE in brain of both males and females during development from GD45 to GD60	Common DE in brain of both males and females during development from GD60 to GD90	Common DE in brain of both males and females during development from GD45 to GD60 and aslo from GD60 to GD90
ENSSSCG00000010604	-21130817247885	536143687111876	247007445558615	6.69583e+07	333298520324748	Female GD45 vs GD60 (DOWN)	Common DE in brain of both males and females during development from GD45 to GD60	Common DE in brain of both males and females during development from GD60 to GD90	Common DE in brain of both males and females during development from GD45 to GD60 and aslo from GD60 to GD90
ENSSSCG00000012150	-684399505007687	636926868141446	246742976932515	6.78835e+07	336766021446125	Female GD45 vs GD60 (DOWN)	N/A	N/A	N/A
ENSSSCG00000004614	-132688791991805	392596481637489	245565739619923	7.21597e+07	356779042938608	Female GD45 vs GD60 (DOWN)	N/A	N/A	N/A
ENSSSCG00000034229	113424789266385	302016967270453	24480328909263	7.50724e+06	369099713504829	Female GD45 vs GD60 (UP)	Common DE in brain of both males and females during development from GD45 to GD60	Common DE in brain of both males and females during development from GD60 to GD90	Common DE in brain of both males and females during development from GD45 to GD60 and aslo from GD60 to GD90
ENSSSCG00000030209	119801330783222	333406554601636	244782703158052	7.51526e+07	369099713504829	Female GD45 vs GD60 (UP)	N/A	N/A	N/A
ENSSSCG00000007350	-830239254093552	581354510822415	244335722268465	7.69166e+07	376507928397754	Female GD45 vs GD60 (DOWN)	Common DE in brain of both males and females during development from GD45 to GD60	Common DE in brain of both males and females during development from GD60 to GD90	Common DE in brain of both males and females during development from GD45 to GD60 and aslo from GD60 to GD90
ENSSSCG00000023084	-909433600341732	734028292752874	244242708818501	7.72888e+07	377077334922548	Female GD45 vs GD60 (DOWN)	N/A	N/A	N/A
ENSSSCG00000024261	943188138405473	508409672879946	24372546963422	7.93921e+07	386060243521977	Female GD45 vs GD60 (UP)	Common DE in brain of both males and females during development from GD45 to GD60	Common DE in brain of both males and females during development from GD60 to GD90	Common DE in brain of both males and females during development from GD45 to GD60 and aslo from GD60 to GD90
ENSSSCG00000002768	1394832866353	347099343202056	243185742551945	8.16479e+07	395651743044592	Female GD45 vs GD60 (UP)	Common DE in brain of both males and females during development from GD45 to GD60	Common DE in brain of both males and females during development from GD60 to GD90	Common DE in brain of both males and females during development from GD45 to GD60 and aslo from GD60 to GD90
ENSSSCG00000028840	676274856083975	555467139109808	243119899323416	8.19275e+07	395651743044592	Female GD45 vs GD60 (UP)	Common DE in brain of both males and females during development from GD45 to GD60	Common DE in brain of both males and females during development from GD60 to GD90	Common DE in brain of both males and females during development from GD45 to GD60 and aslo from GD60 to GD90
ENSSSCG00000000853	-732610197992812	816501165366587	243062945562248	8.21701e+07	395651743044592	Female GD45 vs GD60 (DOWN)	N/A	N/A	N/A
ENSSSCG00000035059	107994289234292	265695014804354	242856618959287	8.3055e+07	398609931968058	Female GD45 vs GD60 (UP)	Common DE in brain of both males and females during development from GD45 to GD60	Common DE in brain of both males and females during development from GD60 to GD90	Common DE in brain of both males and females during development from GD45 to GD60 and aslo from GD60 to GD90
ENSSSCG00000005504	-570448091901569	722312523091259	242715649171606	8.36651e+07	400234253858037	Female GD45 vs GD60 (DOWN)	N/A	N/A	N/A
ENSSSCG00000027365	932430868525667	603825266883219	242588104310963	8.4221e+06	401589484101422	Female GD45 vs GD60 (UP)	Common DE in brain of both males and females during development from GD45 to GD60	Common DE in brain of both males and females during development from GD60 to GD90	Common DE in brain of both males and females during development from GD45 to GD60 and aslo from GD60 to GD90
ENSSSCG00000015746	-128471486617488	425094554936537	242470421704716	8.47371e+07	402747295927822	Female GD45 vs GD60 (DOWN)	Common DE in brain of both males and females during development from GD45 to GD60	Common DE in brain of both males and females during development from GD60 to GD90	Common DE in brain of both males and females during development from GD45 to GD60 and aslo from GD60 to GD90
ENSSSCG00000031858	-86217457213781	512562178737437	240912477635961	9.18769e+07	43525412990102	Female GD45 vs GD60 (DOWN)	N/A	N/A	N/A
ENSSSCG00000038313	864941726246357	609162117695088	240851718900033	9.21673e+07	43525412990102	Female GD45 vs GD60 (UP)	N/A	N/A	N/A
ENSSSCG00000031053	-111114612338658	572772809260403	24049586470265	9.38864e+07	440639904271644	Female GD45 vs GD60 (DOWN)	Common DE in brain of both males and females during development from GD45 to GD60	Common DE in brain of both males and females during development from GD60 to GD90	Common DE in brain of both males and females during development from GD45 to GD60 and aslo from GD60 to GD90
ENSSSCG00000001091	-791211521277098	603574259098866	240491873889625	9.39059e+07	440639904271644	Female GD45 vs GD60 (DOWN)	Common DE in brain of both males and females during development from GD45 to GD60	Common DE in brain of both males and females during development from GD60 to GD90	Common DE in brain of both males and females during development from GD45 to GD60 and aslo from GD60 to GD90
ENSSSCG00000031875	-235124897671027	220638011483617	239716313163551	9.77657e+06	457294974249609	Female GD45 vs GD60 (DOWN)	Common DE in brain of both males and females during development from GD45 to GD60	Common DE in brain of both males and females during development from GD60 to GD90	Common DE in brain of both males and females during development from GD45 to GD60 and aslo from GD60 to GD90
ENSSSCG00000037494	-795553908766823	704823424083231	239587191628346	9.84235e+07	458915314189165	Female GD45 vs GD60 (DOWN)	N/A	N/A	N/A
ENSSSCG00000012324	-711381949272029	651439156865529	239174354767488	1.00557e+08	466348675294941	Female GD45 vs GD60 (DOWN)	N/A	N/A	N/A
ENSSSCG00000033001	903792992596962	504340018334823	239156387513854	1.00651e+08	466348675294941	Female GD45 vs GD60 (UP)	Common DE in brain of both males and females during development from GD45 to GD60	Common DE in brain of both males and females during development from GD60 to GD90	Common DE in brain of both males and females during development from GD45 to GD60 and aslo from GD60 to GD90
ENSSSCG00000013517	12136203733902	571606336967607	239007126191192	1.01434e+08	467337061298486	Female GD45 vs GD60 (UP)	Common DE in brain of both males and females during development from GD45 to GD60	Common DE in brain of both males and females during development from GD60 to GD90	Common DE in brain of both males and females during development from GD45 to GD60 and aslo from GD60 to GD90
ENSSSCG00000000206	-606155010291752	851315932334521	238994931792134	10149847944585	467337061298486	Female GD45 vs GD60 (DOWN)	Common DE in brain of both males and females during development from GD45 to GD60	Common DE in brain of both males and females during development from GD60 to GD90	Common DE in brain of both males and females during development from GD45 to GD60 and aslo from GD60 to GD90
ENSSSCG00000010535	-229476351446983	119280793408525	238772583780589	1026775982057	471293374443234	Female GD45 vs GD60 (DOWN)	Common DE in brain of both males and females during development from GD45 to GD60	Common DE in brain of both males and females during development from GD60 to GD90	Common DE in brain of both males and females during development from GD45 to GD60 and aslo from GD60 to GD90
ENSSSCG00000035209	788507155638056	579535259904684	238524742803769	1.04008e+08	475917828160833	Female GD45 vs GD60 (UP)	Common DE in brain of both males and females during development from GD45 to GD60	Common DE in brain of both males and females during development from GD60 to GD90	Common DE in brain of both males and females during development from GD45 to GD60 and aslo from GD60 to GD90
ENSSSCG00000011241	-998818123779745	44585852548846	23802909531584	1.06721e+08	486819668265863	Female GD45 vs GD60 (DOWN)	Common DE in brain of both males and females during development from GD45 to GD60	Common DE in brain of both males and females during development from GD60 to GD90	Common DE in brain of both males and females during development from GD45 to GD60 and aslo from GD60 to GD90
ENSSSCG00000004479	-143448616407103	246569628245506	237085604584552	1.12083e+08	509166481248721	Female GD45 vs GD60 (DOWN)	Common DE in brain of both males and females during development from GD45 to GD60	N/A	N/A
ENSSSCG00000013260	953749606318836	730118725373539	237046464545915	1.12311e+08	509166481248721	Female GD45 vs GD60 (UP)	Common DE in brain of both males and females during development from GD45 to GD60	N/A	N/A
ENSSSCG00000033385	-141414064907863	565396063585395	23685244086657	1.13449e+08	512748015874959	Female GD45 vs GD60 (DOWN)	N/A	N/A	N/A
ENSSSCG00000002254	661149150532553	624993540024113	23614450721281	1.177e+08	530335191176642	Female GD45 vs GD60 (UP)	N/A	N/A	N/A
ENSSSCG00000033442	-867124301201678	566003567216581	23574390023972	1.20176e+08	539841147261567	Female GD45 vs GD60 (DOWN)	N/A	N/A	N/A
ENSSSCG00000035371	-110985019626006	319195127918612	235094436167857	1.24302e+08	556677127513844	Female GD45 vs GD60 (DOWN)	Common DE in brain of both males and females during development from GD45 to GD60	Common DE in brain of both males and females during development from GD60 to GD90	Common DE in brain of both males and females during development from GD45 to GD60 and aslo from GD60 to GD90
ENSSSCG00000007056	-104797218065616	6142295629508	234207194344223	1.30169e+08	581184653496919	Female GD45 vs GD60 (DOWN)	Common DE in brain of both males and females during development from GD45 to GD60	Common DE in brain of both males and females during development from GD60 to GD90	Common DE in brain of both males and females during development from GD45 to GD60 and aslo from GD60 to GD90
ENSSSCG00000016569	698044024330539	586661326324778	234116941316515	1.30781e+08	582153654550224	Female GD45 vs GD60 (UP)	Common DE in brain of both males and females during development from GD45 to GD60	Common DE in brain of both males and females during development from GD60 to GD90	Common DE in brain of both males and females during development from GD45 to GD60 and aslo from GD60 to GD90
ENSSSCG00000010725	264874308741975	-569776816209005	233850705939075	1.32604e+08	588488806903732	Female GD45 vs GD60 (UP)	Common DE in brain of both males and females during development from GD45 to GD60	Common DE in brain of both males and females during development from GD60 to GD90	Common DE in brain of both males and females during development from GD45 to GD60 and aslo from GD60 to GD90
ENSSSCG00000003773	-779551553029081	625838931985165	233101261962996	1.37872e+08	610032831452804	Female GD45 vs GD60 (DOWN)	Common DE in brain of both males and females during development from GD45 to GD60	Common DE in brain of both males and females during development from GD60 to GD90	Common DE in brain of both males and females during development from GD45 to GD60 and aslo from GD60 to GD90
ENSSSCG00000039107	117346471044596	289133350667099	232426097461688	1.42798e+08	629936383581624	Female GD45 vs GD60 (UP)	N/A	N/A	N/A
ENSSSCG00000016397	-224346113768554	833380303016572	232148398995399	1.44875e+08	637190733978533	Female GD45 vs GD60 (DOWN)	Common DE in brain of both males and females during development from GD45 to GD60	Common DE in brain of both males and females during development from GD60 to GD90	Common DE in brain of both males and females during development from GD45 to GD60 and aslo from GD60 to GD90
ENSSSCG00000029281	-715584932447911	777802055306628	231989315590751	1.46078e+08	640571464793081	Female GD45 vs GD60 (DOWN)	Common DE in brain of both males and females during development from GD45 to GD60	N/A	N/A
ENSSSCG00000016611	-903633618644706	514179751055251	231421459483894	1.50456e+08	657811827115213	Female GD45 vs GD60 (DOWN)	N/A	N/A	N/A
ENSSSCG00000008187	-145460571854078	368487279259652	231102072653602	1.52976e+08	666850604154862	Female GD45 vs GD60 (DOWN)	Common DE in brain of both males and females during development from GD45 to GD60	Common DE in brain of both males and females during development from GD60 to GD90	Common DE in brain of both males and females during development from GD45 to GD60 and aslo from GD60 to GD90
ENSSSCG00000010903	106072078353558	465100342864741	230550381029062	1.57429e+08	68423755208625	Female GD45 vs GD60 (UP)	Common DE in brain of both males and females during development from GD45 to GD60	Common DE in brain of both males and females during development from GD60 to GD90	Common DE in brain of both males and females during development from GD45 to GD60 and aslo from GD60 to GD90
ENSSSCG00000027991	-894050655161301	363341560192549	230164248421058	1.60623e+08	696065504103218	Female GD45 vs GD60 (DOWN)	Common DE in brain of both males and females during development from GD45 to GD60	Common DE in brain of both males and females during development from GD60 to GD90	Common DE in brain of both males and females during development from GD45 to GD60 and aslo from GD60 to GD90
ENSSSCG00000013762	185623231684369	479453132213746	230055314807857	1.61536e+08	6979679292108	Female GD45 vs GD60 (UP)	Common DE in brain of both males and females during development from GD45 to GD60	Common DE in brain of both males and females during development from GD60 to GD90	Common DE in brain of both males and females during development from GD45 to GD60 and aslo from GD60 to GD90
ENSSSCG00000005641	-62951842091797	861731848356964	22981698828359	1.63551e+08	704608213973356	Female GD45 vs GD60 (DOWN)	Common DE in brain of both males and females during development from GD45 to GD60	N/A	N/A
ENSSSCG00000022849	-313447815178975	-281896670617597	229605934487815	1.65356e+08	710309638352592	Female GD45 vs GD60 (DOWN)	N/A	N/A	N/A
ENSSSCG00000031356	10227396659464	426772013102983	229337963468791	1.67678e+08	718186900271043	Female GD45 vs GD60 (UP)	Common DE in brain of both males and females during development from GD45 to GD60	Common DE in brain of both males and females during development from GD60 to GD90	Common DE in brain of both males and females during development from GD45 to GD60 and aslo from GD60 to GD90
ENSSSCG00000009022	2012177074215	403325880939255	229261822332196	1.68343e+08	718820442635355	Female GD45 vs GD60 (UP)	N/A	N/A	N/A
ENSSSCG00000001075	602692756948338	684871555387931	229209579039354	1.68801e+08	718820442635355	Female GD45 vs GD60 (UP)	Common DE in brain of both males and females during development from GD45 to GD60	N/A	N/A
ENSSSCG00000038990	-175505742795684	515787357186808	228610893359549	1741416966448	739424714226075	Female GD45 vs GD60 (DOWN)	Common DE in brain of both males and females during development from GD45 to GD60	Common DE in brain of both males and females during development from GD60 to GD90	Common DE in brain of both males and females during development from GD45 to GD60 and aslo from GD60 to GD90
ENSSSCG00000033465	-126065094291815	402957498730381	228216117509103	1.77756e+08	752600677556705	Female GD45 vs GD60 (DOWN)	Common DE in brain of both males and females during development from GD45 to GD60	Common DE in brain of both males and females during development from GD60 to GD90	Common DE in brain of both males and females during development from GD45 to GD60 and aslo from GD60 to GD90
ENSSSCG00000005946	-152232269378931	350502061380342	228122314144511	1.78625e+08	752652933876717	Female GD45 vs GD60 (DOWN)	N/A	N/A	N/A
ENSSSCG00000002559	95840969939775	477317705114503	228104644837539	1.7879e+08	752652933876717	Female GD45 vs GD60 (UP)	N/A	N/A	N/A
ENSSSCG00000000906	-841163065717264	512384144539242	227896721500475	1.80734e+08	758672360192619	Female GD45 vs GD60 (DOWN)	N/A	N/A	N/A
ENSSSCG00000031121	983955708212911	381533378118242	227751148822382	18210857849042	76214928944551	Female GD45 vs GD60 (UP)	N/A	N/A	N/A
ENSSSCG00000034913	103284847307858	414427454979194	227699655233164	1.82597e+08	76214928944551	Female GD45 vs GD60 (UP)	Common DE in brain of both males and females during development from GD45 to GD60	N/A	N/A
ENSSSCG00000036975	106296691967607	365686194912851	22756620339855	1.8387e+08	764681726352214	Female GD45 vs GD60 (UP)	Common DE in brain of both males and females during development from GD45 to GD60	N/A	N/A
ENSSSCG00000005360	873613516970564	914222508455287	227527333257775	1.84242e+08	764681726352214	Female GD45 vs GD60 (UP)	Common DE in brain of both males and females during development from GD45 to GD60	N/A	N/A
ENSSSCG00000000217	778234543119798	493618761447227	227423503777793	1.8524e+08	766664872985822	Female GD45 vs GD60 (UP)	Common DE in brain of both males and females during development from GD45 to GD60	Common DE in brain of both males and females during development from GD60 to GD90	Common DE in brain of both males and females during development from GD45 to GD60 and aslo from GD60 to GD90
ENSSSCG00000034765	-180780671511863	373267422337588	226414957138787	1.95222e+08	805716165714692	Female GD45 vs GD60 (DOWN)	Common DE in brain of both males and females during development from GD45 to GD60	Common DE in brain of both males and females during development from GD60 to GD90	Common DE in brain of both males and females during development from GD45 to GD60 and aslo from GD60 to GD90
ENSSSCG00000013551	-849564946768679	416158947616253	225879036971651	2.00745e+08	826192815845885	Female GD45 vs GD60 (DOWN)	Common DE in brain of both males and females during development from GD45 to GD60	N/A	N/A
ENSSSCG00000022961	-11037333993032	496772604181169	225468737305164	2.05078e+08	841676650450944	Female GD45 vs GD60 (DOWN)	N/A	N/A	N/A
ENSSSCG00000002651	910577195145268	454324655732107	225376032933334	2.0607e+08	843398841306969	Female GD45 vs GD60 (UP)	Common DE in brain of both males and females during development from GD45 to GD60	Common DE in brain of both males and females during development from GD60 to GD90	Common DE in brain of both males and females during development from GD45 to GD60 and aslo from GD60 to GD90
ENSSSCG00000017951	-74578097981548	798112994407583	225041484914779	2.0969e+08	855838282523399	Female GD45 vs GD60 (DOWN)	N/A	N/A	N/A
ENSSSCG00000038993	576817984087722	401614784666455	224376615114604	2.17075e+08	883533145893773	Female GD45 vs GD60 (UP)	Common DE in brain of both males and females during development from GD45 to GD60	N/A	N/A
ENSSSCG00000010293	272835758238796	77384599689861	224256016487423	2.18443e+08	886648874686876	Female GD45 vs GD60 (UP)	Common DE in brain of both males and females during development from GD45 to GD60	Common DE in brain of both males and females during development from GD60 to GD90	Common DE in brain of both males and females during development from GD45 to GD60 and aslo from GD60 to GD90
ENSSSCG00000003622	-27234018699913	302211490361183	223563536790248	2.26463e+08	916675723481491	Female GD45 vs GD60 (DOWN)	N/A	N/A	N/A
ENSSSCG00000028974	-836723587939032	550306359024966	22296273055867	2.3366e+08	943216837994446	Female GD45 vs GD60 (DOWN)	Common DE in brain of both males and females during development from GD45 to GD60	N/A	N/A
ENSSSCG00000009378	848063391226071	443151473046827	222661321675643	23735623784234	955520985893178	Female GD45 vs GD60 (UP)	N/A	N/A	N/A
ENSSSCG00000029249	-774647176993612	682586617541392	221894808447538	2.47024e+08	991728695838469	Female GD45 vs GD60 (DOWN)	Common DE in brain of both males and females during development from GD45 to GD60	Common DE in brain of both males and females during development from GD60 to GD90	Common DE in brain of both males and females during development from GD45 to GD60 and aslo from GD60 to GD90
ENSSSCG00000001760	-667306240513681	573082845273002	221212945325816	2.55955e+08	102479251943042	Female GD45 vs GD60 (DOWN)	Common DE in brain of both males and females during development from GD45 to GD60	N/A	N/A
ENSSSCG00000010915	-958077887119241	761801548269988	220868800831289	2.60585e+08	104050259167112	Female GD45 vs GD60 (DOWN)	N/A	N/A	N/A
ENSSSCG00000005352	-11664539854188	286592210632178	220810439585461	2.61378e+08	104085010767937	Female GD45 vs GD60 (DOWN)	Common DE in brain of both males and females during development from GD45 to GD60	Common DE in brain of both males and females during development from GD60 to GD90	Common DE in brain of both males and females during development from GD45 to GD60 and aslo from GD60 to GD90
ENSSSCG00000006333	981641260162016	349050247921241	220312743078302	2.68244e+08	10640177146792	Female GD45 vs GD60 (UP)	N/A	N/A	N/A
ENSSSCG00000014307	550322388505335	770204214863108	220284399665165	2.6864e+08	10640177146792	Female GD45 vs GD60 (UP)	Common DE in brain of both males and females during development from GD45 to GD60	Common DE in brain of both males and females during development from GD60 to GD90	Common DE in brain of both males and females during development from GD45 to GD60 and aslo from GD60 to GD90
ENSSSCG00000009781	-705444108166913	608667473056558	220182923027163	2.70064e+08	106487348543053	Female GD45 vs GD60 (DOWN)	Common DE in brain of both males and females during development from GD45 to GD60	N/A	N/A
ENSSSCG00000032578	328514971625506	-367739988145921	220166051874065	27030180775826	106487348543053	Female GD45 vs GD60 (UP)	Common DE in brain of both males and females during development from GD45 to GD60	Common DE in brain of both males and females during development from GD60 to GD90	Common DE in brain of both males and females during development from GD45 to GD60 and aslo from GD60 to GD90
ENSSSCG00000009338	-109499747706252	580412783577135	219697048560226	2.76988e+08	108830560844695	Female GD45 vs GD60 (DOWN)	Common DE in brain of both males and females during development from GD45 to GD60	Common DE in brain of both males and females during development from GD60 to GD90	Common DE in brain of both males and females during development from GD45 to GD60 and aslo from GD60 to GD90
ENSSSCG00000038152	-112965060361614	406430478370752	219403053248445	2.81264e+08	110092050880326	Female GD45 vs GD60 (DOWN)	N/A	N/A	N/A
ENSSSCG00000009148	794695459509843	476117765819045	219373787923504	2.81693e+08	110092050880326	Female GD45 vs GD60 (UP)	N/A	N/A	N/A
ENSSSCG00000017861	-221680044787674	614811603359944	219127489220985	2.85332e+08	11121909686506	Female GD45 vs GD60 (DOWN)	Common DE in brain of both males and females during development from GD45 to GD60	Common DE in brain of both males and females during development from GD60 to GD90	Common DE in brain of both males and females during development from GD45 to GD60 and aslo from GD60 to GD90
ENSSSCG00000017251	779167681364367	571467436446397	219007837323577	2.87117e+08	111619434033376	Female GD45 vs GD60 (UP)	Common DE in brain of both males and females during development from GD45 to GD60	N/A	N/A
ENSSSCG00000015399	-948362694622807	358843111936156	21859051048349	2.93429e+08	113773327553395	Female GD45 vs GD60 (DOWN)	N/A	N/A	N/A
ENSSSCG00000024481	-113874058853194	704893814520131	218448509371261	2.95609e+08	114317583642079	Female GD45 vs GD60 (DOWN)	N/A	N/A	N/A
ENSSSCG00000038471	112047315210475	257685790736823	218382408386571	2.96629e+08	114411784594071	Female GD45 vs GD60 (UP)	N/A	N/A	N/A
ENSSSCG00000015543	-112285578521899	723559997105315	218262243221994	2.98492e+08	114829950289233	Female GD45 vs GD60 (DOWN)	N/A	N/A	N/A
ENSSSCG00000023788	-66259475518629	533357410172992	218072940979376	3.01452e+08	11548400674077	Female GD45 vs GD60 (DOWN)	Common DE in brain of both males and females during development from GD45 to GD60	Common DE in brain of both males and females during development from GD60 to GD90	Common DE in brain of both males and females during development from GD45 to GD60 and aslo from GD60 to GD90
ENSSSCG00000011501	786678542918981	425504136592071	218022216072843	3.0225e+08	11548400674077	Female GD45 vs GD60 (UP)	N/A	N/A	N/A
ENSSSCG00000030469	107703385511734	350000541572539	2180035623035	3.02544e+08	11548400674077	Female GD45 vs GD60 (UP)	N/A	N/A	N/A
ENSSSCG00000013421	574618899283029	709722706333394	217363072366483	3.12815e+08	119095868113502	Female GD45 vs GD60 (UP)	Common DE in brain of both males and females during development from GD45 to GD60	Common DE in brain of both males and females during development from GD60 to GD90	Common DE in brain of both males and females during development from GD45 to GD60 and aslo from GD60 to GD90
ENSSSCG00000008841	-867538419000578	578023670053081	216719363923018	3.23489e+08	12284258191684	Female GD45 vs GD60 (DOWN)	Common DE in brain of both males and females during development from GD45 to GD60	Common DE in brain of both males and females during development from GD60 to GD90	Common DE in brain of both males and females during development from GD45 to GD60 and aslo from GD60 to GD90
ENSSSCG00000004432	61413507241204	779793118861866	216353432345493	3.2972e+08	124886693811965	Female GD45 vs GD60 (UP)	Common DE in brain of both males and females during development from GD45 to GD60	Common DE in brain of both males and females during development from GD60 to GD90	Common DE in brain of both males and females during development from GD45 to GD60 and aslo from GD60 to GD90
ENSSSCG00000000810	756614999054106	430761443973876	215969759333241	3.36382e+08	127083313862891	Female GD45 vs GD60 (UP)	N/A	N/A	N/A
ENSSSCG00000033479	163439609465613	415082364279907	21565238747382	3.41994e+08	128873303551421	Female GD45 vs GD60 (UP)	Common DE in brain of both males and females during development from GD45 to GD60	Common DE in brain of both males and females during development from GD60 to GD90	Common DE in brain of both males and females during development from GD45 to GD60 and aslo from GD60 to GD90
ENSSSCG00000016403	-115288807745627	31283607867388	215443091053348	3.45747e+08	12979715409206	Female GD45 vs GD60 (DOWN)	Common DE in brain of both males and females during development from GD45 to GD60	N/A	N/A
ENSSSCG00000003583	691958571788009	49048210288901	215417546784109	3.46208e+08	12979715409206	Female GD45 vs GD60 (UP)	Common DE in brain of both males and females during development from GD45 to GD60	Common DE in brain of both males and females during development from GD60 to GD90	Common DE in brain of both males and females during development from GD45 to GD60 and aslo from GD60 to GD90
ENSSSCG00000037564	80867558767725	405062114864599	215251392927633	3.49221e+08	130594296817906	Female GD45 vs GD60 (UP)	Common DE in brain of both males and females during development from GD45 to GD60	Common DE in brain of both males and females during development from GD60 to GD90	Common DE in brain of both males and females during development from GD45 to GD60 and aslo from GD60 to GD90
ENSSSCG00000009488	-773260656660082	586044012462341	215132713546369	3.51388e+08	130700538987836	Female GD45 vs GD60 (DOWN)	Common DE in brain of both males and females during development from GD45 to GD60	N/A	N/A
ENSSSCG00000001620	937376331610376	486151746779863	215122084951973	3.51583e+08	130700538987836	Female GD45 vs GD60 (UP)	Common DE in brain of both males and females during development from GD45 to GD60	Common DE in brain of both males and females during development from GD60 to GD90	Common DE in brain of both males and females during development from GD45 to GD60 and aslo from GD60 to GD90
ENSSSCG00000013023	-709467397529667	663918809611754	215090333418972	3.52166e+08	130700538987836	Female GD45 vs GD60 (DOWN)	N/A	N/A	N/A
ENSSSCG00000035249	900535752189842	509399754713911	214829930528083	3.56981e+08	13215459797237	Female GD45 vs GD60 (UP)	N/A	N/A	N/A
ENSSSCG00000009765	-101829929516734	560849934077046	214455247737363	3.64025e+08	134424537139275	Female GD45 vs GD60 (DOWN)	Common DE in brain of both males and females during development from GD45 to GD60	Common DE in brain of both males and females during development from GD60 to GD90	Common DE in brain of both males and females during development from GD45 to GD60 and aslo from GD60 to GD90
ENSSSCG00000011582	-84071649303808	573514655730676	213986159379027	3.7304e+08	13728388654652	Female GD45 vs GD60 (DOWN)	Common DE in brain of both males and females during development from GD45 to GD60	Common DE in brain of both males and females during development from GD60 to GD90	Common DE in brain of both males and females during development from GD45 to GD60 and aslo from GD60 to GD90
ENSSSCG00000022163	-953375434454943	428012432133737	21395581138922	3.73631e+08	13728388654652	Female GD45 vs GD60 (DOWN)	N/A	N/A	N/A
ENSSSCG00000009543	-156168833975435	513607850348917	21373349444809	3.77989e+08	138539560656007	Female GD45 vs GD60 (DOWN)	Common DE in brain of both males and females during development from GD45 to GD60	N/A	N/A
ENSSSCG00000025286	-858096848670187	500257314762899	21357318554418	38116291028016	139356186602181	Female GD45 vs GD60 (DOWN)	Common DE in brain of both males and females during development from GD45 to GD60	N/A	N/A
ENSSSCG00000032242	6772752733293	753463648071064	213432679669137	3.83967e+08	140033798094732	Female GD45 vs GD60 (UP)	N/A	N/A	N/A
ENSSSCG00000005063	106762011222075	442607784273929	213162805351358	3.8941e+08	141668404691723	Female GD45 vs GD60 (UP)	N/A	N/A	N/A
ENSSSCG00000010474	297599364812711	721480026763407	212761601809121	3.97646e+08	144308363095425	Female GD45 vs GD60 (UP)	N/A	N/A	N/A
ENSSSCG00000015135	-728959130812342	564570079375374	212411838481151	4.04969e+08	146604656204044	Female GD45 vs GD60 (DOWN)	Common DE in brain of both males and females during development from GD45 to GD60	Common DE in brain of both males and females during development from GD60 to GD90	Common DE in brain of both males and females during development from GD45 to GD60 and aslo from GD60 to GD90
ENSSSCG00000001779	659864738534246	547329208434283	211449957074273	4.25812e+08	153772299091957	Female GD45 vs GD60 (UP)	N/A	N/A	N/A
ENSSSCG00000015563	-728976825975247	609353182571871	210470425809421	4.48144e+08	161441418142604	Female GD45 vs GD60 (DOWN)	N/A	N/A	N/A
ENSSSCG00000043570	-401157979659354	-918539166152315	209107289163377	4.81192e+08	17292394175377	Female GD45 vs GD60 (DOWN)	Common DE in brain of both males and females during development from GD45 to GD60	N/A	N/A
ENSSSCG00000038947	576699660439294	807403891434948	208877656331143	4.86995e+08	174583599701851	Female GD45 vs GD60 (UP)	N/A	N/A	N/A
ENSSSCG00000039095	-679905613511513	583060594723936	208597429018277	4.94172e+08	176726519730457	Female GD45 vs GD60 (DOWN)	N/A	N/A	N/A
ENSSSCG00000012156	-708888851269886	597251622545132	208461421651586	4.97694e+08	177554933811271	Female GD45 vs GD60 (DOWN)	N/A	N/A	N/A
ENSSSCG00000003797	684259484329396	86184114778018	207182109525936	5.32076e+08	18936237550545	Female GD45 vs GD60 (UP)	N/A	N/A	N/A
ENSSSCG00000008326	-27309480398483	158305221316555	206999237341666	5.37181e+08	190718817836277	Female GD45 vs GD60 (DOWN)	Common DE in brain of both males and females during development from GD45 to GD60	Common DE in brain of both males and females during development from GD60 to GD90	Common DE in brain of both males and females during development from GD45 to GD60 and aslo from GD60 to GD90
ENSSSCG00000002838	654030387211433	656861332307271	206719048658406	5.451e+08	193064922999942	Female GD45 vs GD60 (UP)	Common DE in brain of both males and females during development from GD45 to GD60	N/A	N/A
ENSSSCG00000013336	817021334300218	377129406718536	206616964314423	5.48014e+08	193458608694295	Female GD45 vs GD60 (UP)	N/A	N/A	N/A
ENSSSCG00000002802	106828700570745	298011844325399	206583847274772	5.48963e+08	193458608694295	Female GD45 vs GD60 (UP)	Common DE in brain of both males and females during development from GD45 to GD60	Common DE in brain of both males and females during development from GD60 to GD90	Common DE in brain of both males and females during development from GD45 to GD60 and aslo from GD60 to GD90
ENSSSCG00000017022	109653051361711	240879868810534	206542463176733	5.5015e+08	193458608694295	Female GD45 vs GD60 (UP)	Common DE in brain of both males and females during development from GD45 to GD60	Common DE in brain of both males and females during development from GD60 to GD90	Common DE in brain of both males and females during development from GD45 to GD60 and aslo from GD60 to GD90
ENSSSCG00000009655	16686993496035	24233814099997	206010271368131	56565757568709	198438064766038	Female GD45 vs GD60 (UP)	N/A	N/A	N/A
ENSSSCG00000008723	90926384406825	470119228818056	205860857837742	5.7009e+08	199517816287222	Female GD45 vs GD60 (UP)	Common DE in brain of both males and females during development from GD45 to GD60	N/A	N/A
ENSSSCG00000008747	801705516131602	444490855163812	205704358782348	5.74769e+08	200678883323608	Female GD45 vs GD60 (UP)	Common DE in brain of both males and females during development from GD45 to GD60	N/A	N/A
ENSSSCG00000001499	-873603560586031	828485709395677	205563581103335	5.79012e+08	201270938354861	Female GD45 vs GD60 (DOWN)	N/A	N/A	N/A
ENSSSCG00000003379	-803068428175707	516657255705142	205557453479297	5.79197e+08	201270938354861	Female GD45 vs GD60 (DOWN)	Common DE in brain of both males and females during development from GD45 to GD60	Common DE in brain of both males and females during development from GD60 to GD90	Common DE in brain of both males and females during development from GD45 to GD60 and aslo from GD60 to GD90
ENSSSCG00000030388	125372835462567	262903477990195	205259723286169	5.88276e+08	203944883217563	Female GD45 vs GD60 (UP)	N/A	N/A	N/A
ENSSSCG00000023133	-709742740749591	466879656167767	205139520560502	59198174320578	20474786395291	Female GD45 vs GD60 (DOWN)	Common DE in brain of both males and females during development from GD45 to GD60	N/A	N/A
ENSSSCG00000011853	-682433261294336	538309521901447	205033630164619	59526572077427	205401525290119	Female GD45 vs GD60 (DOWN)	N/A	N/A	N/A
ENSSSCG00000006477	-723011511797505	851741981023913	204890422482999	5.99736e+08	206460562479565	Female GD45 vs GD60 (DOWN)	N/A	N/A	N/A
ENSSSCG00000013066	725402453127183	504931763639527	204082260647225	6.25603e+08	214863286762083	Female GD45 vs GD60 (UP)	Common DE in brain of both males and females during development from GD45 to GD60	N/A	N/A
ENSSSCG00000028927	-770225336197153	518385782069157	203255755981687	6.53216e+08	223825169092584	Female GD45 vs GD60 (DOWN)	Common DE in brain of both males and females during development from GD45 to GD60	Common DE in brain of both males and females during development from GD60 to GD90	Common DE in brain of both males and females during development from GD45 to GD60 and aslo from GD60 to GD90
ENSSSCG00000016049	88608085913817	36301728934416	203053896671401	6.60144e+08	225324410925398	Female GD45 vs GD60 (UP)	N/A	N/A	N/A
ENSSSCG00000031290	-196045732559097	272984265426427	203039231718471	6.6065e+08	225324410925398	Female GD45 vs GD60 (DOWN)	Common DE in brain of both males and females during development from GD45 to GD60	Common DE in brain of both males and females during development from GD60 to GD90	Common DE in brain of both males and females during development from GD45 to GD60 and aslo from GD60 to GD90
ENSSSCG00000000943	-115919257671258	229814286673448	202612122167412	6.75564e+08	229383100023002	Female GD45 vs GD60 (DOWN)	N/A	N/A	N/A
ENSSSCG00000016705	478939670014299	283649234990482	202609297920395	6.75664e+08	229383100023002	Female GD45 vs GD60 (UP)	N/A	N/A	N/A
ENSSSCG00000006468	580418764741125	750649181766124	202432448770273	6.81938e+08	23050062966564	Female GD45 vs GD60 (UP)	Common DE in brain of both males and females during development from GD45 to GD60	N/A	N/A
ENSSSCG00000000585	-113641981889681	428548514134055	20242835727989	6.82084e+08	23050062966564	Female GD45 vs GD60 (DOWN)	N/A	N/A	N/A
ENSSSCG00000033010	-257861998531565	206028138944725	202377081346733	6.83915e+08	230590382061223	Female GD45 vs GD60 (DOWN)	Common DE in brain of both males and females during development from GD45 to GD60	Common DE in brain of both males and females during development from GD60 to GD90	Common DE in brain of both males and females during development from GD45 to GD60 and aslo from GD60 to GD90
ENSSSCG00000016738	678342888955523	703604478286858	202324410769592	6.858e+08	230698201160253	Female GD45 vs GD60 (UP)	Common DE in brain of both males and females during development from GD45 to GD60	Common DE in brain of both males and females during development from GD60 to GD90	Common DE in brain of both males and females during development from GD45 to GD60 and aslo from GD60 to GD90
ENSSSCG00000010757	155918088021429	468145570105699	2015874735463	7.12736e+08	239063846902553	Female GD45 vs GD60 (UP)	N/A	N/A	N/A
ENSSSCG00000007978	143841903384421	610877125313808	201555873362959	7.13914e+08	239063846902553	Female GD45 vs GD60 (UP)	Common DE in brain of both males and females during development from GD45 to GD60	Common DE in brain of both males and females during development from GD60 to GD90	Common DE in brain of both males and females during development from GD45 to GD60 and aslo from GD60 to GD90
ENSSSCG00000031424	-108915883942387	420049263325933	201404195517988	7.19598e+08	240420713147201	Female GD45 vs GD60 (DOWN)	Common DE in brain of both males and females during development from GD45 to GD60	Common DE in brain of both males and females during development from GD60 to GD90	Common DE in brain of both males and females during development from GD45 to GD60 and aslo from GD60 to GD90
ENSSSCG00000002398	-641808011129777	575212952133276	200861511141675	74030805494883	246780517683621	Female GD45 vs GD60 (DOWN)	N/A	N/A	N/A
ENSSSCG00000027654	-134677649890328	400132162604172	200722188976551	7.45721e+08	24802371227503	Female GD45 vs GD60 (DOWN)	N/A	N/A	N/A
ENSSSCG00000022989	-127059189424835	314489379514335	200571328483107	7.51627e+08	249424934566079	Female GD45 vs GD60 (DOWN)	N/A	N/A	N/A
ENSSSCG00000038867	-636953165727715	67237644314738	200349395022215	76040028836127	251644631562982	Female GD45 vs GD60 (DOWN)	N/A	N/A	N/A
ENSSSCG00000007649	758362639231236	682420302348833	200315948450885	7.61731e+08	251644631562982	Female GD45 vs GD60 (UP)	N/A	N/A	N/A
ENSSSCG00000011576	-129173435356817	251032736236713	200034828715623	7.73012e+08	254800100051418	Female GD45 vs GD60 (DOWN)	Common DE in brain of both males and females during development from GD45 to GD60	N/A	N/A
ENSSSCG00000000916	936070208005251	475655953222056	199772243858003	7.83701e+08	25774667477138	Female GD45 vs GD60 (UP)	Common DE in brain of both males and females during development from GD45 to GD60	Common DE in brain of both males and females during development from GD60 to GD90	Common DE in brain of both males and females during development from GD45 to GD60 and aslo from GD60 to GD90
ENSSSCG00000033051	842999841308165	40884032217511	199660392302362	7.88299e+08	25868144210292	Female GD45 vs GD60 (UP)	N/A	N/A	N/A
ENSSSCG00000021562	-187595197442547	653734047651692	199561797530236	7.92374e+08	259440977149578	Female GD45 vs GD60 (DOWN)	Common DE in brain of both males and females during development from GD45 to GD60	N/A	N/A
ENSSSCG00000004776	-210425420907263	413530725611828	199095841715187	8.11923e+08	265252095305395	Female GD45 vs GD60 (DOWN)	Common DE in brain of both males and females during development from GD45 to GD60	Common DE in brain of both males and females during development from GD60 to GD90	Common DE in brain of both males and females during development from GD45 to GD60 and aslo from GD60 to GD90
ENSSSCG00000008041	-936614334937375	790861155647946	199041151666875	8.14249e+08	265423451284791	Female GD45 vs GD60 (DOWN)	N/A	N/A	N/A
ENSSSCG00000009621	-675268739435077	674140712864987	198758649934769	8.2637e+08	26878013822551	Female GD45 vs GD60 (DOWN)	N/A	N/A	N/A
ENSSSCG00000011666	-951957039445978	511892481458844	198634645562382	83174818007855	269933429191131	Female GD45 vs GD60 (DOWN)	N/A	N/A	N/A
ENSSSCG00000039315	-803632827077819	559071595924102	198406181372602	8.41748e+08	272578501848306	Female GD45 vs GD60 (DOWN)	Common DE in brain of both males and females during development from GD45 to GD60	Common DE in brain of both males and females during development from GD60 to GD90	Common DE in brain of both males and females during development from GD45 to GD60 and aslo from GD60 to GD90
ENSSSCG00000002315	-77459606127018	540931991260728	19816952231903	8.52235e+08	275369010118737	Female GD45 vs GD60 (DOWN)	N/A	N/A	N/A
ENSSSCG00000011384	-714714631523876	732797338827341	198094811217671	8.55572e+08	275842513675082	Female GD45 vs GD60 (DOWN)	Common DE in brain of both males and females during development from GD45 to GD60	Common DE in brain of both males and females during development from GD60 to GD90	Common DE in brain of both males and females during development from GD45 to GD60 and aslo from GD60 to GD90
ENSSSCG00000005949	-771129371110175	638950164634468	197861406869469	8.66084e+08	278621884884531	Female GD45 vs GD60 (DOWN)	N/A	N/A	N/A
ENSSSCG00000001619	617122656923093	616716164226655	197550714505158	8.80278e+08	282001565634211	Female GD45 vs GD60 (UP)	N/A	N/A	N/A
ENSSSCG00000017396	138779167728559	153011852596785	197547684822298	8.80418e+08	282001565634211	Female GD45 vs GD60 (UP)	N/A	N/A	N/A
ENSSSCG00000000288	577762716762459	964272164279485	197391695917138	8.87633e+08	283695930171247	Female GD45 vs GD60 (UP)	Common DE in brain of both males and females during development from GD45 to GD60	Common DE in brain of both males and females during development from GD60 to GD90	Common DE in brain of both males and females during development from GD45 to GD60 and aslo from GD60 to GD90
ENSSSCG00000005654	-654843388732538	106105222182426	197051471935549	9.03577e+08	288166624161967	Female GD45 vs GD60 (DOWN)	Common DE in brain of both males and females during development from GD45 to GD60	N/A	N/A
ENSSSCG00000033443	129595665506576	19605144391427	196455072207065	93222245428847	296660165042901	Female GD45 vs GD60 (UP)	Common DE in brain of both males and females during development from GD45 to GD60	Common DE in brain of both males and females during development from GD60 to GD90	Common DE in brain of both males and females during development from GD45 to GD60 and aslo from GD60 to GD90
ENSSSCG00000000516	-738788894652059	515394749950802	196382253792562	9.35782e+08	297055360565444	Female GD45 vs GD60 (DOWN)	N/A	N/A	N/A
ENSSSCG00000017923	-965117428302443	405860018318034	196347275065333	93749655669154	297055360565444	Female GD45 vs GD60 (DOWN)	Common DE in brain of both males and females during development from GD45 to GD60	N/A	N/A
ENSSSCG00000011795	692856705678676	558340859260104	195893654287109	9.60021e+08	303539621944341	Female GD45 vs GD60 (UP)	Common DE in brain of both males and females during development from GD45 to GD60	Common DE in brain of both males and females during development from GD60 to GD90	Common DE in brain of both males and females during development from GD45 to GD60 and aslo from GD60 to GD90
ENSSSCG00000017342	972176932913172	365346117029901	195760038834264	9.66758e+08	305015380406598	Female GD45 vs GD60 (UP)	Common DE in brain of both males and females during development from GD45 to GD60	Common DE in brain of both males and females during development from GD60 to GD90	Common DE in brain of both males and females during development from GD45 to GD60 and aslo from GD60 to GD90
ENSSSCG00000000106	-932078095039135	584271353428026	195305216655425	9.90051e+08	31169678225534	Female GD45 vs GD60 (DOWN)	Common DE in brain of both males and females during development from GD45 to GD60	Common DE in brain of both males and females during development from GD60 to GD90	Common DE in brain of both males and females during development from GD45 to GD60 and aslo from GD60 to GD90
ENSSSCG00000005780	-198882221382862	131931966576084	195000520390342	100596941949712	315631714210006	Female GD45 vs GD60 (DOWN)	Common DE in brain of both males and females during development from GD45 to GD60	Common DE in brain of both males and females during development from GD60 to GD90	Common DE in brain of both males and females during development from GD45 to GD60 and aslo from GD60 to GD90
ENSSSCG00000025126	-959973717488435	473125946239375	194984112440774	100683389221327	315631714210006	Female GD45 vs GD60 (DOWN)	Common DE in brain of both males and females during development from GD45 to GD60	Common DE in brain of both males and females during development from GD60 to GD90	Common DE in brain of both males and females during development from GD45 to GD60 and aslo from GD60 to GD90
ENSSSCG00000016628	-121123006516553	29562302936654	194939119607658	100920822313846	315704330355033	Female GD45 vs GD60 (DOWN)	Common DE in brain of both males and females during development from GD45 to GD60	N/A	N/A
ENSSSCG00000023891	-824721610310023	599122707484463	194290894443105	104404658454493	325284929995647	Female GD45 vs GD60 (DOWN)	Common DE in brain of both males and females during development from GD45 to GD60	Common DE in brain of both males and females during development from GD60 to GD90	Common DE in brain of both males and females during development from GD45 to GD60 and aslo from GD60 to GD90
ENSSSCG00000006164	135549262011651	169634546484431	19424246566438	104669732486079	325284929995647	Female GD45 vs GD60 (UP)	Common DE in brain of both males and females during development from GD45 to GD60	Common DE in brain of both males and females during development from GD60 to GD90	Common DE in brain of both males and females during development from GD45 to GD60 and aslo from GD60 to GD90
ENSSSCG00000003479	102530629686926	43484063583741	194191047248536	10495190990811	325284929995647	Female GD45 vs GD60 (UP)	N/A	N/A	N/A
ENSSSCG00000035244	113162081806827	266197920165858	194167023075197	105084013067553	325284929995647	Female GD45 vs GD60 (UP)	Common DE in brain of both males and females during development from GD45 to GD60	Common DE in brain of both males and females during development from GD60 to GD90	Common DE in brain of both males and females during development from GD45 to GD60 and aslo from GD60 to GD90
ENSSSCG00000024954	-736831298618752	464465656653594	194132008997936	10527684612315	325284929995647	Female GD45 vs GD60 (DOWN)	N/A	N/A	N/A
ENSSSCG00000016703	854595881765565	100312406646557	194126345357496	1053080708619	325284929995647	Female GD45 vs GD60 (UP)	N/A	N/A	N/A
ENSSSCG00000031429	792178991480646	436824228518218	194059208689225	105678917450775	325747525045967	Female GD45 vs GD60 (UP)	Common DE in brain of both males and females during development from GD45 to GD60	Common DE in brain of both males and females during development from GD60 to GD90	Common DE in brain of both males and females during development from GD45 to GD60 and aslo from GD60 to GD90
ENSSSCG00000010512	-653164470245332	768900212300916	193725982484747	107539076007495	330396314112732	Female GD45 vs GD60 (DOWN)	Common DE in brain of both males and females during development from GD45 to GD60	N/A	N/A
ENSSSCG00000000734	103546241356694	418879044163764	193708857126146	107635557739997	330396314112732	Female GD45 vs GD60 (UP)	Common DE in brain of both males and females during development from GD45 to GD60	N/A	N/A
ENSSSCG00000032053	-135508288222861	337966099958455	193328697501605	109799845032931	336339067924158	Female GD45 vs GD60 (DOWN)	Common DE in brain of both males and females during development from GD45 to GD60	N/A	N/A
ENSSSCG00000022506	599375352698302	666147298390012	193201594982764	110533157279079	337813377932827	Female GD45 vs GD60 (UP)	Common DE in brain of both males and females during development from GD45 to GD60	N/A	N/A
ENSSSCG00000001036	162366503753124	248695108021545	193165949897941	110739691557999	337813377932827	Female GD45 vs GD60 (UP)	N/A	N/A	N/A
ENSSSCG00000032722	-650972244194492	482207732490761	192761863543257	1131083172013	344326021827263	Female GD45 vs GD60 (DOWN)	N/A	N/A	N/A
ENSSSCG00000011129	-613715829591749	585437300412045	192541724655102	114420040365389	347601005101783	Female GD45 vs GD60 (DOWN)	N/A	N/A	N/A
ENSSSCG00000003931	894114357570609	406763281323272	192260156607406	11612008563816	352039782261863	Female GD45 vs GD60 (UP)	Common DE in brain of both males and females during development from GD45 to GD60	Common DE in brain of both males and females during development from GD60 to GD90	Common DE in brain of both males and females during development from GD45 to GD60 and aslo from GD60 to GD90
ENSSSCG00000039224	-599120167112851	84480545354195	192114343870126	11701041602977	354010568743866	Female GD45 vs GD60 (DOWN)	N/A	N/A	N/A
ENSSSCG00000026924	-579879051002202	736863351925339	191591348480819	120260585046075	363098250014112	Female GD45 vs GD60 (DOWN)	Common DE in brain of both males and females during development from GD45 to GD60	Common DE in brain of both males and females during development from GD60 to GD90	Common DE in brain of both males and females during development from GD45 to GD60 and aslo from GD60 to GD90
ENSSSCG00000017562	-640476435527334	723128739761317	191381945600524	12158720329835	366352935255193	Female GD45 vs GD60 (DOWN)	Common DE in brain of both males and females during development from GD45 to GD60	Common DE in brain of both males and females during development from GD60 to GD90	Common DE in brain of both males and females during development from GD45 to GD60 and aslo from GD60 to GD90
ENSSSCG00000005268	-229859693495976	331122508791806	191309955645721	122046663675956	366986845428885	Female GD45 vs GD60 (DOWN)	Common DE in brain of both males and females during development from GD45 to GD60	N/A	N/A
ENSSSCG00000018034	90323915425567	608080300197601	191208335146969	122698203894772	368194569487895	Female GD45 vs GD60 (UP)	N/A	N/A	N/A
ENSSSCG00000015774	-103286774938222	647536030269226	191087897041337	123474917832876	369772243770243	Female GD45 vs GD60 (DOWN)	N/A	N/A	N/A
ENSSSCG00000018019	-559579671272257	636817464382229	190516914829703	127224954684949	38000310443537	Female GD45 vs GD60 (DOWN)	N/A	N/A	N/A
ENSSSCG00000003646	-109928345115013	499555658403369	1904896223287	12740704058034	38000310443537	Female GD45 vs GD60 (DOWN)	N/A	N/A	N/A
ENSSSCG00000003256	-654131979589728	722488805502812	190423606142485	127848560047189	380549633077834	Female GD45 vs GD60 (DOWN)	Common DE in brain of both males and females during development from GD45 to GD60	Common DE in brain of both males and females during development from GD60 to GD90	Common DE in brain of both males and females during development from GD45 to GD60 and aslo from GD60 to GD90
ENSSSCG00000009410	-117421684448957	236998969650417	190362662674167	128257516809852	380997228362168	Female GD45 vs GD60 (DOWN)	Common DE in brain of both males and females during development from GD45 to GD60	N/A	N/A
ENSSSCG00000010570	-6264859808341	518464300939355	190290129869987	128745955551199	381088492675241	Female GD45 vs GD60 (DOWN)	Common DE in brain of both males and females during development from GD45 to GD60	Common DE in brain of both males and females during development from GD60 to GD90	Common DE in brain of both males and females during development from GD45 to GD60 and aslo from GD60 to GD90
ENSSSCG00000013273	-537917785869374	71382643542288	190281301875522	128805530984302	381088492675241	Female GD45 vs GD60 (DOWN)	N/A	N/A	N/A
ENSSSCG00000005052	836906399726564	366689964482573	189604262625543	133457967941819	39406206405907	Female GD45 vs GD60 (UP)	Common DE in brain of both males and females during development from GD45 to GD60	Common DE in brain of both males and females during development from GD60 to GD90	Common DE in brain of both males and females during development from GD45 to GD60 and aslo from GD60 to GD90
ENSSSCG00000004466	995614826213816	316865882441486	189108534091178	136971180527406	403626674778159	Female GD45 vs GD60 (UP)	Common DE in brain of both males and females during development from GD45 to GD60	Common DE in brain of both males and females during development from GD60 to GD90	Common DE in brain of both males and females during development from GD45 to GD60 and aslo from GD60 to GD90
ENSSSCG00000005207	-112822325810558	396135218592503	188983374969313	137872770192592	405472534135259	Female GD45 vs GD60 (DOWN)	Common DE in brain of both males and females during development from GD45 to GD60	Common DE in brain of both males and females during development from GD60 to GD90	Common DE in brain of both males and females during development from GD45 to GD60 and aslo from GD60 to GD90
ENSSSCG00000012587	-176714011218069	179006923851956	188860502478829	13876368569535	407279710166391	Female GD45 vs GD60 (DOWN)	Common DE in brain of both males and females during development from GD45 to GD60	N/A	N/A
ENSSSCG00000013865	-175604724553588	163276087683944	188783628436681	13932401670122	408111344349062	Female GD45 vs GD60 (DOWN)	N/A	N/A	N/A
ENSSSCG00000013031	-70169316526659	49027666473988	188683818486493	140054918314459	409438326675642	Female GD45 vs GD60 (DOWN)	N/A	N/A	N/A
ENSSSCG00000029687	-606318021671492	649447983504949	188420802092578	141999468017614	414301022132976	Female GD45 vs GD60 (DOWN)	N/A	N/A	N/A
ENSSSCG00000035805	141700114015202	270078794216588	18819134760039	143718019944959	418486424084786	Female GD45 vs GD60 (UP)	Common DE in brain of both males and females during development from GD45 to GD60	N/A	N/A
ENSSSCG00000000619	-963267295882436	528228277287159	187704439321624	147434345914399	428461075483779	Female GD45 vs GD60 (DOWN)	N/A	N/A	N/A
ENSSSCG00000006095	974116626804525	285015736895232	187626031641934	148041750761369	429379361361813	Female GD45 vs GD60 (UP)	N/A	N/A	N/A
ENSSSCG00000012101	-167954577488518	244022086966521	187284832116589	150714340886879	436272121537776	Female GD45 vs GD60 (DOWN)	N/A	N/A	N/A
ENSSSCG00000008712	-721411337260295	794677792695532	187176073369867	151576384006256	437907145480034	Female GD45 vs GD60 (DOWN)	N/A	N/A	N/A
ENSSSCG00000001513	-90667638828393	875879215984273	187075225870048	152380145509813	438797516247331	Female GD45 vs GD60 (DOWN)	N/A	N/A	N/A
ENSSSCG00000023245	525563415668235	869144288841888	187062709360636	152480201112144	438797516247331	Female GD45 vs GD60 (UP)	N/A	N/A	N/A
ENSSSCG00000008237	-599061274482821	532833360111942	186989082505691	153070103274454	439599883340592	Female GD45 vs GD60 (DOWN)	Common DE in brain of both males and females during development from GD45 to GD60	Common DE in brain of both males and females during development from GD60 to GD90	Common DE in brain of both males and females during development from GD45 to GD60 and aslo from GD60 to GD90
ENSSSCG00000011577	-676782433885598	785120480744796	186953534579703	153355735059769	439599883340592	Female GD45 vs GD60 (DOWN)	Common DE in brain of both males and females during development from GD45 to GD60	Common DE in brain of both males and females during development from GD60 to GD90	Common DE in brain of both males and females during development from GD45 to GD60 and aslo from GD60 to GD90
ENSSSCG00000010046	-603027627595943	825161312427262	186514878586987	156924764490812	448957180584004	Female GD45 vs GD60 (DOWN)	Common DE in brain of both males and females during development from GD45 to GD60	Common DE in brain of both males and females during development from GD60 to GD90	Common DE in brain of both males and females during development from GD45 to GD60 and aslo from GD60 to GD90
ENSSSCG00000011416	-811752335051964	700817475482654	186403984309841	157840167918554	450700975603097	Female GD45 vs GD60 (DOWN)	N/A	N/A	N/A
ENSSSCG00000004138	-116961676217756	650394173790251	185980247126242	161387686199606	459939297575434	Female GD45 vs GD60 (DOWN)	N/A	N/A	N/A
ENSSSCG00000033566	120215911541351	305971233220811	185681583080638	163936108997162	466300121614707	Female GD45 vs GD60 (UP)	N/A	N/A	N/A
ENSSSCG00000017298	-198125157807569	551590883946191	185394556354953	166423316697898	472462648983976	Female GD45 vs GD60 (DOWN)	N/A	N/A	N/A
ENSSSCG00000008617	-789697069312208	777075212175873	185317181672671	16710026346885	473472169605776	Female GD45 vs GD60 (DOWN)	N/A	N/A	N/A
ENSSSCG00000014119	-72043942478017	649333344695726	185205083666002	168085911937943	474978570542697	Female GD45 vs GD60 (DOWN)	N/A	N/A	N/A
ENSSSCG00000010015	-540424272900247	609043395698179	185183467427711	168276648448003	474978570542697	Female GD45 vs GD60 (DOWN)	N/A	N/A	N/A
ENSSSCG00000003112	-79051519428812	428107051255495	185084778218729	169150224242442	476531434796967	Female GD45 vs GD60 (DOWN)	N/A	N/A	N/A
ENSSSCG00000004806	143521877989733	37234306779196	184843525669911	171304967881025	48168080090821	Female GD45 vs GD60 (UP)	Common DE in brain of both males and females during development from GD45 to GD60	Common DE in brain of both males and females during development from GD60 to GD90	Common DE in brain of both males and females during development from GD45 to GD60 and aslo from GD60 to GD90
ENSSSCG00000002332	-61276208993072	594191468153477	184772228870031	171947016705288	482565208406803	Female GD45 vs GD60 (DOWN)	Common DE in brain of both males and females during development from GD45 to GD60	N/A	N/A
ENSSSCG00000027558	-742825366785213	811345374815436	18442612426923	175098307095263	49047499177597	Female GD45 vs GD60 (DOWN)	Common DE in brain of both males and females during development from GD45 to GD60	N/A	N/A
ENSSSCG00000013351	-205830343819601	55887893306917	184378742258914	17553421262436	490763014953952	Female GD45 vs GD60 (DOWN)	N/A	N/A	N/A
ENSSSCG00000016044	695135283452439	484242564156257	183788066519136	18106070000167	50525537004254	Female GD45 vs GD60 (UP)	N/A	N/A	N/A
ENSSSCG00000016153	-151421468605478	351769936334259	183722147989538	181688189746402	506047974994987	Female GD45 vs GD60 (DOWN)	N/A	N/A	N/A
ENSSSCG00000003338	-138030338125214	392813203406786	182820541672824	190493286976425	529571337794462	Female GD45 vs GD60 (DOWN)	N/A	N/A	N/A
ENSSSCG00000040786	-764320772852766	976875257464313	182759903597351	191100638224627	530259285047391	Female GD45 vs GD60 (DOWN)	N/A	N/A	N/A
ENSSSCG00000035299	-126021335957827	273554287650844	182435768219914	194380325057279	538345810036458	Female GD45 vs GD60 (DOWN)	N/A	N/A	N/A
ENSSSCG00000040513	-139173132572575	248448631498373	182332941887943	195432517564101	54024441159277	Female GD45 vs GD60 (DOWN)	N/A	N/A	N/A
ENSSSCG00000008625	-139948967365255	27194281159037	182125901065239	197568498452307	545126265205297	Female GD45 vs GD60 (DOWN)	Common DE in brain of both males and females during development from GD45 to GD60	Common DE in brain of both males and females during development from GD60 to GD90	Common DE in brain of both males and females during development from GD45 to GD60 and aslo from GD60 to GD90
ENSSSCG00000026326	785055723098487	460938685295866	182055023133736	198305101668699	546135956633011	Female GD45 vs GD60 (UP)	Common DE in brain of both males and females during development from GD45 to GD60	Common DE in brain of both males and females during development from GD60 to GD90	Common DE in brain of both males and females during development from GD45 to GD60 and aslo from GD60 to GD90
ENSSSCG00000028464	921853189704769	391790336703378	181964587463755	199248967235682	547711620009429	Female GD45 vs GD60 (UP)	Common DE in brain of both males and females during development from GD45 to GD60	Common DE in brain of both males and females during development from GD60 to GD90	Common DE in brain of both males and females during development from GD45 to GD60 and aslo from GD60 to GD90
ENSSSCG00000032878	-18651649842728	389222009187123	181540575792952	203734866540797	558999911287171	Female GD45 vs GD60 (DOWN)	Common DE in brain of both males and females during development from GD45 to GD60	Common DE in brain of both males and females during development from GD60 to GD90	Common DE in brain of both males and females during development from GD45 to GD60 and aslo from GD60 to GD90
ENSSSCG00000003108	-789275790602709	477472474801993	181165922157865	207782942836426	569047189544964	Female GD45 vs GD60 (DOWN)	Common DE in brain of both males and females during development from GD45 to GD60	N/A	N/A
ENSSSCG00000017950	750804613960757	45588371959007	181047476799186	209079463834443	571535588151519	Female GD45 vs GD60 (UP)	N/A	N/A	N/A
ENSSSCG00000036152	892729445295045	404599237738731	180843989498166	2113258717976	576384306833064	Female GD45 vs GD60 (UP)	N/A	N/A	N/A
ENSSSCG00000031163	432230113923433	-224339122979801	180816102829244	211635611508543	576384306833064	Female GD45 vs GD60 (UP)	N/A	N/A	N/A
ENSSSCG00000012679	639353637915657	503391786814245	180727712496001	212620387978858	57799793292998	Female GD45 vs GD60 (UP)	N/A	N/A	N/A
ENSSSCG00000000795	-167396094218713	187219779850722	180592522767822	21413547972707	581044596371757	Female GD45 vs GD60 (DOWN)	N/A	N/A	N/A
ENSSSCG00000023118	565229155508662	654655982110592	180276473624643	21771994692758	589684870961574	Female GD45 vs GD60 (UP)	Common DE in brain of both males and females during development from GD45 to GD60	Common DE in brain of both males and females during development from GD60 to GD90	Common DE in brain of both males and females during development from GD45 to GD60 and aslo from GD60 to GD90
ENSSSCG00000006876	-698791987359651	591851760331371	180037572640332	220469393265102	596035970709726	Female GD45 vs GD60 (DOWN)	N/A	N/A	N/A
ENSSSCG00000038824	-197332901533722	244756462455868	179929247664822	221727544733611	59833949525733	Female GD45 vs GD60 (DOWN)	N/A	N/A	N/A
ENSSSCG00000001986	104061634302089	32399369908549	17985639379164	222577768216105	598620935527841	Female GD45 vs GD60 (UP)	Common DE in brain of both males and females during development from GD45 to GD60	Common DE in brain of both males and females during development from GD60 to GD90	Common DE in brain of both males and females during development from GD45 to GD60 and aslo from GD60 to GD90
ENSSSCG00000015985	62172567006592	49193596190806	179850695277743	222644409304505	598620935527841	Female GD45 vs GD60 (UP)	N/A	N/A	N/A
ENSSSCG00000014099	160464487772997	158798064343345	179670856163061	224757863045984	603202614593722	Female GD45 vs GD60 (UP)	N/A	N/A	N/A
ENSSSCG00000015814	-174373029214972	331999168520291	179565756087493	226002310019694	604319436235474	Female GD45 vs GD60 (DOWN)	N/A	N/A	N/A
ENSSSCG00000024351	-110291069942022	294459380206644	179529527714735	22643287787254	604319436235474	Female GD45 vs GD60 (DOWN)	N/A	N/A	N/A
ENSSSCG00000009616	-122018694476658	365543590938423	179519812087072	226548486485264	604319436235474	Female GD45 vs GD60 (DOWN)	N/A	N/A	N/A
ENSSSCG00000013311	-576594269248131	717501129331437	179497466155079	226814611265249	604319436235474	Female GD45 vs GD60 (DOWN)	N/A	N/A	N/A
ENSSSCG00000008689	-81116523698943	417637002917371	179283483282832	229378959767887	61004866303611	Female GD45 vs GD60 (DOWN)	N/A	N/A	N/A
ENSSSCG00000021310	988648097424297	290477361607416	179188432863527	230527358257681	611998215597959	Female GD45 vs GD60 (UP)	N/A	N/A	N/A
ENSSSCG00000027935	-650373928881429	587443025778109	179109831348096	231481383725873	613425666873563	Female GD45 vs GD60 (DOWN)	N/A	N/A	N/A
ENSSSCG00000038573	388811203631481	-63799546979086	17904733672548	232242741951446	614338341097414	Female GD45 vs GD60 (UP)	N/A	N/A	N/A
ENSSSCG00000016475	-360940277593784	-476065496500839	178970217256845	233185740513109	615727365720458	Female GD45 vs GD60 (DOWN)	Common DE in brain of both males and females during development from GD45 to GD60	Common DE in brain of both males and females during development from GD60 to GD90	Common DE in brain of both males and females during development from GD45 to GD60 and aslo from GD60 to GD90
ENSSSCG00000006740	-587611540998806	942113560057478	178562644602047	238233711153917	62793121648333	Female GD45 vs GD60 (DOWN)	N/A	N/A	N/A
ENSSSCG00000035602	-139850954237265	347474335020293	1782599383429	24205379572517	63686082610976	Female GD45 vs GD60 (DOWN)	N/A	N/A	N/A
ENSSSCG00000015205	-753638950787046	53356824724953	17822508730767	242497540420557	636891044662476	Female GD45 vs GD60 (DOWN)	Common DE in brain of both males and females during development from GD45 to GD60	Common DE in brain of both males and females during development from GD60 to GD90	Common DE in brain of both males and females during development from GD45 to GD60 and aslo from GD60 to GD90
ENSSSCG00000008312	-701087504529555	46345206684778	177580014218884	250860196112982	657682229453502	Female GD45 vs GD60 (DOWN)	Common DE in brain of both males and females during development from GD45 to GD60	Common DE in brain of both males and females during development from GD60 to GD90	Common DE in brain of both males and females during development from GD45 to GD60 and aslo from GD60 to GD90
ENSSSCG00000009775	686436834939451	674609078451253	17750060234994	251909517460151	659260182994291	Female GD45 vs GD60 (UP)	Common DE in brain of both males and females during development from GD45 to GD60	Common DE in brain of both males and females during development from GD60 to GD90	Common DE in brain of both males and females during development from GD45 to GD60 and aslo from GD60 to GD90
ENSSSCG00000021161	102681643601776	377920217583322	176317721157136	268072200352474	700314858154849	Female GD45 vs GD60 (UP)	N/A	N/A	N/A
ENSSSCG00000042118	-864153644863056	428324912592947	176069522281935	271593654441211	708258567174654	Female GD45 vs GD60 (DOWN)	N/A	N/A	N/A
ENSSSCG00000035828	-561971293561316	690530703687504	176013231044349	272398761662702	709103066137501	Female GD45 vs GD60 (DOWN)	N/A	N/A	N/A
ENSSSCG00000031741	738385086149336	575910207368853	175938107720674	273476952720816	71065421893977	Female GD45 vs GD60 (UP)	Common DE in brain of both males and females during development from GD45 to GD60	Common DE in brain of both males and females during development from GD60 to GD90	Common DE in brain of both males and females during development from GD45 to GD60 and aslo from GD60 to GD90
ENSSSCG00000011278	-620057108384555	719348443987179	175779835805852	275762571940117	715331995592551	Female GD45 vs GD60 (DOWN)	Common DE in brain of both males and females during development from GD45 to GD60	Common DE in brain of both males and females during development from GD60 to GD90	Common DE in brain of both males and females during development from GD45 to GD60 and aslo from GD60 to GD90
ENSSSCG00000031365	-146782734406341	283903512275854	175722332666492	276597725774245	716237415036507	Female GD45 vs GD60 (DOWN)	Common DE in brain of both males and females during development from GD45 to GD60	Common DE in brain of both males and females during development from GD60 to GD90	Common DE in brain of both males and females during development from GD45 to GD60 and aslo from GD60 to GD90
ENSSSCG00000040857	611228074924445	692580214906833	175544219738722	279200734266168	721709406785564	Female GD45 vs GD60 (UP)	N/A	N/A	N/A
ENSSSCG00000005358	640953426999864	622744524875783	175473387729322	280242728176239	723134213125867	Female GD45 vs GD60 (UP)	Common DE in brain of both males and females during development from GD45 to GD60	Common DE in brain of both males and females during development from GD60 to GD90	Common DE in brain of both males and females during development from GD45 to GD60 and aslo from GD60 to GD90
ENSSSCG00000040678	148253954100563	245923728875156	175360260677225	281915026003133	725671309238334	Female GD45 vs GD60 (UP)	N/A	N/A	N/A
ENSSSCG00000003712	-624680446638112	639177123336276	17534031022782	282210981534929	725671309238334	Female GD45 vs GD60 (DOWN)	Common DE in brain of both males and females during development from GD45 to GD60	Common DE in brain of both males and females during development from GD60 to GD90	Common DE in brain of both males and females during development from GD45 to GD60 and aslo from GD60 to GD90
ENSSSCG00000038487	2024697019165	450056078925842	175254917069353	28348128123892	727667804490288	Female GD45 vs GD60 (UP)	Common DE in brain of both males and females during development from GD45 to GD60	N/A	N/A
ENSSSCG00000022679	-864333919001723	377690387533966	175037697717744	286738573623476	734748894568399	Female GD45 vs GD60 (DOWN)	Common DE in brain of both males and females during development from GD45 to GD60	Common DE in brain of both males and females during development from GD60 to GD90	Common DE in brain of both males and females during development from GD45 to GD60 and aslo from GD60 to GD90
ENSSSCG00000014137	-960706780892944	478272967158828	174845756826339	289648093987653	740915801530221	Female GD45 vs GD60 (DOWN)	Common DE in brain of both males and females during development from GD45 to GD60	N/A	N/A
ENSSSCG00000015079	-593440376948626	660109101183229	174779147899137	290664699303552	74194218700484	Female GD45 vs GD60 (DOWN)	Common DE in brain of both males and females during development from GD45 to GD60	Common DE in brain of both males and females during development from GD60 to GD90	Common DE in brain of both males and females during development from GD45 to GD60 and aslo from GD60 to GD90
ENSSSCG00000012593	-773230596037061	370608626416945	174753542027647	291056457234151	74194218700484	Female GD45 vs GD60 (DOWN)	Common DE in brain of both males and females during development from GD45 to GD60	Common DE in brain of both males and females during development from GD60 to GD90	Common DE in brain of both males and females during development from GD45 to GD60 and aslo from GD60 to GD90
ENSSSCG00000014852	-544060924870115	765331301905562	174661588852662	292467677447494	744251944647907	Female GD45 vs GD60 (DOWN)	N/A	N/A	N/A
ENSSSCG00000014725	918719551055429	774066729122622	174561174030239	294016615885644	746903589389496	Female GD45 vs GD60 (UP)	N/A	N/A	N/A
ENSSSCG00000013895	-547467773858511	602949576978347	174318076383221	297800718653283	755214421452232	Female GD45 vs GD60 (DOWN)	Common DE in brain of both males and females during development from GD45 to GD60	Common DE in brain of both males and females during development from GD60 to GD90	Common DE in brain of both males and females during development from GD45 to GD60 and aslo from GD60 to GD90
ENSSSCG00000022550	-102597413285777	316666275560416	174282985197925	29835098236812	755309858112006	Female GD45 vs GD60 (DOWN)	N/A	N/A	N/A
ENSSSCG00000036475	-703490218560445	542477899348016	174112402679594	301040472811331	760811376741364	Female GD45 vs GD60 (DOWN)	N/A	N/A	N/A
ENSSSCG00000001567	-750472481793196	668493761955874	174047681400081	302067265573455	762099159410838	Female GD45 vs GD60 (DOWN)	Common DE in brain of both males and females during development from GD45 to GD60	Common DE in brain of both males and females during development from GD60 to GD90	Common DE in brain of both males and females during development from GD45 to GD60 and aslo from GD60 to GD90
ENSSSCG00000021731	-75874031522486	48300923759269	173873044787708	304855443439826	767818821135454	Female GD45 vs GD60 (DOWN)	Common DE in brain of both males and females during development from GD45 to GD60	Common DE in brain of both males and females during development from GD60 to GD90	Common DE in brain of both males and females during development from GD45 to GD60 and aslo from GD60 to GD90
ENSSSCG00000024205	-114336477818721	375693664210816	173456025380767	31161848646319	783513102312055	Female GD45 vs GD60 (DOWN)	Common DE in brain of both males and females during development from GD45 to GD60	N/A	N/A
ENSSSCG00000042208	887972703471299	53417271493097	173263865711412	31478540156351	790127445764353	Female GD45 vs GD60 (UP)	N/A	N/A	N/A
ENSSSCG00000013332	133350898252801	153387340053727	172819595643512	322231663459444	806198849724289	Female GD45 vs GD60 (UP)	N/A	N/A	N/A
ENSSSCG00000010190	-128892820633621	300236613858039	172816594672107	32228255903869	806198849724289	Female GD45 vs GD60 (DOWN)	N/A	N/A	N/A
ENSSSCG00000017202	559967585025561	907744578776624	172714882174468	324012358503168	809152218675538	Female GD45 vs GD60 (UP)	Common DE in brain of both males and females during development from GD45 to GD60	N/A	N/A
ENSSSCG00000039171	-726926591617049	637029360757658	17251435678254	327450025964732	816353414985509	Female GD45 vs GD60 (DOWN)	Common DE in brain of both males and females during development from GD45 to GD60	Common DE in brain of both males and females during development from GD60 to GD90	Common DE in brain of both males and females during development from GD45 to GD60 and aslo from GD60 to GD90
ENSSSCG00000016704	469362373620388	556199008056886	17245466167646	328480460482477	817539037964328	Female GD45 vs GD60 (UP)	Common DE in brain of both males and females during development from GD45 to GD60	Common DE in brain of both males and females during development from GD60 to GD90	Common DE in brain of both males and females during development from GD45 to GD60 and aslo from GD60 to GD90
ENSSSCG00000000195	170362987476965	338609078815775	172372670601454	329901074040381	819690122244684	Female GD45 vs GD60 (UP)	N/A	N/A	N/A
ENSSSCG00000012871	159520241080623	106237716727109	172286737182382	331396622498226	822019837691727	Female GD45 vs GD60 (UP)	N/A	N/A	N/A
ENSSSCG00000027053	-591327340076456	68838851243587	171615003323478	343324478982479	850175272828209	Female GD45 vs GD60 (DOWN)	Common DE in brain of both males and females during development from GD45 to GD60	N/A	N/A
ENSSSCG00000039841	-132690937330751	296638690026675	171548077006201	344536265557125	851744519583671	Female GD45 vs GD60 (DOWN)	N/A	N/A	N/A
ENSSSCG00000015453	494909353478869	688241499073649	171500855940642	345393849140414	852434333875185	Female GD45 vs GD60 (UP)	Common DE in brain of both males and females during development from GD45 to GD60	Common DE in brain of both males and females during development from GD60 to GD90	Common DE in brain of both males and females during development from GD45 to GD60 and aslo from GD60 to GD90
ENSSSCG00000007485	-110865038090508	617644972530188	171374741832348	347694743909523	856677986080753	Female GD45 vs GD60 (DOWN)	N/A	N/A	N/A
ENSSSCG00000022787	-66953774251813	544411508580411	171032629371346	354014314577208	870792472617794	Female GD45 vs GD60 (DOWN)	Common DE in brain of both males and females during development from GD45 to GD60	N/A	N/A
ENSSSCG00000021487	-145807474761601	284317603278922	170943663316955	355676545572033	87342303707639	Female GD45 vs GD60 (DOWN)	Common DE in brain of both males and females during development from GD45 to GD60	Common DE in brain of both males and females during development from GD60 to GD90	Common DE in brain of both males and females during development from GD45 to GD60 and aslo from GD60 to GD90
ENSSSCG00000016672	-945931819526313	709576376815487	170784073837965	358677979172343	87797351050658	Female GD45 vs GD60 (DOWN)	Common DE in brain of both males and females during development from GD45 to GD60	N/A	N/A
ENSSSCG00000002653	-583419189068032	788635386117931	17078177703206	358721361018706	87797351050658	Female GD45 vs GD60 (DOWN)	Common DE in brain of both males and females during development from GD45 to GD60	Common DE in brain of both males and females during development from GD60 to GD90	Common DE in brain of both males and females during development from GD45 to GD60 and aslo from GD60 to GD90
ENSSSCG00000000504	-786723861614936	424909145805951	170694373541216	360376154669266	880429121858942	Female GD45 vs GD60 (DOWN)	N/A	N/A	N/A
ENSSSCG00000026302	862116478613634	615794339175391	170665748660776	360919770329035	880429121858942	Female GD45 vs GD60 (UP)	Common DE in brain of both males and females during development from GD45 to GD60	N/A	N/A
ENSSSCG00000032942	792117019656247	513626370448381	170578993943274	362572370699009	882998563616396	Female GD45 vs GD60 (UP)	N/A	N/A	N/A
ENSSSCG00000037890	-611421087096705	598452121145218	170436726221753	365298924895822	888170686372119	Female GD45 vs GD60 (DOWN)	Common DE in brain of both males and females during development from GD45 to GD60	Common DE in brain of both males and females during development from GD60 to GD90	Common DE in brain of both males and females during development from GD45 to GD60 and aslo from GD60 to GD90
ENSSSCG00000008446	123729629177908	181269580815599	170254203454675	368827170035351	895271750131938	Female GD45 vs GD60 (UP)	Common DE in brain of both males and females during development from GD45 to GD60	N/A	N/A
ENSSSCG00000017005	-264585397947609	-114659230603121	169512068789159	383529302380475	929427753499001	Female GD45 vs GD60 (DOWN)	Common DE in brain of both males and females during development from GD45 to GD60	N/A	N/A
ENSSSCG00000032057	-172796970238754	730206712774612	16927468850995	388355208652563	939577281492097	Female GD45 vs GD60 (DOWN)	N/A	N/A	N/A
ENSSSCG00000035421	-584140578430963	797597418446756	169239473916029	389076297154239	93977871512632	Female GD45 vs GD60 (DOWN)	N/A	N/A	N/A
ENSSSCG00000003876	646570083595428	428122466953226	169061866772933	392733719435876	946969022934313	Female GD45 vs GD60 (UP)	N/A	N/A	N/A
ENSSSCG00000023784	-100729801437413	47869277735097	169032655312498	39333856524759	946969022934313	Female GD45 vs GD60 (DOWN)	N/A	N/A	N/A
ENSSSCG00000003045	-6612910473401	94090219483532	16889723498724	396154803436984	952193291001716	Female GD45 vs GD60 (DOWN)	Common DE in brain of both males and females during development from GD45 to GD60	N/A	N/A
ENSSSCG00000011553	-705064090793929	688531635923064	168585626635519	402712323641755	966378400087561	Female GD45 vs GD60 (DOWN)	N/A	N/A	N/A
ENSSSCG00000003601	-101301414721156	381559904876889	168523983012596	404022430635162	967945771216013	Female GD45 vs GD60 (DOWN)	Common DE in brain of both males and females during development from GD45 to GD60	Common DE in brain of both males and females during development from GD60 to GD90	Common DE in brain of both males and females during development from GD45 to GD60 and aslo from GD60 to GD90
ENSSSCG00000016521	-702008266409654	4451576893077	168412813544225	406395946916963	972051604200412	Female GD45 vs GD60 (DOWN)	N/A	N/A	N/A
ENSSSCG00000037260	-114352436848328	272899642426629	168228722580242	410357234559821	979935736467489	Female GD45 vs GD60 (DOWN)	Common DE in brain of both males and females during development from GD45 to GD60	Common DE in brain of both males and females during development from GD60 to GD90	Common DE in brain of both males and females during development from GD45 to GD60 and aslo from GD60 to GD90
ENSSSCG00000008510	716223250323607	500541120239672	168170288687223	411622719106305	981367175293253	Female GD45 vs GD60 (UP)	N/A	N/A	N/A
ENSSSCG00000020879	-521898242693648	6813730475033	168088078897808	413409756154375	984035435731593	Female GD45 vs GD60 (DOWN)	Common DE in brain of both males and females during development from GD45 to GD60	N/A	N/A
ENSSSCG00000033581	-102779447229881	383901585086181	167885320981138	417850622441451	993001785653602	Female GD45 vs GD60 (DOWN)	Common DE in brain of both males and females during development from GD45 to GD60	N/A	N/A
ENSSSCG00000035230	-978851565339473	483524063681702	167324310936839	430389573566045	102115297534978	Female GD45 vs GD60 (DOWN)	Common DE in brain of both males and females during development from GD45 to GD60	Common DE in brain of both males and females during development from GD60 to GD90	Common DE in brain of both males and females during development from GD45 to GD60 and aslo from GD60 to GD90
ENSSSCG00000029073	-13043614131664	425405666513635	167179192781065	433694196476564	102733927506201	Female GD45 vs GD60 (DOWN)	N/A	N/A	N/A
ENSSSCG00000009172	-628119582446931	773869383146478	167111636201989	435241281408132	102934912363843	Female GD45 vs GD60 (DOWN)	Common DE in brain of both males and females during development from GD45 to GD60	N/A	N/A
ENSSSCG00000001945	743684558315277	365583726834159	167017049877858	437416690165388	103283325766498	Female GD45 vs GD60 (UP)	N/A	N/A	N/A
ENSSSCG00000005025	-62904571335601	63193485188638	166986724716484	438116455844042	103283325766498	Female GD45 vs GD60 (DOWN)	Common DE in brain of both males and females during development from GD45 to GD60	Common DE in brain of both males and females during development from GD60 to GD90	Common DE in brain of both males and females during development from GD45 to GD60 and aslo from GD60 to GD90
ENSSSCG00000014853	-582980397807256	713927893468314	166896321987997	4402092220632	103610905397431	Female GD45 vs GD60 (DOWN)	Common DE in brain of both males and females during development from GD45 to GD60	Common DE in brain of both males and females during development from GD60 to GD90	Common DE in brain of both males and females during development from GD45 to GD60 and aslo from GD60 to GD90
ENSSSCG00000008866	-996149760982	465522005322108	166279166980126	454767009555745	106866620714423	Female GD45 vs GD60 (DOWN)	N/A	N/A	N/A
ENSSSCG00000024088	-584620906674022	711298870294463	165941366139118	462939224612955	108613798335148	Female GD45 vs GD60 (DOWN)	Common DE in brain of both males and females during development from GD45 to GD60	Common DE in brain of both males and females during development from GD60 to GD90	Common DE in brain of both males and females during development from GD45 to GD60 and aslo from GD60 to GD90
ENSSSCG00000004384	61551184138136	51462640025304	165872151724182	464631828476533	108751274754961	Female GD45 vs GD60 (UP)	N/A	N/A	N/A
ENSSSCG00000017054	-585913563641701	798694752667371	165850584944528	46516050365118	108751274754961	Female GD45 vs GD60 (DOWN)	Common DE in brain of both males and females during development from GD45 to GD60	Common DE in brain of both males and females during development from GD60 to GD90	Common DE in brain of both males and females during development from GD45 to GD60 and aslo from GD60 to GD90
ENSSSCG00000038630	775613649031157	391016792955548	165826994602746	465739475840779	108751274754961	Female GD45 vs GD60 (UP)	Common DE in brain of both males and females during development from GD45 to GD60	N/A	N/A
ENSSSCG00000037043	-896976958277532	634747067984644	16567197915971	469562048849891	109470367527758	Female GD45 vs GD60 (DOWN)	N/A	N/A	N/A
ENSSSCG00000015394	-726972861971168	479195197804091	16556482493879	472222821305559	109916762229322	Female GD45 vs GD60 (DOWN)	N/A	N/A	N/A
ENSSSCG00000002690	-191900003706699	133146432766557	165321729377066	478315530400587	111159322159657	Female GD45 vs GD60 (DOWN)	N/A	N/A	N/A
ENSSSCG00000039137	531144691585622	677972236994676	165189402072387	481665210758838	11176149945387	Female GD45 vs GD60 (UP)	Common DE in brain of both males and females during development from GD45 to GD60	Common DE in brain of both males and females during development from GD60 to GD90	Common DE in brain of both males and females during development from GD45 to GD60 and aslo from GD60 to GD90
ENSSSCG00000039071	861525923702772	537568578780516	164973904799175	487170780405936	112861230794042	Female GD45 vs GD60 (UP)	N/A	N/A	N/A
ENSSSCG00000016160	-158710426663414	304599107296908	164804949190524	49153151166974	113692704755761	Female GD45 vs GD60 (DOWN)	Common DE in brain of both males and females during development from GD45 to GD60	Common DE in brain of both males and females during development from GD60 to GD90	Common DE in brain of both males and females during development from GD45 to GD60 and aslo from GD60 to GD90
ENSSSCG00000009442	659321054458561	49880780425909	164424245696529	501501843593823	11581705585441	Female GD45 vs GD60 (UP)	N/A	N/A	N/A
ENSSSCG00000027169	120151238036226	293048751537872	164093004919394	510342095959685	117674185318779	Female GD45 vs GD60 (UP)	N/A	N/A	N/A
ENSSSCG00000036002	768394572096105	393195095769385	163417356746662	528862820890295	121754137546838	Female GD45 vs GD60 (UP)	Common DE in brain of both males and females during development from GD45 to GD60	Common DE in brain of both males and females during development from GD60 to GD90	Common DE in brain of both males and females during development from GD45 to GD60 and aslo from GD60 to GD90
ENSSSCG00000039769	-530183856538853	629753691069986	163254250593745	533434220282536	122445261472735	Female GD45 vs GD60 (DOWN)	N/A	N/A	N/A
ENSSSCG00000028169	656010015745713	461147211373186	163250957299919	53352692999522	122445261472735	Female GD45 vs GD60 (UP)	Common DE in brain of both males and females during development from GD45 to GD60	Common DE in brain of both males and females during development from GD60 to GD90	Common DE in brain of both males and females during development from GD45 to GD60 and aslo from GD60 to GD90
ENSSSCG00000008903	-688283021695641	763127197421239	163204060140748	534848894279002	122557754406016	Female GD45 vs GD60 (DOWN)	Common DE in brain of both males and females during development from GD45 to GD60	Common DE in brain of both males and females during development from GD60 to GD90	Common DE in brain of both males and females during development from GD45 to GD60 and aslo from GD60 to GD90
ENSSSCG00000009336	-177447155979851	289355161407959	163170809646916	53578817355401	12258234393082	Female GD45 vs GD60 (DOWN)	Common DE in brain of both males and females during development from GD45 to GD60	Common DE in brain of both males and females during development from GD60 to GD90	Common DE in brain of both males and females during development from GD45 to GD60 and aslo from GD60 to GD90
ENSSSCG00000032946	994034659595639	333734831731886	162924863382605	542787513626087	123991181794834	Female GD45 vs GD60 (UP)	N/A	N/A	N/A
ENSSSCG00000024174	819893757739265	336724714329809	162617651079565	551659721569456	125822822563535	Female GD45 vs GD60 (UP)	Common DE in brain of both males and females during development from GD45 to GD60	N/A	N/A
ENSSSCG00000012118	-287242765506371	-629236688995432	162434309507269	557023916172395	126849928607173	Female GD45 vs GD60 (DOWN)	Common DE in brain of both males and females during development from GD45 to GD60	Common DE in brain of both males and females during development from GD60 to GD90	Common DE in brain of both males and females during development from GD45 to GD60 and aslo from GD60 to GD90
ENSSSCG00000035027	-602175299177088	595207717053301	16230207138909	560925461806777	127541292504029	Female GD45 vs GD60 (DOWN)	Common DE in brain of both males and females during development from GD45 to GD60	Common DE in brain of both males and females during development from GD60 to GD90	Common DE in brain of both males and females during development from GD45 to GD60 and aslo from GD60 to GD90
ENSSSCG00000035791	773272284985474	415958399617211	162143773859839	565632019330524	128413284635068	Female GD45 vs GD60 (UP)	N/A	N/A	N/A
ENSSSCG00000036452	953219629596026	258647846701795	161990473351088	570227855432306	129257495722148	Female GD45 vs GD60 (UP)	Common DE in brain of both males and females during development from GD45 to GD60	Common DE in brain of both males and females during development from GD60 to GD90	Common DE in brain of both males and females during development from GD45 to GD60 and aslo from GD60 to GD90
ENSSSCG00000031694	-697650012521461	718617011800673	161602147427653	582038338090009	131731994983382	Female GD45 vs GD60 (DOWN)	N/A	N/A	N/A
ENSSSCG00000015102	834379986331037	361329183618089	161414370083329	587837302242378	132840411215325	Female GD45 vs GD60 (UP)	N/A	N/A	N/A
ENSSSCG00000009490	102431009219711	213034764948436	161194550293467	594699674924306	134185375349689	Female GD45 vs GD60 (UP)	N/A	N/A	N/A
ENSSSCG00000024263	869233823809073	660507338811472	161071835460675	598565592294057	134851153468817	Female GD45 vs GD60 (UP)	N/A	N/A	N/A
ENSSSCG00000014975	-82617803873166	450668846672336	161031625575632	599837824511543	134931458112261	Female GD45 vs GD60 (DOWN)	N/A	N/A	N/A
ENSSSCG00000040100	-158854292502412	346465910624103	160948231007463	602485086714479	135157086605451	Female GD45 vs GD60 (DOWN)	N/A	N/A	N/A
ENSSSCG00000000093	717397384252559	469896379104448	160942247269532	602675484591972	135157086605451	Female GD45 vs GD60 (UP)	N/A	N/A	N/A
ENSSSCG00000026414	807712327213958	533118389385288	160895989866678	604149402641778	135184516682191	Female GD45 vs GD60 (UP)	N/A	N/A	N/A
ENSSSCG00000015988	498685886037198	840474287691058	160880843704985	604632798245987	135184516682191	Female GD45 vs GD60 (UP)	N/A	N/A	N/A
ENSSSCG00000009613	-519647890903726	736541653192934	160378261308449	620895443260828	138610203954622	Female GD45 vs GD60 (DOWN)	N/A	N/A	N/A
ENSSSCG00000016119	-179613882465325	427722632119692	160117998459049	629489244727876	140316104868692	Female GD45 vs GD60 (DOWN)	Common DE in brain of both males and females during development from GD45 to GD60	Common DE in brain of both males and females during development from GD60 to GD90	Common DE in brain of both males and females during development from GD45 to GD60 and aslo from GD60 to GD90
ENSSSCG00000013411	664838040447611	474695022771286	159793395944053	640375378732473	142527051816379	Female GD45 vs GD60 (UP)	Common DE in brain of both males and females during development from GD45 to GD60	Common DE in brain of both males and females during development from GD60 to GD90	Common DE in brain of both males and females during development from GD45 to GD60 and aslo from GD60 to GD90
ENSSSCG00000038505	694265715375929	535701711922397	159761756088637	641446554436616	142550128703908	Female GD45 vs GD60 (UP)	N/A	N/A	N/A
ENSSSCG00000009524	595065467837074	625968053439043	159634786950708	645763286107244	143293317131086	Female GD45 vs GD60 (UP)	Common DE in brain of both males and females during development from GD45 to GD60	Common DE in brain of both males and females during development from GD60 to GD90	Common DE in brain of both males and females during development from GD45 to GD60 and aslo from GD60 to GD90
ENSSSCG00000008089	803860751080811	262752851272098	159553886521725	648528988844584	143690618370468	Female GD45 vs GD60 (UP)	Common DE in brain of both males and females during development from GD45 to GD60	N/A	N/A
ENSSSCG00000036790	-840400050911126	609134431086659	15930859187791	656987796396674	14534621910073	Female GD45 vs GD60 (DOWN)	Common DE in brain of both males and females during development from GD45 to GD60	N/A	N/A
ENSSSCG00000004766	894143042229724	275129323395417	159235284876098	659537208065245	145639880301027	Female GD45 vs GD60 (UP)	Common DE in brain of both males and females during development from GD45 to GD60	Common DE in brain of both males and females during development from GD60 to GD90	Common DE in brain of both males and females during development from GD45 to GD60 and aslo from GD60 to GD90
ENSSSCG00000030798	535722422720909	907733534347063	159213632643083	66029211375788	145639880301027	Female GD45 vs GD60 (UP)	Common DE in brain of both males and females during development from GD45 to GD60	Common DE in brain of both males and females during development from GD60 to GD90	Common DE in brain of both males and females during development from GD45 to GD60 and aslo from GD60 to GD90
ENSSSCG00000010865	127898594063556	156637929543346	15918075255436	661440141243247	145675023035546	Female GD45 vs GD60 (UP)	Common DE in brain of both males and females during development from GD45 to GD60	Common DE in brain of both males and females during development from GD60 to GD90	Common DE in brain of both males and females during development from GD45 to GD60 and aslo from GD60 to GD90
ENSSSCG00000028977	-151403113548711	437197879586703	15876267294188	676213908186744	148706503331694	Female GD45 vs GD60 (DOWN)	N/A	N/A	N/A
ENSSSCG00000006758	-729682739619381	479693268092511	158546051109136	683998807519864	149915503419691	Female GD45 vs GD60 (DOWN)	Common DE in brain of both males and females during development from GD45 to GD60	N/A	N/A
ENSSSCG00000014310	-781822922862412	585805403129359	158529064159121	684613078622468	149915503419691	Female GD45 vs GD60 (DOWN)	N/A	N/A	N/A
ENSSSCG00000039094	-683133021737482	839261622872606	158524891817604	684764041003475	149915503419691	Female GD45 vs GD60 (DOWN)	Common DE in brain of both males and females during development from GD45 to GD60	N/A	N/A
ENSSSCG00000033059	-771367679000078	732844833181674	158347860537133	691200278254684	151100072697396	Female GD45 vs GD60 (DOWN)	Common DE in brain of both males and females during development from GD45 to GD60	Common DE in brain of both males and females during development from GD60 to GD90	Common DE in brain of both males and females during development from GD45 to GD60 and aslo from GD60 to GD90
ENSSSCG00000039348	553244385628705	809450983031738	158195115017979	696802453815407	152099071918759	Female GD45 vs GD60 (UP)	N/A	N/A	N/A
ENSSSCG00000038547	-118699391039755	621602377975259	158164308659053	697937847033405	152121541985062	Female GD45 vs GD60 (DOWN)	N/A	N/A	N/A
ENSSSCG00000044449	-135219951839606	238046350410721	158116381462246	699707943398489	152282080325455	Female GD45 vs GD60 (DOWN)	Common DE in brain of both males and females during development from GD45 to GD60	Common DE in brain of both males and females during development from GD60 to GD90	Common DE in brain of both males and females during development from GD45 to GD60 and aslo from GD60 to GD90
ENSSSCG00000013409	-655598668422557	672766331816433	157697994912532	715353276827976	155457451044003	Female GD45 vs GD60 (DOWN)	N/A	N/A	N/A
ENSSSCG00000015329	-228137449568594	423298608288703	157358328746347	728313384996727	158040786664827	Female GD45 vs GD60 (DOWN)	N/A	N/A	N/A
ENSSSCG00000042498	-379596721245906	-122223225872559	157235318770209	733064921547786	158837919913016	Female GD45 vs GD60 (DOWN)	Common DE in brain of both males and females during development from GD45 to GD60	N/A	N/A
ENSSSCG00000009856	-173131567895901	305436733249241	157071574017272	739438350609451	159983621995296	Female GD45 vs GD60 (DOWN)	N/A	N/A	N/A
ENSSSCG00000038043	692738404362912	638715370356348	156994830791467	742444579277398	160398510719548	Female GD45 vs GD60 (UP)	N/A	N/A	N/A
ENSSSCG00000001510	125848149036913	13397279038833	156887544819198	746667865742432	161065431123426	Female GD45 vs GD60 (UP)	N/A	N/A	N/A
ENSSSCG00000032279	852976035175154	558578469419162	156860965186667	747717896622937	161065431123426	Female GD45 vs GD60 (UP)	N/A	N/A	N/A
ENSSSCG00000004045	-213667599391549	154619625671757	156749861239559	752123175230932	161777852027045	Female GD45 vs GD60 (DOWN)	Common DE in brain of both males and females during development from GD45 to GD60	Common DE in brain of both males and females during development from GD60 to GD90	Common DE in brain of both males and females during development from GD45 to GD60 and aslo from GD60 to GD90
ENSSSCG00000011259	-135298844271631	181664241835601	156701909210179	754032533621781	161952118810252	Female GD45 vs GD60 (DOWN)	N/A	N/A	N/A
ENSSSCG00000014044	-917675508359755	576065012224418	156642279135468	756413693082274	162227064830775	Female GD45 vs GD60 (DOWN)	Common DE in brain of both males and females during development from GD45 to GD60	Common DE in brain of both males and females during development from GD60 to GD90	Common DE in brain of both males and females during development from GD45 to GD60 and aslo from GD60 to GD90
ENSSSCG00000027984	949793440809357	289700960921255	15661164490703	7576399247634	162253875748022	Female GD45 vs GD60 (UP)	N/A	N/A	N/A
ENSSSCG00000029080	-854202736021744	347193024264548	156549479886573	760134425925539	162551823390231	Female GD45 vs GD60 (DOWN)	N/A	N/A	N/A
ENSSSCG00000005190	159147665794149	593444514546021	156421261556634	765305580358388	163420469869572	Female GD45 vs GD60 (UP)	Common DE in brain of both males and females during development from GD45 to GD60	Common DE in brain of both males and females during development from GD60 to GD90	Common DE in brain of both males and females during development from GD45 to GD60 and aslo from GD60 to GD90
ENSSSCG00000008307	-758899661581605	58098049170849	156328247479603	76907905314893	16398857842397	Female GD45 vs GD60 (DOWN)	Common DE in brain of both males and females during development from GD45 to GD60	Common DE in brain of both males and females during development from GD60 to GD90	Common DE in brain of both males and females during development from GD45 to GD60 and aslo from GD60 to GD90
ENSSSCG00000003438	-116291382597986	575688986854402	156185348360885	774912805039552	164993717766658	Female GD45 vs GD60 (DOWN)	N/A	N/A	N/A
ENSSSCG00000021706	-629269298477357	104950003191789	156083887164916	779081890767677	165642028550807	Female GD45 vs GD60 (DOWN)	Common DE in brain of both males and females during development from GD45 to GD60	Common DE in brain of both males and females during development from GD60 to GD90	Common DE in brain of both males and females during development from GD45 to GD60 and aslo from GD60 to GD90
ENSSSCG00000001801	-738691240176694	582642079872118	155924309908718	785684694857078	166805162738101	Female GD45 vs GD60 (DOWN)	N/A	N/A	N/A
ENSSSCG00000006023	-611187276936227	789580246580252	155851859304352	788701026859548	167204617694224	Female GD45 vs GD60 (DOWN)	N/A	N/A	N/A
ENSSSCG00000016401	-602934323117506	110250306417344	1557705844485	79209860578367	167683633011733	Female GD45 vs GD60 (DOWN)	N/A	N/A	N/A
ENSSSCG00000009217	-118208098886831	482900943377889	155262559177026	813672121140949	171957916339251	Female GD45 vs GD60 (DOWN)	Common DE in brain of both males and females during development from GD45 to GD60	Common DE in brain of both males and females during development from GD60 to GD90	Common DE in brain of both males and females during development from GD45 to GD60 and aslo from GD60 to GD90
ENSSSCG00000015249	-942005813599079	414110877357513	155240468838206	814623493992108	171957916339251	Female GD45 vs GD60 (DOWN)	N/A	N/A	N/A
ENSSSCG00000015255	-203214042462078	242085703963321	155139555057541	818983839400123	172631014159105	Female GD45 vs GD60 (DOWN)	N/A	N/A	N/A
ENSSSCG00000035152	-549611556122157	563871230345609	155109674571171	820279434226487	172657102627044	Female GD45 vs GD60 (DOWN)	Common DE in brain of both males and females during development from GD45 to GD60	Common DE in brain of both males and females during development from GD60 to GD90	Common DE in brain of both males and females during development from GD45 to GD60 and aslo from GD60 to GD90
ENSSSCG00000008803	-129742597948987	513734761926507	154924284704026	828364010367251	174103229286831	Female GD45 vs GD60 (DOWN)	N/A	N/A	N/A
ENSSSCG00000016992	-66194934713749	709312074728349	154898081388536	829513146188105	174103229286831	Female GD45 vs GD60 (DOWN)	N/A	N/A	N/A
ENSSSCG00000039283	638907850442631	476872915597227	154851363319324	831565928650106	174285809284931	Female GD45 vs GD60 (UP)	N/A	N/A	N/A
ENSSSCG00000035739	-708355579051678	395841693484799	154819134336155	832985042035485	174335250132824	Female GD45 vs GD60 (DOWN)	N/A	N/A	N/A
ENSSSCG00000005939	-872351643276733	436479422099835	154674996326314	839361633907059	175275173718446	Female GD45 vs GD60 (DOWN)	Common DE in brain of both males and females during development from GD45 to GD60	Common DE in brain of both males and females during development from GD60 to GD90	Common DE in brain of both males and females during development from GD45 to GD60 and aslo from GD60 to GD90
ENSSSCG00000015474	-755285756881443	552948666359805	154663884476125	839855250748086	175275173718446	Female GD45 vs GD60 (DOWN)	Common DE in brain of both males and females during development from GD45 to GD60	Common DE in brain of both males and females during development from GD60 to GD90	Common DE in brain of both males and females during development from GD45 to GD60 and aslo from GD60 to GD90
ENSSSCG00000002555	-555943636870187	661050216907663	154593536557141	842987070242155	175679936251031	Female GD45 vs GD60 (DOWN)	N/A	N/A	N/A
ENSSSCG00000030122	61404112853765	503806005639315	154502665217075	84704997103962	176260778357663	Female GD45 vs GD60 (UP)	Common DE in brain of both males and females during development from GD45 to GD60	Common DE in brain of both males and females during development from GD60 to GD90	Common DE in brain of both males and females during development from GD45 to GD60 and aslo from GD60 to GD90
ENSSSCG00000005403	80485018799913	426288325011975	154477763592762	848166769754196	176260778357663	Female GD45 vs GD60 (UP)	Common DE in brain of both males and females during development from GD45 to GD60	N/A	N/A
ENSSSCG00000005623	-503543202879435	632621394114553	153925577517593	873315728165809	181231463926691	Female GD45 vs GD60 (DOWN)	N/A	N/A	N/A
ENSSSCG00000006862	-910159272987264	468302740405827	153784880518807	879842763194798	18232915995657	Female GD45 vs GD60 (DOWN)	N/A	N/A	N/A
ENSSSCG00000029838	798857734768174	521464055979266	153627282404988	887212155714039	183496159216654	Female GD45 vs GD60 (UP)	Common DE in brain of both males and females during development from GD45 to GD60	Common DE in brain of both males and females during development from GD60 to GD90	Common DE in brain of both males and females during development from GD45 to GD60 and aslo from GD60 to GD90
ENSSSCG00000037900	678264400803686	519265250215353	153611256897065	887964989286511	183496159216654	Female GD45 vs GD60 (UP)	Common DE in brain of both males and females during development from GD45 to GD60	Common DE in brain of both males and females during development from GD60 to GD90	Common DE in brain of both males and females during development from GD45 to GD60 and aslo from GD60 to GD90
ENSSSCG00000015383	-587719831082718	54541030674438	153394629769575	898204823314013	185352239029533	Female GD45 vs GD60 (DOWN)	N/A	N/A	N/A
ENSSSCG00000010348	-895390214026999	396375758235191	153304524149403	902498974402926	185977900543395	Female GD45 vs GD60 (DOWN)	Common DE in brain of both males and females during development from GD45 to GD60	N/A	N/A
ENSSSCG00000005471	-141347199251042	320374716465447	153020602115671	916165377293844	188530456271613	Female GD45 vs GD60 (DOWN)	N/A	N/A	N/A
ENSSSCG00000023848	-776717165852975	592288462554298	152780513616408	927884266328536	190675687309409	Female GD45 vs GD60 (DOWN)	Common DE in brain of both males and females during development from GD45 to GD60	Common DE in brain of both males and females during development from GD60 to GD90	Common DE in brain of both males and females during development from GD45 to GD60 and aslo from GD60 to GD90
ENSSSCG00000039498	-616800356577441	624582953947564	1525202936344	940756201275301	192952761363876	Female GD45 vs GD60 (DOWN)	N/A	N/A	N/A
ENSSSCG00000003690	-663542310982483	628850414379281	152503674964419	941584331618206	192952761363876	Female GD45 vs GD60 (DOWN)	Common DE in brain of both males and females during development from GD45 to GD60	Common DE in brain of both males and females during development from GD60 to GD90	Common DE in brain of both males and females during development from GD45 to GD60 and aslo from GD60 to GD90
ENSSSCG00000003820	571867936951143	571348490154908	152384424683005	947548288483345	1939052289238	Female GD45 vs GD60 (UP)	Common DE in brain of both males and females during development from GD45 to GD60	Common DE in brain of both males and females during development from GD60 to GD90	Common DE in brain of both males and females during development from GD45 to GD60 and aslo from GD60 to GD90
ENSSSCG00000023296	844919073578063	316640754166607	152279086268046	952848096708446	194719332273263	Female GD45 vs GD60 (UP)	N/A	N/A	N/A
ENSSSCG00000038183	-265123698555512	-72296405885389	152069125442061	963500841391383	196623565056241	Female GD45 vs GD60 (DOWN)	Common DE in brain of both males and females during development from GD45 to GD60	Common DE in brain of both males and females during development from GD60 to GD90	Common DE in brain of both males and females during development from GD45 to GD60 and aslo from GD60 to GD90
ENSSSCG00000016838	-192736112565847	175034334215727	151769268433291	978922786461302	199403529141255	Female GD45 vs GD60 (DOWN)	Common DE in brain of both males and females during development from GD45 to GD60	Common DE in brain of both males and females during development from GD60 to GD90	Common DE in brain of both males and females during development from GD45 to GD60 and aslo from GD60 to GD90
ENSSSCG00000012014	755608066943128	361514903966883	15169462965553	98279999307813	199403529141255	Female GD45 vs GD60 (UP)	N/A	N/A	N/A
ENSSSCG00000034864	995414977627704	209900186586709	151690167864969	983032255393604	199403529141255	Female GD45 vs GD60 (UP)	N/A	N/A	N/A
ENSSSCG00000035746	918495425505108	384646539645133	151682708542083	98342068018738	199403529141255	Female GD45 vs GD60 (UP)	N/A	N/A	N/A
ENSSSCG00000031800	944611130385347	319017065171343	15167369795853	983890088812896	199403529141255	Female GD45 vs GD60 (UP)	Common DE in brain of both males and females during development from GD45 to GD60	N/A	N/A
ENSSSCG00000031721	145948794152052	19146814439265	151582727544301	988641863654275	200091335426952	Female GD45 vs GD60 (UP)	Common DE in brain of both males and females during development from GD45 to GD60	N/A	N/A
ENSSSCG00000022968	-205980824635088	249248063656213	151538752020958	990947167508296	200143280389222	Female GD45 vs GD60 (DOWN)	Common DE in brain of both males and females during development from GD45 to GD60	Common DE in brain of both males and females during development from GD60 to GD90	Common DE in brain of both males and females during development from GD45 to GD60 and aslo from GD60 to GD90
ENSSSCG00000026211	652514686801958	642140131211212	151526026566017	991615275445445	200143280389222	Female GD45 vs GD60 (UP)	Common DE in brain of both males and females during development from GD45 to GD60	N/A	N/A
ENSSSCG00000040486	87922829023619	512352462043666	151482640194811	993896542691446	200329297674634	Female GD45 vs GD60 (UP)	N/A	N/A	N/A
ENSSSCG00000036219	-699875173523101	481692143350703	151403918284644	998049256320641	200891499216234	Female GD45 vs GD60 (DOWN)	Common DE in brain of both males and females during development from GD45 to GD60	N/A	N/A
ENSSSCG00000002506	812949470330396	393122744545603	151258599043694	100576101497802	202167568822458	Female GD45 vs GD60 (UP)	N/A	N/A	N/A
ENSSSCG00000008875	-162413381184762	238219043080024	151052829701678	101678341099953	203886551591116	Female GD45 vs GD60 (DOWN)	Common DE in brain of both males and females during development from GD45 to GD60	Common DE in brain of both males and females during development from GD60 to GD90	Common DE in brain of both males and females during development from GD45 to GD60 and aslo from GD60 to GD90
ENSSSCG00000028135	57133205839474	541717474716488	151047317881094	101708032726666	203886551591116	Female GD45 vs GD60 (UP)	Common DE in brain of both males and females during development from GD45 to GD60	Common DE in brain of both males and females during development from GD60 to GD90	Common DE in brain of both males and females during development from GD45 to GD60 and aslo from GD60 to GD90
ENSSSCG00000015952	738099121162534	429697587088221	150985594137498	102041128949953	204276357873452	Female GD45 vs GD60 (UP)	N/A	N/A	N/A
ENSSSCG00000040557	-666459749473609	51035784047296	150936844083114	102304987623151	204526687603733	Female GD45 vs GD60 (DOWN)	Common DE in brain of both males and females during development from GD45 to GD60	Common DE in brain of both males and females during development from GD60 to GD90	Common DE in brain of both males and females during development from GD45 to GD60 and aslo from GD60 to GD90
ENSSSCG00000035186	701518928125078	484951543882908	150879961670125	102613730680995	204865949573682	Female GD45 vs GD60 (UP)	Common DE in brain of both males and females during development from GD45 to GD60	N/A	N/A
ENSSSCG00000033493	-880276560438935	695409964149762	150750375981774	103320594387345	205998056522753	Female GD45 vs GD60 (DOWN)	Common DE in brain of both males and females during development from GD45 to GD60	Common DE in brain of both males and females during development from GD60 to GD90	Common DE in brain of both males and females during development from GD45 to GD60 and aslo from GD60 to GD90
ENSSSCG00000002640	-5026782718389	725843257585937	150583367807188	104238822957919	207547948305672	Female GD45 vs GD60 (DOWN)	Common DE in brain of both males and females during development from GD45 to GD60	Common DE in brain of both males and females during development from GD60 to GD90	Common DE in brain of both males and females during development from GD45 to GD60 and aslo from GD60 to GD90
ENSSSCG00000040337	-66840391827097	538323071670808	150413336945843	105182108652925	209143480282348	Female GD45 vs GD60 (DOWN)	N/A	N/A	N/A
ENSSSCG00000000722	100553472025757	19439473517136	150319944007726	10570387816283	209897700923335	Female GD45 vs GD60 (UP)	N/A	N/A	N/A
ENSSSCG00000036255	-6291925628848	533653247206641	150280897750051	105922794055729	210049320002303	Female GD45 vs GD60 (DOWN)	N/A	N/A	N/A
ENSSSCG00000009883	-644517258689929	622111818380364	150059014933938	107175489770931	211987740423915	Female GD45 vs GD60 (DOWN)	N/A	N/A	N/A
ENSSSCG00000025854	539811857992344	530666445209103	150033568965183	107320101202079	211987740423915	Female GD45 vs GD60 (UP)	Common DE in brain of both males and females during development from GD45 to GD60	Common DE in brain of both males and females during development from GD60 to GD90	Common DE in brain of both males and females during development from GD45 to GD60 and aslo from GD60 to GD90
ENSSSCG00000014203	-667608415944038	487492448788831	150007926346638	107466028877782	211987740423915	Female GD45 vs GD60 (DOWN)	Common DE in brain of both males and females during development from GD45 to GD60	Common DE in brain of both males and females during development from GD60 to GD90	Common DE in brain of both males and females during development from GD45 to GD60 and aslo from GD60 to GD90
ENSSSCG00000016997	110298826084868	131395028766338	150006210796656	107475798898238	211987740423915	Female GD45 vs GD60 (UP)	Common DE in brain of both males and females during development from GD45 to GD60	N/A	N/A
ENSSSCG00000009630	-199458917499777	142584485845237	149790285112065	108712655680279	214140677646154	Female GD45 vs GD60 (DOWN)	N/A	N/A	N/A
ENSSSCG00000012153	65658818881439	415133695724639	149733816769507	109038471949404	214495707036385	Female GD45 vs GD60 (UP)	N/A	N/A	N/A
ENSSSCG00000015074	-491945913216692	632668827928332	149419574847665	110869650380469	217807123827444	Female GD45 vs GD60 (DOWN)	N/A	N/A	N/A
ENSSSCG00000011731	787764161989156	48765533140329	149342630901355	111322722736877	218405991585239	Female GD45 vs GD60 (UP)	N/A	N/A	N/A
ENSSSCG00000011163	-531243525689136	719578354175474	149130326894359	112582530080559	220583909336032	Female GD45 vs GD60 (DOWN)	Common DE in brain of both males and females during development from GD45 to GD60	N/A	N/A
ENSSSCG00000023057	832390731413116	439211465524457	148969224035812	113548078919767	222180264914189	Female GD45 vs GD60 (UP)	Common DE in brain of both males and females during development from GD45 to GD60	N/A	N/A
ENSSSCG00000024396	516655582881103	662002339186203	14879745003476	11458676759447	22391530951418	Female GD45 vs GD60 (UP)	N/A	N/A	N/A
ENSSSCG00000013320	764959918581958	517592187143013	148582790425841	115898232882263	226178087852618	Female GD45 vs GD60 (UP)	N/A	N/A	N/A
ENSSSCG00000005004	882705544368922	231763007757534	148351219589273	117329964748901	22847940835746	Female GD45 vs GD60 (UP)	Common DE in brain of both males and females during development from GD45 to GD60	N/A	N/A
ENSSSCG00000009232	153547167106593	180599517801109	148341954788754	117387615125966	22847940835746	Female GD45 vs GD60 (UP)	Common DE in brain of both males and females during development from GD45 to GD60	Common DE in brain of both males and females during development from GD60 to GD90	Common DE in brain of both males and females during development from GD45 to GD60 and aslo from GD60 to GD90
ENSSSCG00000025993	-105810629862896	303150774121326	14810105497319	118896669387565	231111283213242	Female GD45 vs GD60 (DOWN)	N/A	N/A	N/A
ENSSSCG00000015850	630387152126449	776556772412124	148054881730642	119188132165554	231372587526651	Female GD45 vs GD60 (UP)	N/A	N/A	N/A
ENSSSCG00000003760	-701626578926917	481193432773324	147889780805899	120236207216962	233100036465094	Female GD45 vs GD60 (DOWN)	N/A	N/A	N/A
ENSSSCG00000011521	-557843564146769	512204193532047	147860719784686	12042164702718	233152765742244	Female GD45 vs GD60 (DOWN)	Common DE in brain of both males and females during development from GD45 to GD60	Common DE in brain of both males and females during development from GD60 to GD90	Common DE in brain of both males and females during development from GD45 to GD60 and aslo from GD60 to GD90
ENSSSCG00000040738	-666831414287908	105282914300008	147812702858062	120728676453281	233270262787766	Female GD45 vs GD60 (DOWN)	N/A	N/A	N/A
ENSSSCG00000012307	101483988646551	282232425744044	147801725948592	120798975503641	233270262787766	Female GD45 vs GD60 (UP)	Common DE in brain of both males and females during development from GD45 to GD60	Common DE in brain of both males and females during development from GD60 to GD90	Common DE in brain of both males and females during development from GD45 to GD60 and aslo from GD60 to GD90
ENSSSCG00000032381	762173726956711	501930826630367	147684874036325	121549885188643	234413090100716	Female GD45 vs GD60 (UP)	N/A	N/A	N/A
ENSSSCG00000017268	-19434329855135	463108737788985	147558421197456	122367786883808	235681957117128	Female GD45 vs GD60 (DOWN)	Common DE in brain of both males and females during development from GD45 to GD60	Common DE in brain of both males and females during development from GD60 to GD90	Common DE in brain of both males and females during development from GD45 to GD60 and aslo from GD60 to GD90
ENSSSCG00000002280	-470488731817156	701774588707424	147412207913752	123320409099151	237206645909515	Female GD45 vs GD60 (DOWN)	N/A	N/A	N/A
ENSSSCG00000024429	-715016362130671	408600414538871	147384778056814	123499952529531	237242281691017	Female GD45 vs GD60 (DOWN)	N/A	N/A	N/A
ENSSSCG00000022101	107704737571797	234380369826526	147291307969427	124113743884948	238110924791774	Female GD45 vs GD60 (UP)	Common DE in brain of both males and females during development from GD45 to GD60	Common DE in brain of both males and females during development from GD60 to GD90	Common DE in brain of both males and females during development from GD45 to GD60 and aslo from GD60 to GD90
ENSSSCG00000034883	-876701112900867	476278946592703	147179800447157	124850000303553	239211951166782	Female GD45 vs GD60 (DOWN)	Common DE in brain of both males and females during development from GD45 to GD60	Common DE in brain of both males and females during development from GD60 to GD90	Common DE in brain of both males and females during development from GD45 to GD60 and aslo from GD60 to GD90
ENSSSCG00000010593	-10659767737698	359238850944157	147000088534392	126045858153208	241189568055763	Female GD45 vs GD60 (DOWN)	Common DE in brain of both males and females during development from GD45 to GD60	N/A	N/A
ENSSSCG00000035393	65672702760971	377336823932074	146793758409063	127433068786006	243527734823997	Female GD45 vs GD60 (UP)	N/A	N/A	N/A
ENSSSCG00000033836	796606307788507	357002646229251	146453830466706	129752094025927	247638258209586	Female GD45 vs GD60 (UP)	N/A	N/A	N/A
ENSSSCG00000000075	-711649859027587	512303212611348	146369911182491	130331110178311	24842154946536	Female GD45 vs GD60 (DOWN)	Common DE in brain of both males and females during development from GD45 to GD60	N/A	N/A
ENSSSCG00000014031	474369984804606	775293905951853	146144167245601	131901614628211	251090231257372	Female GD45 vs GD60 (UP)	Common DE in brain of both males and females during development from GD45 to GD60	N/A	N/A
ENSSSCG00000032894	-100016951594419	311925369778921	146086670607249	132304655101111	251532488807711	Female GD45 vs GD60 (DOWN)	N/A	N/A	N/A
ENSSSCG00000014827	667336809228428	589887880390333	145949546104393	133270883540683	25279025503744	Female GD45 vs GD60 (UP)	Common DE in brain of both males and females during development from GD45 to GD60	Common DE in brain of both males and females during development from GD60 to GD90	Common DE in brain of both males and females during development from GD45 to GD60 and aslo from GD60 to GD90
ENSSSCG00000001100	-594849260278786	500980147865558	145944104728963	133309371633019	25279025503744	Female GD45 vs GD60 (DOWN)	Common DE in brain of both males and females during development from GD45 to GD60	N/A	N/A
ENSSSCG00000015496	105101787117979	240141914241545	145758699925392	134627490489725	254961625305347	Female GD45 vs GD60 (UP)	N/A	N/A	N/A
ENSSSCG00000006802	-127933703918477	322541917028349	145668575077126	135272956682388	255855166079371	Female GD45 vs GD60 (DOWN)	Common DE in brain of both males and females during development from GD45 to GD60	Common DE in brain of both males and females during development from GD60 to GD90	Common DE in brain of both males and females during development from GD45 to GD60 and aslo from GD60 to GD90
ENSSSCG00000024204	-737164679096879	551461743209801	145557982410407	13606927071757	257031363429829	Female GD45 vs GD60 (DOWN)	Common DE in brain of both males and females during development from GD45 to GD60	N/A	N/A
ENSSSCG00000035908	485930104086918	73071881774055	145500064617442	136488184687679	257309577153957	Female GD45 vs GD60 (UP)	N/A	N/A	N/A
ENSSSCG00000011788	-52318847097383	601902008908335	145489349701354	136565826886381	257309577153957	Female GD45 vs GD60 (DOWN)	N/A	N/A	N/A
ENSSSCG00000035595	-121825566681047	371279928160943	145445584519094	136883419252935	257578582282599	Female GD45 vs GD60 (DOWN)	Common DE in brain of both males and females during development from GD45 to GD60	Common DE in brain of both males and females during development from GD60 to GD90	Common DE in brain of both males and females during development from GD45 to GD60 and aslo from GD60 to GD90
ENSSSCG00000015874	-524481560698382	549960269481029	145416413452989	137095518877621	257648644788631	Female GD45 vs GD60 (DOWN)	N/A	N/A	N/A
ENSSSCG00000036033	-944266346930304	434311265714302	145315025213897	137835278618801	258708916582091	Female GD45 vs GD60 (DOWN)	N/A	N/A	N/A
ENSSSCG00000050244	-13774362565031	479565731005044	145272984099099	138143201038384	258956987798925	Female GD45 vs GD60 (DOWN)	N/A	N/A	N/A
ENSSSCG00000037981	-267187270909253	659600013917333	145168426249036	138912022439114	260000205512612	Female GD45 vs GD60 (DOWN)	Common DE in brain of both males and females during development from GD45 to GD60	Common DE in brain of both males and females during development from GD60 to GD90	Common DE in brain of both males and females during development from GD45 to GD60 and aslo from GD60 to GD90
ENSSSCG00000023894	691474312681924	386655377624732	145148557554195	139058604762285	260000205512612	Female GD45 vs GD60 (UP)	N/A	N/A	N/A
ENSSSCG00000000948	-584848185531043	884152946561102	145125473491968	139229104214369	260000205512612	Female GD45 vs GD60 (DOWN)	N/A	N/A	N/A
ENSSSCG00000017168	488662315142899	771178397976808	145010086286722	140084517747212	261266491707269	Female GD45 vs GD60 (UP)	N/A	N/A	N/A
ENSSSCG00000004586	-528320716004008	622177732831261	144622216466887	142998941011535	266364904786847	Female GD45 vs GD60 (DOWN)	N/A	N/A	N/A
ENSSSCG00000038514	738064565076181	828266499540377	144386457071589	144800173324589	269379514364204	Female GD45 vs GD60 (UP)	N/A	N/A	N/A
ENSSSCG00000042630	481263167372268	90398229518119	144264260871304	145742739548519	27079111280049	Female GD45 vs GD60 (UP)	N/A	N/A	N/A
ENSSSCG00000006395	741317970089349	510335876747642	144202778477947	1462193206782	27096321020333	Female GD45 vs GD60 (UP)	N/A	N/A	N/A
ENSSSCG00000014921	-988111977704033	470133255762493	144186224290938	146347908480467	27096321020333	Female GD45 vs GD60 (DOWN)	Common DE in brain of both males and females during development from GD45 to GD60	Common DE in brain of both males and females during development from GD60 to GD90	Common DE in brain of both males and females during development from GD45 to GD60 and aslo from GD60 to GD90
ENSSSCG00000029815	-159615933801522	410503544121009	144154951597099	146591135901703	27096321020333	Female GD45 vs GD60 (DOWN)	N/A	N/A	N/A
ENSSSCG00000000950	926036885655635	348622351238433	14414221202458	146690336218688	27096321020333	Female GD45 vs GD60 (UP)	N/A	N/A	N/A
ENSSSCG00000009230	-93789528338998	672736835635776	144133927660355	146754881052163	27096321020333	Female GD45 vs GD60 (DOWN)	N/A	N/A	N/A
ENSSSCG00000036136	-102320592535688	432751498942392	144046144695149	147440571909611	271888533982004	Female GD45 vs GD60 (DOWN)	Common DE in brain of both males and females during development from GD45 to GD60	N/A	N/A
ENSSSCG00000008787	-569014734755215	633090405123464	143754121354418	149744929093034	275663479750689	Female GD45 vs GD60 (DOWN)	N/A	N/A	N/A
ENSSSCG00000025826	630109902984325	503727969478598	143739425449006	149861848296662	275663479750689	Female GD45 vs GD60 (UP)	N/A	N/A	N/A
ENSSSCG00000013261	-846157237708613	354418331750739	143601372533942	150964681716534	277120517023145	Female GD45 vs GD60 (DOWN)	N/A	N/A	N/A
ENSSSCG00000008909	-716823857276031	506580734870718	143593213210257	151030117530599	277120517023145	Female GD45 vs GD60 (DOWN)	Common DE in brain of both males and females during development from GD45 to GD60	N/A	N/A
ENSSSCG00000036129	541269728256372	599847563964673	143542449602791	151437871558142	277248194812554	Female GD45 vs GD60 (UP)	Common DE in brain of both males and females during development from GD45 to GD60	Common DE in brain of both males and females during development from GD60 to GD90	Common DE in brain of both males and females during development from GD45 to GD60 and aslo from GD60 to GD90
ENSSSCG00000008709	-167283259033004	247959844168757	143537704887332	151476039652576	277248194812554	Female GD45 vs GD60 (DOWN)	N/A	N/A	N/A
ENSSSCG00000012054	-686667056959715	532173961757802	143435935126882	152297046247372	278405047073049	Female GD45 vs GD60 (DOWN)	N/A	N/A	N/A
ENSSSCG00000040278	-149931710072756	391768705867326	143222181238879	154036081546841	281235145664332	Female GD45 vs GD60 (DOWN)	N/A	N/A	N/A
ENSSSCG00000004328	-746832073483028	597630967543913	143198441592683	15423044955891	281241515321904	Female GD45 vs GD60 (DOWN)	N/A	N/A	N/A
ENSSSCG00000016684	-511855124605846	839870995164385	143167290923595	154485869931403	28135906150424	Female GD45 vs GD60 (DOWN)	Common DE in brain of both males and females during development from GD45 to GD60	Common DE in brain of both males and females during development from GD60 to GD90	Common DE in brain of both males and females during development from GD45 to GD60 and aslo from GD60 to GD90
ENSSSCG00000001424	-855353043202712	36583994350674	142887754263094	156797082658091	285215829121521	Female GD45 vs GD60 (DOWN)	N/A	N/A	N/A
ENSSSCG00000012089	-474136227294524	697974727183402	142826958928454	157304331569749	285785699303166	Female GD45 vs GD60 (DOWN)	Common DE in brain of both males and females during development from GD45 to GD60	Common DE in brain of both males and females during development from GD60 to GD90	Common DE in brain of both males and females during development from GD45 to GD60 and aslo from GD60 to GD90
ENSSSCG00000036758	-615644643487388	66881954295138	142711295419175	158273943100297	287193137640366	Female GD45 vs GD60 (DOWN)	N/A	N/A	N/A
ENSSSCG00000016513	-17964276236517	551593398802205	142496595509648	160089764936696	290130700686012	Female GD45 vs GD60 (DOWN)	N/A	N/A	N/A
ENSSSCG00000011048	770637743056185	34552646437594	142452201451558	160467836789063	290458612684282	Female GD45 vs GD60 (UP)	Common DE in brain of both males and females during development from GD45 to GD60	Common DE in brain of both males and females during development from GD60 to GD90	Common DE in brain of both males and females during development from GD45 to GD60 and aslo from GD60 to GD90
ENSSSCG00000009457	647825494982469	505962963570624	142190233187468	162717210127278	294168757547891	Female GD45 vs GD60 (UP)	N/A	N/A	N/A
ENSSSCG00000008036	-647531062708375	683242811846434	142154895282539	163023057690441	294360506373892	Female GD45 vs GD60 (DOWN)	Common DE in brain of both males and females during development from GD45 to GD60	N/A	N/A
ENSSSCG00000023181	-91206911540877	350616109395482	142130698215365	163232815811913	294378495492378	Female GD45 vs GD60 (DOWN)	Common DE in brain of both males and females during development from GD45 to GD60	Common DE in brain of both males and females during development from GD60 to GD90	Common DE in brain of both males and females during development from GD45 to GD60 and aslo from GD60 to GD90
ENSSSCG00000032429	-138249584723405	503958224489201	14210342010717	163469608625259	294445136122808	Female GD45 vs GD60 (DOWN)	Common DE in brain of both males and females during development from GD45 to GD60	Common DE in brain of both males and females during development from GD60 to GD90	Common DE in brain of both males and females during development from GD45 to GD60 and aslo from GD60 to GD90
ENSSSCG00000017297	-644117420879073	539023083106513	141983964221106	164510649555497	295958475036714	Female GD45 vs GD60 (DOWN)	Common DE in brain of both males and females during development from GD45 to GD60	Common DE in brain of both males and females during development from GD60 to GD90	Common DE in brain of both males and females during development from GD45 to GD60 and aslo from GD60 to GD90
ENSSSCG00000000730	-616199519213806	497745364756295	141886823791075	165362135153879	29712752431186	Female GD45 vs GD60 (DOWN)	N/A	N/A	N/A
ENSSSCG00000007034	-168488202588593	593569899438798	141825163655822	165904919266756	297627712890316	Female GD45 vs GD60 (DOWN)	Common DE in brain of both males and females during development from GD45 to GD60	Common DE in brain of both males and females during development from GD60 to GD90	Common DE in brain of both males and females during development from GD45 to GD60 and aslo from GD60 to GD90
ENSSSCG00000038979	-68944336518497	571907593599463	141801649542727	166112382458602	297627712890316	Female GD45 vs GD60 (DOWN)	Common DE in brain of both males and females during development from GD45 to GD60	Common DE in brain of both males and females during development from GD60 to GD90	Common DE in brain of both males and females during development from GD45 to GD60 and aslo from GD60 to GD90
ENSSSCG00000012985	-688767892907319	57597836583064	141768841866184	16640227870047	297627712890316	Female GD45 vs GD60 (DOWN)	N/A	N/A	N/A
ENSSSCG00000039888	-109433956498101	324596635804395	141763615113076	16644851053456	297627712890316	Female GD45 vs GD60 (DOWN)	Common DE in brain of both males and females during development from GD45 to GD60	Common DE in brain of both males and females during development from GD60 to GD90	Common DE in brain of both males and females during development from GD45 to GD60 and aslo from GD60 to GD90
ENSSSCG00000051794	-524826722486567	714152756619192	141727625345552	166767199712272	297836111583104	Female GD45 vs GD60 (DOWN)	N/A	N/A	N/A
ENSSSCG00000006572	-813992861201343	363587498584235	141641469931734	167532604055575	298840846023588	Female GD45 vs GD60 (DOWN)	N/A	N/A	N/A
ENSSSCG00000038094	785619596285998	3176090142971	141558696823108	168271292309291	299795552706782	Female GD45 vs GD60 (UP)	Common DE in brain of both males and females during development from GD45 to GD60	N/A	N/A
ENSSSCG00000023724	-649533024350017	456650299062965	141412154966057	169587123085639	301774960331377	Female GD45 vs GD60 (DOWN)	Common DE in brain of both males and females during development from GD45 to GD60	Common DE in brain of both males and females during development from GD60 to GD90	Common DE in brain of both males and females during development from GD45 to GD60 and aslo from GD60 to GD90
ENSSSCG00000027323	459026255672686	674200797927072	141288414438392	170706282761184	303400044656609	Female GD45 vs GD60 (UP)	N/A	N/A	N/A
ENSSSCG00000010770	-53345672919437	680395513954418	141042809079274	172949721903731	307017012352961	Female GD45 vs GD60 (DOWN)	Common DE in brain of both males and females during development from GD45 to GD60	N/A	N/A
ENSSSCG00000040334	-117864816142659	622771961362018	141017797738075	173179843157577	307055572693591	Female GD45 vs GD60 (DOWN)	Common DE in brain of both males and females during development from GD45 to GD60	Common DE in brain of both males and females during development from GD60 to GD90	Common DE in brain of both males and females during development from GD45 to GD60 and aslo from GD60 to GD90
ENSSSCG00000003488	-528167392325634	77299810491806	140953414813719	173773629291842	307738059373318	Female GD45 vs GD60 (DOWN)	N/A	N/A	N/A
ENSSSCG00000010959	-196417383526035	585674634129776	140801868741867	175179404217768	309855143066579	Female GD45 vs GD60 (DOWN)	N/A	N/A	N/A
ENSSSCG00000014007	-817688919425995	267365939740791	140620344672405	176878347816249	31248508114204	Female GD45 vs GD60 (DOWN)	N/A	N/A	N/A
ENSSSCG00000004453	-856461152561023	731401352399824	140562022473706	177427719571114	313080241935425	Female GD45 vs GD60 (DOWN)	N/A	N/A	N/A
ENSSSCG00000017548	860234597682994	452915198117787	140523298571902	177793432296479	313350290844057	Female GD45 vs GD60 (UP)	N/A	N/A	N/A
ENSSSCG00000001486	667479498551865	36197291254346	140424203289697	178732760203507	314629449084645	Female GD45 vs GD60 (UP)	N/A	N/A	N/A
ENSSSCG00000036256	656973023278071	404884636377563	140400049743001	178962469257085	314657878524331	Female GD45 vs GD60 (UP)	Common DE in brain of both males and females during development from GD45 to GD60	N/A	N/A
ENSSSCG00000003983	-514812760654168	764797537480853	140246777790399	180427088384364	316854913022077	Female GD45 vs GD60 (DOWN)	Common DE in brain of both males and females during development from GD45 to GD60	Common DE in brain of both males and females during development from GD60 to GD90	Common DE in brain of both males and females during development from GD45 to GD60 and aslo from GD60 to GD90
ENSSSCG00000004718	-198109213644316	28795784481365	140093426952166	181904544728809	319069233575508	Female GD45 vs GD60 (DOWN)	N/A	N/A	N/A
ENSSSCG00000028923	-17125377609822	225414620874442	139866385333141	184114382294495	322367676949538	Female GD45 vs GD60 (DOWN)	Common DE in brain of both males and females during development from GD45 to GD60	Common DE in brain of both males and females during development from GD60 to GD90	Common DE in brain of both males and females during development from GD45 to GD60 and aslo from GD60 to GD90
ENSSSCG00000037709	-166096292944439	109027270106831	139846743576084	184306825367494	322367676949538	Female GD45 vs GD60 (DOWN)	N/A	N/A	N/A
ENSSSCG00000010968	725010213494812	397536350326652	139833020938946	184441395186955	322367676949538	Female GD45 vs GD60 (UP)	N/A	N/A	N/A
ENSSSCG00000013437	522831907844166	615795273459026	13963654442621	186379013434651	325368291936747	Female GD45 vs GD60 (UP)	N/A	N/A	N/A
ENSSSCG00000021072	-147111915014747	29057911860633	139579026403776	186950116937991	325700847115418	Female GD45 vs GD60 (DOWN)	N/A	N/A	N/A
ENSSSCG00000015346	-6281079880557	472745108148142	139572843044309	187011617116631	325700847115418	Female GD45 vs GD60 (DOWN)	Common DE in brain of both males and females during development from GD45 to GD60	Common DE in brain of both males and females during development from GD60 to GD90	Common DE in brain of both males and females during development from GD45 to GD60 and aslo from GD60 to GD90
ENSSSCG00000015541	883556544974299	559754846776677	139418600487539	18855233801663	327996475600594	Female GD45 vs GD60 (UP)	N/A	N/A	N/A
ENSSSCG00000020976	729018945302235	661972898800305	139381123299608	188928622599094	328263481765926	Female GD45 vs GD60 (UP)	Common DE in brain of both males and females during development from GD45 to GD60	N/A	N/A
ENSSSCG00000015256	527035588665993	57609454500581	139355433887136	189186990517996	328325220057969	Female GD45 vs GD60 (UP)	N/A	N/A	N/A
ENSSSCG00000013381	770105099047082	682099090730162	139187208625078	190887713576436	3308870084512	Female GD45 vs GD60 (UP)	N/A	N/A	N/A
ENSSSCG00000020785	121650431225486	232969115272676	139053778956734	192247606494636	332852671456165	Female GD45 vs GD60 (UP)	Common DE in brain of both males and females during development from GD45 to GD60	Common DE in brain of both males and females during development from GD60 to GD90	Common DE in brain of both males and females during development from GD45 to GD60 and aslo from GD60 to GD90
ENSSSCG00000026680	-669149806849579	499700016206184	138976310560905	193041625137833	333835129669111	Female GD45 vs GD60 (DOWN)	N/A	N/A	N/A
ENSSSCG00000012903	-684737435657605	617159365041801	138929620982962	193521768472052	334273122704246	Female GD45 vs GD60 (DOWN)	N/A	N/A	N/A
ENSSSCG00000011810	-763810974263546	505479761690739	138898819864216	193839177506688	334429325688939	Female GD45 vs GD60 (DOWN)	N/A	N/A	N/A
ENSSSCG00000024685	-749603633044001	760575777312334	138756351379636	195314168374405	336579994950699	Female GD45 vs GD60 (DOWN)	Common DE in brain of both males and females during development from GD45 to GD60	N/A	N/A
ENSSSCG00000021657	-153395422079333	690901762996558	138604378017835	196900030414779	338916477585439	Female GD45 vs GD60 (DOWN)	N/A	N/A	N/A
ENSSSCG00000002660	-737769519508041	49233259861794	138532073071643	197659089763632	33960095462111	Female GD45 vs GD60 (DOWN)	N/A	N/A	N/A
ENSSSCG00000025941	554153175038051	747877665643266	138520978001702	197775826719451	33960095462111	Female GD45 vs GD60 (UP)	N/A	N/A	N/A
ENSSSCG00000016317	-716424389514384	635964273301561	138494342453492	198056356659882	33960095462111	Female GD45 vs GD60 (DOWN)	N/A	N/A	N/A
ENSSSCG00000016836	-540759574847032	499181122602079	138478856423186	198219642306335	33960095462111	Female GD45 vs GD60 (DOWN)	Common DE in brain of both males and females during development from GD45 to GD60	N/A	N/A
ENSSSCG00000016319	112582078924685	29483708484943	138425379537795	198784549332948	340173234596011	Female GD45 vs GD60 (UP)	N/A	N/A	N/A
ENSSSCG00000039756	698707033230245	414973583275182	138105224850532	202200611913436	345617612057142	Female GD45 vs GD60 (UP)	Common DE in brain of both males and females during development from GD45 to GD60	N/A	N/A
ENSSSCG00000002831	123156982895231	312591086145749	138036732806245	202939070302053	346477898242231	Female GD45 vs GD60 (UP)	Common DE in brain of both males and females during development from GD45 to GD60	Common DE in brain of both males and females during development from GD60 to GD90	Common DE in brain of both males and females during development from GD45 to GD60 and aslo from GD60 to GD90
ENSSSCG00000001213	340353497484737	-690458946373352	137959268039829	203777544484854	347506752365722	Female GD45 vs GD60 (UP)	N/A	N/A	N/A
ENSSSCG00000001392	747802175274726	324992213032745	137869082417082	20475810654213	348402917413986	Female GD45 vs GD60 (UP)	N/A	N/A	N/A
ENSSSCG00000009114	-683642000730249	457803907263492	137856520296976	204895067495837	348402917413986	Female GD45 vs GD60 (DOWN)	Common DE in brain of both males and females during development from GD45 to GD60	N/A	N/A
ENSSSCG00000011309	814853865170701	32465389664946	137845761549092	205012440204918	348402917413986	Female GD45 vs GD60 (UP)	Common DE in brain of both males and females during development from GD45 to GD60	Common DE in brain of both males and females during development from GD60 to GD90	Common DE in brain of both males and females during development from GD45 to GD60 and aslo from GD60 to GD90
ENSSSCG00000012283	-216408990167027	154897911626651	137732355391875	206253774121216	349901745449782	Female GD45 vs GD60 (DOWN)	N/A	N/A	N/A
ENSSSCG00000015862	-646408837888578	568879353685161	137721830570327	206369361202566	349901745449782	Female GD45 vs GD60 (DOWN)	Common DE in brain of both males and females during development from GD45 to GD60	Common DE in brain of both males and females during development from GD60 to GD90	Common DE in brain of both males and females during development from GD45 to GD60 and aslo from GD60 to GD90
ENSSSCG00000007001	-19360554286777	187131762770953	137642551339108	20724213189141	350889288147728	Female GD45 vs GD60 (DOWN)	N/A	N/A	N/A
ENSSSCG00000025238	135084055208578	290337724292356	137625701710638	207428105047286	350889288147728	Female GD45 vs GD60 (UP)	Common DE in brain of both males and females during development from GD45 to GD60	N/A	N/A
ENSSSCG00000008240	964369296879387	350047322640807	13748295898639	209010349756548	353160377673506	Female GD45 vs GD60 (UP)	N/A	N/A	N/A
ENSSSCG00000028492	74739743160114	325693083993015	137439575788811	209493640031901	35357151113746	Female GD45 vs GD60 (UP)	N/A	N/A	N/A
ENSSSCG00000011748	-18797349375	236672684594138	137383006369151	210125516924781	354232192948481	Female GD45 vs GD60 (DOWN)	N/A	N/A	N/A
ENSSSCG00000017791	-392472148334754	-107641572280738	137312813016371	210912242593985	355092523271013	Female GD45 vs GD60 (DOWN)	N/A	N/A	N/A
ENSSSCG00000028338	-550980470661045	532821796844463	137294511145537	211117856919647	355092523271013	Female GD45 vs GD60 (DOWN)	N/A	N/A	N/A
ENSSSCG00000028981	903555730685066	260913280998571	137098557091117	21333202141376	358407526055911	Female GD45 vs GD60 (UP)	N/A	N/A	N/A
ENSSSCG00000012619	-562792934256766	774042847747152	136874175919826	215896147024663	362302258571912	Female GD45 vs GD60 (DOWN)	N/A	N/A	N/A
ENSSSCG00000037878	135969016701008	186579739974185	136786399904019	216907640917105	363585572385964	Female GD45 vs GD60 (UP)	Common DE in brain of both males and females during development from GD45 to GD60	N/A	N/A
ENSSSCG00000015748	-155971404633302	475059462298458	136641967388943	218582424025841	365976526772357	Female GD45 vs GD60 (DOWN)	N/A	N/A	N/A
ENSSSCG00000012663	852338121120449	343090929905135	136527474178457	219919296254805	367796925200714	Female GD45 vs GD60 (UP)	Common DE in brain of both males and females during development from GD45 to GD60	N/A	N/A
ENSSSCG00000003216	732538012835613	532962783245938	136436681767199	220985282422837	369160674741279	Female GD45 vs GD60 (UP)	N/A	N/A	N/A
ENSSSCG00000004038	-220319742274786	313480365753605	136127121560755	224659097130579	37487283546115	Female GD45 vs GD60 (DOWN)	Common DE in brain of both males and females during development from GD45 to GD60	N/A	N/A
ENSSSCG00000009313	117655616634314	136663974298958	13606424650281	225412775873617	375704959244556	Female GD45 vs GD60 (UP)	Common DE in brain of both males and females during development from GD45 to GD60	Common DE in brain of both males and females during development from GD60 to GD90	Common DE in brain of both males and females during development from GD45 to GD60 and aslo from GD60 to GD90
ENSSSCG00000015014	-845588074211273	36004139259325	136013215882846	226026348882822	376301946264351	Female GD45 vs GD60 (DOWN)	N/A	N/A	N/A
ENSSSCG00000000860	102844287324578	190018951204691	135773766722553	228927947955075	380532385818262	Female GD45 vs GD60 (UP)	N/A	N/A	N/A
ENSSSCG00000004538	-511668962165647	624565751446323	135760983367651	229083905403012	380532385818262	Female GD45 vs GD60 (DOWN)	N/A	N/A	N/A
ENSSSCG00000031426	-577791141767057	519857243837635	135677182530856	230108933787741	381148044494924	Female GD45 vs GD60 (DOWN)	Common DE in brain of both males and females during development from GD45 to GD60	N/A	N/A
ENSSSCG00000021453	-506135779082116	699773195378203	135664756601327	230261317245516	381148044494924	Female GD45 vs GD60 (DOWN)	N/A	N/A	N/A
ENSSSCG00000017429	694018432903381	549618352391855	135654052251456	230392669906811	381148044494924	Female GD45 vs GD60 (UP)	N/A	N/A	N/A
ENSSSCG00000017278	-6267749139809	671580805274125	135646182971379	230489281691989	381148044494924	Female GD45 vs GD60 (DOWN)	Common DE in brain of both males and females during development from GD45 to GD60	Common DE in brain of both males and females during development from GD60 to GD90	Common DE in brain of both males and females during development from GD45 to GD60 and aslo from GD60 to GD90
ENSSSCG00000005131	185775347578247	644091278497357	135485200161524	23247466537229	384000192779744	Female GD45 vs GD60 (UP)	N/A	N/A	N/A
ENSSSCG00000039216	900132917533646	284884829360178	135313818398199	234607242208699	387088813740534	Female GD45 vs GD60 (UP)	N/A	N/A	N/A
ENSSSCG00000023762	-893882416150309	531491421629352	135068619260193	237692687946603	391591099480087	Female GD45 vs GD60 (DOWN)	Common DE in brain of both males and females during development from GD45 to GD60	Common DE in brain of both males and females during development from GD60 to GD90	Common DE in brain of both males and females during development from GD45 to GD60 and aslo from GD60 to GD90
ENSSSCG00000012040	-612223223489881	770092141492763	135054820000582	237867540406324	391591099480087	Female GD45 vs GD60 (DOWN)	N/A	N/A	N/A
ENSSSCG00000038767	-865603204551563	867972000383949	134998897672018	238577468577358	392321475671741	Female GD45 vs GD60 (DOWN)	Common DE in brain of both males and females during development from GD45 to GD60	Common DE in brain of both males and females during development from GD60 to GD90	Common DE in brain of both males and females during development from GD45 to GD60 and aslo from GD60 to GD90
ENSSSCG00000004830	-130074258829388	269695614068419	134918608692467	239600464082267	39356446352153	Female GD45 vs GD60 (DOWN)	Common DE in brain of both males and females during development from GD45 to GD60	Common DE in brain of both males and females during development from GD60 to GD90	Common DE in brain of both males and females during development from GD45 to GD60 and aslo from GD60 to GD90
ENSSSCG00000033178	860004823045249	327319157450583	134872069544251	240195461481589	394102442034491	Female GD45 vs GD60 (UP)	N/A	N/A	N/A
ENSSSCG00000017146	-130761412020963	446002667958023	13478093682569	241364898605472	395204043904527	Female GD45 vs GD60 (DOWN)	N/A	N/A	N/A
ENSSSCG00000010581	-528648784450814	956610992157771	134777950893642	241403311737528	395204043904527	Female GD45 vs GD60 (DOWN)	N/A	N/A	N/A
ENSSSCG00000003905	734994666766208	340875099719891	134461486768616	245509656767083	40148049753676	Female GD45 vs GD60 (UP)	N/A	N/A	N/A
ENSSSCG00000012644	-272388381844389	35465799255232	134436502970465	245836821854489	401569815211091	Female GD45 vs GD60 (DOWN)	Common DE in brain of both males and females during development from GD45 to GD60	N/A	N/A
ENSSSCG00000036074	696951108297658	59080361274032	134406968039195	246224151223521	401757103447105	Female GD45 vs GD60 (UP)	Common DE in brain of both males and females during development from GD45 to GD60	Common DE in brain of both males and females during development from GD60 to GD90	Common DE in brain of both males and females during development from GD45 to GD60 and aslo from GD60 to GD90
ENSSSCG00000035968	169588206838937	169998199656023	134323369161929	247323827774205	403105008675346	Female GD45 vs GD60 (UP)	N/A	N/A	N/A
ENSSSCG00000003975	-943427448038178	28061174592278	134256966940045	248200822240972	404087393911434	Female GD45 vs GD60 (DOWN)	N/A	N/A	N/A
ENSSSCG00000040445	575361385163462	621201180669604	134225278795003	248620441297174	404323794930746	Female GD45 vs GD60 (UP)	N/A	N/A	N/A
ENSSSCG00000011033	572328244655266	920687410219217	134179912400132	249222434584955	404855937284976	Female GD45 vs GD60 (UP)	Common DE in brain of both males and females during development from GD45 to GD60	Common DE in brain of both males and females during development from GD60 to GD90	Common DE in brain of both males and females during development from GD45 to GD60 and aslo from GD60 to GD90
ENSSSCG00000006748	-540962138819778	508064833433036	134129043660761	249899189025172	405508221486441	Female GD45 vs GD60 (DOWN)	Common DE in brain of both males and females during development from GD45 to GD60	Common DE in brain of both males and females during development from GD60 to GD90	Common DE in brain of both males and females during development from GD45 to GD60 and aslo from GD60 to GD90
ENSSSCG00000035924	-585636500923945	645575979326037	134097438493554	250320594675293	405745175131548	Female GD45 vs GD60 (DOWN)	N/A	N/A	N/A
ENSSSCG00000010502	747973552593006	328364671799559	133981805001067	251868500067304	40780554725183	Female GD45 vs GD60 (UP)	N/A	N/A	N/A
ENSSSCG00000011207	108383224340682	241853659662553	133875534886226	253299570198208	409672433293128	Female GD45 vs GD60 (UP)	Common DE in brain of both males and females during development from GD45 to GD60	N/A	N/A
ENSSSCG00000002812	-559266553917155	588361517036038	133802692925481	254285216315219	410815611533819	Female GD45 vs GD60 (DOWN)	N/A	N/A	N/A
ENSSSCG00000008870	-493502307186718	57646803792265	133568323543878	257482842898653	415347314069032	Female GD45 vs GD60 (DOWN)	Common DE in brain of both males and females during development from GD45 to GD60	N/A	N/A
ENSSSCG00000023329	-989125850409276	822169762705781	133555859418384	257654028138384	415347314069032	Female GD45 vs GD60 (DOWN)	Common DE in brain of both males and females during development from GD45 to GD60	Common DE in brain of both males and females during development from GD60 to GD90	Common DE in brain of both males and females during development from GD45 to GD60 and aslo from GD60 to GD90
ENSSSCG00000017422	634651830951283	551265354490549	133442133407174	259221275982181	417250305122237	Female GD45 vs GD60 (UP)	N/A	N/A	N/A
ENSSSCG00000008991	-100833461192918	57646351400796	133429143754191	259400895542262	417250305122237	Female GD45 vs GD60 (DOWN)	N/A	N/A	N/A
ENSSSCG00000003919	833346549549035	395039562528248	13332723532123	260814434370002	419066507743469	Female GD45 vs GD60 (UP)	N/A	N/A	N/A
ENSSSCG00000013891	631379731701976	598087152876252	133153435779913	263243086444363	422508021314951	Female GD45 vs GD60 (UP)	N/A	N/A	N/A
ENSSSCG00000034894	-171802295395776	371026519640078	133091686459327	264111440691834	423440475207125	Female GD45 vs GD60 (DOWN)	N/A	N/A	N/A
ENSSSCG00000007437	-648707543036426	815867078585477	133007544710324	265299339562443	4248826596862	Female GD45 vs GD60 (DOWN)	N/A	N/A	N/A
ENSSSCG00000037101	-13463457389405	338660433571966	132859616595088	267400835559574	42778326939574	Female GD45 vs GD60 (DOWN)	N/A	N/A	N/A
ENSSSCG00000015911	-644534785278665	660432227621212	132803116319604	268207910765932	428609040913801	Female GD45 vs GD60 (DOWN)	N/A	N/A	N/A
ENSSSCG00000016706	298439057931341	-652030915994003	132689264993424	269841680723962	430752689467698	Female GD45 vs GD60 (UP)	N/A	N/A	N/A
ENSSSCG00000009855	-122971433472259	264523483221013	132634714631458	270628031101232	431540412364238	Female GD45 vs GD60 (DOWN)	N/A	N/A	N/A
ENSSSCG00000001068	-538371931555684	555942098062856	132464086817601	273102596184381	435015529965478	Female GD45 vs GD60 (DOWN)	N/A	N/A	N/A
ENSSSCG00000034858	-597730376440613	700601902871273	132356015121718	274681713693539	437058355244125	Female GD45 vs GD60 (DOWN)	N/A	N/A	N/A
ENSSSCG00000031870	-913097070054994	433079489320474	132272426842653	27590939531509	438538191000274	Female GD45 vs GD60 (DOWN)	N/A	N/A	N/A
ENSSSCG00000039950	937024902267742	219399184261389	132217547625845	276718426215612	439350139209142	Female GD45 vs GD60 (UP)	Common DE in brain of both males and females during development from GD45 to GD60	Common DE in brain of both males and females during development from GD60 to GD90	Common DE in brain of both males and females during development from GD45 to GD60 and aslo from GD60 to GD90
ENSSSCG00000007351	105416481833712	199396020822251	132188663060924	277145203361693	439554082489901	Female GD45 vs GD60 (UP)	N/A	N/A	N/A
ENSSSCG00000016237	-804730248746596	368733717828448	131911708927125	28127110726568	445535406625502	Female GD45 vs GD60 (DOWN)	N/A	N/A	N/A
ENSSSCG00000035410	482259481545538	542593625924495	13187218417384	281864952051401	445535406625502	Female GD45 vs GD60 (UP)	Common DE in brain of both males and females during development from GD45 to GD60	N/A	N/A
ENSSSCG00000002262	-605019239006814	587446316891054	131849503943515	282206284660372	445535406625502	Female GD45 vs GD60 (DOWN)	N/A	N/A	N/A
ENSSSCG00000004077	954309555282986	222486045579288	131848047101033	282228224064595	445535406625502	Female GD45 vs GD60 (UP)	Common DE in brain of both males and females during development from GD45 to GD60	Common DE in brain of both males and females during development from GD60 to GD90	Common DE in brain of both males and females during development from GD45 to GD60 and aslo from GD60 to GD90
ENSSSCG00000042926	-24299817702497	784519412267293	13183475714921	282428444270544	445535406625502	Female GD45 vs GD60 (DOWN)	N/A	N/A	N/A
ENSSSCG00000004628	-763848207273716	89419624104288	131797331935224	282993044767155	445948611935751	Female GD45 vs GD60 (DOWN)	Common DE in brain of both males and females during development from GD45 to GD60	Common DE in brain of both males and females during development from GD60 to GD90	Common DE in brain of both males and females during development from GD45 to GD60 and aslo from GD60 to GD90
ENSSSCG00000004548	131888007204275	193036210706053	131742472779605	283822712419666	446778188546086	Female GD45 vs GD60 (UP)	N/A	N/A	N/A
ENSSSCG00000016131	-568382125298301	666008094419006	131626755173612	28558082886671	449065947974611	Female GD45 vs GD60 (DOWN)	N/A	N/A	N/A
ENSSSCG00000039080	440022770079169	703643101946322	131375211953941	289440532438639	454649979205853	Female GD45 vs GD60 (UP)	Common DE in brain of both males and females during development from GD45 to GD60	Common DE in brain of both males and females during development from GD60 to GD90	Common DE in brain of both males and females during development from GD45 to GD60 and aslo from GD60 to GD90
ENSSSCG00000040481	208791398233343	-226884539359294	131143705887464	293039243989164	459812590089068	Female GD45 vs GD60 (UP)	N/A	N/A	N/A
ENSSSCG00000024001	-52952739089272	871047140884878	131074370076937	294125807247582	461026557870838	Female GD45 vs GD60 (DOWN)	N/A	N/A	N/A
ENSSSCG00000028284	-531084389893472	46768999510969	130813462922408	298251016432272	466995799799479	Female GD45 vs GD60 (DOWN)	N/A	N/A	N/A
ENSSSCG00000031659	447056402193231	596887372852909	130730884971262	299568772977201	468561178454997	Female GD45 vs GD60 (UP)	N/A	N/A	N/A
ENSSSCG00000035649	102747682395012	298884372475361	13055509985039	302393485266085	472163678586829	Female GD45 vs GD60 (UP)	Common DE in brain of both males and females during development from GD45 to GD60	N/A	N/A
ENSSSCG00000017990	889721892012261	273286607306084	130547704812008	302512903886227	472163678586829	Female GD45 vs GD60 (UP)	Common DE in brain of both males and females during development from GD45 to GD60	N/A	N/A
ENSSSCG00000001920	-791112351201627	5006357251733	130503690996939	303224644344242	472773747065403	Female GD45 vs GD60 (DOWN)	N/A	N/A	N/A
ENSSSCG00000034608	-521704241394123	681869108682934	130415129477407	304661879184431	474380243837075	Female GD45 vs GD60 (DOWN)	N/A	N/A	N/A
ENSSSCG00000009331	-903830455908728	249634664473246	130400562719544	304898935057493	474380243837075	Female GD45 vs GD60 (DOWN)	N/A	N/A	N/A
ENSSSCG00000039392	-474054776415311	633258041897568	130211756516768	307988401168227	478681550929605	Female GD45 vs GD60 (DOWN)	Common DE in brain of both males and females during development from GD45 to GD60	N/A	N/A
ENSSSCG00000008051	-53551381604203	80501713308076	130144394913759	309098272921764	479900311193811	Female GD45 vs GD60 (DOWN)	Common DE in brain of both males and females during development from GD45 to GD60	Common DE in brain of both males and females during development from GD60 to GD90	Common DE in brain of both males and females during development from GD45 to GD60 and aslo from GD60 to GD90
ENSSSCG00000010608	111024509636367	110534255315265	130096244205666	309894090390217	480629423979943	Female GD45 vs GD60 (UP)	Common DE in brain of both males and females during development from GD45 to GD60	Common DE in brain of both males and females during development from GD60 to GD90	Common DE in brain of both males and females during development from GD45 to GD60 and aslo from GD60 to GD90
ENSSSCG00000011125	121930849109763	352975907770915	129934969614378	312574657091604	483841807754134	Female GD45 vs GD60 (UP)	Common DE in brain of both males and females during development from GD45 to GD60	N/A	N/A
ENSSSCG00000021712	-877862878900228	304539538431259	129932127864467	312622099214019	483841807754134	Female GD45 vs GD60 (DOWN)	N/A	N/A	N/A
ENSSSCG00000027725	-191189031096152	297257821391755	12990464074845	313081362898645	484044155398598	Female GD45 vs GD60 (DOWN)	N/A	N/A	N/A
ENSSSCG00000000443	107274470232093	169847129288131	129846508792149	31405489251781	485040333999729	Female GD45 vs GD60 (UP)	N/A	N/A	N/A
ENSSSCG00000045502	-22280757486187	-132209195219088	129753400362296	315620533053007	486947951204504	Female GD45 vs GD60 (DOWN)	N/A	N/A	N/A
ENSSSCG00000012585	-233892735308901	681207908251936	129646586429561	317426330470063	489221710580115	Female GD45 vs GD60 (DOWN)	N/A	N/A	N/A
ENSSSCG00000025708	-51776514747019	744166757060147	129607365861356	318092005568525	489735382450016	Female GD45 vs GD60 (DOWN)	N/A	N/A	N/A
ENSSSCG00000036350	541876588801775	948390178917705	12954884127868	319087938276253	490755916760158	Female GD45 vs GD60 (UP)	N/A	N/A	N/A
ENSSSCG00000012276	-51750718201481	780268656376214	129495527949348	319997925798616	491642277238457	Female GD45 vs GD60 (DOWN)	Common DE in brain of both males and females during development from GD45 to GD60	N/A	N/A
ENSSSCG00000012939	64988192592054	442129742213482	129427013291496	321171223184247	492930916916322	Female GD45 vs GD60 (UP)	N/A	N/A	N/A
ENSSSCG00000034314	548325552266086	577796389253985	12940505152211	321548230641266	492996007312009	Female GD45 vs GD60 (UP)	Common DE in brain of both males and females during development from GD45 to GD60	Common DE in brain of both males and females during development from GD60 to GD90	Common DE in brain of both males and females during development from GD45 to GD60 and aslo from GD60 to GD90
ENSSSCG00000011136	-615694494470505	636947011960572	12907620602252	327247032781743	501211827547422	Female GD45 vs GD60 (DOWN)	N/A	N/A	N/A
ENSSSCG00000003968	-844053866051916	398351247787523	128957747174638	329324751891926	503678092987958	Female GD45 vs GD60 (DOWN)	N/A	N/A	N/A
ENSSSCG00000032632	-110446066333766	46321693346874	128945462425315	329540981159489	503678092987958	Female GD45 vs GD60 (DOWN)	N/A	N/A	N/A
ENSSSCG00000038488	29378894421547	11641356219875	128796932651817	332166676449043	507165161740954	Female GD45 vs GD60 (UP)	N/A	N/A	N/A
ENSSSCG00000005441	-527376361295351	597414024040812	128346010148266	340268008566926	518996774143384	Female GD45 vs GD60 (DOWN)	N/A	N/A	N/A
ENSSSCG00000017511	-734436758594588	419833622836431	128308700963132	340947170227212	519494892050438	Female GD45 vs GD60 (DOWN)	Common DE in brain of both males and females during development from GD45 to GD60	N/A	N/A
ENSSSCG00000021634	563594970374231	531195237917818	128166230496202	343553247814995	52292495385394	Female GD45 vs GD60 (UP)	N/A	N/A	N/A
ENSSSCG00000004672	-542794277311046	612554689746623	127961717750654	347329363710737	528127022178947	Female GD45 vs GD60 (DOWN)	Common DE in brain of both males and females during development from GD45 to GD60	Common DE in brain of both males and females during development from GD60 to GD90	Common DE in brain of both males and females during development from GD45 to GD60 and aslo from GD60 to GD90
ENSSSCG00000009885	-614673631416374	826797250293143	127941707807228	347701067300596	528147167588348	Female GD45 vs GD60 (DOWN)	N/A	N/A	N/A
ENSSSCG00000027538	731978960922569	54584160398064	127675935451892	352676260054016	535152627768885	Female GD45 vs GD60 (UP)	N/A	N/A	N/A
ENSSSCG00000030424	-872473401535812	481426488831671	1276527563425	353113556531812	535264932298325	Female GD45 vs GD60 (DOWN)	N/A	N/A	N/A
ENSSSCG00000012371	-192442768549222	893820180991861	127628841302684	353565310231573	535398898350668	Female GD45 vs GD60 (DOWN)	N/A	N/A	N/A
ENSSSCG00000027506	509924759384341	486365162726035	127544639870926	355160514406484	537262322306482	Female GD45 vs GD60 (UP)	N/A	N/A	N/A
ENSSSCG00000009327	484335457993537	881497432254717	127404227878452	357836794781955	540755624032547	Female GD45 vs GD60 (UP)	N/A	N/A	N/A
ENSSSCG00000005894	-735963890743013	600499091809477	127377059471272	358356973807623	540986849598515	Female GD45 vs GD60 (DOWN)	Common DE in brain of both males and females during development from GD45 to GD60	Common DE in brain of both males and females during development from GD60 to GD90	Common DE in brain of both males and females during development from GD45 to GD60 and aslo from GD60 to GD90
ENSSSCG00000010925	-56757043571992	674921499894755	127341333452368	359042161873409	541466449646142	Female GD45 vs GD60 (DOWN)	N/A	N/A	N/A
ENSSSCG00000030597	-728857529735665	413508009518405	127157013027376	362598288058456	545859208712672	Female GD45 vs GD60 (DOWN)	N/A	N/A	N/A
ENSSSCG00000049158	-238948312570034	180290851208292	127141662499979	362896046127746	545859208712672	Female GD45 vs GD60 (DOWN)	Common DE in brain of both males and females during development from GD45 to GD60	N/A	N/A
ENSSSCG00000008842	-862862685816868	735889826229332	127118143981555	363352719220104	545859208712672	Female GD45 vs GD60 (DOWN)	Common DE in brain of both males and females during development from GD45 to GD60	N/A	N/A
ENSSSCG00000025344	599909555073948	741456669449367	127113813514205	363436869653272	545859208712672	Female GD45 vs GD60 (UP)	N/A	N/A	N/A
ENSSSCG00000033175	-646185233009263	538705638653431	126936503426471	366899323882807	550300566492196	Female GD45 vs GD60 (DOWN)	N/A	N/A	N/A
ENSSSCG00000026246	-521813362776642	495091153986304	126924193625892	367140937194129	550300566492196	Female GD45 vs GD60 (DOWN)	N/A	N/A	N/A
ENSSSCG00000021767	744657897535231	364263045750327	126778529249095	370012211396959	554040642553129	Female GD45 vs GD60 (UP)	N/A	N/A	N/A
ENSSSCG00000027165	442275967798709	559513996355456	126480345403984	375960722506484	562376171107669	Female GD45 vs GD60 (UP)	Common DE in brain of both males and females during development from GD45 to GD60	Common DE in brain of both males and females during development from GD60 to GD90	Common DE in brain of both males and females during development from GD45 to GD60 and aslo from GD60 to GD90
ENSSSCG00000032180	514948747740811	684661125539489	1261987475023	381666904940962	570332675192711	Female GD45 vs GD60 (UP)	N/A	N/A	N/A
ENSSSCG00000034610	11695089912705	281706111036564	126171321642374	382227298613871	570591389845672	Female GD45 vs GD60 (UP)	N/A	N/A	N/A
ENSSSCG00000005586	444612834039237	752025283405568	126081324901505	384072042588988	572556946587083	Female GD45 vs GD60 (UP)	Common DE in brain of both males and females during development from GD45 to GD60	Common DE in brain of both males and females during development from GD60 to GD90	Common DE in brain of both males and females during development from GD45 to GD60 and aslo from GD60 to GD90
ENSSSCG00000032517	-688229401403752	63419530404598	126060277487646	384504764522886	572556946587083	Female GD45 vs GD60 (DOWN)	Common DE in brain of both males and females during development from GD45 to GD60	Common DE in brain of both males and females during development from GD60 to GD90	Common DE in brain of both males and females during development from GD45 to GD60 and aslo from GD60 to GD90
ENSSSCG00000032049	-978717385336299	515012099918957	126034000141266	385045701002248	572556946587083	Female GD45 vs GD60 (DOWN)	N/A	N/A	N/A
ENSSSCG00000000029	-538551805159384	655400716739228	126031443743558	385098367088231	572556946587083	Female GD45 vs GD60 (DOWN)	N/A	N/A	N/A
ENSSSCG00000007748	86255966295439	246107601326896	125722166944117	391523905892911	581523511030862	Female GD45 vs GD60 (UP)	N/A	N/A	N/A
ENSSSCG00000026006	-561670386373687	674898125155331	125639211687506	393265707047535	583326368179159	Female GD45 vs GD60 (DOWN)	N/A	N/A	N/A
ENSSSCG00000004165	-754653479585386	369625820486696	125626679134712	39352953031769	583326368179159	Female GD45 vs GD60 (DOWN)	N/A	N/A	N/A
ENSSSCG00000036364	-136611270401258	221222381345184	125543011075231	395295410596094	585106043728324	Female GD45 vs GD60 (DOWN)	Common DE in brain of both males and females during development from GD45 to GD60	Common DE in brain of both males and females during development from GD60 to GD90	Common DE in brain of both males and females during development from GD45 to GD60 and aslo from GD60 to GD90
ENSSSCG00000010203	425856778998647	751444544647891	125532190106101	395524378684275	585106043728324	Female GD45 vs GD60 (UP)	N/A	N/A	N/A
ENSSSCG00000036461	-947524585013309	340321936178626	125266626489898	401185743001549	592885730931276	Female GD45 vs GD60 (DOWN)	Common DE in brain of both males and females during development from GD45 to GD60	Common DE in brain of both males and females during development from GD60 to GD90	Common DE in brain of both males and females during development from GD45 to GD60 and aslo from GD60 to GD90
ENSSSCG00000024633	-157485088725132	480300684971208	125230190257957	401968853156279	593447803848158	Female GD45 vs GD60 (DOWN)	N/A	N/A	N/A
ENSSSCG00000026606	491335135835584	723540124682554	125207933359193	402447970774625	593560400539873	Female GD45 vs GD60 (UP)	N/A	N/A	N/A
ENSSSCG00000002023	52856295940588	850317008847873	125123194074591	404277406390831	595662330576251	Female GD45 vs GD60 (UP)	N/A	N/A	N/A
ENSSSCG00000017411	-730922417935564	402720606399662	124971714785535	40756862059424	599911693889664	Female GD45 vs GD60 (DOWN)	N/A	N/A	N/A
ENSSSCG00000010466	93114212366953	425209021528871	124749870709323	412437508985369	606472480777487	Female GD45 vs GD60 (UP)	N/A	N/A	N/A
ENSSSCG00000004458	60198741428002	536565298395299	124632903241473	415028217730741	609673555338459	Female GD45 vs GD60 (UP)	Common DE in brain of both males and females during development from GD45 to GD60	Common DE in brain of both males and females during development from GD60 to GD90	Common DE in brain of both males and females during development from GD45 to GD60 and aslo from GD60 to GD90
ENSSSCG00000038604	-628498873672998	6643349036594	124206094987381	424621633819273	62227895230406	Female GD45 vs GD60 (DOWN)	N/A	N/A	N/A
ENSSSCG00000009815	-584585433568607	76663470684384	124187430800831	425046219724594	62227895230406	Female GD45 vs GD60 (DOWN)	N/A	N/A	N/A
ENSSSCG00000017003	663182775479635	568979307682261	124181391343753	425183701205791	62227895230406	Female GD45 vs GD60 (UP)	N/A	N/A	N/A
ENSSSCG00000039594	588977801574914	752094578029628	124176346995926	425298564524357	62227895230406	Female GD45 vs GD60 (UP)	Common DE in brain of both males and females during development from GD45 to GD60	Common DE in brain of both males and females during development from GD60 to GD90	Common DE in brain of both males and females during development from GD45 to GD60 and aslo from GD60 to GD90
ENSSSCG00000029944	-57371633398816	106628309856054	124111245690478	426783779066239	623832559599401	Female GD45 vs GD60 (DOWN)	N/A	N/A	N/A
ENSSSCG00000017804	-465393014027114	91556721055007	124007213852557	429168021586741	626695899906743	Female GD45 vs GD60 (DOWN)	N/A	N/A	N/A
ENSSSCG00000009377	-549935039726895	431702208443946	123982435222016	429737886890292	626906735192234	Female GD45 vs GD60 (DOWN)	N/A	N/A	N/A
ENSSSCG00000010325	-744621412863006	459200389975823	12387119949763	432305536268784	630028661857988	Female GD45 vs GD60 (DOWN)	N/A	N/A	N/A
ENSSSCG00000017306	-939480205523092	149073831160707	123586264357449	438953518648342	638967229384353	Female GD45 vs GD60 (DOWN)	Common DE in brain of both males and females during development from GD45 to GD60	N/A	N/A
ENSSSCG00000026276	-11670255574509	400254442117388	123571268768729	439306232772058	638967229384353	Female GD45 vs GD60 (DOWN)	N/A	N/A	N/A
ENSSSCG00000004044	-614355490826384	645822228814761	123525068493197	440394717136939	639918714230341	Female GD45 vs GD60 (DOWN)	N/A	N/A	N/A
ENSSSCG00000025618	661801355590115	474538858389856	123465969490926	441791065177279	6413152270268	Female GD45 vs GD60 (UP)	N/A	N/A	N/A
ENSSSCG00000040650	-183602001796678	138841513672772	1233991251411	443375799458959	642982187916172	Female GD45 vs GD60 (DOWN)	N/A	N/A	N/A
ENSSSCG00000008213	-190439952329965	-609754079885016	123194458683135	448263755287208	649431481848743	Female GD45 vs GD60 (DOWN)	N/A	N/A	N/A
ENSSSCG00000032056	-151988868193293	156077863526286	123097492483404	450598502947442	652172725189352	Female GD45 vs GD60 (DOWN)	N/A	N/A	N/A
ENSSSCG00000015320	-813671664612118	5369460719345	123000262951902	45295191246908	654935571964615	Female GD45 vs GD60 (DOWN)	N/A	N/A	N/A
ENSSSCG00000014207	-590020302258773	761592860358122	122801162987685	457809840696995	661069581664953	Female GD45 vs GD60 (DOWN)	N/A	N/A	N/A
ENSSSCG00000016391	-481070390731239	626492497466758	122772068574975	458524117764835	661069581664953	Female GD45 vs GD60 (DOWN)	Common DE in brain of both males and females during development from GD45 to GD60	Common DE in brain of both males and females during development from GD60 to GD90	Common DE in brain of both males and females during development from GD45 to GD60 and aslo from GD60 to GD90
ENSSSCG00000036938	510158490702747	539817988388088	122771414532417	458540187635118	661069581664953	Female GD45 vs GD60 (UP)	N/A	N/A	N/A
ENSSSCG00000021656	-10590783108076	412992525678956	122480429610808	465746380392953	670802264781014	Female GD45 vs GD60 (DOWN)	Common DE in brain of both males and females during development from GD45 to GD60	N/A	N/A
ENSSSCG00000011968	603784794367647	418864049143722	122393043916227	467932706728829	673293017670173	Female GD45 vs GD60 (UP)	N/A	N/A	N/A
ENSSSCG00000036125	-511323164626949	689732605952322	122289921997969	470526069071075	676364009921289	Female GD45 vs GD60 (DOWN)	N/A	N/A	N/A
ENSSSCG00000028737	581439523926698	548181965510051	122239101616234	471809456489651	677547810128511	Female GD45 vs GD60 (UP)	N/A	N/A	N/A
ENSSSCG00000000024	-543995388201572	537200546754631	122196874525581	472878520886378	678246417411909	Female GD45 vs GD60 (DOWN)	N/A	N/A	N/A
ENSSSCG00000021584	-624834413695976	806722328516042	122183541321901	473216585516114	678246417411909	Female GD45 vs GD60 (DOWN)	N/A	N/A	N/A
ENSSSCG00000036592	436917999976637	743110445184188	12216190614016	473765666651136	678373501694639	Female GD45 vs GD60 (UP)	Common DE in brain of both males and females during development from GD45 to GD60	Common DE in brain of both males and females during development from GD60 to GD90	Common DE in brain of both males and females during development from GD45 to GD60 and aslo from GD60 to GD90
ENSSSCG00000001804	-521162211390606	476957821148687	122059402175404	47637587605129	68082831415506	Female GD45 vs GD60 (DOWN)	Common DE in brain of both males and females during development from GD45 to GD60	Common DE in brain of both males and females during development from GD60 to GD90	Common DE in brain of both males and females during development from GD45 to GD60 and aslo from GD60 to GD90
ENSSSCG00000033043	-797016285817057	742239150639266	122058291834888	476404229600833	68082831415506	Female GD45 vs GD60 (DOWN)	N/A	N/A	N/A
ENSSSCG00000010238	453115914470314	713431578860643	122023335154573	477297751443994	681444289706958	Female GD45 vs GD60 (UP)	N/A	N/A	N/A
ENSSSCG00000010322	648811067285154	423753318144377	121981900310669	47835905130497	682298379663836	Female GD45 vs GD60 (UP)	N/A	N/A	N/A
ENSSSCG00000004170	912555834144363	175543596552632	12189403639515	480617458327049	684013265699781	Female GD45 vs GD60 (UP)	N/A	N/A	N/A
ENSSSCG00000031786	-47121204403682	924664215039856	121892676229988	480652503732919	684013265699781	Female GD45 vs GD60 (DOWN)	N/A	N/A	N/A
ENSSSCG00000002330	-465033381018326	610264141571901	121880975686883	480954081216895	684013265699781	Female GD45 vs GD60 (DOWN)	N/A	N/A	N/A
ENSSSCG00000038128	-957328943430215	396463578693904	121607321368704	488062151944298	693453013186816	Female GD45 vs GD60 (DOWN)	Common DE in brain of both males and females during development from GD45 to GD60	Common DE in brain of both males and females during development from GD60 to GD90	Common DE in brain of both males and females during development from GD45 to GD60 and aslo from GD60 to GD90
ENSSSCG00000021440	546148577966706	437994474922105	121572800322024	488966322630678	694068381275569	Female GD45 vs GD60 (UP)	N/A	N/A	N/A
ENSSSCG00000004668	-7076351512827	416195673489295	121480279092753	49139797267598	696848674630211	Female GD45 vs GD60 (DOWN)	N/A	N/A	N/A
ENSSSCG00000017834	-595277758637732	434038827390274	121443486389255	49236834982921	697553390998421	Female GD45 vs GD60 (DOWN)	Common DE in brain of both males and females during development from GD45 to GD60	Common DE in brain of both males and females during development from GD60 to GD90	Common DE in brain of both males and females during development from GD45 to GD60 and aslo from GD60 to GD90
ENSSSCG00000005948	-127011353407507	149289959663747	121326517183126	495466182845522	70123979916594	Female GD45 vs GD60 (DOWN)	N/A	N/A	N/A
ENSSSCG00000028922	-107264516718114	46491446926485	121309358474598	495922268719227	70123979916594	Female GD45 vs GD60 (DOWN)	N/A	N/A	N/A
ENSSSCG00000031944	-490253838777149	-136241030469945	12118411490462	499264156646527	705288406906034	Female GD45 vs GD60 (DOWN)	Common DE in brain of both males and females during development from GD45 to GD60	N/A	N/A
ENSSSCG00000033368	720660288975585	548452913443394	12112704568537	500794470331122	706772579105244	Female GD45 vs GD60 (UP)	N/A	N/A	N/A
ENSSSCG00000024674	-166826288884478	323107356257767	121009960818215	503948943496399	710543897940281	Female GD45 vs GD60 (DOWN)	N/A	N/A	N/A
ENSSSCG00000007488	-559463062728491	707373653699092	120845792000028	508405747121737	715596309444556	Female GD45 vs GD60 (DOWN)	N/A	N/A	N/A
ENSSSCG00000031083	482204774294645	630425474311512	120842200575101	508503689417979	715596309444556	Female GD45 vs GD60 (UP)	N/A	N/A	N/A
ENSSSCG00000026005	161566559475295	605288714606518	120727469672102	511642575894279	719326499353655	Female GD45 vs GD60 (UP)	Common DE in brain of both males and females during development from GD45 to GD60	Common DE in brain of both males and females during development from GD60 to GD90	Common DE in brain of both males and females during development from GD45 to GD60 and aslo from GD60 to GD90
ENSSSCG00000008854	-451986871199344	942967732117276	120661816027953	513447563681786	721176015566008	Female GD45 vs GD60 (DOWN)	N/A	N/A	N/A
ENSSSCG00000015898	-130390901892703	23020195761808	120642597052385	513977157990602	721232328174623	Female GD45 vs GD60 (DOWN)	N/A	N/A	N/A
ENSSSCG00000036831	946281678218245	285157823389003	120541234144154	516779430765622	723928282886738	Female GD45 vs GD60 (UP)	Common DE in brain of both males and females during development from GD45 to GD60	Common DE in brain of both males and females during development from GD60 to GD90	Common DE in brain of both males and females during development from GD45 to GD60 and aslo from GD60 to GD90
ENSSSCG00000000082	-145779020964349	548179894552991	120537568482777	516881059859406	723928282886738	Female GD45 vs GD60 (DOWN)	N/A	N/A	N/A
ENSSSCG00000039546	659294665335397	353071118849541	12043329755132	519780396845469	727297660695265	Female GD45 vs GD60 (UP)	Common DE in brain of both males and females during development from GD45 to GD60	Common DE in brain of both males and females during development from GD60 to GD90	Common DE in brain of both males and females during development from GD45 to GD60 and aslo from GD60 to GD90
ENSSSCG00000032048	-108207687673931	32589804942687	120414228082784	520312411743621	727351335353939	Female GD45 vs GD60 (DOWN)	N/A	N/A	N/A
ENSSSCG00000003654	-814423860437764	81649299293055	120286329115372	523894871643564	731665122160784	Female GD45 vs GD60 (DOWN)	Common DE in brain of both males and females during development from GD45 to GD60	N/A	N/A
ENSSSCG00000023776	-665264776366957	495488523713751	120198157931589	526379042582195	734438334602847	Female GD45 vs GD60 (DOWN)	N/A	N/A	N/A
ENSSSCG00000034062	-221537508538667	172380017362021	120175661927371	527014755891787	734629651211881	Female GD45 vs GD60 (DOWN)	N/A	N/A	N/A
ENSSSCG00000026180	-509150999729351	82549869590444	120153989253821	527627935730049	73478922542973	Female GD45 vs GD60 (DOWN)	N/A	N/A	N/A
ENSSSCG00000039445	-934074966336986	492238793506241	120123436237538	528493588493785	735299767031863	Female GD45 vs GD60 (DOWN)	N/A	N/A	N/A
ENSSSCG00000006564	74094274336363	438472524503474	120051298929646	530543133970989	736791414335917	Female GD45 vs GD60 (UP)	N/A	N/A	N/A
ENSSSCG00000003586	553094686033103	570627983461264	120034794407556	531013182709175	736791414335917	Female GD45 vs GD60 (UP)	N/A	N/A	N/A
ENSSSCG00000023050	485465253638989	486278101777544	120032944656834	531065889795537	736791414335917	Female GD45 vs GD60 (UP)	N/A	N/A	N/A
ENSSSCG00000006302	-160357739296097	241675192696427	119963126085098	533059177510256	738710881137502	Female GD45 vs GD60 (DOWN)	Common DE in brain of both males and females during development from GD45 to GD60	Common DE in brain of both males and females during development from GD60 to GD90	Common DE in brain of both males and females during development from GD45 to GD60 and aslo from GD60 to GD90
ENSSSCG00000014319	568069447112324	562552859931819	119949393085762	533452136236122	738710881137502	Female GD45 vs GD60 (UP)	Common DE in brain of both males and females during development from GD45 to GD60	N/A	N/A
ENSSSCG00000005724	-488763542960507	534361743831166	119599125014847	543574232750849	752020915056433	Female GD45 vs GD60 (DOWN)	N/A	N/A	N/A
ENSSSCG00000014022	432579628204416	877120283953398	119538565042443	545343862596563	753761395074837	Female GD45 vs GD60 (UP)	N/A	N/A	N/A
ENSSSCG00000023956	-602914732468331	440687064299242	119430218702284	548524387136496	757210246188381	Female GD45 vs GD60 (DOWN)	N/A	N/A	N/A
ENSSSCG00000030565	-558085397890515	597471162857878	119418587450227	548866935610961	757210246188381	Female GD45 vs GD60 (DOWN)	N/A	N/A	N/A
ENSSSCG00000017159	-145984585690908	374872807134664	119329549509847	551496329434823	760125997931962	Female GD45 vs GD60 (DOWN)	N/A	N/A	N/A
ENSSSCG00000005269	-138592524942022	75345286020411	119295971103099	552491237827257	760785597957645	Female GD45 vs GD60 (DOWN)	N/A	N/A	N/A
ENSSSCG00000000018	-565355020798328	860282348460901	119100725150215	558312267270388	768083374973099	Female GD45 vs GD60 (DOWN)	N/A	N/A	N/A
ENSSSCG00000009859	-664994177795331	39380419013896	119080938556005	558905626105947	768182415582559	Female GD45 vs GD60 (DOWN)	N/A	N/A	N/A
ENSSSCG00000000274	536306835558277	861098982979451	119060206675791	559528015131917	768321134664834	Female GD45 vs GD60 (UP)	N/A	N/A	N/A
ENSSSCG00000035061	659504351208498	593078746948404	119022549996543	560660291651744	768874964948072	Female GD45 vs GD60 (UP)	Common DE in brain of both males and females during development from GD45 to GD60	N/A	N/A
ENSSSCG00000015785	104865429313545	308027971871384	119012096717968	560975015148078	768874964948072	Female GD45 vs GD60 (UP)	N/A	N/A	N/A
ENSSSCG00000031701	564306794288971	437656120952722	118841542971814	566135255263265	775226473145812	Female GD45 vs GD60 (UP)	N/A	N/A	N/A
ENSSSCG00000016230	-124470169759924	646062421510061	118784375118339	567875617281926	776688031013297	Female GD45 vs GD60 (DOWN)	N/A	N/A	N/A
ENSSSCG00000026520	-183670949443167	334194093653408	118771874693297	568256887085879	776688031013297	Female GD45 vs GD60 (DOWN)	Common DE in brain of both males and females during development from GD45 to GD60	N/A	N/A
ENSSSCG00000017533	40857343546487	110060139354134	118698985075638	570485213247726	779011040963114	Female GD45 vs GD60 (UP)	N/A	N/A	N/A
ENSSSCG00000000145	-200905014542572	257820012151453	118636325738378	572407837858118	7802667039209	Female GD45 vs GD60 (DOWN)	N/A	N/A	N/A
ENSSSCG00000016256	-582132971585996	622827257056809	118634501907306	572463897745686	7802667039209	Female GD45 vs GD60 (DOWN)	N/A	N/A	N/A
ENSSSCG00000037334	-467595775717894	688067534979966	118458444048914	577901643243034	786915995163335	Female GD45 vs GD60 (DOWN)	N/A	N/A	N/A
ENSSSCG00000008943	-746905881503779	581721836414989	118442054638134	578410494612387	786915995163335	Female GD45 vs GD60 (DOWN)	N/A	N/A	N/A
ENSSSCG00000000890	969273280468113	307592748409464	118305885963468	582655732803206	791960292169966	Female GD45 vs GD60 (UP)	Common DE in brain of both males and females during development from GD45 to GD60	N/A	N/A
ENSSSCG00000024022	-10262160772069	205000092305683	118221595980639	585299334986295	794636301364213	Female GD45 vs GD60 (DOWN)	N/A	N/A	N/A
ENSSSCG00000034154	-461014821800304	721847205163825	118208754342534	585703151405956	794636301364213	Female GD45 vs GD60 (DOWN)	Common DE in brain of both males and females during development from GD45 to GD60	N/A	N/A
ENSSSCG00000017052	-555200083654564	540018184657163	118169882250877	586927233388831	795425358919213	Female GD45 vs GD60 (DOWN)	N/A	N/A	N/A
ENSSSCG00000009128	-718387903795283	533596397438646	118156017574013	587364456701577	795425358919213	Female GD45 vs GD60 (DOWN)	N/A	N/A	N/A
ENSSSCG00000008259	635689540783839	402539048077887	118088373368053	589502341386562	797587465380129	Female GD45 vs GD60 (UP)	N/A	N/A	N/A
ENSSSCG00000029456	-433646544120416	653337478357357	118037974750034	591100288319845	799015747532532	Female GD45 vs GD60 (DOWN)	N/A	N/A	N/A
ENSSSCG00000029600	51925036357431	531047186473499	117994909093031	592469200253066	800132098673572	Female GD45 vs GD60 (UP)	Common DE in brain of both males and females during development from GD45 to GD60	Common DE in brain of both males and females during development from GD60 to GD90	Common DE in brain of both males and females during development from GD45 to GD60 and aslo from GD60 to GD90
ENSSSCG00000008994	288013117517766	-9468282985801	117970286797538	59325329780436	800457334235296	Female GD45 vs GD60 (UP)	Common DE in brain of both males and females during development from GD45 to GD60	N/A	N/A
ENSSSCG00000004535	-12460135655729	517168690662358	117935241505357	594371123338799	801231850985714	Female GD45 vs GD60 (DOWN)	N/A	N/A	N/A
ENSSSCG00000003613	531325717823931	488628017484813	117852234917852	597027242958858	804076727399983	Female GD45 vs GD60 (UP)	N/A	N/A	N/A
ENSSSCG00000000907	-546970163231213	623955357106533	117827813453279	597810982537852	804396987827645	Female GD45 vs GD60 (DOWN)	N/A	N/A	N/A
ENSSSCG00000038508	-488300120216825	854888168304732	117758161592295	600051978681033	806272137729239	Female GD45 vs GD60 (DOWN)	N/A	N/A	N/A
ENSSSCG00000010957	-560219302755698	628015718062152	117750500302613	600298992187441	806272137729239	Female GD45 vs GD60 (DOWN)	N/A	N/A	N/A
ENSSSCG00000003809	-453088873182406	669404771501258	117569768798064	606155971116293	813397274902319	Female GD45 vs GD60 (DOWN)	N/A	N/A	N/A
ENSSSCG00000023526	-535012496359073	490551040915262	117519098167621	607808391472684	814872505910694	Female GD45 vs GD60 (DOWN)	N/A	N/A	N/A
ENSSSCG00000031876	867479711131214	28681927605168	117425219428836	61088190263968	81824854122664	Female GD45 vs GD60 (UP)	N/A	N/A	N/A
ENSSSCG00000015144	-461673248904486	653130040428339	117337697134858	613761444791239	820424574978302	Female GD45 vs GD60 (DOWN)	N/A	N/A	N/A
ENSSSCG00000000579	491142758127653	495956032122948	117325796422106	614154043411634	820424574978302	Female GD45 vs GD60 (UP)	N/A	N/A	N/A
ENSSSCG00000016835	594138799759326	410204250337118	117325102544777	614176941903806	820424574978302	Female GD45 vs GD60 (UP)	N/A	N/A	N/A
ENSSSCG00000031342	-61721408852466	394847656379215	117185091940367	618815084565508	825043235431914	Female GD45 vs GD60 (DOWN)	N/A	N/A	N/A
ENSSSCG00000016781	-591143901275345	805062239610937	117183371115286	618872309980271	825043235431914	Female GD45 vs GD60 (DOWN)	Common DE in brain of both males and females during development from GD45 to GD60	Common DE in brain of both males and females during development from GD60 to GD90	Common DE in brain of both males and females during development from GD45 to GD60 and aslo from GD60 to GD90
ENSSSCG00000029865	-19265888323285	641568134904023	11717008282122	619314387394935	825043235431914	Female GD45 vs GD60 (DOWN)	N/A	N/A	N/A
ENSSSCG00000015853	-687314506302816	756870340467785	11701002012197	624664506176162	831418864859944	Female GD45 vs GD60 (DOWN)	N/A	N/A	N/A
ENSSSCG00000001045	-606133137419641	638026500933375	116951111180634	626645275515977	833302480997509	Female GD45 vs GD60 (DOWN)	N/A	N/A	N/A
ENSSSCG00000007541	-538850711454587	533160845737213	116789776041591	632102585891515	839801578045589	Female GD45 vs GD60 (DOWN)	N/A	N/A	N/A
ENSSSCG00000022402	-587651987396574	484181188327375	116650204739873	636862424607518	84536314992497	Female GD45 vs GD60 (DOWN)	N/A	N/A	N/A
ENSSSCG00000003848	-111732952265707	60067316252034	116565775991223	639759276621266	848444030759471	Female GD45 vs GD60 (DOWN)	Common DE in brain of both males and females during development from GD45 to GD60	Common DE in brain of both males and females during development from GD60 to GD90	Common DE in brain of both males and females during development from GD45 to GD60 and aslo from GD60 to GD90
ENSSSCG00000009746	489013346788641	809720537100722	116511634170012	641623947392102	850151730294535	Female GD45 vs GD60 (UP)	Common DE in brain of both males and females during development from GD45 to GD60	Common DE in brain of both males and females during development from GD60 to GD90	Common DE in brain of both males and females during development from GD45 to GD60 and aslo from GD60 to GD90
ENSSSCG00000009670	827409779317201	176815213007084	116431496161322	644394019669968	852437349835498	Female GD45 vs GD60 (UP)	N/A	N/A	N/A
ENSSSCG00000010311	-426647407298501	730243609770289	116428262580178	644506045688031	852437349835498	Female GD45 vs GD60 (DOWN)	N/A	N/A	N/A
ENSSSCG00000007499	102410476353682	226565606036313	116265489237342	650170748192382	859158368059781	Female GD45 vs GD60 (UP)	Common DE in brain of both males and females during development from GD45 to GD60	N/A	N/A
ENSSSCG00000012039	-726974442946823	467832743399889	116231796785943	651349552141974	859944829861993	Female GD45 vs GD60 (DOWN)	Common DE in brain of both males and females during development from GD45 to GD60	Common DE in brain of both males and females during development from GD60 to GD90	Common DE in brain of both males and females during development from GD45 to GD60 and aslo from GD60 to GD90
ENSSSCG00000024024	-812219633359751	309843545097755	116204458849182	652307615703645	860438711707924	Female GD45 vs GD60 (DOWN)	Common DE in brain of both males and females during development from GD45 to GD60	Common DE in brain of both males and females during development from GD60 to GD90	Common DE in brain of both males and females during development from GD45 to GD60 and aslo from GD60 to GD90
ENSSSCG00000039161	984336562048935	409300451003072	116141554959683	654517504254908	86258147653773	Female GD45 vs GD60 (UP)	Common DE in brain of both males and females during development from GD45 to GD60	Common DE in brain of both males and females during development from GD60 to GD90	Common DE in brain of both males and females during development from GD45 to GD60 and aslo from GD60 to GD90
ENSSSCG00000021973	755507633404845	292527194139813	116023218998103	65869530185655	867311579763575	Female GD45 vs GD60 (UP)	Common DE in brain of both males and females during development from GD45 to GD60	Common DE in brain of both males and females during development from GD60 to GD90	Common DE in brain of both males and females during development from GD45 to GD60 and aslo from GD60 to GD90
ENSSSCG00000002367	773417117358516	319510863446713	115987461288151	659963003013035	868204900570898	Female GD45 vs GD60 (UP)	N/A	N/A	N/A
ENSSSCG00000037959	-78887292335563	390912412290455	115913473038706	662593903729721	870888365526647	Female GD45 vs GD60 (DOWN)	Common DE in brain of both males and females during development from GD45 to GD60	N/A	N/A
ENSSSCG00000039813	-136755749916698	347104418250235	115887762879223	663510592803592	871315960282364	Female GD45 vs GD60 (DOWN)	N/A	N/A	N/A
ENSSSCG00000008970	-604991210921372	602657570545625	115759244779052	668112114529768	876577372705397	Female GD45 vs GD60 (DOWN)	N/A	N/A	N/A
ENSSSCG00000023761	523660644138828	776731498399335	115718763254949	669568199100108	876716075946859	Female GD45 vs GD60 (UP)	N/A	N/A	N/A
ENSSSCG00000040178	585800678477545	400433654116394	115710746558502	669856932591313	876716075946859	Female GD45 vs GD60 (UP)	N/A	N/A	N/A
ENSSSCG00000010654	-754486183906187	521781090404052	115706694556214	670002919449004	876716075946859	Female GD45 vs GD60 (DOWN)	Common DE in brain of both males and females during development from GD45 to GD60	N/A	N/A
ENSSSCG00000003715	570319033645386	490548940277994	11558838523476	67427960348805	881529341419071	Female GD45 vs GD60 (UP)	N/A	N/A	N/A
ENSSSCG00000006496	508050504199453	646794363535357	115540915840443	676003284396286	882327453359574	Female GD45 vs GD60 (UP)	N/A	N/A	N/A
ENSSSCG00000009178	658916356332169	756150289526636	115538592764728	676087752710031	882327453359574	Female GD45 vs GD60 (UP)	Common DE in brain of both males and females during development from GD45 to GD60	N/A	N/A
ENSSSCG00000033425	-733212953855998	58755278633246	115446942433647	679428730438807	885902912768619	Female GD45 vs GD60 (DOWN)	N/A	N/A	N/A
ENSSSCG00000039053	-608988297599281	758921536396328	11541252898216	680687524392492	886759503483552	Female GD45 vs GD60 (DOWN)	N/A	N/A	N/A
ENSSSCG00000039609	-115296737891401	243636464984556	115393278969904	681392689001802	886893982310296	Female GD45 vs GD60 (DOWN)	N/A	N/A	N/A
ENSSSCG00000004119	-655763915836226	448710257010337	115287522043895	685279950780919	891166354351814	Female GD45 vs GD60 (DOWN)	Common DE in brain of both males and females during development from GD45 to GD60	Common DE in brain of both males and females during development from GD60 to GD90	Common DE in brain of both males and females during development from GD45 to GD60 and aslo from GD60 to GD90
ENSSSCG00000012251	-758751442477807	613301658382248	115252536969781	686570806909492	892057695679406	Female GD45 vs GD60 (DOWN)	Common DE in brain of both males and females during development from GD45 to GD60	Common DE in brain of both males and females during development from GD60 to GD90	Common DE in brain of both males and females during development from GD45 to GD60 and aslo from GD60 to GD90
ENSSSCG00000013463	717518918780072	525268799804263	115167832719546	689706350502921	895342146987669	Female GD45 vs GD60 (UP)	N/A	N/A	N/A
ENSSSCG00000015250	-666569177953415	437339912705823	115125436657906	691281176771787	896596554450308	Female GD45 vs GD60 (DOWN)	N/A	N/A	N/A
ENSSSCG00000039010	550810733319926	474048508168832	115043701086763	69432755147847	899156865857148	Female GD45 vs GD60 (UP)	N/A	N/A	N/A
ENSSSCG00000015401	-790321067456738	604322813866256	115038304714145	694529156817965	899156865857148	Female GD45 vs GD60 (DOWN)	N/A	N/A	N/A
ENSSSCG00000002938	-998341933847908	228911915404289	115023408668694	695085971366426	899156865857148	Female GD45 vs GD60 (DOWN)	N/A	N/A	N/A
ENSSSCG00000023806	579122492266691	521326448585372	114889936429405	700095333833302	904842513043848	Female GD45 vs GD60 (UP)	N/A	N/A	N/A
ENSSSCG00000004980	-155348243643868	204341923159815	114844077156334	7018248886601	90628290179824	Female GD45 vs GD60 (DOWN)	N/A	N/A	N/A
ENSSSCG00000031219	-415994286215368	796147646502268	114797928514147	703569714337777	907314741768101	Female GD45 vs GD60 (DOWN)	Common DE in brain of both males and females during development from GD45 to GD60	Common DE in brain of both males and females during development from GD60 to GD90	Common DE in brain of both males and females during development from GD45 to GD60 and aslo from GD60 to GD90
ENSSSCG00000007744	-118498451518319	163599885398095	114790379825049	703855538102986	907314741768101	Female GD45 vs GD60 (DOWN)	N/A	N/A	N/A
ENSSSCG00000008995	107976155425573	157960065210843	114644156219348	709415355021082	913682328748306	Female GD45 vs GD60 (UP)	N/A	N/A	N/A
ENSSSCG00000031905	-940528238686429	224806619091225	114576661766261	711996622169852	915524668862567	Female GD45 vs GD60 (DOWN)	Common DE in brain of both males and females during development from GD45 to GD60	Common DE in brain of both males and females during development from GD60 to GD90	Common DE in brain of both males and females during development from GD45 to GD60 and aslo from GD60 to GD90
ENSSSCG00000017712	-423820432867832	916042016018133	114574262600051	712088550642393	915524668862567	Female GD45 vs GD60 (DOWN)	N/A	N/A	N/A
ENSSSCG00000051392	-292112535316639	-622411599528621	114516563835264	714303000577289	917571090715412	Female GD45 vs GD60 (DOWN)	Common DE in brain of both males and females during development from GD45 to GD60	Common DE in brain of both males and females during development from GD60 to GD90	Common DE in brain of both males and females during development from GD45 to GD60 and aslo from GD60 to GD90
ENSSSCG00000000959	-431786049119847	774045476108652	114367438378404	720058643694893	92383064909711	Female GD45 vs GD60 (DOWN)	N/A	N/A	N/A
ENSSSCG00000023971	689897247720764	877794132960924	114357860701813	720429900782258	92383064909711	Female GD45 vs GD60 (UP)	Common DE in brain of both males and females during development from GD45 to GD60	N/A	N/A
ENSSSCG00000013509	617597928088762	436816221639464	114326803019959	721635112772786	924571456660368	Female GD45 vs GD60 (UP)	Common DE in brain of both males and females during development from GD45 to GD60	Common DE in brain of both males and females during development from GD60 to GD90	Common DE in brain of both males and females during development from GD45 to GD60 and aslo from GD60 to GD90
ENSSSCG00000012480	879733575978338	349336547008973	114268995575905	723883792177629	926646724061267	Female GD45 vs GD60 (UP)	N/A	N/A	N/A
ENSSSCG00000028423	425013934336554	827585444821821	114202770892388	726468599866672	928370869162755	Female GD45 vs GD60 (UP)	Common DE in brain of both males and females during development from GD45 to GD60	N/A	N/A
ENSSSCG00000011201	-533119344345698	658653600388852	114202201969936	726490845761271	928370869162755	Female GD45 vs GD60 (DOWN)	N/A	N/A	N/A
ENSSSCG00000040056	-572289196577156	687474854049439	114172026191318	727671760040964	929074151858194	Female GD45 vs GD60 (DOWN)	N/A	N/A	N/A
ENSSSCG00000040985	-490241876478476	648562937238806	114073695937905	73153333955588	93304901968398	Female GD45 vs GD60 (DOWN)	N/A	N/A	N/A
ENSSSCG00000039049	-800812359243052	422440647442757	114060541786388	732051490942501	93304901968398	Female GD45 vs GD60 (DOWN)	N/A	N/A	N/A
ENSSSCG00000035829	50889188983704	52877608090499	113919224332356	737641531243531	939361306944009	Female GD45 vs GD60 (UP)	N/A	N/A	N/A
ENSSSCG00000005656	482061163790165	864901954392298	113805307216291	742179088878726	944323548837578	Female GD45 vs GD60 (UP)	N/A	N/A	N/A
ENSSSCG00000030831	-53239960388705	459354997837555	113753710482197	7442435644752	946133276874684	Female GD45 vs GD60 (DOWN)	N/A	N/A	N/A
ENSSSCG00000037066	703672946717324	391405468129096	113719939530206	745597940029191	947037935206043	Female GD45 vs GD60 (UP)	N/A	N/A	N/A
ENSSSCG00000004145	706465484519029	331249026993542	113656015533183	748168417931764	949484364324428	Female GD45 vs GD60 (UP)	Common DE in brain of both males and females during development from GD45 to GD60	N/A	N/A
ENSSSCG00000016545	751306604489557	28506659249473	113622649519457	749513669048002	950373012026959	Female GD45 vs GD60 (UP)	Common DE in brain of both males and females during development from GD45 to GD60	N/A	N/A
ENSSSCG00000007022	-127320400522194	279293566519994	113365103888053	759979974815118	962815558807046	Female GD45 vs GD60 (DOWN)	Common DE in brain of both males and females during development from GD45 to GD60	N/A	N/A
ENSSSCG00000035493	-703230505686865	726032055726416	113305719627745	762414148698837	965069593378752	Female GD45 vs GD60 (DOWN)	N/A	N/A	N/A
ENSSSCG00000032731	-561001563787858	702832456781324	113138846056109	76929659057031	972945576434588	Female GD45 vs GD60 (DOWN)	N/A	N/A	N/A
ENSSSCG00000030309	-424608920356207	770759353320663	112958092592939	776822340843906	981620957975481	Female GD45 vs GD60 (DOWN)	N/A	N/A	N/A
ENSSSCG00000040421	632937062146058	48357759161542	112863349350771	780796690311327	984205914730658	Female GD45 vs GD60 (UP)	N/A	N/A	N/A
ENSSSCG00000030137	113652757381947	134857807007822	112862495311445	780832609380278	984205914730658	Female GD45 vs GD60 (UP)	Common DE in brain of both males and females during development from GD45 to GD60	Common DE in brain of both males and females during development from GD60 to GD90	Common DE in brain of both males and females during development from GD45 to GD60 and aslo from GD60 to GD90
ENSSSCG00000017904	892763188874081	282291157078968	112853011888858	781231574099077	984205914730658	Female GD45 vs GD60 (UP)	N/A	N/A	N/A
ENSSSCG00000026754	-44835449670957	78704166018064	112830085679434	782196923946145	984205914730658	Female GD45 vs GD60 (DOWN)	Common DE in brain of both males and females during development from GD45 to GD60	Common DE in brain of both males and females during development from GD60 to GD90	Common DE in brain of both males and females during development from GD45 to GD60 and aslo from GD60 to GD90
ENSSSCG00000017255	-633528404917096	449762549879188	112829825070924	782207904268766	984205914730658	Female GD45 vs GD60 (DOWN)	Common DE in brain of both males and females during development from GD45 to GD60	N/A	N/A
ENSSSCG00000000672	-45229428811645	912034659357509	112696924808394	787827787042562	990431281082347	Female GD45 vs GD60 (DOWN)	N/A	N/A	N/A
ENSSSCG00000028699	594238220099987	423850052645616	112636817353987	790382902097538	992796392114673	Female GD45 vs GD60 (UP)	N/A	N/A	N/A
ENSSSCG00000050615	-109802268177008	348132503554535	112556027122473	793830421624199	996277464413198	Female GD45 vs GD60 (DOWN)	Common DE in brain of both males and females during development from GD45 to GD60	Common DE in brain of both males and females during development from GD60 to GD90	Common DE in brain of both males and females during development from GD45 to GD60 and aslo from GD60 to GD90
ENSSSCG00000030108	-460263670339064	598151905745356	112520792129415	795338741387858	997268289875253	Female GD45 vs GD60 (DOWN)	N/A	N/A	N/A
ENSSSCG00000000006	-151367147226573	188695493661104	112505981644473	795973604515608	997268289875253	Female GD45 vs GD60 (DOWN)	N/A	N/A	N/A
ENSSSCG00000001664	-472129680912582	656564679853245	112475612834006	797276989683136	998052605436816	Female GD45 vs GD60 (DOWN)	N/A	N/A	N/A
ENSSSCG00000028018	-532833005018199	675572731019991	112457952112018	798035953811873	998154647153152	Female GD45 vs GD60 (DOWN)	N/A	N/A	N/A
ENSSSCG00000035434	61324534779465	59673796521245	11244023179212	798798212982156	998260633594494	Female GD45 vs GD60 (UP)	Common DE in brain of both males and females during development from GD45 to GD60	N/A	N/A
ENSSSCG00000024860	-233176127927464	-25800272460122	112401855054879	800451554029754	99947908449783	Female GD45 vs GD60 (DOWN)	N/A	N/A	N/A
ENSSSCG00000001710	-961252713669155	262839588742429	112306280360151	804584136227598	10037885404892	Female GD45 vs GD60 (DOWN)	N/A	N/A	N/A
ENSSSCG00000039370	763105985932405	218380794497465	112166822974467	810652893008632	101050420690264	Female GD45 vs GD60 (UP)	N/A	N/A	N/A
ENSSSCG00000015273	-570579550921203	720470684644403	112125387710606	812464927392228	101190686730322	Female GD45 vs GD60 (DOWN)	Common DE in brain of both males and females during development from GD45 to GD60	N/A	N/A
ENSSSCG00000021306	582585090460892	438747864703733	112072934905088	814764649693405	101391404971137	Female GD45 vs GD60 (UP)	Common DE in brain of both males and females during development from GD45 to GD60	Common DE in brain of both males and females during development from GD60 to GD90	Common DE in brain of both males and females during development from GD45 to GD60 and aslo from GD60 to GD90
ENSSSCG00000009844	-674905069829662	371165065692642	111795572252022	827035065984355	102831516136823	Female GD45 vs GD60 (DOWN)	N/A	N/A	N/A
ENSSSCG00000032962	409800287435853	697848303828345	111770618141543	828148142595532	102862260586943	Female GD45 vs GD60 (UP)	Common DE in brain of both males and females during development from GD45 to GD60	Common DE in brain of both males and females during development from GD60 to GD90	Common DE in brain of both males and females during development from GD45 to GD60 and aslo from GD60 to GD90
ENSSSCG00000008464	-462117886702511	535942047547179	111758737963635	828678589091226	102862260586943	Female GD45 vs GD60 (DOWN)	Common DE in brain of both males and females during development from GD45 to GD60	Common DE in brain of both males and females during development from GD60 to GD90	Common DE in brain of both males and females during development from GD45 to GD60 and aslo from GD60 to GD90
ENSSSCG00000033444	945426683389014	304679316937424	11161922632855	834933497512854	103551432258875	Female GD45 vs GD60 (UP)	Common DE in brain of both males and females during development from GD45 to GD60	Common DE in brain of both males and females during development from GD60 to GD90	Common DE in brain of both males and females during development from GD45 to GD60 and aslo from GD60 to GD90
ENSSSCG00000014339	429933583105282	70786892963211	111583403410552	836547278809726	103664319646615	Female GD45 vs GD60 (UP)	Common DE in brain of both males and females during development from GD45 to GD60	N/A	N/A
ENSSSCG00000016589	-468618793962544	598609821155857	111438680210058	84309905300538	104388415520851	Female GD45 vs GD60 (DOWN)	N/A	N/A	N/A
ENSSSCG00000009738	-518699128334684	58577076132983	111409469195932	844427744604639	104408475117931	Female GD45 vs GD60 (DOWN)	Common DE in brain of both males and females during development from GD45 to GD60	N/A	N/A
ENSSSCG00000024431	-569142197936976	42282357903491	111403965751906	844678310985301	104408475117931	Female GD45 vs GD60 (DOWN)	Common DE in brain of both males and females during development from GD45 to GD60	Common DE in brain of both males and females during development from GD60 to GD90	Common DE in brain of both males and females during development from GD45 to GD60 and aslo from GD60 to GD90
ENSSSCG00000012528	522307839485452	801859806385226	111356954962277	846821730900789	104585677980656	Female GD45 vs GD60 (UP)	Common DE in brain of both males and females during development from GD45 to GD60	N/A	N/A
ENSSSCG00000016210	-551273414586071	469804608960866	111318404366184	848583516947856	104715490273951	Female GD45 vs GD60 (DOWN)	N/A	N/A	N/A
ENSSSCG00000009926	585094095588845	438683375631945	111215606280879	853299585896515	10512756690685	Female GD45 vs GD60 (UP)	N/A	N/A	N/A
ENSSSCG00000016883	801289414382661	266343404477819	111214513288761	853349871186324	10512756690685	Female GD45 vs GD60 (UP)	N/A	N/A	N/A
ENSSSCG00000034973	465154021741214	581644433115287	111179142331216	85497880078886	105196941927716	Female GD45 vs GD60 (UP)	N/A	N/A	N/A
ENSSSCG00000001097	-498125050217905	617192120138409	111171287668271	855340955812434	105196941927716	Female GD45 vs GD60 (DOWN)	N/A	N/A	N/A
ENSSSCG00000013754	-12715441299697	45796766060972	111075108454223	859788085978483	105655693568031	Female GD45 vs GD60 (DOWN)	N/A	N/A	N/A
ENSSSCG00000011933	-520781392235795	519593112718421	11084879442468	870344809091164	106863836809577	Female GD45 vs GD60 (DOWN)	N/A	N/A	N/A
ENSSSCG00000001771	-721650866361052	564083569202524	11080180467837	872553083436612	107045771285221	Female GD45 vs GD60 (DOWN)	N/A	N/A	N/A
ENSSSCG00000011330	-195366383040032	19396219781495	110769468864054	874075987900961	107143391062669	Female GD45 vs GD60 (DOWN)	N/A	N/A	N/A
ENSSSCG00000023280	-11037157658974	258045672197326	110710382117762	876865712229405	107320663880619	Female GD45 vs GD60 (DOWN)	N/A	N/A	N/A
ENSSSCG00000010081	-48986157384122	818344953422026	110703026742138	877213618632143	107320663880619	Female GD45 vs GD60 (DOWN)	N/A	N/A	N/A
ENSSSCG00000009665	-10984564837465	126975652197722	110692593560694	877707343397213	107320663880619	Female GD45 vs GD60 (DOWN)	Common DE in brain of both males and females during development from GD45 to GD60	N/A	N/A
ENSSSCG00000006475	608615228385556	357076457002508	110648060139878	879817938961837	107489531614127	Female GD45 vs GD60 (UP)	N/A	N/A	N/A
ENSSSCG00000022676	-506513130900726	506558894641028	110630588292041	880647391928048	107501728853918	Female GD45 vs GD60 (DOWN)	N/A	N/A	N/A
ENSSSCG00000031132	621375359339655	627514166605119	110559018344157	884053340181074	107828161541622	Female GD45 vs GD60 (UP)	Common DE in brain of both males and females during development from GD45 to GD60	Common DE in brain of both males and females during development from GD60 to GD90	Common DE in brain of both males and females during development from GD45 to GD60 and aslo from GD60 to GD90
ENSSSCG00000029567	-459398646972118	835967314589596	110514816838023	886163497806103	10799613711063	Female GD45 vs GD60 (DOWN)	N/A	N/A	N/A
ENSSSCG00000008310	-44216507933537	626769689400234	110355634163152	893805074616889	108837388176903	Female GD45 vs GD60 (DOWN)	N/A	N/A	N/A
ENSSSCG00000012104	-773083931522238	601610150136056	110300144227856	896484502815847	109073514983391	Female GD45 vs GD60 (DOWN)	Common DE in brain of both males and females during development from GD45 to GD60	N/A	N/A
ENSSSCG00000016599	-63904968423373	441583303062358	110206400041359	901029564285807	109536052806824	Female GD45 vs GD60 (DOWN)	Common DE in brain of both males and females during development from GD45 to GD60	N/A	N/A
ENSSSCG00000014875	-452496748875102	740604027279061	11006782429845	907790930878204	11023738439215	Female GD45 vs GD60 (DOWN)	N/A	N/A	N/A
ENSSSCG00000015238	-154640705452417	469844427991089	110057535207665	908294995602482	11023738439215	Female GD45 vs GD60 (DOWN)	Common DE in brain of both males and females during development from GD45 to GD60	Common DE in brain of both males and females during development from GD60 to GD90	Common DE in brain of both males and females during development from GD45 to GD60 and aslo from GD60 to GD90
ENSSSCG00000023585	650704524821798	502143591202202	110024382400923	909921084128269	110343845708197	Female GD45 vs GD60 (UP)	Common DE in brain of both males and females during development from GD45 to GD60	N/A	N/A
ENSSSCG00000011111	-145806801503112	293363742086931	109869243498057	917569580495389	111179853610354	Female GD45 vs GD60 (DOWN)	N/A	N/A	N/A
ENSSSCG00000010092	-418868498175465	786726599181482	109793301446639	92133725970668	111511101026547	Female GD45 vs GD60 (DOWN)	N/A	N/A	N/A
ENSSSCG00000050408	803317864407866	272491908443032	109783653669955	921817028982858	111511101026547	Female GD45 vs GD60 (UP)	N/A	N/A	N/A
ENSSSCG00000001582	-555522354079818	649846570183253	10971649102389	925163932263309	111824162247478	Female GD45 vs GD60 (DOWN)	N/A	N/A	N/A
ENSSSCG00000034843	542233016996992	450444781750562	109655856776853	928196058709466	112098694500207	Female GD45 vs GD60 (UP)	N/A	N/A	N/A
ENSSSCG00000031117	764112843865192	337595490115314	10963316219914	929333524865027	112104322993526	Female GD45 vs GD60 (UP)	N/A	N/A	N/A
ENSSSCG00000029902	-578023606675047	377245816392033	109624573308105	929764372866084	112104322993526	Female GD45 vs GD60 (DOWN)	N/A	N/A	N/A
ENSSSCG00000016543	-430890234726197	590015859701472	109489665363861	936558374754239	112831161844881	Female GD45 vs GD60 (DOWN)	N/A	N/A	N/A
ENSSSCG00000031492	42649407498976	649377947734644	109446803184404	938727416225018	11300007966225	Female GD45 vs GD60 (UP)	Common DE in brain of both males and females during development from GD45 to GD60	N/A	N/A
ENSSSCG00000009326	-431593392064657	607345436259617	109233425604593	949601211706121	114215708190024	Female GD45 vs GD60 (DOWN)	N/A	N/A	N/A
ENSSSCG00000013880	-139377573789918	662465978852383	10914771788443	954004678250177	114651753094112	Female GD45 vs GD60 (DOWN)	N/A	N/A	N/A
ENSSSCG00000013318	481259192876032	59012655852823	109051366509713	958979649404689	115099464549226	Female GD45 vs GD60 (UP)	N/A	N/A	N/A
ENSSSCG00000023320	-430810673155798	-205275548985278	109027257248219	960228596036159	115099464549226	Female GD45 vs GD60 (DOWN)	N/A	N/A	N/A
ENSSSCG00000026473	-889220123220564	310125347320928	109020795131386	960563636388864	115099464549226	Female GD45 vs GD60 (DOWN)	Common DE in brain of both males and females during development from GD45 to GD60	N/A	N/A
ENSSSCG00000038765	707355507762036	349619863776173	109015181774066	960854767174891	115099464549226	Female GD45 vs GD60 (UP)	N/A	N/A	N/A
ENSSSCG00000017751	-816054552393808	427788240752521	108949872166821	964248545173928	115412169493035	Female GD45 vs GD60 (DOWN)	N/A	N/A	N/A
ENSSSCG00000012769	-674032203183817	67590075709861	108877538711877	968021461993782	115769709586172	Female GD45 vs GD60 (DOWN)	N/A	N/A	N/A
ENSSSCG00000010352	-443301091811632	606635247830494	108817836657437	971146767137256	116049281970806	Female GD45 vs GD60 (DOWN)	Common DE in brain of both males and females during development from GD45 to GD60	Common DE in brain of both males and females during development from GD60 to GD90	Common DE in brain of both males and females during development from GD45 to GD60 and aslo from GD60 to GD90
ENSSSCG00000006939	528766000187035	47151946025574	108770405524907	973636981001835	116252571135179	Female GD45 vs GD60 (UP)	N/A	N/A	N/A
ENSSSCG00000038187	-902203449250234	289882110079342	10859489766103	982907721516789	117264472622092	Female GD45 vs GD60 (DOWN)	Common DE in brain of both males and females during development from GD45 to GD60	N/A	N/A
ENSSSCG00000013027	-653193832474615	380617085210813	108572061983635	984120500912355	117314170391931	Female GD45 vs GD60 (DOWN)	N/A	N/A	N/A
ENSSSCG00000009361	526500135064871	438515231026494	108551552838774	98521101031288	117349224138642	Female GD45 vs GD60 (UP)	N/A	N/A	N/A
ENSSSCG00000013044	-874826047668421	41811333239669	108380994823106	994327365178903	118339413558529	Female GD45 vs GD60 (DOWN)	Common DE in brain of both males and females during development from GD45 to GD60	N/A	N/A
ENSSSCG00000039021	748018549866991	511304673136544	108341838733245	996432276776863	118494214415095	Female GD45 vs GD60 (UP)	N/A	N/A	N/A
ENSSSCG00000015726	-143526691874318	306811632807938	108196319150196	100429453436997	119332868301671	Female GD45 vs GD60 (DOWN)	N/A	N/A	N/A
ENSSSCG00000009974	418592462758414	843694596834915	108145835349278	100703674983582	119562284223054	Female GD45 vs GD60 (UP)	N/A	N/A	N/A
ENSSSCG00000008729	586234212699733	373626948080183	108009886607246	101445902360384	120346531833969	Female GD45 vs GD60 (UP)	N/A	N/A	N/A
ENSSSCG00000016493	-165152647679495	232594447118134	107980428622824	101607459423241	120441215377477	Female GD45 vs GD60 (DOWN)	N/A	N/A	N/A
ENSSSCG00000011965	124815793172636	55000833071057	107864100531142	102247986785855	121103041583825	Female GD45 vs GD60 (UP)	N/A	N/A	N/A
ENSSSCG00000026055	570634566433077	436746044175642	107840267361689	102379720521778	121108399275865	Female GD45 vs GD60 (UP)	N/A	N/A	N/A
ENSSSCG00000009754	-110272155279654	554505349896137	107833545871882	102416903419117	121108399275865	Female GD45 vs GD60 (DOWN)	N/A	N/A	N/A
ENSSSCG00000023091	651217579311	540397859911031	107793731554594	102637434169684	121271848841709	Female GD45 vs GD60 (UP)	Common DE in brain of both males and females during development from GD45 to GD60	Common DE in brain of both males and females during development from GD60 to GD90	Common DE in brain of both males and females during development from GD45 to GD60 and aslo from GD60 to GD90
ENSSSCG00000039468	531876472539374	735048194303811	107706260502606	103123622766302	121748674506305	Female GD45 vs GD60 (UP)	N/A	N/A	N/A
ENSSSCG00000008308	628401695595097	508784401526403	107595189893017	103744342598189	122383438257944	Female GD45 vs GD60 (UP)	N/A	N/A	N/A
ENSSSCG00000000936	-436801942302339	601397797056583	107532003373724	104099146376338	122703745816718	Female GD45 vs GD60 (DOWN)	N/A	N/A	N/A
ENSSSCG00000008901	512177451398692	616377435110585	107434608583133	104648441156367	123161934259355	Female GD45 vs GD60 (UP)	Common DE in brain of both males and females during development from GD45 to GD60	N/A	N/A
ENSSSCG00000039767	108272280465651	300498070178925	107419642863942	10473310545144	123161934259355	Female GD45 vs GD60 (UP)	N/A	N/A	N/A
ENSSSCG00000035938	-103172179954024	31082343268929	107418665998462	104738634197754	123161934259355	Female GD45 vs GD60 (DOWN)	Common DE in brain of both males and females during development from GD45 to GD60	Common DE in brain of both males and females during development from GD60 to GD90	Common DE in brain of both males and females during development from GD45 to GD60 and aslo from GD60 to GD90
ENSSSCG00000007899	153665230480033	265683781464482	107322529894982	105284180343842	123563674415786	Female GD45 vs GD60 (UP)	N/A	N/A	N/A
ENSSSCG00000048263	-202805488026218	583357682729272	107321625247722	105289327596644	123563674415786	Female GD45 vs GD60 (DOWN)	Common DE in brain of both males and females during development from GD45 to GD60	Common DE in brain of both males and females during development from GD60 to GD90	Common DE in brain of both males and females during development from GD45 to GD60 and aslo from GD60 to GD90
ENSSSCG00000002656	-119957923420662	541284613630861	107314150248582	105331868512439	123563674415786	Female GD45 vs GD60 (DOWN)	N/A	N/A	N/A
ENSSSCG00000008376	736074941212807	402524833597197	107200123389595	105982965531998	124228561189217	Female GD45 vs GD60 (UP)	N/A	N/A	N/A
ENSSSCG00000010595	452191437317572	791453288075692	107112097836855	106488377362769	124721760895313	Female GD45 vs GD60 (UP)	N/A	N/A	N/A
ENSSSCG00000009362	-143393553731311	176711992573302	107051595217206	106837175186971	125030892708883	Female GD45 vs GD60 (DOWN)	N/A	N/A	N/A
ENSSSCG00000029441	-163944060510773	903802327013233	107007487681001	107092183405244	125229859547053	Female GD45 vs GD60 (DOWN)	N/A	N/A	N/A
ENSSSCG00000017727	784997480211088	588225423370154	106983023281225	107233889963912	125296124879325	Female GD45 vs GD60 (UP)	N/A	N/A	N/A
ENSSSCG00000005194	-131207001346801	618486698600965	106941878213	107472644794131	125371876941781	Female GD45 vs GD60 (DOWN)	Common DE in brain of both males and females during development from GD45 to GD60	Common DE in brain of both males and females during development from GD60 to GD90	Common DE in brain of both males and females during development from GD45 to GD60 and aslo from GD60 to GD90
ENSSSCG00000016313	824817182476921	260605192262569	106940043315311	107483304774907	125371876941781	Female GD45 vs GD60 (UP)	Common DE in brain of both males and females during development from GD45 to GD60	Common DE in brain of both males and females during development from GD60 to GD90	Common DE in brain of both males and females during development from GD45 to GD60 and aslo from GD60 to GD90
ENSSSCG00000000228	-154270597568193	483546916119319	106927880535536	107553992435463	125371876941781	Female GD45 vs GD60 (DOWN)	N/A	N/A	N/A
ENSSSCG00000011804	677267161171195	438538897182923	106814936314056	108212651796055	12603993767297	Female GD45 vs GD60 (UP)	Common DE in brain of both males and females during development from GD45 to GD60	Common DE in brain of both males and females during development from GD60 to GD90	Common DE in brain of both males and females during development from GD45 to GD60 and aslo from GD60 to GD90
ENSSSCG00000029592	155033984588722	191928718643208	106777708066078	108430649500695	126194090817002	Female GD45 vs GD60 (UP)	N/A	N/A	N/A
ENSSSCG00000018058	-111041350351344	661611616983508	106565356455915	109682639736502	127530460022814	Female GD45 vs GD60 (DOWN)	N/A	N/A	N/A
ENSSSCG00000024443	945171768767338	252739765064141	106548200827219	109784422709024	127530460022814	Female GD45 vs GD60 (UP)	N/A	N/A	N/A
ENSSSCG00000030271	147862444556687	31326691312598	10653908025807	109838573210907	127530460022814	Female GD45 vs GD60 (UP)	N/A	N/A	N/A
ENSSSCG00000003941	-111836416008378	576055126120969	10648552434891	110157090107963	127799572098482	Female GD45 vs GD60 (DOWN)	N/A	N/A	N/A
ENSSSCG00000047335	-221692272826132	-599705140009643	106455298644622	110337265912055	127907889531725	Female GD45 vs GD60 (DOWN)	Common DE in brain of both males and females during development from GD45 to GD60	N/A	N/A
ENSSSCG00000039842	58491113577336	419493485934062	106337318039987	111043407334411	128625280162359	Female GD45 vs GD60 (UP)	N/A	N/A	N/A
ENSSSCG00000015959	-624300711759348	499644687009737	106301388318293	111259361908331	128745583520329	Female GD45 vs GD60 (DOWN)	N/A	N/A	N/A
ENSSSCG00000025321	457685640259729	899850273034189	106288428216428	111337362456282	128745583520329	Female GD45 vs GD60 (UP)	N/A	N/A	N/A
ENSSSCG00000026232	-829594735812107	37862554162677	106268050150112	111460120015131	128745583520329	Female GD45 vs GD60 (DOWN)	N/A	N/A	N/A
ENSSSCG00000027812	-412282547080599	65045835662403	106261967897969	111496786053984	128745583520329	Female GD45 vs GD60 (DOWN)	N/A	N/A	N/A
ENSSSCG00000044259	-317175650465424	-785367439337373	106190125793248	11193080090245	129137241338872	Female GD45 vs GD60 (DOWN)	N/A	N/A	N/A
ENSSSCG00000017730	-90687918579728	763193003653177	106176837994705	112011262678891	129137241338872	Female GD45 vs GD60 (DOWN)	N/A	N/A	N/A
ENSSSCG00000006466	-963158272451762	22957804471075	106105900045307	112441805236918	129532256322185	Female GD45 vs GD60 (DOWN)	N/A	N/A	N/A
ENSSSCG00000033191	-581729337433061	512754880238936	106005517826209	113053915876	130076438532262	Female GD45 vs GD60 (DOWN)	N/A	N/A	N/A
ENSSSCG00000036317	472171433397505	540424635142121	105999494072527	113090754553976	130076438532262	Female GD45 vs GD60 (UP)	N/A	N/A	N/A
ENSSSCG00000040183	-100813806135098	145005791764539	105963788825195	113309361902986	130226219834523	Female GD45 vs GD60 (DOWN)	Common DE in brain of both males and females during development from GD45 to GD60	N/A	N/A
ENSSSCG00000036114	662717715245821	484955767996521	10593830258835	113465664238496	130304216437256	Female GD45 vs GD60 (UP)	N/A	N/A	N/A
ENSSSCG00000000864	-55782616677983	447652046166279	105864902871903	113917030811593	130607900450111	Female GD45 vs GD60 (DOWN)	N/A	N/A	N/A
ENSSSCG00000031746	-496039894774257	908813954556222	105855200197139	113976832532617	130607900450111	Female GD45 vs GD60 (DOWN)	N/A	N/A	N/A
ENSSSCG00000031813	-72479246922424	481061503949759	105847639605099	1140234537008	130607900450111	Female GD45 vs GD60 (DOWN)	N/A	N/A	N/A
ENSSSCG00000028184	-947369090685862	248771753932705	105837715196136	114084680249283	130607900450111	Female GD45 vs GD60 (DOWN)	N/A	N/A	N/A
ENSSSCG00000035344	61427742287867	714625429165723	105762127055914	114552098075804	131041196665287	Female GD45 vs GD60 (UP)	N/A	N/A	N/A
ENSSSCG00000005982	480969993831629	622163559291785	105729936856053	114751741885176	131167739715763	Female GD45 vs GD60 (UP)	N/A	N/A	N/A
ENSSSCG00000015445	-489886183547836	704365816692501	105672327932329	115109911931864	13147515057396	Female GD45 vs GD60 (DOWN)	N/A	N/A	N/A
ENSSSCG00000049238	-108298427631183	295202001031982	105587583470485	115638847648572	131976977633932	Female GD45 vs GD60 (DOWN)	N/A	N/A	N/A
ENSSSCG00000004549	886079623478916	136688817613101	105521126616438	116055360410286	132349820455507	Female GD45 vs GD60 (UP)	N/A	N/A	N/A
ENSSSCG00000005232	-539632258578406	705252128251692	105477020636942	11633262859874	132478810417071	Female GD45 vs GD60 (DOWN)	Common DE in brain of both males and females during development from GD45 to GD60	N/A	N/A
ENSSSCG00000015302	-781034380042381	412258699867168	105474531400794	116348296918481	132478810417071	Female GD45 vs GD60 (DOWN)	N/A	N/A	N/A
ENSSSCG00000033229	-897511182666768	726900184539895	105436633670243	116587105364158	132648217022047	Female GD45 vs GD60 (DOWN)	N/A	N/A	N/A
ENSSSCG00000009520	948080733116617	606001396407864	105323589346173	117302392076321	133359062102817	Female GD45 vs GD60 (UP)	N/A	N/A	N/A
ENSSSCG00000011747	570713183296138	633296725979418	1052608162739	117701503747692	133709634249691	Female GD45 vs GD60 (UP)	N/A	N/A	N/A
ENSSSCG00000011999	-113601282683687	398887366354461	105152421707927	118393914793127	13439259942696	Female GD45 vs GD60 (DOWN)	Common DE in brain of both males and females during development from GD45 to GD60	N/A	N/A
ENSSSCG00000015730	473240028512346	585657198173141	10511465024998	118636161303881	134563910750684	Female GD45 vs GD60 (UP)	N/A	N/A	N/A
ENSSSCG00000040453	-144929996008222	438880600809351	105068892050586	118930302555897	134788018072998	Female GD45 vs GD60 (DOWN)	N/A	N/A	N/A
ENSSSCG00000038248	-173509379823547	323398382972676	105055472749716	11901670389098	134788018072998	Female GD45 vs GD60 (DOWN)	N/A	N/A	N/A
ENSSSCG00000007252	820064439731834	351440091562054	105033279627573	119159735639062	13484635521551	Female GD45 vs GD60 (UP)	N/A	N/A	N/A
ENSSSCG00000034122	492465102301972	509104189436436	104845166812376	120379104770903	136121698364888	Female GD45 vs GD60 (UP)	N/A	N/A	N/A
ENSSSCG00000025092	568676875549345	642341483318696	104705513247086	121292515330412	137049380435451	Female GD45 vs GD60 (UP)	Common DE in brain of both males and females during development from GD45 to GD60	N/A	N/A
ENSSSCG00000033590	124145620479528	128599864726689	104645876458561	121684706445614	137288395466548	Female GD45 vs GD60 (UP)	N/A	N/A	N/A
ENSSSCG00000003395	-669688059186144	460946906374953	104645011187134	121690406189298	137288395466548	Female GD45 vs GD60 (DOWN)	N/A	N/A	N/A
ENSSSCG00000047940	-183556892807851	-277127344385901	10460049555412	121984005770916	137514333667075	Female GD45 vs GD60 (DOWN)	N/A	N/A	N/A
ENSSSCG00000046656	-978762507280184	207692977684329	104580619207301	122115330138628	137557131059828	Female GD45 vs GD60 (DOWN)	N/A	N/A	N/A
ENSSSCG00000016406	-408671392125407	638584288090682	104499950038216	122649787092047	138021482581708	Female GD45 vs GD60 (DOWN)	N/A	N/A	N/A
ENSSSCG00000007958	-661189644453421	407018966111277	104488730638294	122724306182843	138021482581708	Female GD45 vs GD60 (DOWN)	Common DE in brain of both males and females during development from GD45 to GD60	Common DE in brain of both males and females during development from GD60 to GD90	Common DE in brain of both males and females during development from GD45 to GD60 and aslo from GD60 to GD90
ENSSSCG00000013613	681197226371738	558997052879409	10447605070271	122808581284525	138021482581708	Female GD45 vs GD60 (UP)	Common DE in brain of both males and females during development from GD45 to GD60	Common DE in brain of both males and females during development from GD60 to GD90	Common DE in brain of both males and females during development from GD45 to GD60 and aslo from GD60 to GD90
ENSSSCG00000011269	-788357306351612	425974512114282	104349921724592	123650072088655	138861292847122	Female GD45 vs GD60 (DOWN)	N/A	N/A	N/A
ENSSSCG00000037513	843117373118093	301503118984924	104251205646124	124312741931187	139499157624837	Female GD45 vs GD60 (UP)	N/A	N/A	N/A
ENSSSCG00000007100	-450280966982932	743279964548108	104224746741746	124490967529975	139592839846778	Female GD45 vs GD60 (DOWN)	Common DE in brain of both males and females during development from GD45 to GD60	Common DE in brain of both males and females during development from GD60 to GD90	Common DE in brain of both males and females during development from GD45 to GD60 and aslo from GD60 to GD90
ENSSSCG00000032931	-101632028244606	395228707797782	10420855066727	124600190887089	139609065591663	Female GD45 vs GD60 (DOWN)	Common DE in brain of both males and females during development from GD45 to GD60	Common DE in brain of both males and females during development from GD60 to GD90	Common DE in brain of both males and females during development from GD45 to GD60 and aslo from GD60 to GD90
ENSSSCG00000039199	-496940470989574	569589048536334	104168143170383	124873114632791	139808546428537	Female GD45 vs GD60 (DOWN)	Common DE in brain of both males and females during development from GD45 to GD60	Common DE in brain of both males and females during development from GD60 to GD90	Common DE in brain of both males and females during development from GD45 to GD60 and aslo from GD60 to GD90
ENSSSCG00000012880	-465835671584604	552476684375104	104121301885222	125190251286727	140057187734141	Female GD45 vs GD60 (DOWN)	N/A	N/A	N/A
ENSSSCG00000025447	517729347938863	50415479551055	104041673683716	125731241970194	14055569948322	Female GD45 vs GD60 (UP)	Common DE in brain of both males and females during development from GD45 to GD60	Common DE in brain of both males and females during development from GD60 to GD90	Common DE in brain of both males and females during development from GD45 to GD60 and aslo from GD60 to GD90
ENSSSCG00000017200	-960924444470591	205799320389134	103989753279511	126085260735772	140844596791574	Female GD45 vs GD60 (DOWN)	Common DE in brain of both males and females during development from GD45 to GD60	Common DE in brain of both males and females during development from GD60 to GD90	Common DE in brain of both males and females during development from GD45 to GD60 and aslo from GD60 to GD90
ENSSSCG00000008765	-155382285093998	41728434702482	103859892788672	126975136811909	14173118680202	Female GD45 vs GD60 (DOWN)	N/A	N/A	N/A
ENSSSCG00000006825	-749711248814218	364226470582134	1038141000519	127290447719371	141975583398729	Female GD45 vs GD60 (DOWN)	N/A	N/A	N/A
ENSSSCG00000000010	592036300331794	699372115492451	10374619133465	127759500245418	142352946415361	Female GD45 vs GD60 (UP)	N/A	N/A	N/A
ENSSSCG00000027272	-115434471476807	142363627039523	103726205974527	127897874077724	142352946415361	Female GD45 vs GD60 (DOWN)	N/A	N/A	N/A
ENSSSCG00000013042	-91751156012623	247472418908589	103718918673662	127948367327993	142352946415361	Female GD45 vs GD60 (DOWN)	N/A	N/A	N/A
ENSSSCG00000010027	452229186463685	666434526538918	103709271996409	128015239582159	142352946415361	Female GD45 vs GD60 (UP)	N/A	N/A	N/A
ENSSSCG00000032249	981305726565658	175469454920004	103632635865732	12854775140057	142837297823228	Female GD45 vs GD60 (UP)	N/A	N/A	N/A
ENSSSCG00000017046	110348978770025	357869475350282	10357227729007	128968735277193	1431970870817	Female GD45 vs GD60 (UP)	N/A	N/A	N/A
ENSSSCG00000047247	999066885954084	140758646357686	10341745610874	130054960508686	144294411757152	Female GD45 vs GD60 (UP)	N/A	N/A	N/A
ENSSSCG00000029796	-181405530454461	510064059332006	103344022404833	130573404387799	144760612509393	Female GD45 vs GD60 (DOWN)	Common DE in brain of both males and females during development from GD45 to GD60	N/A	N/A
ENSSSCG00000007238	-138385234578498	27960962908508	103241698441514	131299304528617	145455936310124	Female GD45 vs GD60 (DOWN)	N/A	N/A	N/A
ENSSSCG00000009873	-503978050594622	627618300433107	103181001102859	131731828524118	145825451650965	Female GD45 vs GD60 (DOWN)	N/A	N/A	N/A
ENSSSCG00000016674	-681260392524956	320217404592714	103154251494232	131922901504501	145927329637186	Female GD45 vs GD60 (DOWN)	N/A	N/A	N/A
ENSSSCG00000003214	-9640665622914	497000666529402	102965915258754	13327615573074	14731364430133	Female GD45 vs GD60 (DOWN)	N/A	N/A	N/A
ENSSSCG00000033539	102005200642381	102648693555686	102863984715538	134014410058071	148018614527407	Female GD45 vs GD60 (UP)	N/A	N/A	N/A
ENSSSCG00000022289	-648260300511329	764727453832191	102782901746817	134604626493772	148559143577471	Female GD45 vs GD60 (DOWN)	N/A	N/A	N/A
ENSSSCG00000022649	-124746172854029	383345818669454	102715436178453	13509772477311	148991757246034	Female GD45 vs GD60 (DOWN)	N/A	N/A	N/A
ENSSSCG00000002849	737357421667721	259076618963	102610691370407	135866918906411	149727986773902	Female GD45 vs GD60 (UP)	N/A	N/A	N/A
ENSSSCG00000008601	675208858963638	38718679853913	102544277774044	136356922776298	15015567265964	Female GD45 vs GD60 (UP)	N/A	N/A	N/A
ENSSSCG00000036007	661580326995846	431995504470983	10246054805508	136977236554226	150726109289766	Female GD45 vs GD60 (UP)	Common DE in brain of both males and females during development from GD45 to GD60	Common DE in brain of both males and females during development from GD60 to GD90	Common DE in brain of both males and females during development from GD45 to GD60 and aslo from GD60 to GD90
ENSSSCG00000027530	607997950642784	35637242535047	102405574266065	137386064116533	151063154380074	Female GD45 vs GD60 (UP)	N/A	N/A	N/A
ENSSSCG00000029468	171844509659358	220893158829013	10234773668331	13781752267562	151390445218069	Female GD45 vs GD60 (UP)	N/A	N/A	N/A
ENSSSCG00000013849	446879973035871	725196516420423	102338143261349	137889220498608	151390445218069	Female GD45 vs GD60 (UP)	N/A	N/A	N/A
ENSSSCG00000005602	-537289150931111	573134342775278	102272050714416	138384199990486	151820759691722	Female GD45 vs GD60 (DOWN)	Common DE in brain of both males and females during development from GD45 to GD60	N/A	N/A
ENSSSCG00000029633	-752276352153837	589472711191195	102240126483513	13862393045471	151970609473192	Female GD45 vs GD60 (DOWN)	N/A	N/A	N/A
ENSSSCG00000009092	-792865326764108	261524546763821	101866818250074	141458639356025	154962943663322	Female GD45 vs GD60 (DOWN)	N/A	N/A	N/A
ENSSSCG00000026425	-52209501291709	54103939981515	101811545240239	141883313837501	155312685444409	Female GD45 vs GD60 (DOWN)	N/A	N/A	N/A
ENSSSCG00000016218	-446949167889453	676491140104404	101749545132936	142361210366983	155587926550118	Female GD45 vs GD60 (DOWN)	N/A	N/A	N/A
ENSSSCG00000006031	-693008494402241	424437619154306	101747851856765	142374284970152	155587926550118	Female GD45 vs GD60 (DOWN)	Common DE in brain of both males and females during development from GD45 to GD60	Common DE in brain of both males and females during development from GD60 to GD90	Common DE in brain of both males and females during development from GD45 to GD60 and aslo from GD60 to GD90
ENSSSCG00000036553	-102303545531497	519939766765437	101737848643691	142451549420463	155587926550118	Female GD45 vs GD60 (DOWN)	Common DE in brain of both males and females during development from GD45 to GD60	Common DE in brain of both males and females during development from GD60 to GD90	Common DE in brain of both males and females during development from GD45 to GD60 and aslo from GD60 to GD90
ENSSSCG00000011821	-154093944818082	89026720032907	101676302001516	14292786849956	155958870677222	Female GD45 vs GD60 (DOWN)	N/A	N/A	N/A
ENSSSCG00000011217	-855454843587296	29758575407622	101666629264936	143002873819008	155958870677222	Female GD45 vs GD60 (DOWN)	N/A	N/A	N/A
ENSSSCG00000012266	-142904053694575	499424220076135	101620265967683	143362942530606	156235916808132	Female GD45 vs GD60 (DOWN)	N/A	N/A	N/A
ENSSSCG00000008881	-492321406386161	661765171769226	101604280366866	14348730332391	156255870448965	Female GD45 vs GD60 (DOWN)	N/A	N/A	N/A
ENSSSCG00000017731	461343873974065	697634414033413	101371863283014	145307792623996	158121493096156	Female GD45 vs GD60 (UP)	N/A	N/A	N/A
ENSSSCG00000007052	-132333350157411	996566122361073	101351069046381	14547180641163	158183143591805	Female GD45 vs GD60 (DOWN)	N/A	N/A	N/A
ENSSSCG00000004027	-790498309386317	460916185840575	10129627126768	145904920378201	158537101537789	Female GD45 vs GD60 (DOWN)	N/A	N/A	N/A
ENSSSCG00000024777	-815291362736192	483806834471348	101255926356141	146224635294434	158695869413483	Female GD45 vs GD60 (DOWN)	N/A	N/A	N/A
ENSSSCG00000004340	-152641759893702	350191229377495	101250656076914	146266452194591	158695869413483	Female GD45 vs GD60 (DOWN)	N/A	N/A	N/A
ENSSSCG00000003401	-526162815439243	904378029555317	101223526372729	146481903848204	158812683686492	Female GD45 vs GD60 (DOWN)	N/A	N/A	N/A
ENSSSCG00000007432	-594037517753572	448992357488574	101056898210328	1478122549594	160137188571456	Female GD45 vs GD60 (DOWN)	N/A	N/A	N/A
ENSSSCG00000035891	-443465871043643	874839307643884	100960328702073	148588854673512	160860263391589	Female GD45 vs GD60 (DOWN)	N/A	N/A	N/A
ENSSSCG00000009620	519924126325055	509191209504713	100914855824053	148955971411106	161139301231368	Female GD45 vs GD60 (UP)	N/A	N/A	N/A
ENSSSCG00000016092	95885100209036	288612903329293	100847205492694	149503834126511	161450496987442	Female GD45 vs GD60 (UP)	Common DE in brain of both males and females during development from GD45 to GD60	Common DE in brain of both males and females during development from GD60 to GD90	Common DE in brain of both males and females during development from GD45 to GD60 and aslo from GD60 to GD90
ENSSSCG00000002457	-510603151986534	710221451252998	100837160359268	149585357939229	161450496987442	Female GD45 vs GD60 (DOWN)	N/A	N/A	N/A
ENSSSCG00000011522	-599596344544851	376026575579384	100834104552624	149610167037884	161450496987442	Female GD45 vs GD60 (DOWN)	Common DE in brain of both males and females during development from GD45 to GD60	N/A	N/A
ENSSSCG00000016625	-552764251887889	561650383030104	10082526625411	149681945761399	161450496987442	Female GD45 vs GD60 (DOWN)	N/A	N/A	N/A
ENSSSCG00000000895	628037538867306	447957319305054	100551815812458	151920042929144	163744690015948	Female GD45 vs GD60 (UP)	N/A	N/A	N/A
ENSSSCG00000006914	105405840123501	234612341041291	100460203260096	152677414908086	164434482083703	Female GD45 vs GD60 (UP)	N/A	N/A	N/A
ENSSSCG00000007578	-891658272428879	379084947346609	100447440824358	152783226532231	164434482083703	Female GD45 vs GD60 (DOWN)	N/A	N/A	N/A
ENSSSCG00000021862	-185618992624752	-171012865205878	100313551008529	153897775527924	165513125885287	Female GD45 vs GD60 (DOWN)	Common DE in brain of both males and females during development from GD45 to GD60	Common DE in brain of both males and females during development from GD60 to GD90	Common DE in brain of both males and females during development from GD45 to GD60 and aslo from GD60 to GD90
ENSSSCG00000007940	-63558564516771	391362396763356	100286131682346	154127038216453	165638787825035	Female GD45 vs GD60 (DOWN)	N/A	N/A	N/A
ENSSSCG00000038602	-91524511629654	45317274637032	100195542896748	15488694529908	166303141453039	Female GD45 vs GD60 (DOWN)	N/A	N/A	N/A
ENSSSCG00000036716	57202234694193	814607895226612	100185555061835	154970960509721	166303141453039	Female GD45 vs GD60 (UP)	Common DE in brain of both males and females during development from GD45 to GD60	N/A	N/A
ENSSSCG00000027147	796769405811127	291362617585204	100111242034285	155597514471642	166782441601041	Female GD45 vs GD60 (UP)	N/A	N/A	N/A
ENSSSCG00000013867	-387874231393858	722119062802986	100102505375045	155671344047794	166782441601041	Female GD45 vs GD60 (DOWN)	N/A	N/A	N/A
ENSSSCG00000001341	-81194330531882	616225222047259	100092352356623	155757187215306	166782441601041	Female GD45 vs GD60 (DOWN)	Common DE in brain of both males and females during development from GD45 to GD60	Common DE in brain of both males and females during development from GD60 to GD90	Common DE in brain of both males and females during development from GD45 to GD60 and aslo from GD60 to GD90
ENSSSCG00000038597	75207961563342	431830177291164	100053007548878	156090298372865	16701775281233	Female GD45 vs GD60 (UP)	N/A	N/A	N/A
ENSSSCG00000003413	-451915832002208	706564548102176	100027292226887	156308405897639	167129757075168	Female GD45 vs GD60 (DOWN)	N/A	N/A	N/A
ENSSSCG00000015873	-284548999330617	-109383689114649	999316687433127	157122159387157	167878020044262	Female GD45 vs GD60 (DOWN)	N/A	N/A	N/A
ENSSSCG00000013776	551764009156079	535078637147709	998899385622521	157478625844634	168136961825713	Female GD45 vs GD60 (UP)	N/A	N/A	N/A
ENSSSCG00000008802	-2442400809844	701443718874718	998471743746913	157844774848995	168221975220823	Female GD45 vs GD60 (DOWN)	N/A	N/A	N/A
ENSSSCG00000003736	-911298373630771	385906417636411	998448524817266	1578646796694	168221975220823	Female GD45 vs GD60 (DOWN)	N/A	N/A	N/A
ENSSSCG00000011806	470544634077659	612921776865368	998309033582149	157984314421058	168221975220823	Female GD45 vs GD60 (UP)	N/A	N/A	N/A
ENSSSCG00000014855	500496859680297	975990337586635	998159715317342	158112479098814	168221975220823	Female GD45 vs GD60 (UP)	N/A	N/A	N/A
ENSSSCG00000041783	127924526259193	654417402363958	998103173329208	158161038394786	168221975220823	Female GD45 vs GD60 (UP)	Common DE in brain of both males and females during development from GD45 to GD60	Common DE in brain of both males and females during development from GD60 to GD90	Common DE in brain of both males and females during development from GD45 to GD60 and aslo from GD60 to GD90
ENSSSCG00000000522	440958584866964	822331936321908	998007445041567	158243286043207	168221975220823	Female GD45 vs GD60 (UP)	N/A	N/A	N/A
ENSSSCG00000000469	-48148150451112	514131162583182	997760156690015	158455951342496	168326603250205	Female GD45 vs GD60 (DOWN)	N/A	N/A	N/A
ENSSSCG00000040446	81679373717185	238160572174077	99667665518332	159391169308778	169198089956451	Female GD45 vs GD60 (UP)	N/A	N/A	N/A
ENSSSCG00000037270	143747920714847	433242639193641	995774257538273	16017433483631	169874765636373	Female GD45 vs GD60 (UP)	N/A	N/A	N/A
ENSSSCG00000015116	512020442398188	551598504006903	995676725914129	160259212864503	169874765636373	Female GD45 vs GD60 (UP)	N/A	N/A	N/A
ENSSSCG00000016270	-483262463934933	517572525519269	994419975310339	161356999442431	17091545864736	Female GD45 vs GD60 (DOWN)	N/A	N/A	N/A
ENSSSCG00000021038	-110930363584785	529832972441169	993827552906599	161877126182982	171343216751441	Female GD45 vs GD60 (DOWN)	N/A	N/A	N/A
ENSSSCG00000003684	-522970237270595	507487365588837	993032430292837	162577887422586	17196142091058	Female GD45 vs GD60 (DOWN)	Common DE in brain of both males and females during development from GD45 to GD60	N/A	N/A
ENSSSCG00000009503	-127793598466342	348621403164718	992204293142511	163311012672741	172612945532293	Female GD45 vs GD60 (DOWN)	N/A	N/A	N/A
ENSSSCG00000009145	613314262724946	477666913097747	991975712277711	16351395767515	172613279433549	Female GD45 vs GD60 (UP)	N/A	N/A	N/A
ENSSSCG00000029901	-391249080653759	755910630644566	991940059826561	163545634647233	172613279433549	Female GD45 vs GD60 (DOWN)	N/A	N/A	N/A
ENSSSCG00000039779	-413634267182534	769582929293521	990736370060354	164618761186403	173621533809626	Female GD45 vs GD60 (DOWN)	N/A	N/A	N/A
ENSSSCG00000017395	404927388103955	624568391799032	990474574370936	164853102997735	173744321857555	Female GD45 vs GD60 (UP)	N/A	N/A	N/A
ENSSSCG00000031381	-429940500648328	737591897574998	990138435760757	1651544871835	173937542113059	Female GD45 vs GD60 (DOWN)	Common DE in brain of both males and females during development from GD45 to GD60	Common DE in brain of both males and females during development from GD60 to GD90	Common DE in brain of both males and females during development from GD45 to GD60 and aslo from GD60 to GD90
ENSSSCG00000015034	435408903946312	588324587755961	989971673732554	16530421425896	173970878063679	Female GD45 vs GD60 (UP)	N/A	N/A	N/A
ENSSSCG00000015756	682276456727513	298825667998479	989265769611808	165939534013478	174358226100418	Female GD45 vs GD60 (UP)	N/A	N/A	N/A
ENSSSCG00000011434	-499001595617761	436604755299047	989154239635126	166040138002666	174358226100418	Female GD45 vs GD60 (DOWN)	N/A	N/A	N/A
ENSSSCG00000008002	-598238364378151	385746780217754	989019864061328	166161431608125	174358226100418	Female GD45 vs GD60 (DOWN)	N/A	N/A	N/A
ENSSSCG00000039175	-504465093547976	626692132729652	988987316970618	166190823618811	174358226100418	Female GD45 vs GD60 (DOWN)	Common DE in brain of both males and females during development from GD45 to GD60	Common DE in brain of both males and females during development from GD60 to GD90	Common DE in brain of both males and females during development from GD45 to GD60 and aslo from GD60 to GD90
ENSSSCG00000010674	418364476254657	609755665873079	988906363337687	166263952539085	174358226100418	Female GD45 vs GD60 (UP)	Common DE in brain of both males and females during development from GD45 to GD60	N/A	N/A
ENSSSCG00000031917	-502581255933624	440342069386676	987556196711209	167488433945086	17551739585682	Female GD45 vs GD60 (DOWN)	N/A	N/A	N/A
ENSSSCG00000036261	-729566989954083	329066714873743	987031718685605	167966549295607	17589332887857	Female GD45 vs GD60 (DOWN)	N/A	N/A	N/A
ENSSSCG00000034723	529330496221789	563698837760795	985500134966288	169370674557157	177237749923662	Female GD45 vs GD60 (UP)	Common DE in brain of both males and females during development from GD45 to GD60	Common DE in brain of both males and females during development from GD60 to GD90	Common DE in brain of both males and females during development from GD45 to GD60 and aslo from GD60 to GD90
ENSSSCG00000033654	868471515851443	246015729507121	983944903559936	170808650821309	178615660837556	Female GD45 vs GD60 (UP)	Common DE in brain of both males and females during development from GD45 to GD60	N/A	N/A
ENSSSCG00000001835	-17683837009234	311149358711325	98317959850543	171520791439568	179233144756779	Female GD45 vs GD60 (DOWN)	N/A	N/A	N/A
ENSSSCG00000007331	792844170221704	378796310162812	982749002289514	171922796618288	179487056272102	Female GD45 vs GD60 (UP)	Common DE in brain of both males and females during development from GD45 to GD60	N/A	N/A
ENSSSCG00000011565	547978766737009	696948025692234	982637168949418	172027360451637	179487056272102	Female GD45 vs GD60 (UP)	N/A	N/A	N/A
ENSSSCG00000017783	-443247054966435	789847297070968	982528281226303	172129232056794	179487056272102	Female GD45 vs GD60 (DOWN)	Common DE in brain of both males and females during development from GD45 to GD60	N/A	N/A
ENSSSCG00000023162	766288674060926	24707073503527	982072803773565	172556024132316	179804841553433	Female GD45 vs GD60 (UP)	N/A	N/A	N/A
ENSSSCG00000015664	-114413672809191	176141393222393	981871609052473	172744889147984	179874430862643	Female GD45 vs GD60 (DOWN)	N/A	N/A	N/A
ENSSSCG00000022846	-407893541703646	765409865504048	981503243587881	173091223263227	180107774262739	Female GD45 vs GD60 (DOWN)	Common DE in brain of both males and females during development from GD45 to GD60	N/A	N/A
ENSSSCG00000006328	-576573853767735	569824466598324	980948169665402	173614428466363	180294504255867	Female GD45 vs GD60 (DOWN)	N/A	N/A	N/A
ENSSSCG00000015368	-600151768538403	452839787438203	980874040590281	173684422725959	180294504255867	Female GD45 vs GD60 (DOWN)	Common DE in brain of both males and females during development from GD45 to GD60	Common DE in brain of both males and females during development from GD60 to GD90	Common DE in brain of both males and females during development from GD45 to GD60 and aslo from GD60 to GD90
ENSSSCG00000007336	598159335181149	112182924739353	980868333851457	173689812336127	180294504255867	Female GD45 vs GD60 (UP)	N/A	N/A	N/A
ENSSSCG00000034357	-378157364970871	750454233843069	980793880355168	173760143914301	180294504255867	Female GD45 vs GD60 (DOWN)	N/A	N/A	N/A
ENSSSCG00000038360	926095227283428	308753466715195	980170248796886	174350384119872	180779631219015	Female GD45 vs GD60 (UP)	N/A	N/A	N/A
ENSSSCG00000008193	-123860036654382	213682300414471	979195265896421	175277236962421	181503206079018	Female GD45 vs GD60 (DOWN)	N/A	N/A	N/A
ENSSSCG00000021769	-451216465513471	456865036932199	979177052102841	175294599056904	181503206079018	Female GD45 vs GD60 (DOWN)	N/A	N/A	N/A
ENSSSCG00000021494	620538091440287	43361268356371	978907860562161	175551406182587	18162747191849	Female GD45 vs GD60 (UP)	Common DE in brain of both males and females during development from GD45 to GD60	N/A	N/A
ENSSSCG00000009968	-127919687621617	538393472013965	978792939625154	175661156158442	18162747191849	Female GD45 vs GD60 (DOWN)	N/A	N/A	N/A
ENSSSCG00000008040	-457318997068584	777658737596114	977919151201991	176497905064668	1823646657239	Female GD45 vs GD60 (DOWN)	Common DE in brain of both males and females during development from GD45 to GD60	N/A	N/A
ENSSSCG00000036541	-139480321281575	155307643004116	9767917190951	177583516844368	183357781162223	Female GD45 vs GD60 (DOWN)	N/A	N/A	N/A
ENSSSCG00000032145	112636563620208	239145947523272	975341533488329	178989866631768	184680440823002	Female GD45 vs GD60 (UP)	N/A	N/A	N/A
ENSSSCG00000006098	-651109291084028	277496253107739	974462671033254	179847650529285	185312874568975	Female GD45 vs GD60 (DOWN)	Common DE in brain of both males and females during development from GD45 to GD60	Common DE in brain of both males and females during development from GD60 to GD90	Common DE in brain of both males and females during development from GD45 to GD60 and aslo from GD60 to GD90
ENSSSCG00000003738	-588302838072979	897409321588772	974403463150395	179905587938777	185312874568975	Female GD45 vs GD60 (DOWN)	N/A	N/A	N/A
ENSSSCG00000040798	530454120335762	-151905552603986	974327314943995	179980129977062	185312874568975	Female GD45 vs GD60 (UP)	N/A	N/A	N/A
ENSSSCG00000028696	48274760952757	45061580694614	974089918238152	180212720315381	185422780804946	Female GD45 vs GD60 (UP)	N/A	N/A	N/A
ENSSSCG00000034516	-817228965358953	293502820771007	973908014296033	180391147517382	185476843511591	Female GD45 vs GD60 (DOWN)	N/A	N/A	N/A
ENSSSCG00000014097	-112195016402186	261859440641664	973249826769897	181038252300729	186012385592674	Female GD45 vs GD60 (DOWN)	Common DE in brain of both males and females during development from GD45 to GD60	N/A	N/A
ENSSSCG00000025119	-510675545004787	443519487912699	972442512037071	181835186760937	186621648935056	Female GD45 vs GD60 (DOWN)	N/A	N/A	N/A
ENSSSCG00000013296	-200762595054714	492133592466087	972345339983676	181931348819331	186621648935056	Female GD45 vs GD60 (DOWN)	N/A	N/A	N/A
ENSSSCG00000044127	-213568333756226	-831301944868411	972264684573539	182011205049325	186621648935056	Female GD45 vs GD60 (DOWN)	N/A	N/A	N/A
ENSSSCG00000015350	-147501364057006	381155489843084	971222120312215	183046642144721	187505905508364	Female GD45 vs GD60 (DOWN)	N/A	N/A	N/A
ENSSSCG00000035564	38624114725461	653960485661747	971140317733637	18312813765884	187505905508364	Female GD45 vs GD60 (UP)	N/A	N/A	N/A
ENSSSCG00000035770	562771259392819	558323837787735	970762974473207	183504540793489	187760826670227	Female GD45 vs GD60 (UP)	N/A	N/A	N/A
ENSSSCG00000039139	434386739720471	853023604136674	970085294012051	184182502649325	188323733104452	Female GD45 vs GD60 (UP)	Common DE in brain of both males and females during development from GD45 to GD60	N/A	N/A
ENSSSCG00000027251	638232713469242	378147797535145	96925057123308	185021062456505	189049953830384	Female GD45 vs GD60 (UP)	N/A	N/A	N/A
ENSSSCG00000001421	614012643782874	581843275900573	968818759093548	185456377145378	189363427641026	Female GD45 vs GD60 (UP)	N/A	N/A	N/A
ENSSSCG00000011360	-558829497181633	729224372447206	96823970730635	186041755669754	189829586429235	Female GD45 vs GD60 (DOWN)	Common DE in brain of both males and females during development from GD45 to GD60	N/A	N/A
ENSSSCG00000005002	-942656469271488	325399011676034	968060490517706	186223309827754	189840409119787	Female GD45 vs GD60 (DOWN)	N/A	N/A	N/A
ENSSSCG00000008444	-630562596809521	742854340842574	96797492694328	186310052658621	189840409119787	Female GD45 vs GD60 (DOWN)	N/A	N/A	N/A
ENSSSCG00000010457	737261688367063	289251174270295	96721981652194	187077347914751	190384418303986	Female GD45 vs GD60 (UP)	N/A	N/A	N/A
ENSSSCG00000003909	454512973658254	684245962428901	967074224369932	187225657330204	190384418303986	Female GD45 vs GD60 (UP)	N/A	N/A	N/A
ENSSSCG00000035420	469232000525079	593937489462831	96706840454848	187231588246556	190384418303986	Female GD45 vs GD60 (UP)	Common DE in brain of both males and females during development from GD45 to GD60	Common DE in brain of both males and females during development from GD60 to GD90	Common DE in brain of both males and females during development from GD45 to GD60 and aslo from GD60 to GD90
ENSSSCG00000014891	-526082565413414	591019710329701	96659861687328	187710972393508	190679126911558	Female GD45 vs GD60 (DOWN)	Common DE in brain of both males and females during development from GD45 to GD60	Common DE in brain of both males and females during development from GD60 to GD90	Common DE in brain of both males and females during development from GD45 to GD60 and aslo from GD60 to GD90
ENSSSCG00000000601	-417150908730304	662106892065774	966530831457142	187780245112441	190679126911558	Female GD45 vs GD60 (DOWN)	N/A	N/A	N/A
ENSSSCG00000036933	-533460906620924	433968427185453	965876854499552	1884499036111	191146161771685	Female GD45 vs GD60 (DOWN)	N/A	N/A	N/A
ENSSSCG00000005604	473803525341148	593186639795715	965744546817344	188585677995184	191146161771685	Female GD45 vs GD60 (UP)	N/A	N/A	N/A
ENSSSCG00000011065	995738968557083	166501849669013	965701987318751	188629373704377	191146161771685	Female GD45 vs GD60 (UP)	Common DE in brain of both males and females during development from GD45 to GD60	Common DE in brain of both males and females during development from GD60 to GD90	Common DE in brain of both males and females during development from GD45 to GD60 and aslo from GD60 to GD90
ENSSSCG00000002755	-975100722014055	231823378933779	965436077890978	188902614576437	191291486128468	Female GD45 vs GD60 (DOWN)	N/A	N/A	N/A
ENSSSCG00000008217	-138829130961405	148708461420276	964595789314074	189768710919314	192036551283323	Female GD45 vs GD60 (DOWN)	Common DE in brain of both males and females during development from GD45 to GD60	N/A	N/A
ENSSSCG00000017393	-524431722873293	562686588062598	963957081235321	190429727347041	192573205403658	Female GD45 vs GD60 (DOWN)	N/A	N/A	N/A
ENSSSCG00000004245	-552441143331959	426854900051196	963226661151604	191188520398096	193207932753466	Female GD45 vs GD60 (DOWN)	N/A	N/A	N/A
ENSSSCG00000001928	-535469256511902	498372477401873	962633755621982	19180671040205	193699799250432	Female GD45 vs GD60 (DOWN)	Common DE in brain of both males and females during development from GD45 to GD60	Common DE in brain of both males and females during development from GD60 to GD90	Common DE in brain of both males and females during development from GD45 to GD60 and aslo from GD60 to GD90
ENSSSCG00000032332	493082656937306	464723456368067	962266419697204	19219072755727	193954669851289	Female GD45 vs GD60 (UP)	N/A	N/A	N/A
ENSSSCG00000003861	739943670494898	292283282326181	96211153706259	192352877126255	193985440902002	Female GD45 vs GD60 (UP)	N/A	N/A	N/A
ENSSSCG00000014565	157912228330095	2836744082788	961850884822182	19262607204237	194060535947196	Female GD45 vs GD60 (UP)	Common DE in brain of both males and females during development from GD45 to GD60	N/A	N/A
ENSSSCG00000001807	-407244603375369	794878174551269	961789222726667	192690758850786	194060535947196	Female GD45 vs GD60 (DOWN)	Common DE in brain of both males and females during development from GD45 to GD60	N/A	N/A
ENSSSCG00000032364	557850827771756	592910035716309	961388332565095	193111851209964	194351777030575	Female GD45 vs GD60 (UP)	N/A	N/A	N/A
ENSSSCG00000002528	-455636286703492	558332931243155	960798710677758	193732881763864	194843705113227	Female GD45 vs GD60 (DOWN)	N/A	N/A	N/A
ENSSSCG00000016794	-560899598044081	646096242017917	960263096012891	194298783022663	19527955450586	Female GD45 vs GD60 (DOWN)	N/A	N/A	N/A
ENSSSCG00000047500	-284105181874288	-754421369406959	958873736872285	195774528151356	19662862288903	Female GD45 vs GD60 (DOWN)	N/A	N/A	N/A
ENSSSCG00000027901	-256775770700667	-729889513280407	958292383555772	196395395566561	197117830945348	Female GD45 vs GD60 (DOWN)	N/A	N/A	N/A
ENSSSCG00000046003	-606894224560618	696971551618525	957008019928625	19777414246031	198366522464956	Female GD45 vs GD60 (DOWN)	N/A	N/A	N/A
ENSSSCG00000033657	-113210120151461	21846492083871	956623396902933	198188936367727	198647332547081	Female GD45 vs GD60 (DOWN)	N/A	N/A	N/A
ENSSSCG00000014348	682700657718945	329413551387338	955774364879399	199107693954968	199432546752719	Female GD45 vs GD60 (UP)	N/A	N/A	N/A
ENSSSCG00000016113	-105142190366378	484780955592374	954564881358831	20042396736783	200614587988967	Female GD45 vs GD60 (DOWN)	N/A	N/A	N/A
ENSSSCG00000000764	730014544713342	333809810356379	952507973546971	202682781956083	202737821408074	Female GD45 vs GD60 (UP)	N/A	N/A	N/A
ENSSSCG00000012257	387943634526331	606337355861666	951423553490736	203884023139814	203593630969078	Female GD45 vs GD60 (UP)	N/A	N/A	N/A
ENSSSCG00000037099	970567856265874	10457777826173	951407355763624	203902020409867	203593630969078	Female GD45 vs GD60 (UP)	N/A	N/A	N/A
ENSSSCG00000017072	-444535358115525	596951113679304	951338376933613	203978680721673	203593630969078	Female GD45 vs GD60 (DOWN)	Common DE in brain of both males and females during development from GD45 to GD60	Common DE in brain of both males and females during development from GD60 to GD90	Common DE in brain of both males and females during development from GD45 to GD60 and aslo from GD60 to GD90
ENSSSCG00000038308	572392706271259	721521856333004	951124451351482	204216614965607	203593630969078	Female GD45 vs GD60 (UP)	N/A	N/A	N/A
ENSSSCG00000041972	547155693872957	480896471707816	951084554411166	204261020627955	203593630969078	Female GD45 vs GD60 (UP)	N/A	N/A	N/A
ENSSSCG00000030303	-533940302328734	69149609839352	950902691090461	204463560245441	203593630969078	Female GD45 vs GD60 (DOWN)	N/A	N/A	N/A
ENSSSCG00000040554	619504295588842	601515314956465	950701762709813	204687569249366	203593630969078	Female GD45 vs GD60 (UP)	N/A	N/A	N/A
ENSSSCG00000038730	-542624213089786	556514961946715	950662330232812	204731560534063	203593630969078	Female GD45 vs GD60 (DOWN)	Common DE in brain of both males and females during development from GD45 to GD60	Common DE in brain of both males and females during development from GD60 to GD90	Common DE in brain of both males and females during development from GD45 to GD60 and aslo from GD60 to GD90
ENSSSCG00000025768	-515167357842145	11161252394985	950544862157186	204862665976287	203593630969078	Female GD45 vs GD60 (DOWN)	N/A	N/A	N/A
ENSSSCG00000015109	102255638918752	157873306177091	950493378086293	204920153880238	203593630969078	Female GD45 vs GD60 (UP)	N/A	N/A	N/A
ENSSSCG00000012785	-410596245013747	873270576249607	948970419987422	206628131587727	2051522163621	Female GD45 vs GD60 (DOWN)	Common DE in brain of both males and females during development from GD45 to GD60	Common DE in brain of both males and females during development from GD60 to GD90	Common DE in brain of both males and females during development from GD45 to GD60 and aslo from GD60 to GD90
ENSSSCG00000008245	671510087084948	106150572691084	948262361948163	207427118331149	205806812221626	Female GD45 vs GD60 (UP)	N/A	N/A	N/A
ENSSSCG00000011833	-609479574419853	537968691925647	94772401922004	208036690897292	206272718955633	Female GD45 vs GD60 (DOWN)	N/A	N/A	N/A
ENSSSCG00000002026	517526755985753	512436087652617	944427961301614	211808677123108	209871489491048	Female GD45 vs GD60 (UP)	N/A	N/A	N/A
ENSSSCG00000012411	678591017543711	299672191675248	944302666604118	211953424109047	209873773576795	Female GD45 vs GD60 (UP)	N/A	N/A	N/A
ENSSSCG00000047099	11310730721449	15936603425679	943846439032647	212481330258553	21025519946471	Female GD45 vs GD60 (UP)	N/A	N/A	N/A
ENSSSCG00000009906	415467996348999	621550169255868	943093010466256	213356052173845	210979065283855	Female GD45 vs GD60 (UP)	N/A	N/A	N/A
ENSSSCG00000001819	-511668399012644	749406716199778	942758470594008	213745619065444	211222531945691	Female GD45 vs GD60 (DOWN)	N/A	N/A	N/A
ENSSSCG00000031170	645303227502442	457601216112929	942548586050998	213990394803934	211322686128764	Female GD45 vs GD60 (UP)	N/A	N/A	N/A
ENSSSCG00000014581	-442832770680762	842150466450615	942244735922469	214345260749612	211531351097441	Female GD45 vs GD60 (DOWN)	N/A	N/A	N/A
ENSSSCG00000009221	-183336867150667	-363823607158639	941826915216832	21483420755031	211871968811664	Female GD45 vs GD60 (DOWN)	Common DE in brain of both males and females during development from GD45 to GD60	N/A	N/A
ENSSSCG00000013602	420379633750965	842570713200658	941544362669475	215165500337621	212056754647124	Female GD45 vs GD60 (UP)	N/A	N/A	N/A
ENSSSCG00000016052	-655724251962949	420275271154279	941259317229096	215500241073777	212244689303544	Female GD45 vs GD60 (DOWN)	N/A	N/A	N/A
ENSSSCG00000004192	-493452787285464	552078820238832	940647461107796	216220553998615	212613059398936	Female GD45 vs GD60 (DOWN)	Common DE in brain of both males and females during development from GD45 to GD60	Common DE in brain of both males and females during development from GD60 to GD90	Common DE in brain of both males and females during development from GD45 to GD60 and aslo from GD60 to GD90
ENSSSCG00000032835	433065760957975	6887405590689	940561483603899	216321967253752	212613059398936	Female GD45 vs GD60 (UP)	N/A	N/A	N/A
ENSSSCG00000025106	656510023718675	358705135008412	940475533901618	216423395935481	212613059398936	Female GD45 vs GD60 (UP)	Common DE in brain of both males and females during development from GD45 to GD60	N/A	N/A
ENSSSCG00000029200	-469478163501546	792783026692191	940439319584056	21646614665686	212613059398936	Female GD45 vs GD60 (DOWN)	N/A	N/A	N/A
ENSSSCG00000004518	108455150256572	126355315340434	940329562504628	216595766362022	212613059398936	Female GD45 vs GD60 (UP)	N/A	N/A	N/A
ENSSSCG00000010762	462751623714649	919869159864036	939982513779984	217006138360477	2128740640881	Female GD45 vs GD60 (UP)	N/A	N/A	N/A
ENSSSCG00000021560	516853037882749	731282887892143	939515068346065	217560121632988	21320397262613	Female GD45 vs GD60 (UP)	Common DE in brain of both males and females during development from GD45 to GD60	Common DE in brain of both males and females during development from GD60 to GD90	Common DE in brain of both males and females during development from GD45 to GD60 and aslo from GD60 to GD90
ENSSSCG00000027718	555274907164334	400220905788373	9393334127905	217775793783322	21320397262613	Female GD45 vs GD60 (UP)	N/A	N/A	N/A
ENSSSCG00000004032	-7953847592538	223321851440895	939332770436003	217776556808962	21320397262613	Female GD45 vs GD60 (DOWN)	N/A	N/A	N/A
ENSSSCG00000031115	910997383899214	209965002056423	938688770154902	218542903153193	213812160362493	Female GD45 vs GD60 (UP)	N/A	N/A	N/A
ENSSSCG00000006928	-633120599293862	695947214319884	937959000530016	219414619791016	21442452695536	Female GD45 vs GD60 (DOWN)	N/A	N/A	N/A
ENSSSCG00000012020	-582610389132549	574076659003694	937921190977228	219459879631249	21442452695536	Female GD45 vs GD60 (DOWN)	N/A	N/A	N/A
ENSSSCG00000008239	872126405971829	348938766645582	937657659848373	219775602106144	214590703872228	Female GD45 vs GD60 (UP)	N/A	N/A	N/A
ENSSSCG00000017623	489024174146991	596664998311179	936693415084169	220934743954691	215579636915789	Female GD45 vs GD60 (UP)	N/A	N/A	N/A
ENSSSCG00000011387	-50507299998324	638086941521746	936525109613241	221137702770059	215634871781208	Female GD45 vs GD60 (DOWN)	N/A	N/A	N/A
ENSSSCG00000015830	-165610293678557	330555575563573	936338900858714	221362471449315	215711286662316	Female GD45 vs GD60 (DOWN)	Common DE in brain of both males and females during development from GD45 to GD60	N/A	N/A
ENSSSCG00000036022	621301299612829	455182532339136	935834048822674	22197303431012	216074219363027	Female GD45 vs GD60 (UP)	N/A	N/A	N/A
ENSSSCG00000011782	-621836368886057	653121968945403	935788493523566	222028212376559	216074219363027	Female GD45 vs GD60 (DOWN)	N/A	N/A	N/A
ENSSSCG00000001242	-392900010445138	871162900496757	934717633060357	223329288794268	217196946606914	Female GD45 vs GD60 (DOWN)	N/A	N/A	N/A
ENSSSCG00000049113	-155907800398734	117407979967315	934536315252229	223550351103176	217268527252916	Female GD45 vs GD60 (DOWN)	N/A	N/A	N/A
ENSSSCG00000000097	576320947252973	661159750234101	93425406332763	223894913875223	217459964471822	Female GD45 vs GD60 (UP)	Common DE in brain of both males and females during development from GD45 to GD60	Common DE in brain of both males and females during development from GD60 to GD90	Common DE in brain of both males and females during development from GD45 to GD60 and aslo from GD60 to GD90
ENSSSCG00000006277	72035895267853	201990505685985	932941044356357	225504895274268	218879389128528	Female GD45 vs GD60 (UP)	N/A	N/A	N/A
ENSSSCG00000025270	-4815425091075	47791186205757	931976346076501	226695257027998	219889922123142	Female GD45 vs GD60 (DOWN)	N/A	N/A	N/A
ENSSSCG00000016579	-435380736659176	615746094422596	931513400262875	227268757206518	220301175571108	Female GD45 vs GD60 (DOWN)	N/A	N/A	N/A
ENSSSCG00000040073	527515482753984	419085953429087	931252908613869	227592102763093	220469562268995	Female GD45 vs GD60 (UP)	Common DE in brain of both males and females during development from GD45 to GD60	Common DE in brain of both males and females during development from GD60 to GD90	Common DE in brain of both males and females during development from GD45 to GD60 and aslo from GD60 to GD90
ENSSSCG00000007789	-181448164439609	333787175713032	929996801250753	229157859176702	221840466301546	Female GD45 vs GD60 (DOWN)	N/A	N/A	N/A
ENSSSCG00000025822	472682086207245	801741500661442	929080840034851	230306504520679	222743122728569	Female GD45 vs GD60 (UP)	N/A	N/A	N/A
ENSSSCG00000017707	44579505412027	669503728011064	929012338397512	230392642214158	222743122728569	Female GD45 vs GD60 (UP)	N/A	N/A	N/A
ENSSSCG00000016885	-912730400894035	199639435491771	928804839537134	230653762098575	22279672304759	Female GD45 vs GD60 (DOWN)	N/A	N/A	N/A
ENSSSCG00000002724	-472534554599811	608058420827547	928728020452078	230750508599581	22279672304759	Female GD45 vs GD60 (DOWN)	N/A	N/A	N/A
ENSSSCG00000008176	-672655290143685	313370463515001	927930629849256	231757182913379	223622156715503	Female GD45 vs GD60 (DOWN)	N/A	N/A	N/A
ENSSSCG00000014112	-184799434749893	209743167280598	927012306719041	232922051900455	224599051878358	Female GD45 vs GD60 (DOWN)	N/A	N/A	N/A
ENSSSCG00000026499	-96491937317868	295956340571877	926629159662995	233409818570515	224922188804314	Female GD45 vs GD60 (DOWN)	N/A	N/A	N/A
ENSSSCG00000016802	-68681471056305	562680180191074	926416896036832	233680487477897	225035836764662	Female GD45 vs GD60 (DOWN)	N/A	N/A	N/A
ENSSSCG00000016432	-459973933677322	697110658534766	926239023132643	233907548133239	225107368660688	Female GD45 vs GD60 (DOWN)	N/A	N/A	N/A
ENSSSCG00000033688	-415476930840564	629209482876139	925776044797931	234499605493576	225529842515819	Female GD45 vs GD60 (DOWN)	N/A	N/A	N/A
ENSSSCG00000013503	593685567155574	446264103715906	925643766759777	23466904194442	225545574951668	Female GD45 vs GD60 (UP)	Common DE in brain of both males and females during development from GD45 to GD60	N/A	N/A
ENSSSCG00000034569	-8208799602422	417923931433004	925127694091232	235331273841036	225948329093112	Female GD45 vs GD60 (DOWN)	Common DE in brain of both males and females during development from GD45 to GD60	Common DE in brain of both males and females during development from GD60 to GD90	Common DE in brain of both males and females during development from GD45 to GD60 and aslo from GD60 to GD90
ENSSSCG00000023562	706045383906446	548234782152598	925078273026229	235394791066871	225948329093112	Female GD45 vs GD60 (UP)	N/A	N/A	N/A
ENSSSCG00000010981	807831111224862	398704243620925	924144882892097	236597680113893	226955092369668	Female GD45 vs GD60 (UP)	N/A	N/A	N/A
ENSSSCG00000014881	618121157335344	445913007738097	923095134558427	237957977462648	228111440464194	Female GD45 vs GD60 (UP)	N/A	N/A	N/A
ENSSSCG00000008428	53886627236415	453888936603892	922032165155631	239343494237796	22929044499998	Female GD45 vs GD60 (UP)	N/A	N/A	N/A
ENSSSCG00000023324	-157396708799767	528065200013193	921763411292822	239695093393715	229478070569395	Female GD45 vs GD60 (DOWN)	N/A	N/A	N/A
ENSSSCG00000044013	135143861736508	73267322751867	921031086886972	240655824201235	23024824115461	Female GD45 vs GD60 (UP)	Common DE in brain of both males and females during development from GD45 to GD60	N/A	N/A
ENSSSCG00000036377	-311033331765999	454899403947573	920630962681424	241182393877528	230602296650973	Female GD45 vs GD60 (DOWN)	N/A	N/A	N/A
ENSSSCG00000009448	774478420348912	188113567915376	920459488245143	241408414643592	230668714744402	Female GD45 vs GD60 (UP)	N/A	N/A	N/A
ENSSSCG00000034259	-420386629073145	658727881413375	920152974468797	241812966638264	230905524980439	Female GD45 vs GD60 (DOWN)	Common DE in brain of both males and females during development from GD45 to GD60	Common DE in brain of both males and females during development from GD60 to GD90	Common DE in brain of both males and females during development from GD45 to GD60 and aslo from GD60 to GD90
ENSSSCG00000012862	-446596014461952	639735181888088	919897413573908	242150794386192	231078355212834	Female GD45 vs GD60 (DOWN)	Common DE in brain of both males and females during development from GD45 to GD60	N/A	N/A
ENSSSCG00000006775	492231830784679	600851538721922	919753672327562	242341017358279	231110197395267	Female GD45 vs GD60 (UP)	Common DE in brain of both males and females during development from GD45 to GD60	Common DE in brain of both males and females during development from GD60 to GD90	Common DE in brain of both males and females during development from GD45 to GD60 and aslo from GD60 to GD90
ENSSSCG00000003021	-805251435651342	706692471715694	919307184211471	242932854307915	231524752611437	Female GD45 vs GD60 (DOWN)	N/A	N/A	N/A
ENSSSCG00000007555	144164883520561	35579660691523	918617642826834	243849750715827	23223649733751	Female GD45 vs GD60 (UP)	Common DE in brain of both males and females during development from GD45 to GD60	N/A	N/A
ENSSSCG00000027898	-556844574812424	749408908874724	918508720036326	243994908292701	23223649733751	Female GD45 vs GD60 (DOWN)	N/A	N/A	N/A
ENSSSCG00000027952	-367294527820015	716383153483887	917190582654749	245758511012918	233764099500603	Female GD45 vs GD60 (DOWN)	Common DE in brain of both males and females during development from GD45 to GD60	N/A	N/A
ENSSSCG00000011762	61074389877581	314618284586448	916218453566185	247067455673011	234857541412009	Female GD45 vs GD60 (UP)	N/A	N/A	N/A
ENSSSCG00000032074	132294350495385	321839154835039	915680392073045	247794979959576	235397242728845	Female GD45 vs GD60 (UP)	N/A	N/A	N/A
ENSSSCG00000031970	-767992921082642	275193617345433	915494788621572	248046442323349	235484296468571	Female GD45 vs GD60 (DOWN)	Common DE in brain of both males and females during development from GD45 to GD60	N/A	N/A
ENSSSCG00000007338	-512351740952911	855509056559329	91492201749989	248824087655771	236070451224735	Female GD45 vs GD60 (DOWN)	N/A	N/A	N/A
ENSSSCG00000035456	-418618480606756	67969602470717	914690216928482	24913950373207	236217596395645	Female GD45 vs GD60 (DOWN)	N/A	N/A	N/A
ENSSSCG00000039996	-90091127569363	702766134729229	913868741558202	250260574028486	237127929114837	Female GD45 vs GD60 (DOWN)	Common DE in brain of both males and females during development from GD45 to GD60	Common DE in brain of both males and females during development from GD60 to GD90	Common DE in brain of both males and females during development from GD45 to GD60 and aslo from GD60 to GD90
ENSSSCG00000040715	-61343539702018	44302220702952	913475519174736	250799016579916	237485392692061	Female GD45 vs GD60 (DOWN)	N/A	N/A	N/A
ENSSSCG00000000185	575052500464867	410136980155255	913308631471383	251027892503301	237549452032347	Female GD45 vs GD60 (UP)	N/A	N/A	N/A
ENSSSCG00000030125	450537627565364	725645396864131	912128178147461	252652874069493	238933725708595	Female GD45 vs GD60 (UP)	N/A	N/A	N/A
ENSSSCG00000009320	-597697652005764	483150807583765	911265723407253	253846853310884	239811923575481	Female GD45 vs GD60 (DOWN)	N/A	N/A	N/A
ENSSSCG00000022636	-385947295773479	570963551932936	911222373067234	253907018309861	239811923575481	Female GD45 vs GD60 (DOWN)	N/A	N/A	N/A
ENSSSCG00000040031	-100214633277292	325851609124375	910088831354845	255485384266807	24114808787874	Female GD45 vs GD60 (DOWN)	N/A	N/A	N/A
ENSSSCG00000039991	508120512983936	40995087867085	909842146456333	255830190613082	241318951888166	Female GD45 vs GD60 (UP)	N/A	N/A	N/A
ENSSSCG00000027486	58433849818638	428305748885784	909723674753991	255995953509376	241320817594827	Female GD45 vs GD60 (UP)	Common DE in brain of both males and females during development from GD45 to GD60	Common DE in brain of both males and females during development from GD60 to GD90	Common DE in brain of both males and females during development from GD45 to GD60 and aslo from GD60 to GD90
ENSSSCG00000005382	57162432452383	520217618016299	909537760598161	256256300150671	241411785576725	Female GD45 vs GD60 (UP)	N/A	N/A	N/A
ENSSSCG00000024613	-802002386259948	331568845842584	909037018413189	256958856763064	241918964571692	Female GD45 vs GD60 (DOWN)	N/A	N/A	N/A
ENSSSCG00000000915	652572653890701	563827631898712	908596030501696	257579195276977	242348139413217	Female GD45 vs GD60 (UP)	Common DE in brain of both males and females during development from GD45 to GD60	N/A	N/A
ENSSSCG00000016722	-419450698980944	518377694465984	907177544528304	25958491062319	244079392030765	Female GD45 vs GD60 (DOWN)	N/A	N/A	N/A
ENSSSCG00000000983	-859069018427561	220429700346241	906684264685184	260286109216489	244582623290545	Female GD45 vs GD60 (DOWN)	N/A	N/A	N/A
ENSSSCG00000034348	-585757123048969	811146374371799	906118170835401	261093182940553	245184637185857	Female GD45 vs GD60 (DOWN)	N/A	N/A	N/A
ENSSSCG00000016170	733520889218838	330951939919272	90591031571576	261390156901775	245272167041395	Female GD45 vs GD60 (UP)	N/A	N/A	N/A
ENSSSCG00000004578	506485114656899	577885666385639	905819983979623	261519325656327	245272167041395	Female GD45 vs GD60 (UP)	N/A	N/A	N/A
ENSSSCG00000026064	706493161605757	41502493601735	9048114310034	262965901642377	246471984401958	Female GD45 vs GD60 (UP)	N/A	N/A	N/A
ENSSSCG00000024665	-443816936092182	675974261991051	904587293693579	263288485330641	246617453455923	Female GD45 vs GD60 (DOWN)	N/A	N/A	N/A
ENSSSCG00000006132	-109942563513527	361908046584469	904426696965049	263519866933408	246677364637664	Female GD45 vs GD60 (DOWN)	N/A	N/A	N/A
ENSSSCG00000008018	-403801958471802	877208956642511	904062954385907	264044696842152	247011718303001	Female GD45 vs GD60 (DOWN)	N/A	N/A	N/A
ENSSSCG00000014311	-187108224088233	151067288272782	903905530340761	26427216671071	247067646212919	Female GD45 vs GD60 (DOWN)	N/A	N/A	N/A
ENSSSCG00000013614	-746475270054321	332662302083673	903451378197164	264929509278794	247525135682546	Female GD45 vs GD60 (DOWN)	N/A	N/A	N/A
ENSSSCG00000009733	-502904151713322	587392550467066	903261079984214	265205441328576	247625917144185	Female GD45 vs GD60 (DOWN)	N/A	N/A	N/A
ENSSSCG00000017204	-634612487247041	495224374251111	903138352187229	26538355114374	247635290851924	Female GD45 vs GD60 (DOWN)	Common DE in brain of both males and females during development from GD45 to GD60	Common DE in brain of both males and females during development from GD60 to GD90	Common DE in brain of both males and females during development from GD45 to GD60 and aslo from GD60 to GD90
ENSSSCG00000039858	-140978320841167	482634096241934	902736262731669	265967938206214	2480235190842	Female GD45 vs GD60 (DOWN)	N/A	N/A	N/A
ENSSSCG00000010726	431864468242207	68484393599941	902254386414951	266670006892018	248520928624098	Female GD45 vs GD60 (UP)	N/A	N/A	N/A
ENSSSCG00000010509	-944635326145281	274064691605954	902011547979232	267024522533358	248694014855025	Female GD45 vs GD60 (DOWN)	Common DE in brain of both males and females during development from GD45 to GD60	N/A	N/A
ENSSSCG00000001095	742600786980903	325377586158246	901528996275812	267730412206977	249193928834972	Female GD45 vs GD60 (UP)	Common DE in brain of both males and females during development from GD45 to GD60	Common DE in brain of both males and females during development from GD60 to GD90	Common DE in brain of both males and females during development from GD45 to GD60 and aslo from GD60 to GD90
ENSSSCG00000017790	-145286379865263	293901224540033	900858156198473	268714884034066	249952342257444	Female GD45 vs GD60 (DOWN)	N/A	N/A	N/A
ENSSSCG00000003059	610641287772393	644629031004025	900229361979217	269640989600558	250602275655951	Female GD45 vs GD60 (UP)	N/A	N/A	N/A
ENSSSCG00000038192	-124689279975142	400039046514531	900100461053912	269831238345646	250602275655951	Female GD45 vs GD60 (DOWN)	N/A	N/A	N/A
ENSSSCG00000029268	163888049468708	155075718678684	900037741446035	269923857381562	250602275655951	Female GD45 vs GD60 (UP)	N/A	N/A	N/A
ENSSSCG00000006366	573001853664761	535210715261203	899026802780305	271421187535636	251833739115243	Female GD45 vs GD60 (UP)	N/A	N/A	N/A
ENSSSCG00000036512	538483676063686	404001871132022	898849546850106	271684594043707	251919497082441	Female GD45 vs GD60 (UP)	N/A	N/A	N/A
ENSSSCG00000033526	-577368038687897	396182230636162	897988169497898	272968321249306	25295064435769	Female GD45 vs GD60 (DOWN)	N/A	N/A	N/A
ENSSSCG00000007943	543932363472845	507002548665951	897673441951237	273438900533042	253147768132584	Female GD45 vs GD60 (UP)	N/A	N/A	N/A
ENSSSCG00000025116	56932124470195	53410207011914	897616138704505	27352466870305	253147768132584	Female GD45 vs GD60 (UP)	Common DE in brain of both males and females during development from GD45 to GD60	Common DE in brain of both males and females during development from GD60 to GD90	Common DE in brain of both males and females during development from GD45 to GD60 and aslo from GD60 to GD90
ENSSSCG00000032423	-483510862528703	800186982619989	897160165260491	274208117456953	253620992003186	Female GD45 vs GD60 (DOWN)	N/A	N/A	N/A
ENSSSCG00000002998	582157900104357	580842110504046	895921544874417	276073424761665	255079638092047	Female GD45 vs GD60 (UP)	Common DE in brain of both males and females during development from GD45 to GD60	Common DE in brain of both males and females during development from GD60 to GD90	Common DE in brain of both males and females during development from GD45 to GD60 and aslo from GD60 to GD90
ENSSSCG00000009357	-111875270968144	300009342459174	895883175778782	27613141221448	255079638092047	Female GD45 vs GD60 (DOWN)	N/A	N/A	N/A
ENSSSCG00000010724	176192822401788	-663041425361592	895329662829875	276969317244656	255633236277529	Female GD45 vs GD60 (UP)	N/A	N/A	N/A
ENSSSCG00000040359	-507857477643529	732442569514207	895258192493748	277077696711833	255633236277529	Female GD45 vs GD60 (DOWN)	N/A	N/A	N/A
ENSSSCG00000004078	-122454717874316	257809743781177	894678453471052	277958420930308	256285317521099	Female GD45 vs GD60 (DOWN)	N/A	N/A	N/A
ENSSSCG00000007478	-450987242733531	971976292313827	893734162115962	279399054060496	257452511727789	Female GD45 vs GD60 (DOWN)	Common DE in brain of both males and females during development from GD45 to GD60	N/A	N/A
ENSSSCG00000017494	-213650144370125	-122458070741912	892569666672784	281186081523622	258937232823066	Female GD45 vs GD60 (DOWN)	Common DE in brain of both males and females during development from GD45 to GD60	Common DE in brain of both males and females during development from GD60 to GD90	Common DE in brain of both males and females during development from GD45 to GD60 and aslo from GD60 to GD90
ENSSSCG00000009370	-468589278924617	497508026661598	892357334683684	281513173898224	259076521187785	Female GD45 vs GD60 (DOWN)	N/A	N/A	N/A
ENSSSCG00000007855	488589675297803	462023558861752	891879823201011	282250181289497	259592644888855	Female GD45 vs GD60 (UP)	N/A	N/A	N/A
ENSSSCG00000030318	47975899430361	537791963984017	891330365232109	283100658306253	260212420429466	Female GD45 vs GD60 (UP)	N/A	N/A	N/A
ENSSSCG00000032063	-545693085193909	550119756710527	891130578730044	283410542081219	260334845824481	Female GD45 vs GD60 (DOWN)	N/A	N/A	N/A
ENSSSCG00000007547	-389101345808619	827863130028302	890945917162287	283697272295397	260435863551425	Female GD45 vs GD60 (DOWN)	N/A	N/A	N/A
ENSSSCG00000014447	-470519418758727	717254569619886	89080247724493	283920199553323	260478220437028	Female GD45 vs GD60 (DOWN)	N/A	N/A	N/A
ENSSSCG00000015607	67786143070941	2982664892678	890344435519669	284633257238332	260878416423396	Female GD45 vs GD60 (UP)	Common DE in brain of both males and females during development from GD45 to GD60	Common DE in brain of both males and females during development from GD60 to GD90	Common DE in brain of both males and females during development from GD45 to GD60 and aslo from GD60 to GD90
ENSSSCG00000022569	-472754376885919	767282492914975	890294868937421	284710529122316	260878416423396	Female GD45 vs GD60 (DOWN)	Common DE in brain of both males and females during development from GD45 to GD60	Common DE in brain of both males and females during development from GD60 to GD90	Common DE in brain of both males and females during development from GD45 to GD60 and aslo from GD60 to GD90
ENSSSCG00000040147	104809748406832	145465300574968	889611077041698	28577870416432	261694433011628	Female GD45 vs GD60 (UP)	N/A	N/A	N/A
ENSSSCG00000005659	-389262273791704	62666178723437	889435937040107	286052950582894	261705125891553	Female GD45 vs GD60 (DOWN)	N/A	N/A	N/A
ENSSSCG00000007089	510592464576885	453616639848008	889376794222686	286145620884548	261705125891553	Female GD45 vs GD60 (UP)	N/A	N/A	N/A
ENSSSCG00000024814	-151886744278432	697731925834298	888215557404617	287971340876783	263211522114052	Female GD45 vs GD60 (DOWN)	Common DE in brain of both males and females during development from GD45 to GD60	Common DE in brain of both males and females during development from GD60 to GD90	Common DE in brain of both males and females during development from GD45 to GD60 and aslo from GD60 to GD90
ENSSSCG00000009129	961571323504874	21107106206834	88741103980505	289243153347465	264207596517594	Female GD45 vs GD60 (UP)	N/A	N/A	N/A
ENSSSCG00000008055	565779690382892	463223909862489	887299612746054	289419750766525	264207596517594	Female GD45 vs GD60 (UP)	Common DE in brain of both males and females during development from GD45 to GD60	N/A	N/A
ENSSSCG00000015839	-397030066237446	515065763682404	88707193432188	289780932067878	264373514123103	Female GD45 vs GD60 (DOWN)	N/A	N/A	N/A
ENSSSCG00000035988	206785359153181	-811149543099465	886677798508588	290407258264479	26478097421218	Female GD45 vs GD60 (UP)	N/A	N/A	N/A
ENSSSCG00000017885	-573273720520336	468295078471621	886427429232303	290805837195194	26479930924169	Female GD45 vs GD60 (DOWN)	N/A	N/A	N/A
ENSSSCG00000033189	-538746040988252	520540142521399	886399169688819	290850860259816	26479930924169	Female GD45 vs GD60 (DOWN)	N/A	N/A	N/A
ENSSSCG00000035617	758722414655698	256369836216496	886225581376194	291127576270684	26479930924169	Female GD45 vs GD60 (UP)	Common DE in brain of both males and females during development from GD45 to GD60	N/A	N/A
ENSSSCG00000013093	-518106096741421	390783274952835	886102009549318	291324724240101	26479930924169	Female GD45 vs GD60 (DOWN)	N/A	N/A	N/A
ENSSSCG00000040461	605507216536712	442017299138121	886101230646221	291325967341373	26479930924169	Female GD45 vs GD60 (UP)	Common DE in brain of both males and females during development from GD45 to GD60	N/A	N/A
ENSSSCG00000003628	667340465142344	333444131341434	885702809035671	291962540619128	26521430785957	Female GD45 vs GD60 (UP)	Common DE in brain of both males and females during development from GD45 to GD60	Common DE in brain of both males and females during development from GD60 to GD90	Common DE in brain of both males and females during development from GD45 to GD60 and aslo from GD60 to GD90
ENSSSCG00000007337	560404196378431	525598508915834	885032807310499	293036215053885	266025606445098	Female GD45 vs GD60 (UP)	N/A	N/A	N/A
ENSSSCG00000006384	11805497225423	252165029001896	884900160607889	29324925587123	266048814035126	Female GD45 vs GD60 (UP)	Common DE in brain of both males and females during development from GD45 to GD60	N/A	N/A
ENSSSCG00000011455	-669027606164281	441388073659711	884792106786913	293422914895534	266048814035126	Female GD45 vs GD60 (DOWN)	N/A	N/A	N/A
ENSSSCG00000031141	-179458787171674	179978363437102	884555036968461	293804288459632	26623077405684	Female GD45 vs GD60 (DOWN)	N/A	N/A	N/A
ENSSSCG00000006145	698965324692684	342228946314739	883666756690708	295237745710651	267365270147555	Female GD45 vs GD60 (UP)	N/A	N/A	N/A
ENSSSCG00000003168	917719679959385	203689932586041	883387426028032	295689980621108	267597291289918	Female GD45 vs GD60 (UP)	N/A	N/A	N/A
ENSSSCG00000028022	431709235861808	667843789502039	883233539858123	295939422078293	267597291289918	Female GD45 vs GD60 (UP)	Common DE in brain of both males and females during development from GD45 to GD60	N/A	N/A
ENSSSCG00000014197	-391485091471494	598679159695337	883172260968568	296038811458237	267597291289918	Female GD45 vs GD60 (DOWN)	N/A	N/A	N/A
ENSSSCG00000017626	412607345670057	75975305592953	882094311195815	297792713270649	269017647904951	Female GD45 vs GD60 (UP)	N/A	N/A	N/A
ENSSSCG00000021084	-886059944114886	41535090589354	881820022955017	298240682203643	269257243357137	Female GD45 vs GD60 (DOWN)	N/A	N/A	N/A
ENSSSCG00000033424	525475048227505	4245520024799	881022810665266	299546583423746	270126803892222	Female GD45 vs GD60 (UP)	N/A	N/A	N/A
ENSSSCG00000038304	355294891691445	727181093330386	88100823382938	299570515515061	270126803892222	Female GD45 vs GD60 (UP)	Common DE in brain of both males and females during development from GD45 to GD60	N/A	N/A
ENSSSCG00000015111	-398512159477702	631931973508578	880887181436344	299769333078552	270140755570604	Female GD45 vs GD60 (DOWN)	N/A	N/A	N/A
ENSSSCG00000038257	-182367439003326	-167570823346367	880701986067133	300073759087236	270249802346659	Female GD45 vs GD60 (DOWN)	N/A	N/A	N/A
ENSSSCG00000033337	-59321573874357	577492326836803	880032184472932	301177410097591	271078067219176	Female GD45 vs GD60 (DOWN)	Common DE in brain of both males and females during development from GD45 to GD60	Common DE in brain of both males and females during development from GD60 to GD90	Common DE in brain of both males and females during development from GD45 to GD60 and aslo from GD60 to GD90
ENSSSCG00000041954	-128451315291052	397768364487452	87927284203462	302433588528674	272042520963461	Female GD45 vs GD60 (DOWN)	N/A	N/A	N/A
ENSSSCG00000004703	-515495567018465	584325121689181	879123945044805	302680531971919	272098533134488	Female GD45 vs GD60 (DOWN)	Common DE in brain of both males and females during development from GD45 to GD60	Common DE in brain of both males and females during development from GD60 to GD90	Common DE in brain of both males and females during development from GD45 to GD60 and aslo from GD60 to GD90
ENSSSCG00000039542	547216339728774	412435111023744	87862269905496	303513347491526	272408820185522	Female GD45 vs GD60 (UP)	N/A	N/A	N/A
ENSSSCG00000022303	-52455413279714	405079268221183	878518407156941	303686919866522	272408820185522	Female GD45 vs GD60 (DOWN)	Common DE in brain of both males and females during development from GD45 to GD60	Common DE in brain of both males and females during development from GD60 to GD90	Common DE in brain of both males and females during development from GD45 to GD60 and aslo from GD60 to GD90
ENSSSCG00000000862	-534579099048925	732609194767794	878491570308561	303731600581918	272408820185522	Female GD45 vs GD60 (DOWN)	N/A	N/A	N/A
ENSSSCG00000004979	-140253189772436	446673871575989	878471373227106	303765231142129	272408820185522	Female GD45 vs GD60 (DOWN)	N/A	N/A	N/A
ENSSSCG00000004283	-231605999417131	-739540572403137	877788497156331	304904530650883	27326419431935	Female GD45 vs GD60 (DOWN)	N/A	N/A	N/A
ENSSSCG00000030112	-102110016548959	268200286098904	877441261260021	305485517450014	273618456784711	Female GD45 vs GD60 (DOWN)	N/A	N/A	N/A
ENSSSCG00000012705	720885102374711	338667288670431	877142056139307	305987042358168	273901159301656	Female GD45 vs GD60 (UP)	Common DE in brain of both males and females during development from GD45 to GD60	N/A	N/A
ENSSSCG00000032558	946120873346482	282540158654876	876764064180598	30662182517193	274302730545429	Female GD45 vs GD60 (UP)	N/A	N/A	N/A
ENSSSCG00000026943	-828686988114674	232344023251738	876534094202852	307008680925677	274482154414984	Female GD45 vs GD60 (DOWN)	Common DE in brain of both males and females during development from GD45 to GD60	N/A	N/A
ENSSSCG00000010613	618326872572682	325980901577311	875992914614828	307921011556242	275130878366869	Female GD45 vs GD60 (UP)	Common DE in brain of both males and females during development from GD45 to GD60	N/A	N/A
ENSSSCG00000028679	-450959830918968	75502816201102	875732451845252	308361085946724	275357105475093	Female GD45 vs GD60 (DOWN)	N/A	N/A	N/A
ENSSSCG00000005250	-570891701721239	774340796778414	875002115081808	309598464187009	276294595477371	Female GD45 vs GD60 (DOWN)	Common DE in brain of both males and females during development from GD45 to GD60	N/A	N/A
ENSSSCG00000033624	-388165825007723	806372784952177	872617299427652	313674200131253	27963849594412	Female GD45 vs GD60 (DOWN)	N/A	N/A	N/A
ENSSSCG00000007005	-168725066930941	208674097943775	872587766797398	313725012756638	27963849594412	Female GD45 vs GD60 (DOWN)	N/A	N/A	N/A
ENSSSCG00000035093	58859206759826	547050509539835	872272832534996	314267396093599	279914730977172	Female GD45 vs GD60 (UP)	N/A	N/A	N/A
ENSSSCG00000023415	2231883959475	-846953331650492	872131545843981	314511031137097	279914730977172	Female GD45 vs GD60 (UP)	Common DE in brain of both males and females during development from GD45 to GD60	N/A	N/A
ENSSSCG00000015002	-525850939564395	789466634199465	872077165543656	314604855774533	279914730977172	Female GD45 vs GD60 (DOWN)	Common DE in brain of both males and females during development from GD45 to GD60	Common DE in brain of both males and females during development from GD60 to GD90	Common DE in brain of both males and females during development from GD45 to GD60 and aslo from GD60 to GD90
ENSSSCG00000003604	-39212116917885	844595673065676	871001885177854	316465935030712	281304562471237	Female GD45 vs GD60 (DOWN)	N/A	N/A	N/A
ENSSSCG00000035251	-755207386725061	228583897256326	870954172211916	31654877465543	281304562471237	Female GD45 vs GD60 (DOWN)	N/A	N/A	N/A
ENSSSCG00000029541	-366720409214077	683283892683408	870783775776011	316844798183648	281397905752735	Female GD45 vs GD60 (DOWN)	N/A	N/A	N/A
ENSSSCG00000029059	344165840845783	7666663123451	870506606573286	317326915209309	281622066803103	Female GD45 vs GD60 (UP)	N/A	N/A	N/A
ENSSSCG00000035689	-48579627413042	575111279486147	87041899117559	317479471263712	281622066803103	Female GD45 vs GD60 (DOWN)	Common DE in brain of both males and females during development from GD45 to GD60	N/A	N/A
ENSSSCG00000030378	397598213751237	670910918036461	870231715485185	317805805909071	281741922037561	Female GD45 vs GD60 (UP)	N/A	N/A	N/A
ENSSSCG00000037999	493774067961718	767436545504724	869753123585099	318641319024764	282312759742085	Female GD45 vs GD60 (UP)	N/A	N/A	N/A
ENSSSCG00000029783	-78629163610063	234392034668628	869433242624254	319201002969202	282638676547369	Female GD45 vs GD60 (DOWN)	N/A	N/A	N/A
ENSSSCG00000016658	794758447071859	278130130965701	868895391719572	320144313878801	28330368292434	Female GD45 vs GD60 (UP)	N/A	N/A	N/A
ENSSSCG00000033450	401786157290106	741543716340821	868747003460613	320405063180605	283364237749282	Female GD45 vs GD60 (UP)	N/A	N/A	N/A
ENSSSCG00000015513	-44631589008604	836940662078231	867416871600429	322752043469104	285268662775871	Female GD45 vs GD60 (DOWN)	Common DE in brain of both males and females during development from GD45 to GD60	N/A	N/A
ENSSSCG00000015627	-186600800970297	-597962654308513	866232807068141	324855988300234	28695612299854	Female GD45 vs GD60 (DOWN)	N/A	N/A	N/A
ENSSSCG00000040879	384444264603667	772456818548166	865706783852329	325795136750977	28761327410958	Female GD45 vs GD60 (UP)	N/A	N/A	N/A
ENSSSCG00000012787	-391173410417903	979202794842254	864971783238815	327112011557505	28860289690349	Female GD45 vs GD60 (DOWN)	N/A	N/A	N/A
ENSSSCG00000010824	-642598480478458	595389816250859	864271170468066	328372310890292	289541449949585	Female GD45 vs GD60 (DOWN)	N/A	N/A	N/A
ENSSSCG00000035690	344798256060424	884206096160597	864094254271595	328691336813361	289618720467682	Female GD45 vs GD60 (UP)	Common DE in brain of both males and females during development from GD45 to GD60	N/A	N/A
ENSSSCG00000016898	951176609725633	133116807811473	864004629340185	328853074075222	289618720467682	Female GD45 vs GD60 (UP)	N/A	N/A	N/A
ENSSSCG00000005222	-41302281866773	64881083961993	863730548439482	32934818288837	289735093182804	Female GD45 vs GD60 (DOWN)	Common DE in brain of both males and females during development from GD45 to GD60	Common DE in brain of both males and females during development from GD60 to GD90	Common DE in brain of both males and females during development from GD45 to GD60 and aslo from GD60 to GD90
ENSSSCG00000001808	-809223909559986	261062352818328	86371377949694	329378499444276	289735093182804	Female GD45 vs GD60 (DOWN)	N/A	N/A	N/A
ENSSSCG00000017866	41979345751952	727473268017086	863536880269207	329698488230465	289843527779694	Female GD45 vs GD60 (UP)	N/A	N/A	N/A
ENSSSCG00000022083	-455060889314044	648469131474701	863145171893549	330408165024471	290294210105578	Female GD45 vs GD60 (DOWN)	N/A	N/A	N/A
ENSSSCG00000011970	-513601436182041	458454010262726	862991691083251	330686656727139	290365744947418	Female GD45 vs GD60 (DOWN)	N/A	N/A	N/A
ENSSSCG00000026344	-869539736084332	530069354035059	862751581760314	331122814959369	290575554235339	Female GD45 vs GD60 (DOWN)	N/A	N/A	N/A
ENSSSCG00000024570	-468386730770462	71130063370818	862277859130425	331985046986436	291158790612985	Female GD45 vs GD60 (DOWN)	N/A	N/A	N/A
ENSSSCG00000038355	11786004120748	241997454731124	861771594065228	332909033008767	291795460580082	Female GD45 vs GD60 (UP)	N/A	N/A	N/A
ENSSSCG00000006066	-573928801587052	554240488939092	861524405244552	333361127407667	292018005423577	Female GD45 vs GD60 (DOWN)	N/A	N/A	N/A
ENSSSCG00000009958	-417770899949821	794016678374182	860321346642301	335570379557428	293778607985689	Female GD45 vs GD60 (DOWN)	Common DE in brain of both males and females during development from GD45 to GD60	Common DE in brain of both males and females during development from GD60 to GD90	Common DE in brain of both males and females during development from GD45 to GD60 and aslo from GD60 to GD90
ENSSSCG00000002987	71316383338901	33053796920043	859888477392618	33636892035533	294131485603289	Female GD45 vs GD60 (UP)	N/A	N/A	N/A
ENSSSCG00000007501	444943033987224	49374283710553	859786166599564	336557941485486	294131485603289	Female GD45 vs GD60 (UP)	N/A	N/A	N/A
ENSSSCG00000038958	-103685160414704	541185500578152	859705495728606	33670705857706	294131485603289	Female GD45 vs GD60 (DOWN)	N/A	N/A	N/A
ENSSSCG00000003362	-545574211269126	527519701848316	859670392244867	336771967023719	294131485603289	Female GD45 vs GD60 (DOWN)	N/A	N/A	N/A
ENSSSCG00000003261	605378889836075	604667421722356	859160617675613	337716005580342	294781257477533	Female GD45 vs GD60 (UP)	N/A	N/A	N/A
ENSSSCG00000014356	-396057327856481	735872092360944	858852084713113	338288676211396	295106296938941	Female GD45 vs GD60 (DOWN)	N/A	N/A	N/A
ENSSSCG00000025588	-38647896804265	745282436446931	857892787113815	34007555054395	296489536196128	Female GD45 vs GD60 (DOWN)	N/A	N/A	N/A
ENSSSCG00000021059	-502077118797622	476213486070794	857658412207449	340513574957434	296695861231392	Female GD45 vs GD60 (DOWN)	N/A	N/A	N/A
ENSSSCG00000007324	-837691755107899	63346039284692	856757842377097	342201996907194	297990793287861	Female GD45 vs GD60 (DOWN)	Common DE in brain of both males and females during development from GD45 to GD60	N/A	N/A
ENSSSCG00000026527	-529965999703606	45625577351754	856073404220175	343490897315548	298936496222521	Female GD45 vs GD60 (DOWN)	N/A	N/A	N/A
ENSSSCG00000016974	-149289681628802	917034881427016	855697990867328	344199952113905	299376747015719	Female GD45 vs GD60 (DOWN)	N/A	N/A	N/A
ENSSSCG00000032433	-590485172465336	370047667918379	855466999737977	344636971468061	299580008118608	Female GD45 vs GD60 (DOWN)	N/A	N/A	N/A
ENSSSCG00000011882	-454959495574427	557338067715618	855045269975945	345436310868222	300097795066768	Female GD45 vs GD60 (DOWN)	N/A	N/A	N/A
ENSSSCG00000010165	-113447104313313	448082448460814	85455311186245	346371522596654	300732941304602	Female GD45 vs GD60 (DOWN)	N/A	N/A	N/A
ENSSSCG00000033919	-584339902869607	946266154715175	854191388335687	347060519963603	301153692646863	Female GD45 vs GD60 (DOWN)	N/A	N/A	N/A
ENSSSCG00000014406	646497933526034	287149560845179	853305533549612	348753753493921	302444838374305	Female GD45 vs GD60 (UP)	N/A	N/A	N/A
ENSSSCG00000003543	-514050335975091	639317820092654	852427091811596	350441111849575	303729373058331	Female GD45 vs GD60 (DOWN)	N/A	N/A	N/A
ENSSSCG00000035847	697870872945986	438005676949155	852210161648993	350859079493273	303912855805637	Female GD45 vs GD60 (UP)	N/A	N/A	N/A
ENSSSCG00000036132	-195398428263456	-7912178609605	851995751200958	351272690360288	304092351337749	Female GD45 vs GD60 (DOWN)	N/A	N/A	N/A
ENSSSCG00000026169	-707530789655883	428366900228797	851761044983122	351726021395671	304306001129995	Female GD45 vs GD60 (DOWN)	N/A	N/A	N/A
ENSSSCG00000040575	-517520303135379	493387367055035	85139787601181	352428648640536	304651572396045	Female GD45 vs GD60 (DOWN)	N/A	N/A	N/A
ENSSSCG00000003485	400263740215179	706973291309112	851340916375916	352538978509065	304651572396045	Female GD45 vs GD60 (UP)	N/A	N/A	N/A
ENSSSCG00000021158	-442449475781913	911200242796421	850798713415151	353590976486751	305381561990375	Female GD45 vs GD60 (DOWN)	N/A	N/A	N/A
ENSSSCG00000011075	-593997327878048	432989413689813	850537407934543	354099108242483	30564125722582	Female GD45 vs GD60 (DOWN)	N/A	N/A	N/A
ENSSSCG00000017018	-886786083899729	646041369050447	850324316954291	354514032188056	305820242989392	Female GD45 vs GD60 (DOWN)	Common DE in brain of both males and females during development from GD45 to GD60	Common DE in brain of both males and females during development from GD60 to GD90	Common DE in brain of both males and females during development from GD45 to GD60 and aslo from GD60 to GD90
ENSSSCG00000006083	398482954821127	714946021248343	850056662274703	355035901351511	30608437143823	Female GD45 vs GD60 (UP)	N/A	N/A	N/A
ENSSSCG00000017890	-473161849034892	683833820889571	849954297842195	355235696456749	30608437143823	Female GD45 vs GD60 (DOWN)	N/A	N/A	N/A
ENSSSCG00000039027	-901909323479612	432866098843119	849783072704986	355570149606425	30619348827008	Female GD45 vs GD60 (DOWN)	N/A	N/A	N/A
ENSSSCG00000006311	-201551282337059	-103926793337313	848923671893523	357253655458246	307398713020791	Female GD45 vs GD60 (DOWN)	N/A	N/A	N/A
ENSSSCG00000037146	621597153299178	413226366336211	848855781479942	357386992944628	307398713020791	Female GD45 vs GD60 (UP)	N/A	N/A	N/A
ENSSSCG00000029034	737425304519399	594601238556362	848557625831001	357973173154665	307723263317435	Female GD45 vs GD60 (UP)	N/A	N/A	N/A
ENSSSCG00000011618	733374990877658	294728056604077	847881246959684	3593065753003	3086893924475	Female GD45 vs GD60 (UP)	N/A	N/A	N/A
ENSSSCG00000017602	61980142064182	255866249466405	847640042917372	35978330170276	308793649091046	Female GD45 vs GD60 (UP)	N/A	N/A	N/A
ENSSSCG00000008966	-553254588275542	593117283968289	84760779567833	359847085305637	308793649091046	Female GD45 vs GD60 (DOWN)	N/A	N/A	N/A
ENSSSCG00000013395	-416257463030584	613684833692721	847398459492206	360261422656868	308969255030634	Female GD45 vs GD60 (DOWN)	Common DE in brain of both males and females during development from GD45 to GD60	N/A	N/A
ENSSSCG00000028771	-476201237655899	644740383626518	84633074151626	362382307923296	310607383649904	Female GD45 vs GD60 (DOWN)	N/A	N/A	N/A
ENSSSCG00000001636	123752334245856	225615902565029	845938968677393	363163694943666	311096155889534	Female GD45 vs GD60 (UP)	Common DE in brain of both males and females during development from GD45 to GD60	N/A	N/A
ENSSSCG00000037304	696643576916612	437744334093261	845717726300716	3636057174385	311276884981191	Female GD45 vs GD60 (UP)	N/A	N/A	N/A
ENSSSCG00000008697	-497209178176339	792792551305065	845621969293045	363797200989284	311276884981191	Female GD45 vs GD60 (DOWN)	N/A	N/A	N/A
ENSSSCG00000007362	360616265047532	757046376409317	845054946143054	364933170279634	311930413779166	Female GD45 vs GD60 (UP)	N/A	N/A	N/A
ENSSSCG00000008166	-679787766623094	503254515841065	845029410740168	36498441248492	311930413779166	Female GD45 vs GD60 (DOWN)	N/A	N/A	N/A
ENSSSCG00000000515	-832247199396078	342903787134625	844848029528966	365348603022487	312060656054105	Female GD45 vs GD60 (DOWN)	N/A	N/A	N/A
ENSSSCG00000016342	476041755417969	756581269016953	844644978035166	365756743201857	312180658576526	Female GD45 vs GD60 (UP)	N/A	N/A	N/A
ENSSSCG00000024635	476287567260865	481926848580082	844567373740185	365912852831315	312180658576526	Female GD45 vs GD60 (UP)	N/A	N/A	N/A
ENSSSCG00000007606	-479629455146221	785377652779191	843216987454973	36864017894873	314252171563007	Female GD45 vs GD60 (DOWN)	N/A	N/A	N/A
ENSSSCG00000011681	-4913774966949	491597815918168	843154205209452	368767479728818	314252171563007	Female GD45 vs GD60 (DOWN)	Common DE in brain of both males and females during development from GD45 to GD60	N/A	N/A
ENSSSCG00000009011	-411962895491064	491984556264384	842283541778551	370537501733488	315578008701804	Female GD45 vs GD60 (DOWN)	N/A	N/A	N/A
ENSSSCG00000028485	414302590044983	104997306690685	842135544103547	370839232854842	315652527838431	Female GD45 vs GD60 (UP)	N/A	N/A	N/A
ENSSSCG00000012514	54276514435662	466204441691002	841757309631775	371611496500069	315822351784997	Female GD45 vs GD60 (UP)	N/A	N/A	N/A
ENSSSCG00000016574	711677678309939	248074132341956	841744308109333	371638071535215	315822351784997	Female GD45 vs GD60 (UP)	N/A	N/A	N/A
ENSSSCG00000036723	624734860526612	399335460962455	841703611101553	371721268473942	315822351784997	Female GD45 vs GD60 (UP)	N/A	N/A	N/A
ENSSSCG00000021911	-438091663932692	943141281216423	841618097765879	371896145206305	315822351784997	Female GD45 vs GD60 (DOWN)	N/A	N/A	N/A
ENSSSCG00000000708	427165713465391	481739650031177	841306148397612	372534798509644	316182472421722	Female GD45 vs GD60 (UP)	Common DE in brain of both males and females during development from GD45 to GD60	N/A	N/A
ENSSSCG00000030168	-649466319899767	334971339365454	840049272314757	37511932044962	31819275000027	Female GD45 vs GD60 (DOWN)	N/A	N/A	N/A
ENSSSCG00000047991	-269620544305141	-949978192950561	83975302471899	375731147526113	318528350267534	Female GD45 vs GD60 (DOWN)	N/A	N/A	N/A
ENSSSCG00000016843	-441960787648095	510420492739613	83920765665984	376860127592018	319301732026498	Female GD45 vs GD60 (DOWN)	N/A	N/A	N/A
ENSSSCG00000015015	-17298719089865	327394384659564	838093133878255	379178072253157	320863365630333	Female GD45 vs GD60 (DOWN)	N/A	N/A	N/A
ENSSSCG00000035676	345115893163461	641215837257981	83802810058999	379313773100013	320863365630333	Female GD45 vs GD60 (UP)	N/A	N/A	N/A
ENSSSCG00000013594	-570207959322477	680309981827953	838007591381386	379356578612759	320863365630333	Female GD45 vs GD60 (DOWN)	N/A	N/A	N/A
ENSSSCG00000017212	476165367225576	823124168276696	837635638690718	380133747756476	321336238637058	Female GD45 vs GD60 (UP)	N/A	N/A	N/A
ENSSSCG00000036887	-418514044339043	630399355410707	837490333306008	380437792943565	321408855575142	Female GD45 vs GD60 (DOWN)	N/A	N/A	N/A
ENSSSCG00000001921	-449513913849586	805084059077535	837155951226581	38113841285595	321816239256136	Female GD45 vs GD60 (DOWN)	N/A	N/A	N/A
ENSSSCG00000026290	-193219048150956	575574360063923	836839203574873	381803294405054	322192997695536	Female GD45 vs GD60 (DOWN)	N/A	N/A	N/A
ENSSSCG00000000435	407031783319912	621989848367494	836312448040404	382911614874999	322943316174484	Female GD45 vs GD60 (UP)	N/A	N/A	N/A
ENSSSCG00000011230	-475868422488294	384810620261866	835600478039085	384414839321777	324025643167452	Female GD45 vs GD60 (DOWN)	N/A	N/A	N/A
ENSSSCG00000004917	-603469910517248	382907827919733	834313359014372	387147664127553	326105941397165	Female GD45 vs GD60 (DOWN)	N/A	N/A	N/A
ENSSSCG00000010529	-794856036565402	261372497243273	83422991976102	387325503899171	326105941397165	Female GD45 vs GD60 (DOWN)	N/A	N/A	N/A
ENSSSCG00000024809	-347699867190928	722211682436002	833863141570315	388108229390769	326578335342296	Female GD45 vs GD60 (DOWN)	N/A	N/A	N/A
ENSSSCG00000007114	115266843376123	312674504987868	833532541827747	388815126882398	326986420061944	Female GD45 vs GD60 (UP)	N/A	N/A	N/A
ENSSSCG00000003694	625426031785208	30558264984712	833034033620845	389883528453725	327635010646263	Female GD45 vs GD60 (UP)	N/A	N/A	N/A
ENSSSCG00000013366	-490018083897475	804993275660167	832965291542328	390031090453065	327635010646263	Female GD45 vs GD60 (DOWN)	N/A	N/A	N/A
ENSSSCG00000030484	-633276399506485	289620670765175	832624588433172	390763284099833	32806303293031	Female GD45 vs GD60 (DOWN)	N/A	N/A	N/A
ENSSSCG00000033355	-480765173707802	636461575722955	832451763493212	39113523082586	328188296753315	Female GD45 vs GD60 (DOWN)	Common DE in brain of both males and females during development from GD45 to GD60	Common DE in brain of both males and females during development from GD60 to GD90	Common DE in brain of both males and females during development from GD45 to GD60 and aslo from GD60 to GD90
ENSSSCG00000036284	-780658630517169	422140255346991	832288927129771	391486010109722	328240156061915	Female GD45 vs GD60 (DOWN)	N/A	N/A	N/A
ENSSSCG00000006493	100259640509233	171608692521529	832216287886729	391642591527654	328240156061915	Female GD45 vs GD60 (UP)	Common DE in brain of both males and females during development from GD45 to GD60	Common DE in brain of both males and females during development from GD60 to GD90	Common DE in brain of both males and females during development from GD45 to GD60 and aslo from GD60 to GD90
ENSSSCG00000014768	-939892535532821	343699624095241	831807569834841	392524814288419	328792530626809	Female GD45 vs GD60 (DOWN)	N/A	N/A	N/A
ENSSSCG00000013347	498149207416809	409712671180615	830972024001633	394334646853272	330103476394313	Female GD45 vs GD60 (UP)	N/A	N/A	N/A
ENSSSCG00000036984	-115610632000102	158311759299232	830878406842504	394537954343956	330103476394313	Female GD45 vs GD60 (DOWN)	N/A	N/A	N/A
ENSSSCG00000030827	487820036459421	698141258214317	830613900857197	3951129559904	330396951961552	Female GD45 vs GD60 (UP)	N/A	N/A	N/A
ENSSSCG00000022492	-798287067400629	299982920170107	830507565513803	395344355426507	330402934364955	Female GD45 vs GD60 (DOWN)	N/A	N/A	N/A
ENSSSCG00000008773	53382824754069	414190482505947	830165268957892	396090173665387	330838583831396	Female GD45 vs GD60 (UP)	Common DE in brain of both males and females during development from GD45 to GD60	N/A	N/A
ENSSSCG00000011727	504739005841793	386796691236641	829264286068488	398060145065939	332295647444847	Female GD45 vs GD60 (UP)	N/A	N/A	N/A
ENSSSCG00000008890	421873749029473	469107202350346	828801965383279	39907486224755	33295407816282	Female GD45 vs GD60 (UP)	Common DE in brain of both males and females during development from GD45 to GD60	N/A	N/A
ENSSSCG00000037751	-815841880871483	243959802013596	828332887432601	400107100571471	333626373504247	Female GD45 vs GD60 (DOWN)	N/A	N/A	N/A
ENSSSCG00000022044	-892757065462283	136736113469155	827618426455135	401684544013934	334752266487631	Female GD45 vs GD60 (DOWN)	N/A	N/A	N/A
ENSSSCG00000034167	-162450920166088	169727072613965	82732145428002	402342083168264	335110698326806	Female GD45 vs GD60 (DOWN)	N/A	N/A	N/A
ENSSSCG00000013147	869492041608415	136295426428757	826815062304192	403465835096292	335771321848587	Female GD45 vs GD60 (UP)	N/A	N/A	N/A
ENSSSCG00000033643	-104440724788225	386792414458438	826758738933917	403591021442817	335771321848587	Female GD45 vs GD60 (DOWN)	N/A	N/A	N/A
ENSSSCG00000009935	101240163628247	619124720316219	826020107834916	405236392163424	336842473833285	Female GD45 vs GD60 (UP)	N/A	N/A	N/A
ENSSSCG00000020873	-362050803733032	846882761324507	82597559873284	405335758182716	336842473833285	Female GD45 vs GD60 (DOWN)	N/A	N/A	N/A
ENSSSCG00000004336	-41118492104573	617802333922351	825829980993183	405661021267048	336914507854744	Female GD45 vs GD60 (DOWN)	N/A	N/A	N/A
ENSSSCG00000029710	997530921817817	170124939041748	825732116210547	405879768862611	336914507854744	Female GD45 vs GD60 (UP)	Common DE in brain of both males and females during development from GD45 to GD60	Common DE in brain of both males and females during development from GD60 to GD90	Common DE in brain of both males and females during development from GD45 to GD60 and aslo from GD60 to GD90
ENSSSCG00000035442	-605733219361795	582266033377501	82552641180916	406339951224145	337106578904085	Female GD45 vs GD60 (DOWN)	N/A	N/A	N/A
ENSSSCG00000008070	95148307394223	203406502883028	825378188234204	406671872030142	337192085677665	Female GD45 vs GD60 (UP)	Common DE in brain of both males and females during development from GD45 to GD60	N/A	N/A
ENSSSCG00000042040	-756898906063012	270260348079113	824021632396182	409722489385028	339510480677531	Female GD45 vs GD60 (DOWN)	N/A	N/A	N/A
ENSSSCG00000014851	-381682378945969	57550210267578	823781818559558	410264199275816	339510480677531	Female GD45 vs GD60 (DOWN)	N/A	N/A	N/A
ENSSSCG00000017248	-425326106748994	575057801895088	823732544851978	41037559273994	339510480677531	Female GD45 vs GD60 (DOWN)	N/A	N/A	N/A
ENSSSCG00000009954	-137644849474764	585658891206729	823726310998368	410389687855764	339510480677531	Female GD45 vs GD60 (DOWN)	Common DE in brain of both males and females during development from GD45 to GD60	Common DE in brain of both males and females during development from GD60 to GD90	Common DE in brain of both males and females during development from GD45 to GD60 and aslo from GD60 to GD90
ENSSSCG00000035812	44853794338882	617225542876655	823501133286226	410899158584543	33974120104291	Female GD45 vs GD60 (UP)	N/A	N/A	N/A
ENSSSCG00000015632	-101149917696686	56142514107317	82205148934124	41419446411102	342241324583732	Female GD45 vs GD60 (DOWN)	N/A	N/A	N/A
ENSSSCG00000028461	-38939075274673	708604773878785	821966940633371	414387486804247	342241324583732	Female GD45 vs GD60 (DOWN)	N/A	N/A	N/A
ENSSSCG00000038852	444601925633074	541391288041456	821581145819491	415269409799152	342777562127771	Female GD45 vs GD60 (UP)	N/A	N/A	N/A
ENSSSCG00000004662	499555753746544	479755169571937	821292311713455	415930931868064	343122360313537	Female GD45 vs GD60 (UP)	N/A	N/A	N/A
ENSSSCG00000029161	561200420776796	577427306191596	821195508013671	416152883046213	343122360313537	Female GD45 vs GD60 (UP)	N/A	N/A	N/A
ENSSSCG00000017311	-404491307919096	111463543397292	821023178308877	416548298325001	343234109472523	Female GD45 vs GD60 (DOWN)	N/A	N/A	N/A
ENSSSCG00000014567	-118200960715575	440823245977481	82093345400078	416754324586904	343234109472523	Female GD45 vs GD60 (DOWN)	N/A	N/A	N/A
ENSSSCG00000015129	-137243623224058	572277768178002	81994339497387	419034610616386	344919326973287	Female GD45 vs GD60 (DOWN)	N/A	N/A	N/A
ENSSSCG00000015252	-376917235110039	569684604874613	819797410871426	419371911189064	34500422889222	Female GD45 vs GD60 (DOWN)	N/A	N/A	N/A
ENSSSCG00000003352	411991971871191	657956038033156	819199740282639	420755730895402	345883700535584	Female GD45 vs GD60 (UP)	N/A	N/A	N/A
ENSSSCG00000010647	-120391022081669	122838527221122	819133036341216	420910462237208	345883700535584	Female GD45 vs GD60 (DOWN)	N/A	N/A	N/A
ENSSSCG00000031348	100427354232008	498421181241063	818986302984609	421251039527169	345970614068746	Female GD45 vs GD60 (UP)	N/A	N/A	N/A
ENSSSCG00000009042	-432869639158415	53306575277547	818734734837745	421835597735403	346257698999077	Female GD45 vs GD60 (DOWN)	N/A	N/A	N/A
ENSSSCG00000009489	513935744052423	419373558897935	818486042141284	422414285945691	346539648614912	Female GD45 vs GD60 (UP)	N/A	N/A	N/A
ENSSSCG00000006887	370088565668951	805597164740784	818326677984425	422785538458201	346651203319039	Female GD45 vs GD60 (UP)	N/A	N/A	N/A
ENSSSCG00000038580	-39845741248959	513676211077399	817534242883294	424636521832328	347975223174501	Female GD45 vs GD60 (DOWN)	N/A	N/A	N/A
ENSSSCG00000004094	-401494395031571	57802361562292	817366048207462	425030453823775	348104430608088	Female GD45 vs GD60 (DOWN)	N/A	N/A	N/A
ENSSSCG00000009009	103404325553419	174831419737331	817263600912671	425270579879547	348107595774736	Female GD45 vs GD60 (UP)	Common DE in brain of both males and females during development from GD45 to GD60	N/A	N/A
[truncated: 13,512 more rows]
