# Supplementary material for: Sexually Dimorphic Transcriptomic Changes of Developing Fetal Brain Reveal Signaling Pathways and Marker Genes of Brain Cells in Domestic Pigs
Source: Cells. 2021 Sep 16;10(9):2439. doi: 10.3390/cells10092439 (PMC8466205; doi:10.3390/cells10092439)
Supplement: Supplementary file 1 [file cells-10-02439-s001.zip › Table S2.xlsx]

## Sheet: Sheet1
List of genes showing significant alteration between male and female brain at same gestation day(s).
Gene ID	Gene name	logFC	logCPM	LR	PValue	FDR	DEG (male relative to female)	Gestation day
ENSSSCG00000033858	unknown	-3.09652	3.77001	47.1412	6.60524e-12	9.73216e-09	DOWN	GD45
ENSSSCG00000008311	CYP26B1	1.73915	5.98039	33.1588	8.49312e-09	1.04281e-05	UP	GD45
ENSSSCG00000033734	unknown	-11.7068	6.80797	909.088	1.03791e-199	1.52925e-195	DOWN	GD45, GD60 and GD90
ENSSSCG00000012178	unknown	-13.2625	4.87537	907.205	2.66423e-199	1.96274e-195	DOWN	GD45, GD60 and GD90
ENSSSCG00000027046	unknown	-12.1914	4.22874	429.934	1.67974e-95	8.24978e-92	DOWN	GD45, GD60 and GD90
ENSSSCG00000037509	unknown	-11.4403	3.14508	353.488	7.37291e-79	2.71581e-75	DOWN	GD45, GD60 and GD90
ENSSSCG00000032661	unknown	-9.44303	2.9431	350.877	2.72985e-78	8.04433e-75	DOWN	GD45, GD60 and GD90
ENSSSCG00000012179	ZFY	-11.242	3.2581	330.961	5.93532e-74	1.45752e-70	DOWN	GD45, GD60 and GD90
ENSSSCG00000026430	unknown	-11.9173	3.72935	296.159	2.26269e-66	4.76264e-63	DOWN	GD45, GD60 and GD90
ENSSSCG00000032354	KDM5D	-9.66578	1.67931	168.959	1.24922e-38	2.30076e-35	DOWN	GD45, GD60 and GD90
ENSSSCG00000038249	unknown	-9.46192	1.28268	114.382	1.0746e-26	1.75924e-23	DOWN	GD45, GD60 and GD90
ENSSSCG00000026864	unknown	-7.52868	-0.610188	45.3698	1.63134e-11	2.1851e-08	DOWN	GD45, GD60 and GD90
ENSSSCG00000029857	unknown	0.665182	6.17955	23.8881	1.02103e-06	0.00115722	UP	GD45, GD60 and GD90
ENSSSCG00000021322	unknown	0.795732	4.74323	21.482	3.57167e-06	0.00375893	UP	GD45 and GD60
ENSSSCG00000040795	unknown	-6.30394	-0.812225	19.4936	1.00938e-05	0.00991481	DOWN	GD45 and GD60
ENSSSCG00000005498	PAPPA	5.17149	-0.673358	27.1243	1.90782e-07	0.000216229	UP	GD60
ENSSSCG00000040446	unknown	-1.313	2.38161	26.4348	2.72581e-07	0.000286872	DOWN	GD60
ENSSSCG00000012251	USP9X	1.0021	6.13302	19.9362	8.00691e-06	0.00693963	UP	GD60
ENSSSCG00000017728	MYO1D	1.47853	3.5539	17.0786	3.58641e-05	0.0278117	UP	GD60
ENSSSCG00000000789	CNTN1	0.805197	8.03803	15.7541	7.21297e-05	0.0493338	UP	GD60
ENSSSCG00000030662	PTF1A	6.21209	-1.16657	15.7144	7.36626e-05	0.0493338	UP	GD60
ENSSSCG00000002755	NFAT5	1.54054	2.31823	21.5123	3.51569e-06	0.00329143	UP	GD60 and GD90
ENSSSCG00000006098	DPY19L4	0.934321	2.77496	19.1399	1.2148e-05	0.0099438	UP	GD60 and GD90
ENSSSCG00000038147	CLEC2L	-0.684685	5.64651	16.3076	5.38484e-05	0.0396701	DOWN	GD60 and GD90
ENSSSCG00000033734	unknown	-15.1873	6.80797	1059.4	2.20778e-232	3.25294e-228	DOWN	GD45, GD60 and GD90
ENSSSCG00000012178	unknown	-12.8393	4.87537	804.78	4.92988e-177	3.63184e-173	DOWN	GD45, GD60 and GD90
ENSSSCG00000027046	unknown	-12.1277	4.22874	415.482	2.34854e-92	1.15345e-88	DOWN	GD45, GD60 and GD90
ENSSSCG00000012179	ZFY	-11.2991	3.2581	328.555	1.98404e-73	7.30821e-70	DOWN	GD45, GD60 and GD90
ENSSSCG00000037509	unknown	-11.2062	3.14508	324.968	1.19903e-72	3.5333e-69	DOWN	GD45, GD60 and GD90
ENSSSCG00000032661	unknown	-9.19422	2.9431	324.218	1.74676e-72	4.28947e-69	DOWN	GD45, GD60 and GD90
ENSSSCG00000026430	unknown	-11.3295	3.72935	252.658	6.83881e-57	1.43947e-53	DOWN	GD45, GD60 and GD90
ENSSSCG00000032354	KDM5D	-9.74363	1.67931	168.857	1.3145e-38	2.42098e-35	DOWN	GD45, GD60 and GD90
ENSSSCG00000038249	unknown	-8.88193	1.28268	94.1612	2.90849e-22	4.76152e-19	DOWN	GD45, GD60 and GD90
ENSSSCG00000026864	unknown	-6.91966	-0.610188	34.6205	4.00655e-09	5.36659e-06	DOWN	GD45, GD60 and GD90
ENSSSCG00000029857	unknown	0.634557	6.17955	21.4806	3.57424e-06	0.00329143	UP	GD45, GD60 and GD90
ENSSSCG00000021322	unknown	1.02944	4.74323	36.7142	1.36782e-09	2.01534e-06	UP	GD45 and GD60
ENSSSCG00000040795	unknown	-7.92754	-0.812225	32.017	1.52832e-08	1.87652e-05	DOWN	GD45 and GD60
ENSSSCG00000016885	ITGA1	-1.59647	1.99639	32.7938	1.0247e-08	1.50979e-05	DOWN	GD90
ENSSSCG00000025253	unknown	-7.45989	-1.21613	31.2277	2.29472e-08	2.81754e-05	DOWN	GD90
ENSSSCG00000016317	AGAP1	-1.10132	6.35964	29.3557	6.02405e-08	6.37534e-05	DOWN	GD90
ENSSSCG00000001532	UHRF1BP1	-1.61428	3.07106	29.3448	6.05774e-08	6.37534e-05	DOWN	GD90
ENSSSCG00000024614	ITSN1	-1.24912	5.59949	27.1842	1.84964e-07	0.000181684	DOWN	GD90
ENSSSCG00000050398	unknown	-2.79318	3.0483	27.0486	1.98407e-07	0.000182708	DOWN	GD90
ENSSSCG00000020736	ADD2	-1.34341	6.67103	26.8151	2.23883e-07	0.000194041	DOWN	GD90
ENSSSCG00000014044	NSD1	-1.25603	5.76065	25.9267	3.54623e-07	0.000290279	DOWN	GD90
ENSSSCG00000039841	SHC3	-1.65343	2.96639	24.7685	6.46437e-07	0.000501295	DOWN	GD90
ENSSSCG00000028109	SNTB2	-1.48887	2.10293	24.6424	6.90168e-07	0.000508447	DOWN	GD90
ENSSSCG00000016113	BMPR2	-1.70456	4.84781	23.5897	1.19224e-06	0.0008365	DOWN	GD90
ENSSSCG00000011666	CLSTN2	-1.09073	5.11892	23.3644	1.34037e-06	0.000897682	DOWN	GD90
ENSSSCG00000011748	SLC7A14	-2.6157	2.36673	21.784	3.05141e-06	0.00195476	DOWN	GD90
ENSSSCG00000037019	CAMK4	-0.841715	6.25437	20.8594	4.94266e-06	0.00280375	DOWN	GD90
ENSSSCG00000005484	ZNF618	-1.80467	2.40653	20.8575	4.94756e-06	0.00280375	DOWN	GD90
ENSSSCG00000030560	IGF1R	-1.64592	4.41197	20.5892	5.69177e-06	0.00310602	DOWN	GD90
ENSSSCG00000012437	ATP7A	-0.847824	3.76718	19.962	7.89985e-06	0.00409175	DOWN	GD90
ENSSSCG00000010915	NAV1	-1.00224	7.61802	19.925	8.05386e-06	0.00409175	DOWN	GD90
ENSSSCG00000036772	CAMTA1	-0.849223	6.40619	19.8603	8.33125e-06	0.00409175	DOWN	GD90
ENSSSCG00000037981	unknown	-3.23306	0.06596	19.5944	9.5751e-06	0.00444898	DOWN	GD90
ENSSSCG00000017095	SEMA5A	-1.83029	3.34872	19.577	9.66251e-06	0.00444898	DOWN	GD90
ENSSSCG00000037709	KCNA2	-1.76845	1.09027	18.737	1.5004e-05	0.00650204	DOWN	GD90
ENSSSCG00000011360	CELSR3	-0.801553	7.29224	18.6638	1.55918e-05	0.00656369	DOWN	GD90
ENSSSCG00000016395	RIF1	-1.19545	3.68874	18.493	1.7053e-05	0.00697941	DOWN	GD90
ENSSSCG00000014999	KBTBD3	-1.28909	2.43326	18.4298	1.7628e-05	0.00701974	DOWN	GD90
ENSSSCG00000048231	unknown	-1.74772	1.15217	18.3197	1.8677e-05	0.00707449	DOWN	GD90
ENSSSCG00000011463	IL17RD	-1.34467	3.18917	18.2931	1.8939e-05	0.00707449	DOWN	GD90
ENSSSCG00000007164	OXT	1.42936	1.64475	18.2665	1.92059e-05	0.00707449	UP	GD90
ENSSSCG00000006343	SPATA46	-6.32327	-1.20872	18.0932	2.10353e-05	0.00727948	DOWN	GD90
ENSSSCG00000015508	TNR	-0.888255	4.83602	18.0808	2.11726e-05	0.00727948	DOWN	GD90
ENSSSCG00000015774	TENM3	-1.0523	6.47536	18.0743	2.12446e-05	0.00727948	DOWN	GD90
ENSSSCG00000007574	SDK1	-0.963846	5.28408	17.909	2.31726e-05	0.00759295	DOWN	GD90
ENSSSCG00000046808	PCDHGA6	-1.29892	3.07817	17.9075	2.31901e-05	0.00759295	DOWN	GD90
ENSSSCG00000028454	C16orf72	-0.730376	5.56051	17.6002	2.72562e-05	0.00873026	DOWN	GD90
ENSSSCG00000004607	PYGO1	-1.49535	3.4091	17.2981	3.19511e-05	0.00973495	DOWN	GD90
ENSSSCG00000030991	unknown	-3.2877	0.390923	17.2812	3.22365e-05	0.00973495	DOWN	GD90
ENSSSCG00000040183	CDK6	-1.43067	1.45006	17.273	3.23749e-05	0.00973495	DOWN	GD90
ENSSSCG00000040275	HEBP1	0.805265	4.8389	17.106	3.53512e-05	0.0100933	UP	GD90
ENSSSCG00000033010	unknown	-2.56596	2.06028	17.1018	3.54282e-05	0.0100933	DOWN	GD90
ENSSSCG00000042498	unknown	-3.39957	-0.122223	17.0816	3.58073e-05	0.0100933	DOWN	GD90
ENSSSCG00000015498	RC3H1	-1.23016	3.7016	17.0339	3.67177e-05	0.0100933	DOWN	GD90
ENSSSCG00000002329	MAP3K9	-1.83985	3.85126	17.0178	3.7031e-05	0.0100933	DOWN	GD90
ENSSSCG00000009856	NOS1	-1.90705	3.05437	16.985	3.76769e-05	0.0100933	DOWN	GD90
ENSSSCG00000002515	SLC25A47	1.19411	2.04924	16.8841	3.97332e-05	0.0102078	UP	GD90
ENSSSCG00000016521	DGKI	-0.743281	4.45158	16.8761	3.99003e-05	0.0102078	DOWN	GD90
ENSSSCG00000007462	KCNB1	-1.54034	2.17705	16.8588	4.02664e-05	0.0102078	DOWN	GD90
ENSSSCG00000012119	TMSB4X	0.859564	10.2878	16.8303	4.08753e-05	0.0102078	UP	GD90
ENSSSCG00000028538	RLIM	-1.29433	4.30388	16.7323	4.30428e-05	0.0105699	DOWN	GD90
ENSSSCG00000015519	RASAL2	-0.937832	4.86422	16.5235	4.80499e-05	0.011606	DOWN	GD90
ENSSSCG00000038971	ST8SIA3	-0.660579	6.34564	16.423	5.06672e-05	0.0120408	DOWN	GD90
ENSSSCG00000009855	KSR2	-1.43943	2.64523	16.3823	5.17662e-05	0.0121067	DOWN	GD90
ENSSSCG00000015255	IGSF9B	-2.00859	2.42086	16.3229	5.34154e-05	0.0122972	DOWN	GD90
ENSSSCG00000033581	RGS7BP	-0.957781	3.83902	16.2254	5.6234e-05	0.0125124	DOWN	GD90
ENSSSCG00000050244	unknown	-1.60095	4.79566	16.2232	5.62994e-05	0.0125124	DOWN	GD90
ENSSSCG00000025996	MTUS2	-0.869819	5.50803	16.1697	5.79127e-05	0.0125124	DOWN	GD90
ENSSSCG00000014136	VCAN	-0.603485	7.37398	16.1492	5.85418e-05	0.0125124	DOWN	GD90
ENSSSCG00000024481	PDE4DIP	-1.04354	7.04894	16.1475	5.85962e-05	0.0125124	DOWN	GD90
ENSSSCG00000005167	SLC24A2	-1.98807	3.21694	16.0763	6.08401e-05	0.0126004	DOWN	GD90
ENSSSCG00000038990	PTPRT	-1.53008	5.15787	16.0666	6.11536e-05	0.0126004	DOWN	GD90
ENSSSCG00000012233	SYTL5	-2.68847	-0.294248	16.0285	6.23956e-05	0.0126004	DOWN	GD90
ENSSSCG00000049158	unknown	-2.44168	1.80291	15.9924	6.35957e-05	0.0126004	DOWN	GD90
ENSSSCG00000007324	SOGA1	-1.1687	6.3346	15.989	6.37127e-05	0.0126004	DOWN	GD90
ENSSSCG00000015726	CNTNAP5	-1.87667	3.06812	15.932	6.56605e-05	0.0126004	DOWN	GD90
ENSSSCG00000004616	ONECUT1	-2.80908	-0.164529	15.9283	6.57883e-05	0.0126004	DOWN	GD90
ENSSSCG00000034894	NKAIN3	-1.99848	3.71027	15.9265	6.58496e-05	0.0126004	DOWN	GD90
ENSSSCG00000008792	N4BP2	-0.786763	5.84931	15.8474	6.86626e-05	0.0129702	DOWN	GD90
ENSSSCG00000034569	OBSCN	-1.08255	4.17924	15.7832	7.10312e-05	0.0132478	DOWN	GD90
ENSSSCG00000015445	NRCAM	-0.594579	7.04366	15.6884	7.46808e-05	0.0137543	DOWN	GD90
ENSSSCG00000039888	STXBP5L	-1.09875	3.24597	15.6023	7.81595e-05	0.0142173	DOWN	GD90
ENSSSCG00000038183	unknown	-2.39342	-0.722964	15.5482	8.04274e-05	0.0144514	DOWN	GD90
ENSSSCG00000006802	KCNA3	-1.29758	3.22542	15.4489	8.47669e-05	0.0150476	DOWN	GD90
ENSSSCG00000008629	ROCK2	-0.947699	4.26848	15.4249	8.58476e-05	0.0150581	DOWN	GD90
ENSSSCG00000004120	SHPRH	-0.947068	3.81463	15.3515	8.92485e-05	0.0154704	DOWN	GD90
ENSSSCG00000017694	ACACA	-0.951885	7.05186	15.3131	9.10831e-05	0.0155294	DOWN	GD90
ENSSSCG00000004113	STXBP5	-0.833148	4.74067	15.3004	9.16969e-05	0.0155294	DOWN	GD90
ENSSSCG00000010241	TET1	-0.812481	4.00937	15.0177	0.000106505	0.0175146	DOWN	GD90
ENSSSCG00000015350	THSD7A	-1.91996	3.81155	15.0116	0.000106853	0.0175146	DOWN	GD90
ENSSSCG00000035430	YPEL3	0.608447	7.153	14.9958	0.00010775	0.0175146	UP	GD90
ENSSSCG00000004836	MKRN3	-2.39909	0.645184	14.9884	0.000108174	0.0175146	DOWN	GD90
ENSSSCG00000032931	CDH6	-1.15985	3.95229	14.962	0.000109698	0.0175685	DOWN	GD90
ENSSSCG00000011999	CADM2	-1.2901	3.98887	14.8026	0.000119369	0.018735	DOWN	GD90
ENSSSCG00000039961	unknown	-1.6753	0.735853	14.7787	0.000120891	0.018735	DOWN	GD90
ENSSSCG00000000545	KLHL42	-0.987355	3.2437	14.7751	0.000121121	0.018735	DOWN	GD90
ENSSSCG00000006619	SNX27	-1.09524	4.89074	14.7555	0.000122389	0.018735	DOWN	GD90
ENSSSCG00000026733	HIPK2	-1.17092	3.23293	14.7201	0.000124711	0.018735	DOWN	GD90
ENSSSCG00000023329	APC2	-1.12465	8.2217	14.7087	0.000125469	0.018735	DOWN	GD90
ENSSSCG00000039094	PLEC	-0.670037	8.39262	14.7024	0.000125884	0.018735	DOWN	GD90
ENSSSCG00000014976	ARHGAP42	-1.44249	1.64166	14.6456	0.000129737	0.0191154	DOWN	GD90
ENSSSCG00000012631	LONRF3	-0.727068	3.67693	14.595	0.000133265	0.0194409	DOWN	GD90
ENSSSCG00000005257	TRPM3	-0.829264	4.62788	14.5384	0.000137331	0.0198375	DOWN	GD90
ENSSSCG00000000194	unknown	-1.44976	6.49992	14.4117	0.000146884	0.0208307	DOWN	GD90
ENSSSCG00000006199	PREX2	-1.10451	2.29046	14.4098	0.000147034	0.0208307	DOWN	GD90
ENSSSCG00000004338	FUT9	-1.33204	0.899327	14.3436	0.0001523	0.0209443	DOWN	GD90
ENSSSCG00000002266	unknown	-0.849028	5.27124	14.334	0.000153079	0.0209443	DOWN	GD90
ENSSSCG00000017609	ANKFN1	-1.65896	1.96144	14.3144	0.000154676	0.0209443	DOWN	GD90
ENSSSCG00000045502	WDFY4	-2.22448	-0.132209	14.3116	0.000154908	0.0209443	DOWN	GD90
ENSSSCG00000008803	ATP8A1	-1.25597	5.13735	14.3112	0.000154943	0.0209443	DOWN	GD90
ENSSSCG00000012110	MID1	-2.26657	2.9312	14.2441	0.000160567	0.021411	DOWN	GD90
ENSSSCG00000029073	CACNB4	-1.18838	4.25406	14.2355	0.000161302	0.021411	DOWN	GD90
ENSSSCG00000025306	PAK3	-1.41976	5.90432	14.2162	0.000162957	0.0214376	DOWN	GD90
ENSSSCG00000002690	GAN	-1.60881	1.33146	14.1465	0.000169109	0.0220118	DOWN	GD90
ENSSSCG00000015851	TNKS	-0.726543	6.07203	14.1332	0.00017031	0.0220118	DOWN	GD90
ENSSSCG00000026412	PLXNA2	-0.809951	8.2461	14.0677	0.000176343	0.0225933	DOWN	GD90
ENSSSCG00000028643	SLC6A20	-0.857281	3.48885	14.0235	0.000180535	0.0229311	DOWN	GD90
ENSSSCG00000015543	CACNA1E	-0.909438	7.2356	13.9358	0.000189166	0.0237296	DOWN	GD90
ENSSSCG00000016119	unknown	-1.76771	4.27723	13.9213	0.000190629	0.0237296	DOWN	GD90
ENSSSCG00000002778	ZDHHC1	-1.20337	1.48136	13.9112	0.000191653	0.0237296	DOWN	GD90
ENSSSCG00000016160	ERBB4	-1.40938	3.04599	13.8845	0.000194396	0.0237306	DOWN	GD90
ENSSSCG00000004718	TTBK2	-2.01485	2.87958	13.8764	0.000195238	0.0237306	DOWN	GD90
ENSSSCG00000022989	ZNF704	-1.04074	3.14489	13.8632	0.000196614	0.0237306	DOWN	GD90
ENSSSCG00000002526	RCOR1	-0.512548	5.63773	13.849	0.000198104	0.0237306	DOWN	GD90
ENSSSCG00000003682	ANKRD12	-0.586657	6.06434	13.7745	0.000206116	0.0244912	DOWN	GD90
ENSSSCG00000021562	PLXNA4	-1.6585	6.53734	13.7132	0.000212953	0.0251012	DOWN	GD90
ENSSSCG00000003261	unknown	0.766688	6.04667	13.6708	0.000217821	0.0254005	UP	GD90
ENSSSCG00000032319	unknown	-1.67959	4.18764	13.6611	0.00021894	0.0254005	DOWN	GD90
ENSSSCG00000024674	ABL2	-1.89253	3.23107	13.6423	0.000221146	0.025456	DOWN	GD90
ENSSSCG00000035281	ZNF292	-0.730279	5.32321	13.6277	0.000222876	0.0254562	DOWN	GD90
ENSSSCG00000027074	FER	-0.837975	3.4703	13.5816	0.000228414	0.0258881	DOWN	GD90
ENSSSCG00000007606	TRRAP	-0.602899	7.85378	13.5549	0.000231686	0.0260585	DOWN	GD90
ENSSSCG00000023434	PPM1L	-0.743669	5.58557	13.5119	0.000237058	0.0263305	DOWN	GD90
ENSSSCG00000009230	WDFY3	-0.916388	6.72737	13.507	0.000237678	0.0263305	DOWN	GD90
ENSSSCG00000026155	FSCN2	0.877633	3.4408	13.449	0.000245137	0.0269541	UP	GD90
ENSSSCG00000013865	NWD1	-1.20184	1.63276	13.3824	0.000254001	0.0277218	DOWN	GD90
ENSSSCG00000010391	ERCC6	-1.25056	2.78734	13.3356	0.00026041	0.0277596	DOWN	GD90
ENSSSCG00000039191	CBX5	-1.46717	6.40745	13.3314	0.000260997	0.0277596	DOWN	GD90
ENSSSCG00000007733	unknown	-0.828994	4.63152	13.304	0.000264848	0.0277596	DOWN	GD90
ENSSSCG00000009431	DGKH	-1.54069	1.79992	13.2997	0.000265448	0.0277596	DOWN	GD90
ENSSSCG00000004576	RORA	-1.81311	1.46898	13.2946	0.000266175	0.0277596	DOWN	GD90
ENSSSCG00000016141	PLEKHM3	-1.39538	2.50859	13.2844	0.000267627	0.0277596	DOWN	GD90
ENSSSCG00000004473	PHIP	-1.77738	3.76766	13.274	0.000269115	0.0277596	DOWN	GD90
ENSSSCG00000017747	RAB11FIP4	-1.20998	7.32382	13.2551	0.000271843	0.0277596	DOWN	GD90
ENSSSCG00000034019	unknown	0.633479	7.36156	13.2547	0.000271894	0.0277596	UP	GD90
ENSSSCG00000009338	unknown	-0.904517	5.80413	13.2458	0.000273187	0.0277596	DOWN	GD90
ENSSSCG00000005194	PTPRD	-1.48325	6.18487	13.1936	0.000280908	0.0283486	DOWN	GD90
ENSSSCG00000022173	ANKRD50	-0.601405	5.49802	13.1539	0.000286924	0.0283991	DOWN	GD90
ENSSSCG00000013876	MYO9B	-1.03794	5.50383	13.1457	0.000288185	0.0283991	DOWN	GD90
ENSSSCG00000004119	GRM1	-0.67376	4.4871	13.1091	0.000293863	0.0283991	DOWN	GD90
ENSSSCG00000018052	NT5M	0.721946	4.74797	13.1046	0.000294577	0.0283991	UP	GD90
ENSSSCG00000012104	SHROOM2	-0.90469	6.0161	13.0952	0.000296056	0.0283991	DOWN	GD90
ENSSSCG00000013594	FBN3	-0.714769	6.8031	13.0946	0.000296141	0.0283991	DOWN	GD90
ENSSSCG00000004280	RIMS1	-1.00453	6.64487	13.0866	0.00029741	0.0283991	DOWN	GD90
ENSSSCG00000002799	CNOT1	-0.739441	6.3791	13.0855	0.000297595	0.0283991	DOWN	GD90
ENSSSCG00000004776	DISP2	-1.82809	4.13531	13.0782	0.000298756	0.0283991	DOWN	GD90
ENSSSCG00000032053	ST8SIA5	-0.968289	3.37966	13.0308	0.000306403	0.0289394	DOWN	GD90
ENSSSCG00000008549	SLC4A1AP	-0.705173	4.11119	13.0096	0.000309906	0.0290838	DOWN	GD90
ENSSSCG00000038278	NTSR1	-0.895269	5.87796	12.9813	0.000314611	0.0293385	DOWN	GD90
ENSSSCG00000002656	ZCCHC14	-1.4107	5.41285	12.9643	0.000317492	0.0294209	DOWN	GD90
ENSSSCG00000009683	unknown	-2.17315	0.467763	12.9451	0.000320767	0.0295387	DOWN	GD90
ENSSSCG00000011471	FLNB	-0.639095	6.93778	12.8897	0.000330393	0.0302361	DOWN	GD90
ENSSSCG00000028977	DOK6	-1.31182	4.37198	12.8191	0.000343092	0.0308472	DOWN	GD90
ENSSSCG00000008903	CRACD	-0.60945	7.63127	12.8137	0.000344084	0.0308472	DOWN	GD90
ENSSSCG00000035148	ZNF268	-0.810284	4.44689	12.8088	0.000344988	0.0308472	DOWN	GD90
ENSSSCG00000009845	SRRM4	-1.05167	4.71911	12.7984	0.000346916	0.0308472	DOWN	GD90
ENSSSCG00000004502	RNF165	-1.50951	3.3445	12.795	0.000347539	0.0308472	DOWN	GD90
ENSSSCG00000003622	unknown	-2.19179	3.02211	12.782	0.000349971	0.0308771	DOWN	GD90
ENSSSCG00000010540	ENTPD7	-0.971388	3.16163	12.7289	0.000360046	0.0313901	DOWN	GD90
ENSSSCG00000009473	MYCBP2	-0.59806	7.25984	12.7188	0.000361994	0.0313901	DOWN	GD90
ENSSSCG00000032531	SMG1	-1.62675	3.55947	12.7171	0.000362319	0.0313901	DOWN	GD90
ENSSSCG00000038646	ENAH	-0.796163	6.53307	12.6913	0.000367354	0.0313901	DOWN	GD90
ENSSSCG00000011788	VPS8	-0.501693	6.01902	12.6854	0.000368528	0.0313901	DOWN	GD90
ENSSSCG00000002259	unknown	-1.56508	3.77728	12.6852	0.000368568	0.0313901	DOWN	GD90
ENSSSCG00000010896	ASPM	-1.04436	3.51966	12.6544	0.000374685	0.0315515	DOWN	GD90
ENSSSCG00000038929	CEMIP	-0.635032	4.46736	12.6541	0.000374747	0.0315515	DOWN	GD90
ENSSSCG00000001844	PLIN1	1.89465	1.24361	12.6224	0.000381155	0.0319087	UP	GD90
ENSSSCG00000011854	LRCH3	-0.736737	4.39227	12.5689	0.000392223	0.0323821	DOWN	GD90
ENSSSCG00000016781	TRIO	-0.637724	8.05062	12.5652	0.000392986	0.0323821	DOWN	GD90
ENSSSCG00000003654	MACF1	-0.842604	8.16493	12.5633	0.000393403	0.0323821	DOWN	GD90
ENSSSCG00000017159	TBC1D16	-1.57558	3.74873	12.5003	0.000406879	0.0331708	DOWN	GD90
ENSSSCG00000004603	RFX7	-0.713372	5.32719	12.4975	0.000407487	0.0331708	DOWN	GD90
ENSSSCG00000003021	MEGF8	-0.920063	7.06692	12.4747	0.000412505	0.0332835	DOWN	GD90
ENSSSCG00000023243	NFIA	-1.63452	3.62945	12.4707	0.000413389	0.0332835	DOWN	GD90
ENSSSCG00000007022	ANK1	-1.44996	2.79294	12.445	0.000419102	0.0335601	DOWN	GD90
ENSSSCG00000024777	HDAC4	-0.952392	4.83807	12.4223	0.000424242	0.0335765	DOWN	GD90
ENSSSCG00000009885	HECTD4	-0.632448	8.26797	12.4116	0.000426679	0.0335765	DOWN	GD90
ENSSSCG00000025478	MIB1	-0.94197	4.92687	12.4108	0.00042685	0.0335765	DOWN	GD90
ENSSSCG00000031290	GRIN2A	-1.40297	2.72984	12.404	0.000428422	0.0335765	DOWN	GD90
ENSSSCG00000015898	KCNH7	-1.26987	2.30202	12.3667	0.000437067	0.033736	DOWN	GD90
ENSSSCG00000039914	ZNF470	-0.841954	3.51975	12.3663	0.000437149	0.033736	DOWN	GD90
ENSSSCG00000015014	ZC3H12C	-0.802416	3.60041	12.3127	0.000449882	0.0343448	DOWN	GD90
ENSSSCG00000033958	RYR3	-0.746946	5.44632	12.2996	0.000453045	0.0344081	DOWN	GD90
ENSSSCG00000045512	EEF1AKMT4	0.587022	6.80957	12.227	0.000471033	0.0354533	UP	GD90
ENSSSCG00000001499	DST	-0.685703	8.28486	12.2247	0.00047162	0.0354533	DOWN	GD90
ENSSSCG00000015375	ITGB8	-0.691971	4.88781	12.2126	0.000474671	0.0355015	DOWN	GD90
ENSSSCG00000023837	WFDC1	0.762638	4.68969	12.1725	0.00048499	0.0358478	UP	GD90
ENSSSCG00000000927	TMTC3	-1.02112	2.58737	12.1622	0.000487667	0.0358478	DOWN	GD90
ENSSSCG00000038031	CPSF6	-1.44789	3.17685	12.1591	0.000488485	0.0358478	DOWN	GD90
ENSSSCG00000015426	RELN	-0.577118	7.57875	12.1531	0.000490066	0.0358478	DOWN	GD90
ENSSSCG00000001982	unknown	2.41636	-0.530063	12.1478	0.000491466	0.0358478	UP	GD90
ENSSSCG00000011111	CAMK1D	-1.60856	2.93364	12.1231	0.000498007	0.036146	DOWN	GD90
ENSSSCG00000027302	PKP3	0.708022	4.59555	12.0128	0.000528351	0.0379335	UP	GD90
ENSSSCG00000028523	HUS1	0.571514	5.19291	12.0098	0.000529221	0.0379335	UP	GD90
ENSSSCG00000009968	TTC28	-1.46661	5.38393	12.0058	0.000530358	0.0379335	DOWN	GD90
ENSSSCG00000016842	NIPBL	-0.60839	5.59244	11.9922	0.000534228	0.0380257	DOWN	GD90
ENSSSCG00000035223	unknown	-1.97385	2.25303	11.9813	0.000537373	0.03803	DOWN	GD90
ENSSSCG00000010645	NHLRC2	-1.18031	1.81343	11.9741	0.000539451	0.03803	DOWN	GD90
ENSSSCG00000004614	UNC13C	-0.861923	3.92596	11.9492	0.000546712	0.0383584	DOWN	GD90
ENSSSCG00000011760	TBL1XR1	-1.95337	3.28228	11.93	0.000552378	0.0385722	DOWN	GD90
ENSSSCG00000006018	TRPS1	-1.35494	2.22932	11.905	0.000559835	0.0389086	DOWN	GD90
ENSSSCG00000011310	ZNF660	-2.37045	0.802966	11.8954	0.000562718	0.0389253	DOWN	GD90
ENSSSCG00000038888	C1orf122	0.66313	5.41527	11.8828	0.00056655	0.0390073	UP	GD90
ENSSSCG00000026344	MCM3AP	-1.10046	5.30069	11.8663	0.000571584	0.0391708	DOWN	GD90
ENSSSCG00000036431	VPS13C	-1.31338	4.44753	11.802	0.000591686	0.0403606	DOWN	GD90
ENSSSCG00000015911	SCN3A	-0.607476	6.60432	11.7931	0.000594498	0.0403656	DOWN	GD90
ENSSSCG00000024305	MT3	0.762573	8.01507	11.7721	0.000601256	0.0406372	UP	GD90
ENSSSCG00000002135	PNP	0.566365	5.20459	11.7384	0.00061223	0.0411899	UP	GD90
ENSSSCG00000006132	MMP16	-1.22019	3.61908	11.7245	0.000616816	0.0413099	DOWN	GD90
ENSSSCG00000002456	CHGA	0.495523	8.20657	11.7056	0.000623132	0.041544	UP	GD90
ENSSSCG00000001065	ATXN1	-1.14501	4.30278	11.6827	0.000630853	0.0418693	DOWN	GD90
ENSSSCG00000007360	CHD6	-0.679535	6.09607	11.6608	0.000638315	0.0421746	DOWN	GD90
ENSSSCG00000015401	PCLO	-0.789446	6.04323	11.6403	0.000645386	0.0422089	DOWN	GD90
ENSSSCG00000013648	TYK2	-0.585949	6.39671	11.6361	0.000646829	0.0422089	DOWN	GD90
ENSSSCG00000005030	NID2	-0.489258	5.38216	11.6255	0.000650526	0.0422089	DOWN	GD90
ENSSSCG00000040339	ZFHX2	-0.762507	4.86032	11.6131	0.000654885	0.0422089	DOWN	GD90
ENSSSCG00000013568	unknown	-0.709444	5.3058	11.6122	0.000655217	0.0422089	DOWN	GD90
ENSSSCG00000033337	ARHGDIB	0.598101	5.77492	11.6099	0.000656022	0.0422089	UP	GD90
ENSSSCG00000005935	AGO2	-1.19777	2.86621	11.598	0.000660213	0.0422938	DOWN	GD90
ENSSSCG00000035025	ADGRV1	-0.601101	5.87415	11.5893	0.00066334	0.0423102	DOWN	GD90
ENSSSCG00000017938	YBX2	0.571559	4.74136	11.5694	0.000670463	0.0425802	UP	GD90
ENSSSCG00000008700	HGFAC	-1.42278	1.337	11.5523	0.000676644	0.0427883	DOWN	GD90
ENSSSCG00000009864	MED13L	-0.857949	5.81947	11.5269	0.000685959	0.0430319	DOWN	GD90
ENSSSCG00000008742	CD38	-1.04777	3.08803	11.5228	0.000687493	0.0430319	DOWN	GD90
ENSSSCG00000004027	PDE10A	-0.841708	4.60916	11.518	0.000689258	0.0430319	DOWN	GD90
ENSSSCG00000012258	FUNDC1	0.53489	5.40761	11.4984	0.00069656	0.0431246	UP	GD90
ENSSSCG00000000456	SLC16A7	-1.40329	0.461612	11.483	0.000702349	0.0431246	DOWN	GD90
ENSSSCG00000014027	GRM6	-2.57363	-0.831576	11.4808	0.000703181	0.0431246	DOWN	GD90
ENSSSCG00000039541	ANKRD11	-0.537654	7.54444	11.4782	0.000704189	0.0431246	DOWN	GD90
ENSSSCG00000022649	SLC7A11	-1.31466	3.83346	11.475	0.000705378	0.0431246	DOWN	GD90
ENSSSCG00000016850	LIFR	-1.91319	3.05835	11.457	0.000712235	0.0433639	DOWN	GD90
ENSSSCG00000012328	HUWE1	-0.64075	7.85496	11.4479	0.000715747	0.0433984	DOWN	GD90
ENSSSCG00000022479	UBR5	-0.807792	6.19525	11.4278	0.000723521	0.0436307	DOWN	GD90
ENSSSCG00000028922	GABRA2	-1.02551	4.64914	11.4228	0.000725501	0.0436307	DOWN	GD90
ENSSSCG00000013436	unknown	0.657062	6.09327	11.4094	0.000730744	0.0437674	UP	GD90
ENSSSCG00000023857	unknown	-1.13326	3.91662	11.3869	0.000739652	0.0441216	DOWN	GD90
ENSSSCG00000011239	TRANK1	-0.602734	5.2036	11.3729	0.000745237	0.0442755	DOWN	GD90
ENSSSCG00000015358	CRPPA	-1.30161	1.75926	11.3613	0.000749903	0.0443738	DOWN	GD90
ENSSSCG00000039466	unknown	-0.749741	6.14158	11.3526	0.000753443	0.0444049	DOWN	GD90
ENSSSCG00000025788	ENPP4	-0.886296	2.92011	11.3043	0.000773272	0.0453575	DOWN	GD90
ENSSSCG00000009679	FZD3	-0.945676	4.00146	11.2983	0.000775764	0.0453575	DOWN	GD90
ENSSSCG00000004535	TCF4	-1.25693	5.17169	11.2906	0.000779008	0.0453672	DOWN	GD90
ENSSSCG00000015973	ATP5MC3	0.53049	7.08119	11.2721	0.000786822	0.0456419	UP	GD90
ENSSSCG00000033228	SPAG9	-0.799855	6.80843	11.2637	0.000790388	0.0456581	DOWN	GD90
ENSSSCG00000010468	CPEB3	-0.927585	4.24716	11.2537	0.000794662	0.0456581	DOWN	GD90
ENSSSCG00000002450	SLC24A4	-1.50986	1.41357	11.2496	0.000796399	0.0456581	DOWN	GD90
ENSSSCG00000032024	URB1	-0.606638	5.38589	11.2404	0.000800367	0.0457078	DOWN	GD90
ENSSSCG00000034726	KCNH5	-1.4472	1.14861	11.2328	0.000803641	0.0457175	DOWN	GD90
ENSSSCG00000033033	TOLLIP	0.550435	8.41779	11.1925	0.000821275	0.046541	UP	GD90
ENSSSCG00000000228	SCN8A	-1.65648	4.83547	11.1825	0.000825722	0.0466138	DOWN	GD90
ENSSSCG00000027434	OLFM2	0.41791	8.0634	11.1648	0.00083364	0.0468811	UP	GD90
ENSSSCG00000010599	PDCD11	-0.734374	5.45907	11.1516	0.000839605	0.0468867	DOWN	GD90
ENSSSCG00000031938	NEDD8	0.54797	6.78532	11.1492	0.000840677	0.0468867	UP	GD90
ENSSSCG00000004196	MED23	-0.49044	5.47916	11.1435	0.000843286	0.0468867	DOWN	GD90
ENSSSCG00000002802	GINS3	0.86257	2.98012	11.1342	0.000847489	0.0469432	UP	GD90
ENSSSCG00000004484	COL12A1	-0.763366	5.97533	11.0991	0.0008637	0.047662	DOWN	GD90
ENSSSCG00000033213	LYRM7	-0.756584	2.92182	11.0906	0.000867645	0.047701	DOWN	GD90
ENSSSCG00000026722	PHF14	-0.504056	5.87515	11.063	0.00088068	0.0479559	DOWN	GD90
ENSSSCG00000003488	UBR4	-0.491615	7.72998	11.0602	0.000882028	0.0479559	DOWN	GD90
ENSSSCG00000007789	unknown	-2.22392	3.33787	11.0601	0.000882045	0.0479559	DOWN	GD90
ENSSSCG00000004658	FBN1	-0.945507	4.55257	11.0467	0.000888472	0.0481278	DOWN	GD90
ENSSSCG00000015814	unknown	-1.37848	3.31999	11.039	0.000892163	0.0481507	DOWN	GD90
ENSSSCG00000016331	RAMP1	0.745755	5.13865	11.0238	0.000899478	0.0481881	UP	GD90
ENSSSCG00000022068	GNG8	0.918955	4.02373	11.0207	0.000900984	0.0481881	UP	GD90
ENSSSCG00000039267	ATP6V0B	0.559181	7.91265	11.0172	0.000902721	0.0481881	UP	GD90
ENSSSCG00000017380	ARL4D	0.563261	4.8486	11.0058	0.000908294	0.0481881	UP	GD90
ENSSSCG00000007281	MAP1LC3A	0.62277	8.17866	11.0039	0.00090921	0.0481881	UP	GD90
ENSSSCG00000005110	SYNE2	-0.519116	6.22904	10.9856	0.000918222	0.0484913	DOWN	GD90
ENSSSCG00000005939	FAM135B	-0.731748	4.36479	10.973	0.00092448	0.0486475	DOWN	GD90
ENSSSCG00000017268	PRKCA	-1.78555	4.63109	10.9664	0.000927784	0.0486476	DOWN	GD90
ENSSSCG00000000457	USP15	-0.626602	4.43781	10.9356	0.000943317	0.0491122	DOWN	GD90
ENSSSCG00000013891	CCDC124	0.573513	5.98087	10.9353	0.000943492	0.0491122	UP	GD90
ENSSSCG00000015378	SP4	-0.572217	4.84349	10.9203	0.000951172	0.0491122	DOWN	GD90
ENSSSCG00000048240	SAMD5	-0.834046	3.27239	10.9144	0.000954207	0.0491122	DOWN	GD90
ENSSSCG00000046475	unknown	-3.35344	-0.420246	10.9111	0.000955895	0.0491122	DOWN	GD90
ENSSSCG00000029815	SRGAP1	-1.4622	4.10504	10.9097	0.000956645	0.0491122	DOWN	GD90
ENSSSCG00000010604	SH3PXD2A	-1.45225	5.36144	10.8972	0.000963119	0.0492729	DOWN	GD90
ENSSSCG00000022951	NFASC	-1.18462	7.31066	10.8734	0.000975531	0.049572	DOWN	GD90
ENSSSCG00000006338	DDR2	-1.72589	1.50698	10.8516	0.000987105	0.049572	DOWN	GD90
ENSSSCG00000033601	unknown	-0.798093	5.42687	10.8487	0.000988667	0.049572	DOWN	GD90
ENSSSCG00000036716	RPL37A	0.597045	8.14608	10.8486	0.000988725	0.049572	UP	GD90
ENSSSCG00000039619	PIN1	0.521167	6.90676	10.8324	0.000997382	0.049572	UP	GD90
ENSSSCG00000035824	PBRM1	-0.586442	6.55891	10.8281	0.000999701	0.049572	DOWN	GD90
ENSSSCG00000017506	FBXL20	-0.650263	4.86899	10.8256	0.00100105	0.049572	DOWN	GD90
ENSSSCG00000035600	DNAJC12	0.600262	4.90516	10.8249	0.00100146	0.049572	UP	GD90
ENSSSCG00000027293	TNPO1	-0.47469	6.5091	10.8247	0.00100154	0.049572	DOWN	GD90
ENSSSCG00000037605	BRI3	0.674709	5.57581	10.8172	0.00100561	0.049572	UP	GD90
ENSSSCG00000004246	unknown	-1.24023	0.503565	10.814	0.00100734	0.049572	DOWN	GD90
ENSSSCG00000002330	PCNX1	-0.440624	6.10264	10.8063	0.00101157	0.049572	DOWN	GD90
ENSSSCG00000004075	RGS17	-1.2055	4.15293	10.8042	0.0010127	0.049572	DOWN	GD90
ENSSSCG00000024288	STUM	-1.06907	5.08669	10.7937	0.00101845	0.049688	DOWN	GD90
ENSSSCG00000002755	NFAT5	-1.39513	2.31823	19.1915	1.18241e-05	0.0052793	DOWN	GD60 and GD90
ENSSSCG00000006098	DPY19L4	-0.763758	2.77496	12.3569	0.000439365	0.033736	DOWN	GD60 and GD90
ENSSSCG00000038147	CLEC2L	0.588033	5.64651	12.3558	0.000439617	0.033736	UP	GD60 and GD90
ENSSSCG00000033734	unknown	-14.0873	6.80797	857.872	1.41327e-188	2.08232e-184	DOWN	GD45, GD60 and GD90
ENSSSCG00000012178	unknown	-12.5189	4.87537	715.774	1.11059e-157	8.18172e-154	DOWN	GD45, GD60 and GD90
ENSSSCG00000027046	unknown	-12.4309	4.22874	431.544	7.49526e-96	3.68117e-92	DOWN	GD45, GD60 and GD90
ENSSSCG00000012179	ZFY	-11.2909	3.2581	316.152	9.98139e-71	3.67665e-67	DOWN	GD45, GD60 and GD90
ENSSSCG00000026430	unknown	-12.0305	3.72935	291.448	2.40453e-65	7.08566e-62	DOWN	GD45, GD60 and GD90
ENSSSCG00000037509	unknown	-10.7719	3.14508	275.753	6.3259e-62	1.55343e-58	DOWN	GD45, GD60 and GD90
ENSSSCG00000032661	unknown	-8.60535	2.9431	265.23	1.24305e-59	2.61644e-56	DOWN	GD45, GD60 and GD90
ENSSSCG00000032354	KDM5D	-9.58246	1.67931	152.825	4.18343e-35	7.70484e-32	DOWN	GD45, GD60 and GD90
ENSSSCG00000038249	unknown	-9.42172	1.28268	107.221	3.98217e-25	6.51926e-22	DOWN	GD45, GD60 and GD90
ENSSSCG00000026864	unknown	-6.89957	-0.610188	32.5168	1.18169e-08	1.58282e-05	DOWN	GD45, GD60 and GD90
ENSSSCG00000029857	unknown	0.639976	6.17955	21.6714	3.23576e-06	0.00198649	UP	GD45, GD60 and GD90
