# Supplementary material for: Sexually Dimorphic Transcriptomic Changes of Developing Fetal Brain Reveal Signaling Pathways and Marker Genes of Brain Cells in Domestic Pigs
Source: Cells. 2021 Sep 16;10(9):2439. doi: 10.3390/cells10092439 (PMC8466205; doi:10.3390/cells10092439)
Supplement: Supplementary file 1 [file cells-10-02439-s001.zip › Table S3.xlsx]

## Sheet: Sheet1
	logFC	logCPM	LR	PValue	FDR	DE_male_to_female	pig geneID	pig gene name	DEG (male relative to female) in pig fetal brain	Last common ancestor with Human			Human gene name	Human homology type	Last common ancestor with Human	Human gene stable ID	pigID	DEG (male relative to female) in pig fetal brain	pig Gene name						Gene ID	Gene name	logFC	logCPM	LR	PValue	FDR	DEG (male relative to female)	DEGs bewteen gestation days
RPS4Y1	10.7341	8.36276	1201.85	2.41901e-263	5.40093e-259	UP	#N/A	#N/A	#N/A	#N/A			ABL2	ortholog_one2one	Boreoeutheria	ENSG00000143322	ENSSSCG00000024674	DOWN	ABL2						ENSSSCG00000000194	unknown	-1.44976	6.49992	14.4117	0.000146884	0.0208307	DOWN	exclusively DEGs in GD90
EIF1AY	5.94791	4.13983	358.151	7.11473e-80	7.94253e-76	UP	#N/A	#N/A	#N/A	#N/A			ACACA	ortholog_one2one	Eutheria	ENSG00000278540	ENSSSCG00000017694	DOWN	ACACA						ENSSSCG00000000228	SCN8A	-1.65648	4.83547	11.1825	0.000825722	0.0466138	DOWN	exclusively DEGs in GD90
DDX3Y	5.69794	4.01426	315.693	1.25596e-70	9.3473e-67	UP	ENSSSCG00000026430	0	DOWN	Boreoeutheria			ADD2	ortholog_one2one	Boreoeutheria	ENSG00000075340	ENSSSCG00000020736	DOWN	ADD2						ENSSSCG00000000456	SLC16A7	-1.40329	0.461612	11.483	0.000702349	0.0431246	DOWN	exclusively DEGs in GD90
KDM5D	5.26534	3.71472	226.434	3.57369e-51	1.99475e-47	UP	ENSSSCG00000032354	KDM5D	DOWN	Boreoeutheria			ADGRV1	ortholog_one2one	Boreoeutheria	ENSG00000164199	ENSSSCG00000035025	DOWN	ADGRV1						ENSSSCG00000000457	USP15	-0.626602	4.43781	10.9356	0.000943317	0.0491122	DOWN	exclusively DEGs in GD90
RPS28.1	-2.20965	6.6101	180.222	4.33411e-41	1.93536e-37	DOWN	#N/A	#N/A	#N/A	#N/A			AGAP1	ortholog_one2one	Boreoeutheria	ENSG00000157985	ENSSSCG00000016317	DOWN	AGAP1						ENSSSCG00000000545	KLHL42	-0.987355	3.2437	14.7751	0.000121121	0.018735	DOWN	exclusively DEGs in GD90
NLGN4Y	4.29422	3.60804	171.321	3.80782e-39	1.41695e-35	UP	#N/A	#N/A	#N/A	#N/A			AGO2	ortholog_one2one	Boreoeutheria	ENSG00000123908	ENSSSCG00000005935	DOWN	AGO2						ENSSSCG00000000789	CNTN1	0.805197	8.03803	15.7541	7.21297e-05	0.0493338	UP	exclusively DEGs in GD60
USP9Y	4.75257	3.44309	157.966	3.14822e-36	1.00415e-32	UP	ENSSSCG00000027046	0	DOWN	Boreoeutheria			AHNAK	ortholog_one2one	Eutheria	ENSG00000124942	ENSSSCG00000033010	DOWN							ENSSSCG00000000927	TMTC3	-1.02112	2.58737	12.1622	0.000487667	0.0358478	DOWN	exclusively DEGs in GD90
CYorf15A	4.55081	3.32868	134.515	4.21546e-31	1.17648e-27	UP	#N/A	#N/A	#N/A	#N/A			AKAP13	ortholog_one2one	Eutheria	ENSG00000170776	ENSSSCG00000002259	DOWN							ENSSSCG00000001065	ATXN1	-1.14501	4.30278	11.6827	0.000630853	0.0418693	DOWN	exclusively DEGs in GD90
ZFY	4.48854	3.32495	131.531	1.89475e-30	4.70044e-27	UP	ENSSSCG00000012179	0	DOWN	Boreoeutheria			ANK1	ortholog_one2one	Boreoeutheria	ENSG00000029534	ENSSSCG00000007022	DOWN	ANK1						ENSSSCG00000001499	DST	-0.685703	8.28486	12.2247	0.00047162	0.0354533	DOWN	exclusively DEGs in GD90
FOS	-2.10849	4.02243	131.251	2.18184e-30	4.87139e-27	DOWN	#N/A	#N/A	#N/A	#N/A			ANKFN1	ortholog_one2one	Eutheria	ENSG00000153930	ENSSSCG00000017609	DOWN	ANKFN1						ENSSSCG00000001532	UHRF1BP1	-1.61428	3.07106	29.3448	6.05774e-08	6.37534e-05	DOWN	exclusively DEGs in GD90
NUCKS1	0.828148	7.78423	119.978	6.39574e-28	1.29816e-24	UP	#N/A	#N/A	#N/A	#N/A			ANKRD11	ortholog_one2one	Boreoeutheria	ENSG00000167522	ENSSSCG00000039541	DOWN	ANKRD11						ENSSSCG00000001844	PLIN1	1.89465	1.24361	12.6224	0.000381155	0.0319087	UP	exclusively DEGs in GD90
TMSB4Y	4.38863	3.27592	119.328	8.87476e-28	1.65122e-24	UP	ENSSSCG00000012119	0	UP	Amniota			ANKRD12	ortholog_one2one	Boreoeutheria	ENSG00000101745	ENSSSCG00000003682	DOWN	ANKRD12						ENSSSCG00000001982	unknown	2.41636	-0.530063	12.1478	0.000491466	0.0358478	UP	exclusively DEGs in GD90
PDIA2	-2.40651	3.78663	107.466	3.51832e-25	6.04257e-22	DOWN	#N/A	#N/A	#N/A	#N/A			ANKRD50	ortholog_one2one	Boreoeutheria	ENSG00000151458	ENSSSCG00000022173	DOWN	ANKRD50						ENSSSCG00000002135	PNP	0.566365	5.20459	11.7384	0.00061223	0.0411899	UP	exclusively DEGs in GD90
ZFP36	-2.48134	3.51728	105.653	8.78429e-25	1.40091e-21	DOWN	#N/A	#N/A	#N/A	#N/A			APC2	ortholog_one2one	Boreoeutheria	ENSG00000115266	ENSSSCG00000023329	DOWN	APC2						ENSSSCG00000002259	unknown	-1.56508	3.77728	12.6852	0.000368568	0.0313901	DOWN	exclusively DEGs in GD90
ZNF91	1.27797	5.15047	104.357	1.68941e-24	2.51463e-21	UP	#N/A	#N/A	#N/A	#N/A			ARHGAP42	ortholog_one2one	Eutheria	ENSG00000165895	ENSSSCG00000014976	DOWN	ARHGAP42						ENSSSCG00000002266	unknown	-0.849028	5.27124	14.334	0.000153079	0.0209443	DOWN	exclusively DEGs in GD90
UBE2V1	1.037	6.36287	100.521	1.17162e-23	1.63492e-20	UP	#N/A	#N/A	#N/A	#N/A			ARHGDIB	ortholog_one2one	Boreoeutheria	ENSG00000111348	ENSSSCG00000033337	UP	ARHGDIB						ENSSSCG00000002329	MAP3K9	-1.83985	3.85126	17.0178	3.7031e-05	0.0100933	DOWN	exclusively DEGs in GD90
PCDH11Y	4.02596	3.1868	99.0883	2.41496e-23	3.17169e-20	UP	#N/A	#N/A	#N/A	#N/A			ARHGEF18	ortholog_one2one	Boreoeutheria	ENSG00000104880	ENSSSCG00000013568	DOWN	ARHGEF18						ENSSSCG00000002330	PCNX1	-0.440624	6.10264	10.8063	0.00101157	0.049572	DOWN	exclusively DEGs in GD90
AC051635.1	1.03503	5.36967	98.0599	4.05917e-23	5.03494e-20	UP	#N/A	#N/A	#N/A	#N/A			ARHGEF40	ortholog_one2one	Boreoeutheria	ENSG00000165801	ENSSSCG00000023857	DOWN							ENSSSCG00000002450	SLC24A4	-1.50986	1.41357	11.2496	0.000796399	0.0456581	DOWN	exclusively DEGs in GD90
VPS26A	0.939033	5.69536	94.9667	1.93613e-22	2.27516e-19	UP	#N/A	#N/A	#N/A	#N/A			ARL4D	ortholog_one2one	Boreoeutheria	ENSG00000175906	ENSSSCG00000017380	UP	ARL4D						ENSSSCG00000002456	CHGA	0.495523	8.20657	11.7056	0.000623132	0.041544	UP	exclusively DEGs in GD90
PILRB	-1.74972	4.1054	92.5971	6.41004e-22	7.15584e-19	DOWN	#N/A	#N/A	#N/A	#N/A			ASPM	ortholog_one2one	Boreoeutheria	ENSG00000066279	ENSSSCG00000010896	DOWN	ASPM						ENSSSCG00000002515	SLC25A47	1.19411	2.04924	16.8841	3.97332e-05	0.0102078	UP	exclusively DEGs in GD90
LPAR2	-0.969239	6.15055	89.6006	2.9143e-21	2.98771e-18	DOWN	#N/A	#N/A	#N/A	#N/A			ATP5MC3	ortholog_one2one	Eutheria	ENSG00000154518	ENSSSCG00000015973	UP	ATP5MC3						ENSSSCG00000002526	RCOR1	-0.512548	5.63773	13.849	0.000198104	0.0237306	DOWN	exclusively DEGs in GD90
CYCS	0.795145	7.67433	89.5806	2.94396e-21	2.98771e-18	UP	#N/A	#N/A	#N/A	#N/A			ATP5MF	ortholog_one2one	Boreoeutheria	ENSG00000241468	ENSSSCG00000034019	UP							ENSSSCG00000002656	ZCCHC14	-1.4107	5.41285	12.9643	0.000317492	0.0294209	DOWN	exclusively DEGs in GD90
MFSD10	-1.00326	5.87231	89.1972	3.57357e-21	3.33403e-18	DOWN	#N/A	#N/A	#N/A	#N/A			ATP6V0B	ortholog_one2one	Eutheria	ENSG00000117410	ENSSSCG00000039267	UP	ATP6V0B						ENSSSCG00000002690	GAN	-1.60881	1.33146	14.1465	0.000169109	0.0220118	DOWN	exclusively DEGs in GD90
CCDC72	0.890842	8.63474	89.1915	3.58386e-21	3.33403e-18	UP	#N/A	#N/A	#N/A	#N/A			ATP7A	ortholog_one2one	Boreoeutheria	ENSG00000165240	ENSSSCG00000012437	DOWN	ATP7A						ENSSSCG00000002755	NFAT5	1.54054	2.31823	21.5123	3.51569e-06	0.00329143	UP	common DEGs in GD60 and GD90
TAF13	1.01862	5.243	83.9301	5.12571e-20	4.57767e-17	UP	#N/A	#N/A	#N/A	#N/A			ATP8A1	ortholog_one2one	Eutheria	ENSG00000124406	ENSSSCG00000008803	DOWN	ATP8A1						ENSSSCG00000002755	NFAT5	-1.39513	2.31823	19.1915	1.18241e-05	0.0052793	DOWN	common DEGs in GD60 and GD90
MRPS18C	0.901397	5.90556	83.7445	5.63024e-20	4.83486e-17	UP	#N/A	#N/A	#N/A	#N/A			ATXN1	ortholog_one2one	Boreoeutheria	ENSG00000124788	ENSSSCG00000001065	DOWN	ATXN1						ENSSSCG00000002778	ZDHHC1	-1.20337	1.48136	13.9112	0.000191653	0.0237296	DOWN	exclusively DEGs in GD90
KIAA0895L	-0.836901	6.47676	83.0962	7.81543e-20	6.46278e-17	DOWN	#N/A	#N/A	#N/A	#N/A			BMPR2	ortholog_one2one	Boreoeutheria	ENSG00000204217	ENSSSCG00000016113	DOWN	BMPR2						ENSSSCG00000002799	CNOT1	-0.739441	6.3791	13.0855	0.000297595	0.0283991	DOWN	exclusively DEGs in GD90
AL117190.3	-2.65879	4.76629	82.7734	9.20182e-20	7.33746e-17	DOWN	#N/A	#N/A	#N/A	#N/A			BRI3	ortholog_one2one	Eutheria	ENSG00000164713	ENSSSCG00000037605	UP	BRI3						ENSSSCG00000002802	GINS3	0.86257	2.98012	11.1342	0.000847489	0.0469432	UP	exclusively DEGs in GD90
LMBR1L	-0.867502	5.29846	81.9115	1.42318e-19	1.0957e-16	DOWN	#N/A	#N/A	#N/A	#N/A			C16orf72	ortholog_one2one	Boreoeutheria	ENSG00000182831	ENSSSCG00000028454	DOWN	C16orf72						ENSSSCG00000003021	MEGF8	-0.920063	7.06692	12.4747	0.000412505	0.0332835	DOWN	exclusively DEGs in GD90
ANKRD10	-0.967561	5.84463	81.113	2.13177e-19	1.58654e-16	DOWN	#N/A	#N/A	#N/A	#N/A			C1orf122	ortholog_one2one	Boreoeutheria	ENSG00000197982	ENSSSCG00000038888	UP	C1orf122						ENSSSCG00000003261	unknown	0.766688	6.04667	13.6708	0.000217821	0.0254005	UP	exclusively DEGs in GD90
SPCS2	0.934897	6.45389	80.078	3.59909e-19	2.59216e-16	UP	#N/A	#N/A	#N/A	#N/A			CACNA1E	ortholog_one2one	Boreoeutheria	ENSG00000198216	ENSSSCG00000015543	DOWN	CACNA1E						ENSSSCG00000003488	UBR4	-0.491615	7.72998	11.0602	0.000882028	0.0479559	DOWN	exclusively DEGs in GD90
HNRNPA3	0.927948	5.35209	79.2091	5.58722e-19	3.89831e-16	UP	#N/A	#N/A	#N/A	#N/A			CACNB4	ortholog_one2many	Boreoeutheria	ENSG00000182389	ENSSSCG00000029073	DOWN	CACNB4						ENSSSCG00000003622	unknown	-2.19179	3.02211	12.782	0.000349971	0.0308771	DOWN	exclusively DEGs in GD90
RAB5A	0.640677	6.299	78.4104	8.37116e-19	5.66372e-16	UP	#N/A	#N/A	#N/A	#N/A			CADM2	ortholog_one2one	Boreoeutheria	ENSG00000175161	ENSSSCG00000011999	DOWN	CADM2						ENSSSCG00000003654	MACF1	-0.842604	8.16493	12.5633	0.000393403	0.0323821	DOWN	exclusively DEGs in GD90
AP001468.1	-1.43808	4.2143	78.2538	9.06152e-19	5.95049e-16	DOWN	#N/A	#N/A	#N/A	#N/A			CAMK1D	ortholog_one2one	Boreoeutheria	ENSG00000183049	ENSSSCG00000011111	DOWN	CAMK1D						ENSSSCG00000003682	ANKRD12	-0.586657	6.06434	13.7745	0.000206116	0.0244912	DOWN	exclusively DEGs in GD90
NDUFS6	0.547584	7.96889	76.833	1.86046e-18	1.18682e-15	UP	#N/A	#N/A	#N/A	#N/A			CAMK4	ortholog_one2one	Boreoeutheria	ENSG00000152495	ENSSSCG00000037019	DOWN	CAMK4						ENSSSCG00000004027	PDE10A	-0.841708	4.60916	11.518	0.000689258	0.0430319	DOWN	exclusively DEGs in GD90
SDR39U1	-0.640747	6.06598	75.8617	3.04242e-18	1.88689e-15	DOWN	#N/A	#N/A	#N/A	#N/A			CAMTA1	ortholog_one2one	Eutheria	ENSG00000171735	ENSSSCG00000036772	DOWN	CAMTA1						ENSSSCG00000004075	RGS17	-1.2055	4.15293	10.8042	0.0010127	0.049572	DOWN	exclusively DEGs in GD90
RPS27P13	2.55434	6.99247	74.1444	7.26076e-18	4.38138e-15	UP	#N/A	#N/A	#N/A	#N/A			CCDC124	ortholog_one2one	Boreoeutheria	ENSG00000007080	ENSSSCG00000013891	UP	CCDC124						ENSSSCG00000004113	STXBP5	-0.833148	4.74067	15.3004	9.16969e-05	0.0155294	DOWN	exclusively DEGs in GD90
X7.Sep	0.76941	7.49806	73.4046	1.0562e-17	6.09005e-15	UP	#N/A	#N/A	#N/A	#N/A			CD38	ortholog_one2one	Eutheria	ENSG00000004468	ENSSSCG00000008742	DOWN	CD38						ENSSSCG00000004119	GRM1	-0.67376	4.4871	13.1091	0.000293863	0.0283991	DOWN	exclusively DEGs in GD90
TMEM189.UBE2V1	0.718242	5.83818	73.3905	1.06379e-17	6.09005e-15	UP	#N/A	#N/A	#N/A	#N/A			CDH6	ortholog_one2one	Boreoeutheria	ENSG00000113361	ENSSSCG00000032931	DOWN	CDH6						ENSSSCG00000004120	SHPRH	-0.947068	3.81463	15.3515	8.92485e-05	0.0154704	DOWN	exclusively DEGs in GD90
GPR173	-0.679197	6.26226	72.5392	1.63744e-17	9.13976e-15	DOWN	#N/A	#N/A	#N/A	#N/A			CDK6	ortholog_one2one	Eutheria	ENSG00000105810	ENSSSCG00000040183	DOWN	CDK6						ENSSSCG00000004196	MED23	-0.49044	5.47916	11.1435	0.000843286	0.0468867	DOWN	exclusively DEGs in GD90
SLC25A29	-0.695344	6.48929	72.0268	2.12292e-17	1.15606e-14	DOWN	#N/A	#N/A	#N/A	#N/A			CELSR3	ortholog_one2one	Boreoeutheria	ENSG00000008300	ENSSSCG00000011360	DOWN	CELSR3						ENSSSCG00000004246	unknown	-1.24023	0.503565	10.814	0.00100734	0.049572	DOWN	exclusively DEGs in GD90
AL441883.1	0.854291	5.61611	71.9272	2.23283e-17	1.18696e-14	UP	#N/A	#N/A	#N/A	#N/A			CEMIP	ortholog_one2one	Boreoeutheria	ENSG00000103888	ENSSSCG00000038929	DOWN	CEMIP						ENSSSCG00000004280	RIMS1	-1.00453	6.64487	13.0866	0.00029741	0.0283991	DOWN	exclusively DEGs in GD90
EIF3J	0.919328	6.14076	71.1502	3.31046e-17	1.7189e-14	UP	#N/A	#N/A	#N/A	#N/A			CHD2	ortholog_one2many	Boreoeutheria	ENSG00000173575	ENSSSCG00000002266	DOWN							ENSSSCG00000004338	FUT9	-1.33204	0.899327	14.3436	0.0001523	0.0209443	DOWN	exclusively DEGs in GD90
AC114546.1	1.05898	6.53439	70.6895	4.18104e-17	2.12159e-14	UP	#N/A	#N/A	#N/A	#N/A			CHD6	ortholog_one2one	Boreoeutheria	ENSG00000124177	ENSSSCG00000007360	DOWN	CHD6						ENSSSCG00000004473	PHIP	-1.77738	3.76766	13.274	0.000269115	0.0277596	DOWN	exclusively DEGs in GD90
NDUFA5	0.951584	5.84167	70.1196	5.58166e-17	2.76937e-14	UP	#N/A	#N/A	#N/A	#N/A			CHGA	ortholog_one2one	Eutheria	ENSG00000100604	ENSSSCG00000002456	UP	CHGA						ENSSSCG00000004484	COL12A1	-0.763366	5.97533	11.0991	0.0008637	0.047662	DOWN	exclusively DEGs in GD90
UBE2V2	0.768136	7.05636	69.546	7.46519e-17	3.62337e-14	UP	#N/A	#N/A	#N/A	#N/A			CLEC2L	ortholog_one2one	Eutheria	ENSG00000236279	ENSSSCG00000038147	DOWN	CLEC2L						ENSSSCG00000004502	RNF165	-1.50951	3.3445	12.795	0.000347539	0.0308472	DOWN	exclusively DEGs in GD90
DNAJC8	0.708655	7.16662	69.1803	8.98615e-17	4.2688e-14	UP	#N/A	#N/A	#N/A	#N/A			CLSTN2	ortholog_one2one	Boreoeutheria	ENSG00000158258	ENSSSCG00000011666	DOWN	CLSTN2						ENSSSCG00000004535	TCF4	-1.25693	5.17169	11.2906	0.000779008	0.0453672	DOWN	exclusively DEGs in GD90
BCAS2	0.629695	6.14968	67.5245	2.08084e-16	9.67893e-14	UP	#N/A	#N/A	#N/A	#N/A			CMA1	ortholog_one2many	Boreoeutheria	ENSG00000092009	ENSSSCG00000001982	UP							ENSSSCG00000004576	RORA	-1.81311	1.46898	13.2946	0.000266175	0.0277596	DOWN	exclusively DEGs in GD90
RAB21	0.775699	5.45136	67.1453	2.52217e-16	1.14924e-13	UP	#N/A	#N/A	#N/A	#N/A			CNOT1	ortholog_one2one	Boreoeutheria	ENSG00000125107	ENSSSCG00000002799	DOWN	CNOT1						ENSSSCG00000004603	RFX7	-0.713372	5.32719	12.4975	0.000407487	0.0331708	DOWN	exclusively DEGs in GD90
MPHOSPH10	0.766402	5.59771	66.5919	3.3396e-16	1.49126e-13	UP	#N/A	#N/A	#N/A	#N/A			CNTN1	ortholog_one2one	Boreoeutheria	ENSG00000018236	ENSSSCG00000000789	UP	CNTN1						ENSSSCG00000004607	PYGO1	-1.49535	3.4091	17.2981	3.19511e-05	0.00973495	DOWN	exclusively DEGs in GD90
SET	0.806096	7.94641	66.4371	3.61234e-16	1.58142e-13	UP	#N/A	#N/A	#N/A	#N/A			CNTNAP2	ortholog_one2one	Amniota	ENSG00000174469	ENSSSCG00000037981	DOWN							ENSSSCG00000004614	UNC13C	-0.861923	3.92596	11.9492	0.000546712	0.0383584	DOWN	exclusively DEGs in GD90
RAB12	0.633654	6.37214	66.1169	4.24952e-16	1.8246e-13	UP	#N/A	#N/A	#N/A	#N/A			CNTNAP5	ortholog_one2one	Boreoeutheria	ENSG00000155052	ENSSSCG00000015726	DOWN	CNTNAP5						ENSSSCG00000004616	ONECUT1	-2.80908	-0.164529	15.9283	6.57883e-05	0.0126004	DOWN	exclusively DEGs in GD90
ZNF692	-1.54479	4.71328	65.6305	5.439e-16	2.29126e-13	DOWN	#N/A	#N/A	#N/A	#N/A			COL12A1	ortholog_one2one	Boreoeutheria	ENSG00000111799	ENSSSCG00000004484	DOWN	COL12A1						ENSSSCG00000004658	FBN1	-0.945507	4.55257	11.0467	0.000888472	0.0481278	DOWN	exclusively DEGs in GD90
PCBP4	-0.683398	6.35174	65.2514	6.59288e-16	2.72591e-13	DOWN	#N/A	#N/A	#N/A	#N/A			CPEB3	ortholog_one2one	Eutheria	ENSG00000107864	ENSSSCG00000010468	DOWN	CPEB3						ENSSSCG00000004718	TTBK2	-2.01485	2.87958	13.8764	0.000195238	0.0237306	DOWN	exclusively DEGs in GD90
CYR61	-1.75892	4.79248	65.1208	7.04436e-16	2.85962e-13	DOWN	#N/A	#N/A	#N/A	#N/A			CPSF6	ortholog_one2one	Boreoeutheria	ENSG00000111605	ENSSSCG00000038031	DOWN	CPSF6						ENSSSCG00000004776	DISP2	-1.82809	4.13531	13.0782	0.000298756	0.0283991	DOWN	exclusively DEGs in GD90
AL117190.4	-3.39214	6.54888	64.9864	7.54183e-16	2.97279e-13	DOWN	#N/A	#N/A	#N/A	#N/A			CRACD	ortholog_one2one	Boreoeutheria	ENSG00000109265	ENSSSCG00000008903	DOWN	CRACD						ENSSSCG00000004836	MKRN3	-2.39909	0.645184	14.9884	0.000108174	0.0175146	DOWN	exclusively DEGs in GD90
PRKY	3.51068	2.98118	64.974	7.58941e-16	2.97279e-13	UP	#N/A	#N/A	#N/A	#N/A			CRPPA	ortholog_one2one	Boreoeutheria	ENSG00000214960	ENSSSCG00000015358	DOWN	CRPPA						ENSSSCG00000005030	NID2	-0.489258	5.38216	11.6255	0.000650526	0.0422089	DOWN	exclusively DEGs in GD90
AC091565.3	-1.80288	3.59977	64.4146	1.00809e-15	3.88064e-13	DOWN	#N/A	#N/A	#N/A	#N/A			CSMD2	ortholog_one2one	Euteleostomi	ENSG00000121904	ENSSSCG00000003622	DOWN							ENSSSCG00000005110	SYNE2	-0.519116	6.22904	10.9856	0.000918222	0.0484913	DOWN	exclusively DEGs in GD90
HCN3	-0.788847	5.33633	64.3534	1.03988e-15	3.93517e-13	DOWN	#N/A	#N/A	#N/A	#N/A			CYP26B1	ortholog_one2one	Eutheria	ENSG00000003137	ENSSSCG00000008311	UP	CYP26B1						ENSSSCG00000005167	SLC24A2	-1.98807	3.21694	16.0763	6.08401e-05	0.0126004	DOWN	exclusively DEGs in GD90
EIF5	0.641921	7.10624	64.2486	1.0967e-15	4.08101e-13	UP	#N/A	#N/A	#N/A	#N/A			DDR2	ortholog_one2one	Eutheria	ENSG00000162733	ENSSSCG00000006338	DOWN	DDR2						ENSSSCG00000005194	PTPRD	-1.48325	6.18487	13.1936	0.000280908	0.0283486	DOWN	exclusively DEGs in GD90
SFPQ	0.562811	8.6287	63.75	1.41255e-15	5.17015e-13	UP	#N/A	#N/A	#N/A	#N/A			DDX3Y	ortholog_one2one	Boreoeutheria	ENSG00000067048	ENSSSCG00000026430	DOWN							ENSSSCG00000005257	TRPM3	-0.829264	4.62788	14.5384	0.000137331	0.0198375	DOWN	exclusively DEGs in GD90
PGRMC2	0.754205	5.9517	62.7115	2.39319e-15	8.61817e-13	UP	#N/A	#N/A	#N/A	#N/A			DGKH	ortholog_one2one	Boreoeutheria	ENSG00000102780	ENSSSCG00000009431	DOWN	DGKH						ENSSSCG00000005484	ZNF618	-1.80467	2.40653	20.8575	4.94756e-06	0.00280375	DOWN	exclusively DEGs in GD90
LENG8	-1.38695	5.35972	61.8066	3.78904e-15	1.34283e-12	DOWN	#N/A	#N/A	#N/A	#N/A			DGKI	ortholog_one2one	Boreoeutheria	ENSG00000157680	ENSSSCG00000016521	DOWN	DGKI						ENSSSCG00000005498	PAPPA	5.17149	-0.673358	27.1243	1.90782e-07	0.000216229	UP	exclusively DEGs in GD60
CAPRIN2	-1.59833	3.86339	61.7366	3.92611e-15	1.36966e-12	DOWN	#N/A	#N/A	#N/A	#N/A			DISP2	ortholog_one2one	Boreoeutheria	ENSG00000140323	ENSSSCG00000004776	DOWN	DISP2						ENSSSCG00000005935	AGO2	-1.19777	2.86621	11.598	0.000660213	0.0422938	DOWN	exclusively DEGs in GD90
SDCBP	0.730556	6.92741	61.5961	4.21662e-15	1.44838e-12	UP	#N/A	#N/A	#N/A	#N/A			DNAJC12	ortholog_one2one	Boreoeutheria	ENSG00000108176	ENSSSCG00000035600	UP	DNAJC12						ENSSSCG00000005939	FAM135B	-0.731748	4.36479	10.973	0.00092448	0.0486475	DOWN	exclusively DEGs in GD90
LY6G5B	-1.02315	4.78758	61.537	4.34496e-15	1.46985e-12	DOWN	#N/A	#N/A	#N/A	#N/A			DOK6	ortholog_one2one	Boreoeutheria	ENSG00000206052	ENSSSCG00000028977	DOWN	DOK6						ENSSSCG00000006018	TRPS1	-1.35494	2.22932	11.905	0.000559835	0.0389086	DOWN	exclusively DEGs in GD90
AL136376.1	1.11052	6.16001	61.1519	5.28366e-15	1.76072e-12	UP	#N/A	#N/A	#N/A	#N/A			DPY19L4	ortholog_one2one	Boreoeutheria	ENSG00000156162	ENSSSCG00000006098	UP	DPY19L4						ENSSSCG00000006098	DPY19L4	0.934321	2.77496	19.1399	1.2148e-05	0.0099438	UP	common DEGs in GD60 and GD90
TMSL3	1.48843	8.39214	61.1183	5.37449e-15	1.76465e-12	UP	#N/A	#N/A	#N/A	#N/A			DST	ortholog_one2one	Boreoeutheria	ENSG00000151914	ENSSSCG00000001499	DOWN	DST						ENSSSCG00000006098	DPY19L4	-0.763758	2.77496	12.3569	0.000439365	0.033736	DOWN	common DEGs in GD60 and GD90
TRO	-0.50463	6.40795	59.6715	1.12087e-14	3.6269e-12	DOWN	#N/A	#N/A	#N/A	#N/A			EEF1AKMT4	ortholog_one2one	Boreoeutheria	ENSG00000284753	ENSSSCG00000045512	UP	EEF1AKMT4						ENSSSCG00000006132	MMP16	-1.22019	3.61908	11.7245	0.000616816	0.0413099	DOWN	exclusively DEGs in GD90
AC109993.1	-2.098	3.28203	59.6279	1.146e-14	3.65525e-12	DOWN	#N/A	#N/A	#N/A	#N/A			EIF1AX	ortholog_one2one	Boreoeutheria	ENSG00000173674	ENSSSCG00000037509	DOWN							ENSSSCG00000006199	PREX2	-1.10451	2.29046	14.4098	0.000147034	0.0208307	DOWN	exclusively DEGs in GD90
ARPP19	0.531976	7.53492	58.8695	1.68482e-14	5.29817e-12	UP	#N/A	#N/A	#N/A	#N/A			EIF2S3	ortholog_many2many	Eutheria	ENSG00000130741	ENSSSCG00000012178	DOWN							ENSSSCG00000006338	DDR2	-1.72589	1.50698	10.8516	0.000987105	0.049572	DOWN	exclusively DEGs in GD90
PHAX	0.60063	5.99175	58.7651	1.77663e-14	5.50929e-12	UP	#N/A	#N/A	#N/A	#N/A			EIF2S3	ortholog_many2many	Eutheria	ENSG00000130741	ENSSSCG00000029857	UP							ENSSSCG00000006343	SPATA46	-6.32327	-1.20872	18.0932	2.10353e-05	0.00727948	DOWN	exclusively DEGs in GD90
ZNF770	0.63308	5.90398	58.6097	1.92266e-14	5.88045e-12	UP	#N/A	#N/A	#N/A	#N/A			EIF2S3B	ortholog_many2many	Eutheria	ENSG00000180574	ENSSSCG00000012178	DOWN							ENSSSCG00000006619	SNX27	-1.09524	4.89074	14.7555	0.000122389	0.018735	DOWN	exclusively DEGs in GD90
SUMO1	0.856588	5.86009	58.4209	2.11626e-14	6.38509e-12	UP	#N/A	#N/A	#N/A	#N/A			EIF2S3B	ortholog_many2many	Eutheria	ENSG00000180574	ENSSSCG00000029857	UP							ENSSSCG00000006802	KCNA3	-1.29758	3.22542	15.4489	8.47669e-05	0.0150476	DOWN	exclusively DEGs in GD90
AC135592.3	-1.14962	5.68478	58.316	2.23218e-14	6.64506e-12	DOWN	#N/A	#N/A	#N/A	#N/A			ENAH	ortholog_one2one	Vertebrata	ENSG00000154380	ENSSSCG00000038646	DOWN	ENAH						ENSSSCG00000007022	ANK1	-1.44996	2.79294	12.445	0.000419102	0.0335601	DOWN	exclusively DEGs in GD90
CYP51A1	0.664241	6.60808	58.1256	2.45902e-14	7.22401e-12	UP	#N/A	#N/A	#N/A	#N/A			ENPP4	ortholog_one2one	Boreoeutheria	ENSG00000001561	ENSSSCG00000025788	DOWN	ENPP4						ENSSSCG00000007164	OXT	1.42936	1.64475	18.2665	1.92059e-05	0.00707449	UP	exclusively DEGs in GD90
CSAD	-1.59907	3.78844	57.9282	2.71864e-14	7.883e-12	DOWN	#N/A	#N/A	#N/A	#N/A			ENTPD7	ortholog_one2one	Boreoeutheria	ENSG00000198018	ENSSSCG00000010540	DOWN	ENTPD7						ENSSSCG00000007281	MAP1LC3A	0.62277	8.17866	11.0039	0.00090921	0.0481881	UP	exclusively DEGs in GD90
DNAJB11	0.654615	5.80841	57.7141	3.03116e-14	8.6765e-12	UP	#N/A	#N/A	#N/A	#N/A			EOLA1	ortholog_many2many	Boreoeutheria	ENSG00000197620	ENSSSCG00000040446	DOWN							ENSSSCG00000007324	SOGA1	-1.1687	6.3346	15.989	6.37127e-05	0.0126004	DOWN	exclusively DEGs in GD90
SSBP1	0.641259	6.76194	57.0665	4.21317e-14	1.18649e-11	UP	#N/A	#N/A	#N/A	#N/A			EOLA2	ortholog_many2many	Boreoeutheria	ENSG00000197021	ENSSSCG00000040446	DOWN							ENSSSCG00000007360	CHD6	-0.679535	6.09607	11.6608	0.000638315	0.0421746	DOWN	exclusively DEGs in GD90
RAB14	0.559314	7.27056	57.0488	4.25132e-14	1.18649e-11	UP	#N/A	#N/A	#N/A	#N/A			ERBB4	ortholog_one2one	Boreoeutheria	ENSG00000178568	ENSSSCG00000016160	DOWN	ERBB4						ENSSSCG00000007462	KCNB1	-1.54034	2.17705	16.8588	4.02664e-05	0.0102078	DOWN	exclusively DEGs in GD90
KDM5C	-0.557701	6.0486	56.945	4.48173e-14	1.23535e-11	DOWN	#N/A	#N/A	#N/A	#N/A			ERCC6	ortholog_one2one	Boreoeutheria	ENSG00000225830	ENSSSCG00000010391	DOWN	ERCC6						ENSSSCG00000007574	SDK1	-0.963846	5.28408	17.909	2.31726e-05	0.00759295	DOWN	exclusively DEGs in GD90
SNRPB2	0.773915	6.95229	56.4517	5.75962e-14	1.56823e-11	UP	#N/A	#N/A	#N/A	#N/A			FAM135B	ortholog_one2one	Eutheria	ENSG00000147724	ENSSSCG00000005939	DOWN	FAM135B						ENSSSCG00000007606	TRRAP	-0.602899	7.85378	13.5549	0.000231686	0.0260585	DOWN	exclusively DEGs in GD90
RAP1A	0.660669	5.92256	55.077	1.15897e-13	3.06548e-11	UP	#N/A	#N/A	#N/A	#N/A			FBN1	ortholog_one2one	Boreoeutheria	ENSG00000166147	ENSSSCG00000004658	DOWN	FBN1						ENSSSCG00000007733	unknown	-0.828994	4.63152	13.304	0.000264848	0.0277596	DOWN	exclusively DEGs in GD90
C11orf58	0.549677	8.22593	55.0667	1.16506e-13	3.06548e-11	UP	#N/A	#N/A	#N/A	#N/A			FBN3	ortholog_one2one	Boreoeutheria	ENSG00000142449	ENSSSCG00000013594	DOWN	FBN3						ENSSSCG00000007789	unknown	-2.22392	3.33787	11.0601	0.000882045	0.0479559	DOWN	exclusively DEGs in GD90
AC013416.1	-1.74402	3.47607	55.0634	1.16704e-13	3.06548e-11	DOWN	#N/A	#N/A	#N/A	#N/A			FBXL20	ortholog_one2one	Boreoeutheria	ENSG00000108306	ENSSSCG00000017506	DOWN	FBXL20						ENSSSCG00000008311	CYP26B1	1.73915	5.98039	33.1588	8.49312e-09	1.04281e-05	UP	exclusively DEGs in GD45
SEC62	0.695516	7.0907	54.8856	1.27757e-13	3.31677e-11	UP	#N/A	#N/A	#N/A	#N/A			FER	ortholog_one2one	Boreoeutheria	ENSG00000151422	ENSSSCG00000027074	DOWN	FER						ENSSSCG00000008549	SLC4A1AP	-0.705173	4.11119	13.0096	0.000309906	0.0290838	DOWN	exclusively DEGs in GD90
AC024270.1	0.701148	8.26268	54.8471	1.30283e-13	3.34349e-11	UP	#N/A	#N/A	#N/A	#N/A			FLNB	ortholog_one2one	Boreoeutheria	ENSG00000136068	ENSSSCG00000011471	DOWN	FLNB						ENSSSCG00000008629	ROCK2	-0.947699	4.26848	15.4249	8.58476e-05	0.0150581	DOWN	exclusively DEGs in GD90
KRAS	0.803254	5.13445	54.7774	1.34982e-13	3.4247e-11	UP	#N/A	#N/A	#N/A	#N/A			FRY	ortholog_one2one	Boreoeutheria	ENSG00000073910	ENSSSCG00000009338	DOWN	FRY						ENSSSCG00000008700	HGFAC	-1.42278	1.337	11.5523	0.000676644	0.0427883	DOWN	exclusively DEGs in GD90
BHLHE40	-1.4811	3.82272	54.5714	1.49903e-13	3.76055e-11	DOWN	#N/A	#N/A	#N/A	#N/A			FSCN2	ortholog_one2one	Boreoeutheria	ENSG00000186765	ENSSSCG00000026155	UP	FSCN2						ENSSSCG00000008742	CD38	-1.04777	3.08803	11.5228	0.000687493	0.0430319	DOWN	exclusively DEGs in GD90
AL117190.13	-2.79243	5.14568	54.4833	1.56772e-13	3.88915e-11	DOWN	#N/A	#N/A	#N/A	#N/A			FUNDC1	ortholog_one2one	Boreoeutheria	ENSG00000069509	ENSSSCG00000012258	UP	FUNDC1						ENSSSCG00000008792	N4BP2	-0.786763	5.84931	15.8474	6.86626e-05	0.0129702	DOWN	exclusively DEGs in GD90
DENR	0.71532	5.61514	53.995	2.00996e-13	4.93147e-11	UP	#N/A	#N/A	#N/A	#N/A			FUT9	ortholog_one2one	Boreoeutheria	ENSG00000172461	ENSSSCG00000004338	DOWN	FUT9						ENSSSCG00000008803	ATP8A1	-1.25597	5.13735	14.3112	0.000154943	0.0209443	DOWN	exclusively DEGs in GD90
UTY	3.30965	2.88019	53.4226	2.68982e-13	6.50839e-11	UP	#N/A	#N/A	#N/A	#N/A			FZD3	ortholog_one2one	Boreoeutheria	ENSG00000104290	ENSSSCG00000009679	DOWN	FZD3						ENSSSCG00000008903	CRACD	-0.60945	7.63127	12.8137	0.000344084	0.0308472	DOWN	exclusively DEGs in GD90
AC107983.3	-2.00375	3.34271	53.4072	2.71098e-13	6.50839e-11	DOWN	#N/A	#N/A	#N/A	#N/A			GABRA2	ortholog_one2one	Boreoeutheria	ENSG00000151834	ENSSSCG00000028922	DOWN	GABRA2						ENSSSCG00000009230	WDFY3	-0.916388	6.72737	13.507	0.000237678	0.0263305	DOWN	exclusively DEGs in GD90
ATP5J	0.846836	8.14171	53.1906	3.02699e-13	7.18976e-11	UP	#N/A	#N/A	#N/A	#N/A			GAN	ortholog_one2one	Eutheria	ENSG00000261609	ENSSSCG00000002690	DOWN	GAN						ENSSSCG00000009338	unknown	-0.904517	5.80413	13.2458	0.000273187	0.0277596	DOWN	exclusively DEGs in GD90
WSB1	-1.86377	6.15247	53.1181	3.14084e-13	7.38163e-11	DOWN	#N/A	#N/A	#N/A	#N/A			GINS3	ortholog_one2one	Boreoeutheria	ENSG00000181938	ENSSSCG00000002802	UP	GINS3						ENSSSCG00000009431	DGKH	-1.54069	1.79992	13.2997	0.000265448	0.0277596	DOWN	exclusively DEGs in GD90
INE1	-2.29398	3.09782	52.5897	4.11044e-13	9.55977e-11	DOWN	#N/A	#N/A	#N/A	#N/A			GNG8	ortholog_one2one	Eutheria	ENSG00000167414	ENSSSCG00000022068	UP	GNG8						ENSSSCG00000009473	MYCBP2	-0.59806	7.25984	12.7188	0.000361994	0.0313901	DOWN	exclusively DEGs in GD90
LIN7C	0.75202	6.14947	51.7484	6.30869e-13	1.45211e-10	UP	#N/A	#N/A	#N/A	#N/A			GRIN2A	ortholog_one2one	Boreoeutheria	ENSG00000183454	ENSSSCG00000031290	DOWN	GRIN2A						ENSSSCG00000009679	FZD3	-0.945676	4.00146	11.2983	0.000775764	0.0453575	DOWN	exclusively DEGs in GD90
CCDC90B	0.663062	6.39495	51.7112	6.42947e-13	1.4648e-10	UP	#N/A	#N/A	#N/A	#N/A			GRM1	ortholog_one2one	Boreoeutheria	ENSG00000152822	ENSSSCG00000004119	DOWN	GRM1						ENSSSCG00000009683	unknown	-2.17315	0.467763	12.9451	0.000320767	0.0295387	DOWN	exclusively DEGs in GD90
FASTK	-0.645695	5.47242	51.6492	6.6358e-13	1.49654e-10	DOWN	#N/A	#N/A	#N/A	#N/A			GRM6	ortholog_one2one	Boreoeutheria	ENSG00000113262	ENSSSCG00000014027	DOWN	GRM6						ENSSSCG00000009845	SRRM4	-1.05167	4.71911	12.7984	0.000346916	0.0308472	DOWN	exclusively DEGs in GD90
KIF3A	0.67126	5.54177	51.1412	8.59565e-13	1.91915e-10	UP	#N/A	#N/A	#N/A	#N/A			GTPBP6	ortholog_one2many	Boreoeutheria	ENSG00000178605	ENSSSCG00000033858	DOWN							ENSSSCG00000009855	KSR2	-1.43943	2.64523	16.3823	5.17662e-05	0.0121067	DOWN	exclusively DEGs in GD90
CBX3	0.801294	7.64084	51.1081	8.74158e-13	1.93241e-10	UP	#N/A	#N/A	#N/A	#N/A			HDAC4	ortholog_one2one	Eutheria	ENSG00000068024	ENSSSCG00000024777	DOWN	HDAC4						ENSSSCG00000009856	NOS1	-1.90705	3.05437	16.985	3.76769e-05	0.0100933	DOWN	exclusively DEGs in GD90
PRKAR1A	0.452268	7.68277	51.0603	8.95737e-13	1.9607e-10	UP	#N/A	#N/A	#N/A	#N/A			HEBP1	ortholog_one2one	Boreoeutheria	ENSG00000013583	ENSSSCG00000040275	UP	HEBP1						ENSSSCG00000009864	MED13L	-0.857949	5.81947	11.5269	0.000685959	0.0430319	DOWN	exclusively DEGs in GD90
AP1G2	-1.65759	3.5342	50.7002	1.07607e-12	2.33257e-10	DOWN	#N/A	#N/A	#N/A	#N/A			HECTD4	ortholog_one2one	Boreoeutheria	ENSG00000173064	ENSSSCG00000009885	DOWN	HECTD4						ENSSSCG00000009885	HECTD4	-0.632448	8.26797	12.4116	0.000426679	0.0335765	DOWN	exclusively DEGs in GD90
AC135178.1	-1.26195	4.01888	50.6414	1.10882e-12	2.38045e-10	DOWN	#N/A	#N/A	#N/A	#N/A			HGFAC	ortholog_one2one	Boreoeutheria	ENSG00000109758	ENSSSCG00000008700	DOWN	HGFAC						ENSSSCG00000009968	TTC28	-1.46661	5.38393	12.0058	0.000530358	0.0379335	DOWN	exclusively DEGs in GD90
C19orf6	-0.508799	6.71105	50.6034	1.13048e-12	2.40382e-10	DOWN	#N/A	#N/A	#N/A	#N/A			HIPK2	ortholog_one2one	Eutheria	ENSG00000064393	ENSSSCG00000026733	DOWN	HIPK2						ENSSSCG00000010241	TET1	-0.812481	4.00937	15.0177	0.000106505	0.0175146	DOWN	exclusively DEGs in GD90
AC117444.1	-3.21939	2.73312	50.3104	1.31251e-12	2.76456e-10	DOWN	#N/A	#N/A	#N/A	#N/A			HUS1	ortholog_one2one	Boreoeutheria	ENSG00000136273	ENSSSCG00000028523	UP	HUS1						ENSSSCG00000010391	ERCC6	-1.25056	2.78734	13.3356	0.00026041	0.0277596	DOWN	exclusively DEGs in GD90
CCDC112	0.917047	6.44792	50.2424	1.35881e-12	2.83534e-10	UP	#N/A	#N/A	#N/A	#N/A			HUWE1	ortholog_one2one	Eutheria	ENSG00000086758	ENSSSCG00000012328	DOWN	HUWE1						ENSSSCG00000010468	CPEB3	-0.927585	4.24716	11.2537	0.000794662	0.0456581	DOWN	exclusively DEGs in GD90
CCNL2	-1.22803	5.51609	50.1623	1.41543e-12	2.92615e-10	DOWN	#N/A	#N/A	#N/A	#N/A			IGF1R	ortholog_one2one	Boreoeutheria	ENSG00000140443	ENSSSCG00000030560	DOWN	IGF1R						ENSSSCG00000010540	ENTPD7	-0.971388	3.16163	12.7289	0.000360046	0.0313901	DOWN	exclusively DEGs in GD90
FAM182B	1.72472	3.57065	49.8251	1.68083e-12	3.42289e-10	UP	#N/A	#N/A	#N/A	#N/A			IGSF9B	ortholog_one2one	Boreoeutheria	ENSG00000080854	ENSSSCG00000015255	DOWN	IGSF9B						ENSSSCG00000010599	PDCD11	-0.734374	5.45907	11.1516	0.000839605	0.0468867	DOWN	exclusively DEGs in GD90
TMEM175	-0.811826	5.06975	49.8186	1.68638e-12	3.42289e-10	DOWN	#N/A	#N/A	#N/A	#N/A			IL17RD	ortholog_one2one	Boreoeutheria	ENSG00000144730	ENSSSCG00000011463	DOWN	IL17RD						ENSSSCG00000010604	SH3PXD2A	-1.45225	5.36144	10.8972	0.000963119	0.0492729	DOWN	exclusively DEGs in GD90
HMGB1	0.857285	6.70396	49.7805	1.71941e-12	3.45849e-10	UP	#N/A	#N/A	#N/A	#N/A			ITGA1	ortholog_one2one	Boreoeutheria	ENSG00000213949	ENSSSCG00000016885	DOWN	ITGA1						ENSSSCG00000010645	NHLRC2	-1.18031	1.81343	11.9741	0.000539451	0.03803	DOWN	exclusively DEGs in GD90
PLSCR3	-0.800061	4.90624	49.6743	1.81511e-12	3.61839e-10	DOWN	#N/A	#N/A	#N/A	#N/A			ITGB8	ortholog_one2one	Eutheria	ENSG00000105855	ENSSSCG00000015375	DOWN	ITGB8						ENSSSCG00000010896	ASPM	-1.04436	3.51966	12.6544	0.000374685	0.0315515	DOWN	exclusively DEGs in GD90
YWHAB	0.432248	8.5867	49.598	1.88705e-12	3.72851e-10	UP	#N/A	#N/A	#N/A	#N/A			ITSN1	ortholog_one2one	Boreoeutheria	ENSG00000205726	ENSSSCG00000024614	DOWN	ITSN1						ENSSSCG00000010915	NAV1	-1.00224	7.61802	19.925	8.05386e-06	0.00409175	DOWN	exclusively DEGs in GD90
TCEAL5	0.684423	7.02221	49.4786	2.00545e-12	3.92769e-10	UP	#N/A	#N/A	#N/A	#N/A			KBTBD3	ortholog_one2one	Boreoeutheria	ENSG00000182359	ENSSSCG00000014999	DOWN	KBTBD3						ENSSSCG00000011111	CAMK1D	-1.60856	2.93364	12.1231	0.000498007	0.036146	DOWN	exclusively DEGs in GD90
LYRM5	0.938825	5.11277	49.4277	2.05819e-12	3.99593e-10	UP	#N/A	#N/A	#N/A	#N/A			KCNA2	ortholog_one2one	Eutheria	ENSG00000177301	ENSSSCG00000037709	DOWN	KCNA2						ENSSSCG00000011239	TRANK1	-0.602734	5.2036	11.3729	0.000745237	0.0442755	DOWN	exclusively DEGs in GD90
RALA	0.725276	7.01267	49.3942	2.0936e-12	4.02879e-10	UP	#N/A	#N/A	#N/A	#N/A			KCNA3	ortholog_one2one	Boreoeutheria	ENSG00000177272	ENSSSCG00000006802	DOWN	KCNA3						ENSSSCG00000011310	ZNF660	-2.37045	0.802966	11.8954	0.000562718	0.0389253	DOWN	exclusively DEGs in GD90
SNX3	0.624455	7.32036	49.3778	2.11121e-12	4.02879e-10	UP	#N/A	#N/A	#N/A	#N/A			KCNB1	ortholog_one2one	Eutheria	ENSG00000158445	ENSSSCG00000007462	DOWN	KCNB1						ENSSSCG00000011360	CELSR3	-0.801553	7.29224	18.6638	1.55918e-05	0.00656369	DOWN	exclusively DEGs in GD90
AKAP8L	-0.586474	6.39978	49.0035	2.55513e-12	4.8346e-10	DOWN	#N/A	#N/A	#N/A	#N/A			KCNH5	ortholog_one2one	Eutheria	ENSG00000140015	ENSSSCG00000034726	DOWN	KCNH5						ENSSSCG00000011463	IL17RD	-1.34467	3.18917	18.2931	1.8939e-05	0.00707449	DOWN	exclusively DEGs in GD90
TFAM	0.763195	5.10704	48.9838	2.58085e-12	4.83771e-10	UP	#N/A	#N/A	#N/A	#N/A			KCNH7	ortholog_one2one	Eutheria	ENSG00000184611	ENSSSCG00000015898	DOWN	KCNH7						ENSSSCG00000011471	FLNB	-0.639095	6.93778	12.8897	0.000330393	0.0302361	DOWN	exclusively DEGs in GD90
PGAM2	-1.24443	4.06571	48.9692	2.6001e-12	4.83771e-10	DOWN	#N/A	#N/A	#N/A	#N/A			KDM5D	ortholog_one2one	Boreoeutheria	ENSG00000012817	ENSSSCG00000032354	DOWN	KDM5D						ENSSSCG00000011666	CLSTN2	-1.09073	5.11892	23.3644	1.34037e-06	0.000897682	DOWN	exclusively DEGs in GD90
CBX5	0.854968	6.5786	48.903	2.6894e-12	4.96249e-10	UP	#N/A	#N/A	#N/A	#N/A			KIF13B	ortholog_one2one	Boreoeutheria	ENSG00000197892	ENSSSCG00000009683	DOWN							ENSSSCG00000011748	SLC7A14	-2.6157	2.36673	21.784	3.05141e-06	0.00195476	DOWN	exclusively DEGs in GD90
MICAL1	-0.678387	5.64912	48.8605	2.74836e-12	5.02973e-10	DOWN	#N/A	#N/A	#N/A	#N/A			KLHL42	ortholog_one2one	Eutheria	ENSG00000087448	ENSSSCG00000000545	DOWN	KLHL42						ENSSSCG00000011760	TBL1XR1	-1.95337	3.28228	11.93	0.000552378	0.0385722	DOWN	exclusively DEGs in GD90
PPP3R1	0.668729	5.43993	48.7959	2.84031e-12	5.15573e-10	UP	#N/A	#N/A	#N/A	#N/A			KSR2	ortholog_one2one	Boreoeutheria	ENSG00000171435	ENSSSCG00000009855	DOWN	KSR2						ENSSSCG00000011788	VPS8	-0.501693	6.01902	12.6854	0.000368528	0.0313901	DOWN	exclusively DEGs in GD90
RBM8A	0.510124	7.07388	48.7117	2.96492e-12	5.33853e-10	UP	#N/A	#N/A	#N/A	#N/A			LIFR	ortholog_one2one	Boreoeutheria	ENSG00000113594	ENSSSCG00000016850	DOWN	LIFR						ENSSSCG00000011854	LRCH3	-0.736737	4.39227	12.5689	0.000392223	0.0323821	DOWN	exclusively DEGs in GD90
HNRNPU	0.496147	8.68329	48.4966	3.30867e-12	5.90981e-10	UP	#N/A	#N/A	#N/A	#N/A			LONRF3	ortholog_one2one	Boreoeutheria	ENSG00000175556	ENSSSCG00000012631	DOWN	LONRF3						ENSSSCG00000011999	CADM2	-1.2901	3.98887	14.8026	0.000119369	0.018735	DOWN	exclusively DEGs in GD90
AC018867.4	0.873862	5.71126	48.3454	3.57384e-12	6.33279e-10	UP	#N/A	#N/A	#N/A	#N/A			LRCH3	ortholog_one2one	Boreoeutheria	ENSG00000186001	ENSSSCG00000011854	DOWN	LRCH3						ENSSSCG00000012104	SHROOM2	-0.90469	6.0161	13.0952	0.000296056	0.0283991	DOWN	exclusively DEGs in GD90
PHF1	-0.639042	5.55035	48.3028	3.65233e-12	6.42091e-10	DOWN	#N/A	#N/A	#N/A	#N/A			LRP1	ortholog_one2one	Boreoeutheria	ENSG00000123384	ENSSSCG00000050398	DOWN							ENSSSCG00000012110	MID1	-2.26657	2.9312	14.2441	0.000160567	0.021411	DOWN	exclusively DEGs in GD90
SNRPG	0.982921	5.89529	48.2788	3.6972e-12	6.44901e-10	UP	#N/A	#N/A	#N/A	#N/A			LYRM7	ortholog_one2one	Boreoeutheria	ENSG00000186687	ENSSSCG00000033213	DOWN	LYRM7						ENSSSCG00000012119	TMSB4X	0.859564	10.2878	16.8303	4.08753e-05	0.0102078	UP	exclusively DEGs in GD90
SSB	0.793802	6.45623	48.1165	4.01629e-12	6.9513e-10	UP	#N/A	#N/A	#N/A	#N/A			MACF1	ortholog_one2one	Vertebrata	ENSG00000127603	ENSSSCG00000003654	DOWN	MACF1						ENSSSCG00000012178	unknown	-13.2625	4.87537	907.205	2.66423e-199	1.96274e-195	DOWN	common DEGs in GD45, GD60 and GD90
LIMD2	-0.662697	6.47342	47.8565	4.58593e-12	7.87616e-10	DOWN	#N/A	#N/A	#N/A	#N/A			MAP1LC3A	ortholog_one2one	Eutheria	ENSG00000101460	ENSSSCG00000007281	UP	MAP1LC3A						ENSSSCG00000012178	unknown	-12.8393	4.87537	804.78	4.92988e-177	3.63184e-173	DOWN	common DEGs in GD45, GD60 and GD90
FBXL6	-0.927596	4.51424	47.3607	5.90559e-12	1.00652e-09	DOWN	#N/A	#N/A	#N/A	#N/A			MAP3K9	ortholog_one2one	Boreoeutheria	ENSG00000006432	ENSSSCG00000002329	DOWN	MAP3K9						ENSSSCG00000012178	unknown	-12.5189	4.87537	715.774	1.11059e-157	8.18172e-154	DOWN	common DEGs in GD45, GD60 and GD90
HSPA4	0.535396	6.47068	47.2954	6.10545e-12	1.0327e-09	UP	#N/A	#N/A	#N/A	#N/A			MCM3AP	ortholog_one2one	Boreoeutheria	ENSG00000160294	ENSSSCG00000026344	DOWN	MCM3AP						ENSSSCG00000012179	ZFY	-11.242	3.2581	330.961	5.93532e-74	1.45752e-70	DOWN	common DEGs in GD45, GD60 and GD90
ZCRB1	0.741682	6.12623	47.2432	6.27019e-12	1.05259e-09	UP	#N/A	#N/A	#N/A	#N/A			MCM9	ortholog_one2one	Eutheria	ENSG00000111877	ENSSSCG00000004246	DOWN							ENSSSCG00000012179	ZFY	-11.2991	3.2581	328.555	1.98404e-73	7.30821e-70	DOWN	common DEGs in GD45, GD60 and GD90
GAR1	0.745038	5.10911	47.0253	7.00753e-12	1.16759e-09	UP	#N/A	#N/A	#N/A	#N/A			MED13L	ortholog_one2one	Boreoeutheria	ENSG00000123066	ENSSSCG00000009864	DOWN	MED13L						ENSSSCG00000012179	ZFY	-11.2909	3.2581	316.152	9.98139e-71	3.67665e-67	DOWN	common DEGs in GD45, GD60 and GD90
TPM3	0.617352	6.3352	46.3963	9.65996e-12	1.59761e-09	UP	#N/A	#N/A	#N/A	#N/A			MED23	ortholog_one2one	Boreoeutheria	ENSG00000112282	ENSSSCG00000004196	DOWN	MED23						ENSSSCG00000012233	SYTL5	-2.68847	-0.294248	16.0285	6.23956e-05	0.0126004	DOWN	exclusively DEGs in GD90
NCL	0.468406	8.76155	46.3298	9.99326e-12	1.64058e-09	UP	#N/A	#N/A	#N/A	#N/A			MEGF8	ortholog_one2one	Boreoeutheria	ENSG00000105429	ENSSSCG00000003021	DOWN	MEGF8						ENSSSCG00000012251	USP9X	1.0021	6.13302	19.9362	8.00691e-06	0.00693963	UP	exclusively DEGs in GD60
FAM98B	0.592449	5.64792	46.1971	1.06935e-11	1.74273e-09	UP	#N/A	#N/A	#N/A	#N/A			MIB1	ortholog_one2one	Boreoeutheria	ENSG00000101752	ENSSSCG00000025478	DOWN	MIB1						ENSSSCG00000012258	FUNDC1	0.53489	5.40761	11.4984	0.00069656	0.0431246	UP	exclusively DEGs in GD90
NUDC	0.409779	7.37129	46.1702	1.08416e-11	1.75405e-09	UP	#N/A	#N/A	#N/A	#N/A			MID1	ortholog_one2one	Gnathostomata	ENSG00000101871	ENSSSCG00000012110	DOWN	MID1						ENSSSCG00000012328	HUWE1	-0.64075	7.85496	11.4479	0.000715747	0.0433984	DOWN	exclusively DEGs in GD90
AC104389.4	-3.02445	5.86569	45.9794	1.19501e-11	1.9195e-09	DOWN	#N/A	#N/A	#N/A	#N/A			MKRN3	ortholog_one2one	Boreoeutheria	ENSG00000179455	ENSSSCG00000004836	DOWN	MKRN3						ENSSSCG00000012437	ATP7A	-0.847824	3.76718	19.962	7.89985e-06	0.00409175	DOWN	exclusively DEGs in GD90
PTMS	0.759112	10.3572	45.9173	1.23355e-11	1.96725e-09	UP	#N/A	#N/A	#N/A	#N/A			MMP16	ortholog_one2one	Eutheria	ENSG00000156103	ENSSSCG00000006132	DOWN	MMP16						ENSSSCG00000012631	LONRF3	-0.727068	3.67693	14.595	0.000133265	0.0194409	DOWN	exclusively DEGs in GD90
MFAP1	0.543027	5.89659	45.8752	1.26031e-11	1.99566e-09	UP	#N/A	#N/A	#N/A	#N/A			MT3	ortholog_one2one	Eutheria	ENSG00000087250	ENSSSCG00000024305	UP	MT3						ENSSSCG00000013436	unknown	0.657062	6.09327	11.4094	0.000730744	0.0437674	UP	exclusively DEGs in GD90
UTP11L	0.60695	5.74117	45.5159	1.51404e-11	2.38057e-09	UP	#N/A	#N/A	#N/A	#N/A			MTUS2	ortholog_one2one	Boreoeutheria	ENSG00000132938	ENSSSCG00000025996	DOWN	MTUS2						ENSSSCG00000013568	unknown	-0.709444	5.3058	11.6122	0.000655217	0.0422089	DOWN	exclusively DEGs in GD90
AC125494.3	-0.593788	5.52626	45.4555	1.56143e-11	2.4379e-09	DOWN	#N/A	#N/A	#N/A	#N/A			MYCBP2	ortholog_one2one	Boreoeutheria	ENSG00000005810	ENSSSCG00000009473	DOWN	MYCBP2						ENSSSCG00000013594	FBN3	-0.714769	6.8031	13.0946	0.000296141	0.0283991	DOWN	exclusively DEGs in GD90
TUBGCP6	-0.829761	4.82548	45.3305	1.66435e-11	2.58056e-09	DOWN	#N/A	#N/A	#N/A	#N/A			MYO1D	ortholog_one2one	Eutheria	ENSG00000176658	ENSSSCG00000017728	UP	MYO1D						ENSSSCG00000013648	TYK2	-0.585949	6.39671	11.6361	0.000646829	0.0422089	DOWN	exclusively DEGs in GD90
UGP2	0.650399	6.22541	45.3155	1.67718e-11	2.58251e-09	UP	#N/A	#N/A	#N/A	#N/A			MYO9B	ortholog_one2one	Boreoeutheria	ENSG00000099331	ENSSSCG00000013876	DOWN	MYO9B						ENSSSCG00000013865	NWD1	-1.20184	1.63276	13.3824	0.000254001	0.0277218	DOWN	exclusively DEGs in GD90
BCCIP	0.617777	5.681	45.2974	1.69278e-11	2.58867e-09	UP	#N/A	#N/A	#N/A	#N/A			N4BP2	ortholog_one2one	Boreoeutheria	ENSG00000078177	ENSSSCG00000008792	DOWN	N4BP2						ENSSSCG00000013876	MYO9B	-1.03794	5.50383	13.1457	0.000288185	0.0283991	DOWN	exclusively DEGs in GD90
AC022382.1	-1.30498	3.80421	45.1357	1.83846e-11	2.79233e-09	DOWN	#N/A	#N/A	#N/A	#N/A			NAV1	ortholog_one2one	Eutheria	ENSG00000134369	ENSSSCG00000010915	DOWN	NAV1						ENSSSCG00000013891	CCDC124	0.573513	5.98087	10.9353	0.000943492	0.0491122	UP	exclusively DEGs in GD90
PFDN1	0.618584	6.87599	45.0644	1.90661e-11	2.87628e-09	UP	#N/A	#N/A	#N/A	#N/A			NCOR1	ortholog_one2many	Boreoeutheria	ENSG00000141027	ENSSSCG00000050244	DOWN							ENSSSCG00000014027	GRM6	-2.57363	-0.831576	11.4808	0.000703181	0.0431246	DOWN	exclusively DEGs in GD90
SYNCRIP	0.597921	6.42945	44.8978	2.07588e-11	3.11061e-09	UP	#N/A	#N/A	#N/A	#N/A			NDUFA3	ortholog_one2many	Eutheria	ENSG00000170906	ENSSSCG00000003261	UP							ENSSSCG00000014044	NSD1	-1.25603	5.76065	25.9267	3.54623e-07	0.000290279	DOWN	exclusively DEGs in GD90
UCKL1	-0.726327	5.00075	44.8466	2.13092e-11	3.1718e-09	DOWN	#N/A	#N/A	#N/A	#N/A			NEDD8	ortholog_one2one	Eutheria	ENSG00000129559	ENSSSCG00000031938	UP	NEDD8						ENSSSCG00000014136	VCAN	-0.603485	7.37398	16.1492	5.85418e-05	0.0125124	DOWN	exclusively DEGs in GD90
SUB1	0.739195	8.59016	44.8292	2.14989e-11	3.17885e-09	UP	#N/A	#N/A	#N/A	#N/A			NFASC	ortholog_one2one	Boreoeutheria	ENSG00000163531	ENSSSCG00000022951	DOWN	NFASC						ENSSSCG00000014976	ARHGAP42	-1.44249	1.64166	14.6456	0.000129737	0.0191154	DOWN	exclusively DEGs in GD90
ATP6V1D	0.605365	6.75589	44.8139	2.16677e-11	3.18274e-09	UP	#N/A	#N/A	#N/A	#N/A			NFAT5	ortholog_one2one	Boreoeutheria	ENSG00000102908	ENSSSCG00000002755	UP	NFAT5						ENSSSCG00000014999	KBTBD3	-1.28909	2.43326	18.4298	1.7628e-05	0.00701974	DOWN	exclusively DEGs in GD90
YBX1	0.729022	10.1995	44.7551	2.2329e-11	3.25843e-09	UP	#N/A	#N/A	#N/A	#N/A			NFIA	ortholog_one2one	Boreoeutheria	ENSG00000162599	ENSSSCG00000023243	DOWN	NFIA						ENSSSCG00000015014	ZC3H12C	-0.802416	3.60041	12.3127	0.000449882	0.0343448	DOWN	exclusively DEGs in GD90
RAB18	0.526285	6.09081	44.7391	2.25112e-11	3.26368e-09	UP	#N/A	#N/A	#N/A	#N/A			NHLRC2	ortholog_one2one	Boreoeutheria	ENSG00000196865	ENSSSCG00000010645	DOWN	NHLRC2						ENSSSCG00000015255	IGSF9B	-2.00859	2.42086	16.3229	5.34154e-05	0.0122972	DOWN	exclusively DEGs in GD90
DNAJA2	0.586099	7.00241	44.6742	2.327e-11	3.33484e-09	UP	#N/A	#N/A	#N/A	#N/A			NID2	ortholog_one2one	Boreoeutheria	ENSG00000087303	ENSSSCG00000005030	DOWN	NID2						ENSSSCG00000015350	THSD7A	-1.91996	3.81155	15.0116	0.000106853	0.0175146	DOWN	exclusively DEGs in GD90
CTB.161A2.2	-1.54193	3.48813	44.6716	2.33007e-11	3.33484e-09	DOWN	#N/A	#N/A	#N/A	#N/A			NIPBL	ortholog_one2one	Boreoeutheria	ENSG00000164190	ENSSSCG00000016842	DOWN	NIPBL						ENSSSCG00000015358	CRPPA	-1.30161	1.75926	11.3613	0.000749903	0.0443738	DOWN	exclusively DEGs in GD90
PNRC2	0.704408	5.52621	44.5878	2.43205e-11	3.45862e-09	UP	#N/A	#N/A	#N/A	#N/A			NKAIN3	ortholog_one2one	Eutheria	ENSG00000185942	ENSSSCG00000034894	DOWN	NKAIN3						ENSSSCG00000015375	ITGB8	-0.691971	4.88781	12.2126	0.000474671	0.0355015	DOWN	exclusively DEGs in GD90
MALAT1	-1.91214	7.80501	44.3385	2.76226e-11	3.90335e-09	DOWN	#N/A	#N/A	#N/A	#N/A			NOS1	ortholog_one2one	Boreoeutheria	ENSG00000089250	ENSSSCG00000009856	DOWN	NOS1						ENSSSCG00000015378	SP4	-0.572217	4.84349	10.9203	0.000951172	0.0491122	DOWN	exclusively DEGs in GD90
CAPZA2	0.760971	7.10691	44.2744	2.85418e-11	4.00788e-09	UP	#N/A	#N/A	#N/A	#N/A			NRCAM	ortholog_one2one	Boreoeutheria	ENSG00000091129	ENSSSCG00000015445	DOWN	NRCAM						ENSSSCG00000015401	PCLO	-0.789446	6.04323	11.6403	0.000645386	0.0422089	DOWN	exclusively DEGs in GD90
NUCB2	0.774527	5.29076	44.1136	3.09861e-11	4.32392e-09	UP	#N/A	#N/A	#N/A	#N/A			NSD1	ortholog_one2one	Boreoeutheria	ENSG00000165671	ENSSSCG00000014044	DOWN	NSD1						ENSSSCG00000015426	RELN	-0.577118	7.57875	12.1531	0.000490066	0.0358478	DOWN	exclusively DEGs in GD90
DUSP1	-0.897393	6.29915	43.9804	3.31679e-11	4.58043e-09	DOWN	#N/A	#N/A	#N/A	#N/A			NT5M	ortholog_one2one	Boreoeutheria	ENSG00000205309	ENSSSCG00000018052	UP	NT5M						ENSSSCG00000015445	NRCAM	-0.594579	7.04366	15.6884	7.46808e-05	0.0137543	DOWN	exclusively DEGs in GD90
LRDD	-1.19139	3.88884	43.9761	3.32411e-11	4.58043e-09	DOWN	#N/A	#N/A	#N/A	#N/A			NTSR1	ortholog_one2one	Boreoeutheria	ENSG00000101188	ENSSSCG00000038278	DOWN	NTSR1						ENSSSCG00000015498	RC3H1	-1.23016	3.7016	17.0339	3.67177e-05	0.0100933	DOWN	exclusively DEGs in GD90
UTP3	0.604128	5.53734	43.9604	3.35095e-11	4.58043e-09	UP	#N/A	#N/A	#N/A	#N/A			NWD1	ortholog_one2one	Boreoeutheria	ENSG00000188039	ENSSSCG00000013865	DOWN	NWD1						ENSSSCG00000015508	TNR	-0.888255	4.83602	18.0808	2.11726e-05	0.00727948	DOWN	exclusively DEGs in GD90
RP11.706O15.3	-1.01819	4.20447	43.9525	3.36449e-11	4.58043e-09	DOWN	#N/A	#N/A	#N/A	#N/A			OBSCN	ortholog_one2one	Boreoeutheria	ENSG00000154358	ENSSSCG00000034569	DOWN	OBSCN						ENSSSCG00000015519	RASAL2	-0.937832	4.86422	16.5235	4.80499e-05	0.011606	DOWN	exclusively DEGs in GD90
HYPK	0.608648	8.0841	43.9035	3.44974e-11	4.66803e-09	UP	#N/A	#N/A	#N/A	#N/A			OFD1	ortholog_one2many	Boreoeutheria	ENSG00000046651	ENSSSCG00000032661	DOWN							ENSSSCG00000015543	CACNA1E	-0.909438	7.2356	13.9358	0.000189166	0.0237296	DOWN	exclusively DEGs in GD90
PLA2G4B	-1.50823	3.57512	43.8401	3.56334e-11	4.79269e-09	DOWN	#N/A	#N/A	#N/A	#N/A			OLFM2	ortholog_one2one	Eutheria	ENSG00000105088	ENSSSCG00000027434	UP	OLFM2						ENSSSCG00000015726	CNTNAP5	-1.87667	3.06812	15.932	6.56605e-05	0.0126004	DOWN	exclusively DEGs in GD90
CHMP4B	0.379173	7.86617	43.7353	3.75923e-11	5.02589e-09	UP	#N/A	#N/A	#N/A	#N/A			ONECUT1	ortholog_one2one	Eutheria	ENSG00000169856	ENSSSCG00000004616	DOWN	ONECUT1						ENSSSCG00000015774	TENM3	-1.0523	6.47536	18.0743	2.12446e-05	0.00727948	DOWN	exclusively DEGs in GD90
APOLD1	-1.15974	3.94621	43.553	4.12627e-11	5.48377e-09	DOWN	#N/A	#N/A	#N/A	#N/A			OXT	ortholog_one2one	Boreoeutheria	ENSG00000101405	ENSSSCG00000007164	UP	OXT						ENSSSCG00000015814	unknown	-1.37848	3.31999	11.039	0.000892163	0.0481507	DOWN	exclusively DEGs in GD90
AC015813.1	-1.86736	3.27904	43.4396	4.37249e-11	5.77661e-09	DOWN	#N/A	#N/A	#N/A	#N/A			PAK3	ortholog_one2one	Eutheria	ENSG00000077264	ENSSSCG00000025306	DOWN	PAK3						ENSSSCG00000015851	TNKS	-0.726543	6.07203	14.1332	0.00017031	0.0220118	DOWN	exclusively DEGs in GD90
CPNE7	-1.55776	3.68741	43.329	4.62673e-11	6.06501e-09	DOWN	#N/A	#N/A	#N/A	#N/A			PAPPA	ortholog_one2one	Eutheria	ENSG00000182752	ENSSSCG00000005498	UP	PAPPA						ENSSSCG00000015898	KCNH7	-1.26987	2.30202	12.3667	0.000437067	0.033736	DOWN	exclusively DEGs in GD90
HTATSF1	0.541818	7.37598	43.3212	4.64513e-11	6.06501e-09	UP	#N/A	#N/A	#N/A	#N/A			PBRM1	ortholog_one2one	Boreoeutheria	ENSG00000163939	ENSSSCG00000035824	DOWN	PBRM1						ENSSSCG00000015911	SCN3A	-0.607476	6.60432	11.7931	0.000594498	0.0403656	DOWN	exclusively DEGs in GD90
RAB2A	0.520282	7.44116	43.1456	5.0813e-11	6.59594e-09	UP	#N/A	#N/A	#N/A	#N/A			PCDHGA6	ortholog_one2one	Boreoeutheria	ENSG00000253731	ENSSSCG00000046808	DOWN	PCDHGA6						ENSSSCG00000015973	ATP5MC3	0.53049	7.08119	11.2721	0.000786822	0.0456419	UP	exclusively DEGs in GD90
DNAJB6	0.698004	6.69987	43.0503	5.33496e-11	6.88519e-09	UP	#N/A	#N/A	#N/A	#N/A			PCLO	ortholog_one2one	Eutheria	ENSG00000186472	ENSSSCG00000015401	DOWN	PCLO						ENSSSCG00000016113	BMPR2	-1.70456	4.84781	23.5897	1.19224e-06	0.0008365	DOWN	exclusively DEGs in GD90
RAD21	0.496325	7.4252	42.8437	5.92926e-11	7.59344e-09	UP	#N/A	#N/A	#N/A	#N/A			PCNX1	ortholog_one2one	Boreoeutheria	ENSG00000100731	ENSSSCG00000002330	DOWN	PCNX1						ENSSSCG00000016119	unknown	-1.76771	4.27723	13.9213	0.000190629	0.0237296	DOWN	exclusively DEGs in GD90
TTC1	0.575785	6.14623	42.8363	5.95177e-11	7.59344e-09	UP	#N/A	#N/A	#N/A	#N/A			PDCD11	ortholog_one2one	Boreoeutheria	ENSG00000148843	ENSSSCG00000010599	DOWN	PDCD11						ENSSSCG00000016141	PLEKHM3	-1.39538	2.50859	13.2844	0.000267627	0.0277596	DOWN	exclusively DEGs in GD90
ACSL3	0.618126	5.60706	42.8018	6.0577e-11	7.68467e-09	UP	#N/A	#N/A	#N/A	#N/A			PDE10A	ortholog_one2one	Boreoeutheria	ENSG00000112541	ENSSSCG00000004027	DOWN	PDE10A						ENSSSCG00000016160	ERBB4	-1.40938	3.04599	13.8845	0.000194396	0.0237306	DOWN	exclusively DEGs in GD90
ID1	-1.03887	5.00555	42.7815	6.12093e-11	7.72102e-09	DOWN	#N/A	#N/A	#N/A	#N/A			PDE4DIP	ortholog_one2one	Eutheria	ENSG00000178104	ENSSSCG00000024481	DOWN	PDE4DIP						ENSSSCG00000016317	AGAP1	-1.10132	6.35964	29.3557	6.02405e-08	6.37534e-05	DOWN	exclusively DEGs in GD90
RFNG	-0.740936	4.92907	42.6917	6.4085e-11	8.03835e-09	DOWN	#N/A	#N/A	#N/A	#N/A			PDZD2	ortholog_one2many	Mammalia	ENSG00000133401	ENSSSCG00000042498	DOWN							ENSSSCG00000016331	RAMP1	0.745755	5.13865	11.0238	0.000899478	0.0481881	UP	exclusively DEGs in GD90
DALRD3	-0.466354	6.35134	42.6727	6.4708e-11	8.07115e-09	DOWN	#N/A	#N/A	#N/A	#N/A			PHF14	ortholog_one2one	Eutheria	ENSG00000106443	ENSSSCG00000026722	DOWN	PHF14						ENSSSCG00000016395	RIF1	-1.19545	3.68874	18.493	1.7053e-05	0.00697941	DOWN	exclusively DEGs in GD90
ACTR2	0.557658	7.3519	42.6381	6.58629e-11	8.16956e-09	UP	#N/A	#N/A	#N/A	#N/A			PHIP	ortholog_one2one	Boreoeutheria	ENSG00000146247	ENSSSCG00000004473	DOWN	PHIP						ENSSSCG00000016521	DGKI	-0.743281	4.45158	16.8761	3.99003e-05	0.0102078	DOWN	exclusively DEGs in GD90
CYB5A	0.576894	5.94638	42.6139	6.6684e-11	8.22571e-09	UP	#N/A	#N/A	#N/A	#N/A			PIN1	ortholog_one2one	Eutheria	ENSG00000127445	ENSSSCG00000039619	UP	PIN1						ENSSSCG00000016781	TRIO	-0.637724	8.05062	12.5652	0.000392986	0.0323821	DOWN	exclusively DEGs in GD90
SUPT16H	0.51526	6.29661	42.524	6.98204e-11	8.56527e-09	UP	#N/A	#N/A	#N/A	#N/A			PKP3	ortholog_one2one	Boreoeutheria	ENSG00000184363	ENSSSCG00000027302	UP	PKP3						ENSSSCG00000016842	NIPBL	-0.60839	5.59244	11.9922	0.000534228	0.0380257	DOWN	exclusively DEGs in GD90
NOL7	0.494388	6.01841	42.4194	7.36555e-11	8.98638e-09	UP	#N/A	#N/A	#N/A	#N/A			PLEC	ortholog_one2one	Mammalia	ENSG00000178209	ENSSSCG00000039094	DOWN	PLEC						ENSSSCG00000016850	LIFR	-1.91319	3.05835	11.457	0.000712235	0.0433639	DOWN	exclusively DEGs in GD90
BCLAF1	0.550488	6.53989	42.0106	9.07777e-11	1.10152e-08	UP	#N/A	#N/A	#N/A	#N/A			PLEKHM3	ortholog_one2one	Boreoeutheria	ENSG00000178385	ENSSSCG00000016141	DOWN	PLEKHM3						ENSSSCG00000016885	ITGA1	-1.59647	1.99639	32.7938	1.0247e-08	1.50979e-05	DOWN	exclusively DEGs in GD90
ARCN1	0.473769	6.20128	41.9702	9.26757e-11	1.11847e-08	UP	#N/A	#N/A	#N/A	#N/A			PLIN1	ortholog_one2one	Boreoeutheria	ENSG00000166819	ENSSSCG00000001844	UP	PLIN1						ENSSSCG00000017095	SEMA5A	-1.83029	3.34872	19.577	9.66251e-06	0.00444898	DOWN	exclusively DEGs in GD90
PARK7	0.455325	8.7863	41.7893	1.01661e-10	1.2163e-08	UP	#N/A	#N/A	#N/A	#N/A			PLXNA2	ortholog_one2one	Eutheria	ENSG00000076356	ENSSSCG00000026412	DOWN	PLXNA2						ENSSSCG00000017159	TBC1D16	-1.57558	3.74873	12.5003	0.000406879	0.0331708	DOWN	exclusively DEGs in GD90
JUNB	-0.939197	4.4484	41.7852	1.01871e-10	1.2163e-08	DOWN	#N/A	#N/A	#N/A	#N/A			PLXNA4	ortholog_one2one	Eutheria	ENSG00000221866	ENSSSCG00000021562	DOWN	PLXNA4						ENSSSCG00000017268	PRKCA	-1.78555	4.63109	10.9664	0.000927784	0.0486476	DOWN	exclusively DEGs in GD90
AC124312.1	1.13415	4.19008	41.7278	1.04906e-10	1.24223e-08	UP	#N/A	#N/A	#N/A	#N/A			PNP	ortholog_one2one	Boreoeutheria	ENSG00000198805	ENSSSCG00000002135	UP	PNP						ENSSSCG00000017380	ARL4D	0.563261	4.8486	11.0058	0.000908294	0.0481881	UP	exclusively DEGs in GD90
GTF3C6	0.493672	6.87336	41.7151	1.05588e-10	1.24223e-08	UP	#N/A	#N/A	#N/A	#N/A			PPM1L	ortholog_one2one	Boreoeutheria	ENSG00000163590	ENSSSCG00000023434	DOWN	PPM1L						ENSSSCG00000017506	FBXL20	-0.650263	4.86899	10.8256	0.00100105	0.049572	DOWN	exclusively DEGs in GD90
LZIC	0.569594	5.64697	41.7128	1.05712e-10	1.24223e-08	UP	#N/A	#N/A	#N/A	#N/A			PREX2	ortholog_one2one	Boreoeutheria	ENSG00000046889	ENSSSCG00000006199	DOWN	PREX2						ENSSSCG00000017609	ANKFN1	-1.65896	1.96144	14.3144	0.000154676	0.0209443	DOWN	exclusively DEGs in GD90
UQCRH	0.551265	8.37027	41.6414	1.09647e-10	1.28173e-08	UP	#N/A	#N/A	#N/A	#N/A			PRKCA	ortholog_one2one	Boreoeutheria	ENSG00000154229	ENSSSCG00000017268	DOWN	PRKCA						ENSSSCG00000017694	ACACA	-0.951885	7.05186	15.3131	9.10831e-05	0.0155294	DOWN	exclusively DEGs in GD90
G3BP2	0.629757	7.38685	41.6274	1.10437e-10	1.28423e-08	UP	#N/A	#N/A	#N/A	#N/A			PTF1A	ortholog_one2one	Eutheria	ENSG00000168267	ENSSSCG00000030662	UP	PTF1A						ENSSSCG00000017728	MYO1D	1.47853	3.5539	17.0786	3.58641e-05	0.0278117	UP	exclusively DEGs in GD60
ATRX	0.591196	5.68349	41.5669	1.13908e-10	1.312e-08	UP	#N/A	#N/A	#N/A	#N/A			PTPRD	ortholog_one2one	Boreoeutheria	ENSG00000153707	ENSSSCG00000005194	DOWN	PTPRD						ENSSSCG00000017747	RAB11FIP4	-1.20998	7.32382	13.2551	0.000271843	0.0277596	DOWN	exclusively DEGs in GD90
ZMPSTE24	0.776847	4.86752	41.5653	1.14e-10	1.312e-08	UP	#N/A	#N/A	#N/A	#N/A			PTPRT	ortholog_one2one	Boreoeutheria	ENSG00000196090	ENSSSCG00000038990	DOWN	PTPRT						ENSSSCG00000017938	YBX2	0.571559	4.74136	11.5694	0.000670463	0.0425802	UP	exclusively DEGs in GD90
VPS35	0.479572	6.51239	41.456	1.20554e-10	1.38031e-08	UP	#N/A	#N/A	#N/A	#N/A			PYGO1	ortholog_one2one	Boreoeutheria	ENSG00000171016	ENSSSCG00000004607	DOWN	PYGO1						ENSSSCG00000018052	NT5M	0.721946	4.74797	13.1046	0.000294577	0.0283991	UP	exclusively DEGs in GD90
TCEAL4	0.612569	7.76023	41.3256	1.28871e-10	1.46801e-08	UP	#N/A	#N/A	#N/A	#N/A			RAB11FIP4	ortholog_one2one	Boreoeutheria	ENSG00000131242	ENSSSCG00000017747	DOWN	RAB11FIP4						ENSSSCG00000020736	ADD2	-1.34341	6.67103	26.8151	2.23883e-07	0.000194041	DOWN	exclusively DEGs in GD90
MRPS17	0.574303	5.60224	41.256	1.33542e-10	1.50072e-08	UP	#N/A	#N/A	#N/A	#N/A			RAMP1	ortholog_one2one	Boreoeutheria	ENSG00000132329	ENSSSCG00000016331	UP	RAMP1						ENSSSCG00000021322	unknown	0.795732	4.74323	21.482	3.57167e-06	0.00375893	UP	common DEGs in GD45 and GD60
C2orf85	-1.27708	4.08742	41.253	1.3375e-10	1.50072e-08	DOWN	#N/A	#N/A	#N/A	#N/A			RAPH1	ortholog_one2one	Boreoeutheria	ENSG00000173166	ENSSSCG00000016119	DOWN							ENSSSCG00000021322	unknown	1.02944	4.74323	36.7142	1.36782e-09	2.01534e-06	UP	common DEGs in GD45 and GD60
FAM107B	0.666965	5.50199	41.2528	1.33759e-10	1.50072e-08	UP	#N/A	#N/A	#N/A	#N/A			RASAL2	ortholog_one2one	Eutheria	ENSG00000075391	ENSSSCG00000015519	DOWN	RASAL2						ENSSSCG00000021562	PLXNA4	-1.6585	6.53734	13.7132	0.000212953	0.0251012	DOWN	exclusively DEGs in GD90
HBD	-1.23845	4.37068	41.1573	1.40458e-10	1.56506e-08	DOWN	#N/A	#N/A	#N/A	#N/A			RC3H1	ortholog_one2one	Boreoeutheria	ENSG00000135870	ENSSSCG00000015498	DOWN	RC3H1						ENSSSCG00000022068	GNG8	0.918955	4.02373	11.0207	0.000900984	0.0481881	UP	exclusively DEGs in GD90
MAST2	-0.554821	6.02497	41.1512	1.40895e-10	1.56506e-08	DOWN	#N/A	#N/A	#N/A	#N/A			RCOR1	ortholog_one2one	Boreoeutheria	ENSG00000089902	ENSSSCG00000002526	DOWN	RCOR1						ENSSSCG00000022173	ANKRD50	-0.601405	5.49802	13.1539	0.000286924	0.0283991	DOWN	exclusively DEGs in GD90
HNRNPD	0.573513	8.52033	41.1031	1.44404e-10	1.59609e-08	UP	#N/A	#N/A	#N/A	#N/A			RELN	ortholog_one2one	Boreoeutheria	ENSG00000189056	ENSSSCG00000015426	DOWN	RELN						ENSSSCG00000022479	UBR5	-0.807792	6.19525	11.4278	0.000723521	0.0436307	DOWN	exclusively DEGs in GD90
TNFRSF25	-1.50883	3.54184	40.935	1.5738e-10	1.73095e-08	DOWN	#N/A	#N/A	#N/A	#N/A			RFX7	ortholog_one2one	Boreoeutheria	ENSG00000181827	ENSSSCG00000004603	DOWN	RFX7						ENSSSCG00000022649	SLC7A11	-1.31466	3.83346	11.475	0.000705378	0.0431246	DOWN	exclusively DEGs in GD90
MRI1	-0.919397	4.3566	40.9146	1.5903e-10	1.74052e-08	DOWN	#N/A	#N/A	#N/A	#N/A			RGS17	ortholog_one2one	Boreoeutheria	ENSG00000091844	ENSSSCG00000004075	DOWN	RGS17						ENSSSCG00000022951	NFASC	-1.18462	7.31066	10.8734	0.000975531	0.049572	DOWN	exclusively DEGs in GD90
HMGB3	0.626608	6.86075	40.8227	1.66682e-10	1.81537e-08	UP	#N/A	#N/A	#N/A	#N/A			RGS7BP	ortholog_one2one	Eutheria	ENSG00000186479	ENSSSCG00000033581	DOWN	RGS7BP						ENSSSCG00000022989	ZNF704	-1.04074	3.14489	13.8632	0.000196614	0.0237306	DOWN	exclusively DEGs in GD90
APBB3	-0.730357	4.84747	40.7444	1.73499e-10	1.88044e-08	DOWN	#N/A	#N/A	#N/A	#N/A			RIF1	ortholog_one2one	Boreoeutheria	ENSG00000080345	ENSSSCG00000016395	DOWN	RIF1						ENSSSCG00000023243	NFIA	-1.63452	3.62945	12.4707	0.000413389	0.0332835	DOWN	exclusively DEGs in GD90
MYEF2	0.61823	6.21588	40.6904	1.78364e-10	1.92383e-08	UP	#N/A	#N/A	#N/A	#N/A			RIMS1	ortholog_one2one	Eutheria	ENSG00000079841	ENSSSCG00000004280	DOWN	RIMS1						ENSSSCG00000023329	APC2	-1.12465	8.2217	14.7087	0.000125469	0.018735	DOWN	exclusively DEGs in GD90
C4orf3	0.492301	6.99441	40.5789	1.88837e-10	2.02701e-08	UP	#N/A	#N/A	#N/A	#N/A			RLIM	ortholog_one2one	Eutheria	ENSG00000131263	ENSSSCG00000028538	DOWN	RLIM						ENSSSCG00000023434	PPM1L	-0.743669	5.58557	13.5119	0.000237058	0.0263305	DOWN	exclusively DEGs in GD90
RCE1	-0.864808	4.49393	40.4898	1.97647e-10	2.11142e-08	DOWN	#N/A	#N/A	#N/A	#N/A			RNF165	ortholog_one2one	Eutheria	ENSG00000141622	ENSSSCG00000004502	DOWN	RNF165						ENSSSCG00000023837	WFDC1	0.762638	4.68969	12.1725	0.00048499	0.0358478	UP	exclusively DEGs in GD90
PXDN	-1.11653	3.968	40.4733	1.99319e-10	2.11914e-08	DOWN	#N/A	#N/A	#N/A	#N/A			ROCK2	ortholog_one2one	Eutheria	ENSG00000134318	ENSSSCG00000008629	DOWN	ROCK2						ENSSSCG00000023857	unknown	-1.13326	3.91662	11.3869	0.000739652	0.0441216	DOWN	exclusively DEGs in GD90
RP3.402G11.1	-0.907228	4.60901	40.4426	2.02483e-10	2.14258e-08	DOWN	#N/A	#N/A	#N/A	#N/A			RORA	ortholog_one2one	Boreoeutheria	ENSG00000069667	ENSSSCG00000004576	DOWN	RORA						ENSSSCG00000024288	STUM	-1.06907	5.08669	10.7937	0.00101845	0.049688	DOWN	exclusively DEGs in GD90
RSL24D1	0.860566	7.24487	40.3855	2.08487e-10	2.19571e-08	UP	#N/A	#N/A	#N/A	#N/A			RYR3	ortholog_one2one	Boreoeutheria	ENSG00000198838	ENSSSCG00000033958	DOWN	RYR3						ENSSSCG00000024305	MT3	0.762573	8.01507	11.7721	0.000601256	0.0406372	UP	exclusively DEGs in GD90
TOP2B	0.549327	7.74706	40.3205	2.15541e-10	2.25933e-08	UP	#N/A	#N/A	#N/A	#N/A			SAMD5	ortholog_one2one	Boreoeutheria	ENSG00000203727	ENSSSCG00000048240	DOWN	SAMD5						ENSSSCG00000024481	PDE4DIP	-1.04354	7.04894	16.1475	5.85962e-05	0.0125124	DOWN	exclusively DEGs in GD90
SEPW1	0.54193	8.54134	40.2664	2.21586e-10	2.29777e-08	UP	#N/A	#N/A	#N/A	#N/A			SCN3A	ortholog_one2one	Boreoeutheria	ENSG00000153253	ENSSSCG00000015911	DOWN	SCN3A						ENSSSCG00000024614	ITSN1	-1.24912	5.59949	27.1842	1.84964e-07	0.000181684	DOWN	exclusively DEGs in GD90
PDCD5	0.490376	6.81048	40.2644	2.21815e-10	2.29777e-08	UP	#N/A	#N/A	#N/A	#N/A			SCN8A	ortholog_one2one	Eutheria	ENSG00000196876	ENSSSCG00000000228	DOWN	SCN8A						ENSSSCG00000024674	ABL2	-1.89253	3.23107	13.6423	0.000221146	0.025456	DOWN	exclusively DEGs in GD90
C9orf78	0.495848	6.80258	40.2602	2.22295e-10	2.29777e-08	UP	#N/A	#N/A	#N/A	#N/A			SCRIB	ortholog_one2one	Boreoeutheria	ENSG00000180900	ENSSSCG00000039466	DOWN							ENSSSCG00000024777	HDAC4	-0.952392	4.83807	12.4223	0.000424242	0.0335765	DOWN	exclusively DEGs in GD90
ATP5EP2	-1.20818	3.79529	40.1523	2.34921e-10	2.41421e-08	DOWN	#N/A	#N/A	#N/A	#N/A			SDK1	ortholog_one2one	Boreoeutheria	ENSG00000146555	ENSSSCG00000007574	DOWN	SDK1						ENSSSCG00000025253	unknown	-7.45989	-1.21613	31.2277	2.29472e-08	2.81754e-05	DOWN	exclusively DEGs in GD90
SNX6	0.798539	5.71989	40.1456	2.35723e-10	2.41421e-08	UP	#N/A	#N/A	#N/A	#N/A			SEMA5A	ortholog_one2one	Boreoeutheria	ENSG00000112902	ENSSSCG00000017095	DOWN	SEMA5A						ENSSSCG00000025306	PAK3	-1.41976	5.90432	14.2162	0.000162957	0.0214376	DOWN	exclusively DEGs in GD90
C1QL1	-1.26661	4.26098	40.118	2.39076e-10	2.43737e-08	DOWN	#N/A	#N/A	#N/A	#N/A			SH3PXD2A	ortholog_one2one	Eutheria	ENSG00000107957	ENSSSCG00000010604	DOWN	SH3PXD2A						ENSSSCG00000025478	MIB1	-0.94197	4.92687	12.4108	0.00042685	0.0335765	DOWN	exclusively DEGs in GD90
CENPT	-0.867457	5.52171	40.0852	2.43123e-10	2.45773e-08	DOWN	#N/A	#N/A	#N/A	#N/A			SHC3	ortholog_one2one	Boreoeutheria	ENSG00000148082	ENSSSCG00000039841	DOWN	SHC3						ENSSSCG00000025788	ENPP4	-0.886296	2.92011	11.3043	0.000773272	0.0453575	DOWN	exclusively DEGs in GD90
CIR1	0.69871	5.57895	40.084	2.43274e-10	2.45773e-08	UP	#N/A	#N/A	#N/A	#N/A			SHPRH	ortholog_one2one	Boreoeutheria	ENSG00000146414	ENSSSCG00000004120	DOWN	SHPRH						ENSSSCG00000025996	MTUS2	-0.869819	5.50803	16.1697	5.79127e-05	0.0125124	DOWN	exclusively DEGs in GD90
LIME1	-1.20197	3.83251	39.9702	2.57868e-10	2.59343e-08	DOWN	#N/A	#N/A	#N/A	#N/A			SLC16A7	ortholog_one2one	Boreoeutheria	ENSG00000118596	ENSSSCG00000000456	DOWN	SLC16A7						ENSSSCG00000026155	FSCN2	0.877633	3.4408	13.449	0.000245137	0.0269541	UP	exclusively DEGs in GD90
RHBDD3	-0.742551	4.82005	39.9273	2.63599e-10	2.63918e-08	DOWN	#N/A	#N/A	#N/A	#N/A			SLC24A2	ortholog_one2one	Boreoeutheria	ENSG00000155886	ENSSSCG00000005167	DOWN	SLC24A2						ENSSSCG00000026344	MCM3AP	-1.10046	5.30069	11.8663	0.000571584	0.0391708	DOWN	exclusively DEGs in GD90
CARTPT	1.39589	3.76077	39.821	2.78331e-10	2.77424e-08	UP	#N/A	#N/A	#N/A	#N/A			SLC24A4	ortholog_one2one	Eutheria	ENSG00000140090	ENSSSCG00000002450	DOWN	SLC24A4						ENSSSCG00000026412	PLXNA2	-0.809951	8.2461	14.0677	0.000176343	0.0225933	DOWN	exclusively DEGs in GD90
AKAP11	0.553615	5.79883	39.7999	2.81363e-10	2.79199e-08	UP	#N/A	#N/A	#N/A	#N/A			SLC25A47	ortholog_one2one	Boreoeutheria	ENSG00000140107	ENSSSCG00000002515	UP	SLC25A47						ENSSSCG00000026430	unknown	-11.9173	3.72935	296.159	2.26269e-66	4.76264e-63	DOWN	common DEGs in GD45, GD60 and GD90
C17orf62	-0.548046	5.59995	39.6665	3.01243e-10	2.97604e-08	DOWN	#N/A	#N/A	#N/A	#N/A			SLC4A1AP	ortholog_one2one	Eutheria	ENSG00000163798	ENSSSCG00000008549	DOWN	SLC4A1AP						ENSSSCG00000026430	unknown	-11.3295	3.72935	252.658	6.83881e-57	1.43947e-53	DOWN	common DEGs in GD45, GD60 and GD90
HNRNPH2	0.463751	7.53779	39.6306	3.06835e-10	3.01793e-08	UP	#N/A	#N/A	#N/A	#N/A			SLC6A20	ortholog_one2one	Boreoeutheria	ENSG00000163817	ENSSSCG00000028643	DOWN	SLC6A20						ENSSSCG00000026430	unknown	-12.0305	3.72935	291.448	2.40453e-65	7.08566e-62	DOWN	common DEGs in GD45, GD60 and GD90
AC018845.1	0.570537	7.01483	39.5122	3.26012e-10	3.19249e-08	UP	#N/A	#N/A	#N/A	#N/A			SLC7A11	ortholog_one2one	Boreoeutheria	ENSG00000151012	ENSSSCG00000022649	DOWN	SLC7A11						ENSSSCG00000026722	PHF14	-0.504056	5.87515	11.063	0.00088068	0.0479559	DOWN	exclusively DEGs in GD90
TSPYL1	0.507283	7.83731	39.3141	3.6082e-10	3.51792e-08	UP	#N/A	#N/A	#N/A	#N/A			SLC7A14	ortholog_one2one	Eutheria	ENSG00000013293	ENSSSCG00000011748	DOWN	SLC7A14						ENSSSCG00000026733	HIPK2	-1.17092	3.23293	14.7201	0.000124711	0.018735	DOWN	exclusively DEGs in GD90
FUNDC1	0.679125	5.13377	39.2889	3.65522e-10	3.54826e-08	UP	ENSSSCG00000012258	FUNDC1	UP	Boreoeutheria			SMG1	ortholog_one2one	Boreoeutheria	ENSG00000157106	ENSSSCG00000032531	DOWN	SMG1						ENSSSCG00000026864	unknown	-7.52868	-0.610188	45.3698	1.63134e-11	2.1851e-08	DOWN	common DEGs in GD45, GD60 and GD90
C6orf162	0.657345	5.30339	39.1628	3.89908e-10	3.7686e-08	UP	#N/A	#N/A	#N/A	#N/A			SNTB2	ortholog_one2one	Boreoeutheria	ENSG00000168807	ENSSSCG00000028109	DOWN	SNTB2						ENSSSCG00000026864	unknown	-6.91966	-0.610188	34.6205	4.00655e-09	5.36659e-06	DOWN	common DEGs in GD45, GD60 and GD90
GAL3ST4	-1.04058	4.4835	39.1135	3.99863e-10	3.84816e-08	DOWN	#N/A	#N/A	#N/A	#N/A			SNX27	ortholog_one2one	Boreoeutheria	ENSG00000143376	ENSSSCG00000006619	DOWN	SNX27						ENSSSCG00000026864	unknown	-6.89957	-0.610188	32.5168	1.18169e-08	1.58282e-05	DOWN	common DEGs in GD45, GD60 and GD90
DCUN1D1	0.688727	5.05098	39.0585	4.11302e-10	3.94126e-08	UP	#N/A	#N/A	#N/A	#N/A			SOGA1	ortholog_one2one	Boreoeutheria	ENSG00000149639	ENSSSCG00000007324	DOWN	SOGA1						ENSSSCG00000027046	unknown	-12.1914	4.22874	429.934	1.67974e-95	8.24978e-92	DOWN	common DEGs in GD45, GD60 and GD90
TAF1C	-0.724957	4.8242	39.04	4.15201e-10	3.96162e-08	DOWN	#N/A	#N/A	#N/A	#N/A			SP4	ortholog_one2one	Eutheria	ENSG00000105866	ENSSSCG00000015378	DOWN	SP4						ENSSSCG00000027046	unknown	-12.1277	4.22874	415.482	2.34854e-92	1.15345e-88	DOWN	common DEGs in GD45, GD60 and GD90
MARCKS	0.73892	9.86488	39.0303	4.17273e-10	3.96445e-08	UP	#N/A	#N/A	#N/A	#N/A			SPAG9	ortholog_one2one	Boreoeutheria	ENSG00000008294	ENSSSCG00000033228	DOWN	SPAG9						ENSSSCG00000027046	unknown	-12.4309	4.22874	431.544	7.49526e-96	3.68117e-92	DOWN	common DEGs in GD45, GD60 and GD90
PIGQ	-0.611923	5.23811	38.983	4.27504e-10	4.04444e-08	DOWN	#N/A	#N/A	#N/A	#N/A			SPATA46	ortholog_one2one	Boreoeutheria	ENSG00000171722	ENSSSCG00000006343	DOWN	SPATA46						ENSSSCG00000027074	FER	-0.837975	3.4703	13.5816	0.000228414	0.0258881	DOWN	exclusively DEGs in GD90
EGR1	-1.28969	3.70223	38.9319	4.38859e-10	4.13435e-08	DOWN	#N/A	#N/A	#N/A	#N/A			SRCAP	ortholog_one2many	Boreoeutheria	ENSG00000080603	ENSSSCG00000007789	DOWN							ENSSSCG00000027293	TNPO1	-0.47469	6.5091	10.8247	0.00100154	0.049572	DOWN	exclusively DEGs in GD90
DDX21	0.690577	5.26316	38.9153	4.42595e-10	4.15203e-08	UP	#N/A	#N/A	#N/A	#N/A			SRGAP1	ortholog_one2one	Boreoeutheria	ENSG00000196935	ENSSSCG00000029815	DOWN	SRGAP1						ENSSSCG00000027302	PKP3	0.708022	4.59555	12.0128	0.000528351	0.0379335	UP	exclusively DEGs in GD90
PDDC1	-0.658619	5.46806	38.7389	4.84461e-10	4.52575e-08	DOWN	#N/A	#N/A	#N/A	#N/A			SRRM4	ortholog_one2one	Boreoeutheria	ENSG00000139767	ENSSSCG00000009845	DOWN	SRRM4						ENSSSCG00000027434	OLFM2	0.41791	8.0634	11.1648	0.00083364	0.0468811	UP	exclusively DEGs in GD90
RSAD1	-0.619829	5.19193	38.6123	5.16922e-10	4.80889e-08	DOWN	#N/A	#N/A	#N/A	#N/A			ST8SIA3	ortholog_one2one	Boreoeutheria	ENSG00000177511	ENSSSCG00000038971	DOWN	ST8SIA3						ENSSSCG00000028109	SNTB2	-1.48887	2.10293	24.6424	6.90168e-07	0.000508447	DOWN	exclusively DEGs in GD90
MED24	-0.470966	6.10335	38.5573	5.31693e-10	4.92577e-08	DOWN	#N/A	#N/A	#N/A	#N/A			ST8SIA5	ortholog_one2one	Eutheria	ENSG00000101638	ENSSSCG00000032053	DOWN	ST8SIA5						ENSSSCG00000028454	C16orf72	-0.730376	5.56051	17.6002	2.72562e-05	0.00873026	DOWN	exclusively DEGs in GD90
NDUFB3	0.690484	6.5423	38.5309	5.38937e-10	4.97225e-08	UP	#N/A	#N/A	#N/A	#N/A			STUM	ortholog_one2one	Boreoeutheria	ENSG00000203685	ENSSSCG00000024288	DOWN	STUM						ENSSSCG00000028523	HUS1	0.571514	5.19291	12.0098	0.000529221	0.0379335	UP	exclusively DEGs in GD90
AC139099.1	-2.74581	2.70593	38.5015	5.47127e-10	5.02704e-08	DOWN	#N/A	#N/A	#N/A	#N/A			STXBP5	ortholog_one2one	Boreoeutheria	ENSG00000164506	ENSSSCG00000004113	DOWN	STXBP5						ENSSSCG00000028538	RLIM	-1.29433	4.30388	16.7323	4.30428e-05	0.0105699	DOWN	exclusively DEGs in GD90
NPM1	0.905871	7.12231	38.3636	5.87177e-10	5.37291e-08	UP	#N/A	#N/A	#N/A	#N/A			STXBP5L	ortholog_one2one	Boreoeutheria	ENSG00000145087	ENSSSCG00000039888	DOWN	STXBP5L						ENSSSCG00000028643	SLC6A20	-0.857281	3.48885	14.0235	0.000180535	0.0229311	DOWN	exclusively DEGs in GD90
PPP2R2A	0.623701	5.7605	38.3116	6.03039e-10	5.49553e-08	UP	#N/A	#N/A	#N/A	#N/A			SYNE2	ortholog_one2one	Boreoeutheria	ENSG00000054654	ENSSSCG00000005110	DOWN	SYNE2						ENSSSCG00000028922	GABRA2	-1.02551	4.64914	11.4228	0.000725501	0.0436307	DOWN	exclusively DEGs in GD90
SMARCE1	0.583523	7.02493	38.2348	6.27237e-10	5.69281e-08	UP	#N/A	#N/A	#N/A	#N/A			SYNM	ortholog_one2one	Boreoeutheria	ENSG00000182253	ENSSSCG00000035223	DOWN							ENSSSCG00000028977	DOK6	-1.31182	4.37198	12.8191	0.000343092	0.0308472	DOWN	exclusively DEGs in GD90
SBDS	0.450528	6.5663	38.2064	6.36443e-10	5.75298e-08	UP	#N/A	#N/A	#N/A	#N/A			SYTL5	ortholog_one2one	Boreoeutheria	ENSG00000147041	ENSSSCG00000012233	DOWN	SYTL5						ENSSSCG00000029073	CACNB4	-1.18838	4.25406	14.2355	0.000161302	0.021411	DOWN	exclusively DEGs in GD90
SCG3	0.511997	7.37873	38.1325	6.60984e-10	5.95072e-08	UP	#N/A	#N/A	#N/A	#N/A			TACC1	ortholog_one2many	Boreoeutheria	ENSG00000147526	ENSSSCG00000015814	DOWN							ENSSSCG00000029815	SRGAP1	-1.4622	4.10504	10.9097	0.000956645	0.0491122	DOWN	exclusively DEGs in GD90
MRPL19	0.678745	5.06783	38.0928	6.74592e-10	6.04884e-08	UP	#N/A	#N/A	#N/A	#N/A			TBC1D16	ortholog_one2one	Eutheria	ENSG00000167291	ENSSSCG00000017159	DOWN	TBC1D16						ENSSSCG00000029857	unknown	0.665182	6.17955	23.8881	1.02103e-06	0.00115722	UP	common DEGs in GD45, GD60 and GD90
ZNF639	0.481272	6.05096	37.6695	8.3805e-10	7.48445e-08	UP	#N/A	#N/A	#N/A	#N/A			TBL1XR1	ortholog_one2one	Boreoeutheria	ENSG00000177565	ENSSSCG00000011760	DOWN	TBL1XR1						ENSSSCG00000029857	unknown	0.634557	6.17955	21.4806	3.57424e-06	0.00329143	UP	common DEGs in GD45, GD60 and GD90
NPEPL1	-1.07026	4.1195	37.5366	8.97135e-10	7.98022e-08	DOWN	#N/A	#N/A	#N/A	#N/A			TCF4	ortholog_one2one	Euteleostomi	ENSG00000196628	ENSSSCG00000004535	DOWN	TCF4						ENSSSCG00000029857	unknown	0.639976	6.17955	21.6714	3.23576e-06	0.00198649	UP	common DEGs in GD45, GD60 and GD90
AC145098.2	-0.55684	5.49937	37.5169	9.06223e-10	8.02907e-08	DOWN	#N/A	#N/A	#N/A	#N/A			TENM3	ortholog_one2one	Eutheria	ENSG00000218336	ENSSSCG00000015774	DOWN	TENM3						ENSSSCG00000030560	IGF1R	-1.64592	4.41197	20.5892	5.69177e-06	0.00310602	DOWN	exclusively DEGs in GD90
STX12	0.496968	6.76925	37.3914	9.66474e-10	8.51227e-08	UP	#N/A	#N/A	#N/A	#N/A			TET1	ortholog_one2one	Boreoeutheria	ENSG00000138336	ENSSSCG00000010241	DOWN	TET1						ENSSSCG00000030662	PTF1A	6.21209	-1.16657	15.7144	7.36626e-05	0.0493338	UP	exclusively DEGs in GD60
MOBKL3	0.666648	6.05895	37.3875	9.68386e-10	8.51227e-08	UP	#N/A	#N/A	#N/A	#N/A			THSD7A	ortholog_one2one	Eutheria	ENSG00000005108	ENSSSCG00000015350	DOWN	THSD7A						ENSSSCG00000030991	unknown	-3.2877	0.390923	17.2812	3.22365e-05	0.00973495	DOWN	exclusively DEGs in GD90
PKD1	-1.11093	4.46153	37.3788	9.72724e-10	8.51687e-08	DOWN	#N/A	#N/A	#N/A	#N/A			TMSB4X	ortholog_many2many	Amniota	ENSG00000205542	ENSSSCG00000012119	UP							ENSSSCG00000031290	GRIN2A	-1.40297	2.72984	12.404	0.000428422	0.0335765	DOWN	exclusively DEGs in GD90
CDK9	-0.535713	6.04744	37.3665	9.78909e-10	8.53754e-08	DOWN	#N/A	#N/A	#N/A	#N/A			TMSB4X	ortholog_many2many	Amniota	ENSG00000205542	ENSSSCG00000033734	DOWN							ENSSSCG00000031938	NEDD8	0.54797	6.78532	11.1492	0.000840677	0.0468867	UP	exclusively DEGs in GD90
JMJD7.PLA2G4B	-1.16062	3.83677	37.3435	9.90494e-10	8.60496e-08	DOWN	#N/A	#N/A	#N/A	#N/A			TMSB4Y	ortholog_many2many	Amniota	ENSG00000154620	ENSSSCG00000012119	UP							ENSSSCG00000032024	URB1	-0.606638	5.38589	11.2404	0.000800367	0.0457078	DOWN	exclusively DEGs in GD90
PPID	0.556745	5.68208	37.3211	1.00197e-09	8.6709e-08	UP	#N/A	#N/A	#N/A	#N/A			TMSB4Y	ortholog_many2many	Amniota	ENSG00000154620	ENSSSCG00000033734	DOWN							ENSSSCG00000032053	ST8SIA5	-0.968289	3.37966	13.0308	0.000306403	0.0289394	DOWN	exclusively DEGs in GD90
SOD1	0.446726	8.66803	37.303	1.01127e-09	8.71759e-08	UP	#N/A	#N/A	#N/A	#N/A			TMTC3	ortholog_one2one	Boreoeutheria	ENSG00000139324	ENSSSCG00000000927	DOWN	TMTC3						ENSSSCG00000032319	unknown	-1.67959	4.18764	13.6611	0.00021894	0.0254005	DOWN	exclusively DEGs in GD90
GAL3ST1	-1.37971	3.52985	37.2545	1.03674e-09	8.90282e-08	DOWN	#N/A	#N/A	#N/A	#N/A			TNKS	ortholog_one2one	Boreoeutheria	ENSG00000173273	ENSSSCG00000015851	DOWN	TNKS						ENSSSCG00000032354	KDM5D	-9.66578	1.67931	168.959	1.24922e-38	2.30076e-35	DOWN	common DEGs in GD45, GD60 and GD90
HSPA5	0.417211	7.48152	37.1983	1.06705e-09	9.128e-08	UP	#N/A	#N/A	#N/A	#N/A			TNPO1	ortholog_one2one	Boreoeutheria	ENSG00000083312	ENSSSCG00000027293	DOWN	TNPO1						ENSSSCG00000032354	KDM5D	-9.74363	1.67931	168.857	1.3145e-38	2.42098e-35	DOWN	common DEGs in GD45, GD60 and GD90
HNRNPAB	0.490062	8.22291	37.187	1.07329e-09	9.14634e-08	UP	#N/A	#N/A	#N/A	#N/A			TNR	ortholog_one2one	Boreoeutheria	ENSG00000116147	ENSSSCG00000015508	DOWN	TNR						ENSSSCG00000032354	KDM5D	-9.58246	1.67931	152.825	4.18343e-35	7.70484e-32	DOWN	common DEGs in GD45, GD60 and GD90
VEGFA	-0.808342	4.86536	37.1622	1.087e-09	9.22792e-08	DOWN	#N/A	#N/A	#N/A	#N/A			TOLLIP	ortholog_one2one	Eutheria	ENSG00000078902	ENSSSCG00000033033	UP	TOLLIP						ENSSSCG00000032531	SMG1	-1.62675	3.55947	12.7171	0.000362319	0.0313901	DOWN	exclusively DEGs in GD90
C10orf10	-1.21153	3.72383	37.1095	1.1168e-09	9.44504e-08	DOWN	#N/A	#N/A	#N/A	#N/A			TPSAB1	ortholog_many2many	Bilateria	ENSG00000172236	ENSSSCG00000039961	DOWN							ENSSSCG00000032661	unknown	-9.44303	2.9431	350.877	2.72985e-78	8.04433e-75	DOWN	common DEGs in GD45, GD60 and GD90
FAM177A1	0.507178	6.27123	37.0795	1.13412e-09	9.55526e-08	UP	#N/A	#N/A	#N/A	#N/A			TPSB2	ortholog_many2many	Bilateria	ENSG00000197253	ENSSSCG00000039961	DOWN							ENSSSCG00000032661	unknown	-9.19422	2.9431	324.218	1.74676e-72	4.28947e-69	DOWN	common DEGs in GD45, GD60 and GD90
CAB39	0.502647	6.33304	37.0361	1.15963e-09	9.73345e-08	UP	#N/A	#N/A	#N/A	#N/A			TPSD1	ortholog_many2many	Bilateria	ENSG00000095917	ENSSSCG00000039961	DOWN							ENSSSCG00000032661	unknown	-8.60535	2.9431	265.23	1.24305e-59	2.61644e-56	DOWN	common DEGs in GD45, GD60 and GD90
TMOD3	0.626321	5.21948	37.0149	1.17228e-09	9.80277e-08	UP	#N/A	#N/A	#N/A	#N/A			TPSG1	ortholog_many2many	Bilateria	ENSG00000116176	ENSSSCG00000039961	DOWN							ENSSSCG00000032931	CDH6	-1.15985	3.95229	14.962	0.000109698	0.0175685	DOWN	exclusively DEGs in GD90
NEIL1	-1.2494	3.75449	36.9505	1.21168e-09	1.00944e-07	DOWN	#N/A	#N/A	#N/A	#N/A			TRANK1	ortholog_one2one	Eutheria	ENSG00000168016	ENSSSCG00000011239	DOWN	TRANK1						ENSSSCG00000033010	unknown	-2.56596	2.06028	17.1018	3.54282e-05	0.0100933	DOWN	exclusively DEGs in GD90
SRP54	0.582284	5.42574	36.94	1.21823e-09	1.01113e-07	UP	#N/A	#N/A	#N/A	#N/A			TRIO	ortholog_one2one	Eutheria	ENSG00000038382	ENSSSCG00000016781	DOWN	TRIO						ENSSSCG00000033033	TOLLIP	0.550435	8.41779	11.1925	0.000821275	0.046541	UP	exclusively DEGs in GD90
CUL3	0.519678	6.19991	36.8239	1.29295e-09	1.06917e-07	UP	#N/A	#N/A	#N/A	#N/A			TRPM3	ortholog_one2one	Boreoeutheria	ENSG00000083067	ENSSSCG00000005257	DOWN	TRPM3						ENSSSCG00000033213	LYRM7	-0.756584	2.92182	11.0906	0.000867645	0.047701	DOWN	exclusively DEGs in GD90
ZNF133	-0.57624	5.38892	36.8062	1.30477e-09	1.07497e-07	DOWN	#N/A	#N/A	#N/A	#N/A			TRPS1	ortholog_one2one	Boreoeutheria	ENSG00000104447	ENSSSCG00000006018	DOWN	TRPS1						ENSSSCG00000033228	SPAG9	-0.799855	6.80843	11.2637	0.000790388	0.0456581	DOWN	exclusively DEGs in GD90
TCEAL3	0.55408	6.91893	36.7321	1.35528e-09	1.11247e-07	UP	#N/A	#N/A	#N/A	#N/A			TRRAP	ortholog_one2one	Eutheria	ENSG00000196367	ENSSSCG00000007606	DOWN	TRRAP						ENSSSCG00000033337	ARHGDIB	0.598101	5.77492	11.6099	0.000656022	0.0422089	UP	exclusively DEGs in GD90
CSNK1A1	0.553714	7.2656	36.7111	1.36995e-09	1.12039e-07	UP	#N/A	#N/A	#N/A	#N/A			TTBK2	ortholog_one2one	Eutheria	ENSG00000128881	ENSSSCG00000004718	DOWN	TTBK2						ENSSSCG00000033581	RGS7BP	-0.957781	3.83902	16.2254	5.6234e-05	0.0125124	DOWN	exclusively DEGs in GD90
HDAC10	-1.05021	4.2187	36.6787	1.39293e-09	1.13504e-07	DOWN	#N/A	#N/A	#N/A	#N/A			TTC28	ortholog_one2one	Boreoeutheria	ENSG00000100154	ENSSSCG00000009968	DOWN	TTC28						ENSSSCG00000033601	unknown	-0.798093	5.42687	10.8487	0.000988667	0.049572	DOWN	exclusively DEGs in GD90
ALAS2	-1.21401	3.78403	36.6362	1.42361e-09	1.15581e-07	DOWN	#N/A	#N/A	#N/A	#N/A			TUBA4B	ortholog_one2one	Gnathostomata	ENSG00000243910	ENSSSCG00000000194	DOWN							ENSSSCG00000033734	unknown	-11.7068	6.80797	909.088	1.03791e-199	1.52925e-195	DOWN	common DEGs in GD45, GD60 and GD90
MZF1	-0.628464	5.12255	36.591	1.45706e-09	1.17868e-07	DOWN	#N/A	#N/A	#N/A	#N/A			TYK2	ortholog_one2one	Boreoeutheria	ENSG00000105397	ENSSSCG00000013648	DOWN	TYK2						ENSSSCG00000033734	unknown	-15.1873	6.80797	1059.4	2.20778e-232	3.25294e-228	DOWN	common DEGs in GD45, GD60 and GD90
ANKZF1	-0.668375	4.98378	36.4941	1.53126e-09	1.23424e-07	DOWN	#N/A	#N/A	#N/A	#N/A			TYW1	ortholog_one2many	Boreoeutheria	ENSG00000198874	ENSSSCG00000007733	DOWN							ENSSSCG00000033734	unknown	-14.0873	6.80797	857.872	1.41327e-188	2.08232e-184	DOWN	common DEGs in GD45, GD60 and GD90
AC008443.1	-1.19599	4.45598	36.4505	1.56597e-09	1.25767e-07	DOWN	#N/A	#N/A	#N/A	#N/A			TYW1B	ortholog_one2many	Boreoeutheria	ENSG00000277149	ENSSSCG00000007733	DOWN							ENSSSCG00000033858	unknown	-3.09652	3.77001	47.1412	6.60524e-12	9.73216e-09	DOWN	exclusively DEGs in GD45
UBA1	-0.392616	7.93634	36.4049	1.60297e-09	1.28278e-07	DOWN	#N/A	#N/A	#N/A	#N/A			UBR4	ortholog_one2one	Eutheria	ENSG00000127481	ENSSSCG00000003488	DOWN	UBR4						ENSSSCG00000033958	RYR3	-0.746946	5.44632	12.2996	0.000453045	0.0344081	DOWN	exclusively DEGs in GD90
MAGOHB	0.612504	5.26428	36.3577	1.64232e-09	1.30957e-07	UP	#N/A	#N/A	#N/A	#N/A			UBR5	ortholog_one2one	Boreoeutheria	ENSG00000104517	ENSSSCG00000022479	DOWN	UBR5						ENSSSCG00000034019	unknown	0.633479	7.36156	13.2547	0.000271894	0.0277596	UP	exclusively DEGs in GD90
UBE3A	0.579894	6.30892	36.3481	1.65037e-09	1.31015e-07	UP	#N/A	#N/A	#N/A	#N/A			UHRF1BP1	ortholog_one2one	Boreoeutheria	ENSG00000065060	ENSSSCG00000001532	DOWN	UHRF1BP1						ENSSSCG00000034569	OBSCN	-1.08255	4.17924	15.7832	7.10312e-05	0.0132478	DOWN	exclusively DEGs in GD90
ZNF83	-1.09103	4.17755	36.3429	1.65477e-09	1.31015e-07	DOWN	#N/A	#N/A	#N/A	#N/A			UNC13C	ortholog_one2one	Theria	ENSG00000137766	ENSSSCG00000004614	DOWN	UNC13C						ENSSSCG00000034726	KCNH5	-1.4472	1.14861	11.2328	0.000803641	0.0457175	DOWN	exclusively DEGs in GD90
UBXN2B	0.61952	5.81906	36.3253	1.66979e-09	1.31737e-07	UP	#N/A	#N/A	#N/A	#N/A			UQCR11	ortholog_one2many	Boreoeutheria	ENSG00000127540	ENSSSCG00000013436	UP							ENSSSCG00000034894	NKAIN3	-1.99848	3.71027	15.9265	6.58496e-05	0.0126004	DOWN	exclusively DEGs in GD90
HNRNPA1P2	0.850161	7.7794	36.2902	1.70017e-09	1.33661e-07	UP	#N/A	#N/A	#N/A	#N/A			URB1	ortholog_one2one	Boreoeutheria	ENSG00000142207	ENSSSCG00000032024	DOWN	URB1						ENSSSCG00000035025	ADGRV1	-0.601101	5.87415	11.5893	0.00066334	0.0423102	DOWN	exclusively DEGs in GD90
NDUFB5	0.58432	6.38688	36.2148	1.76719e-09	1.38264e-07	UP	#N/A	#N/A	#N/A	#N/A			USP15	ortholog_one2one	Boreoeutheria	ENSG00000135655	ENSSSCG00000000457	DOWN	USP15						ENSSSCG00000035148	ZNF268	-0.810284	4.44689	12.8088	0.000344988	0.0308472	DOWN	exclusively DEGs in GD90
HDHD3	-0.671554	4.92493	36.2105	1.77111e-09	1.38264e-07	DOWN	#N/A	#N/A	#N/A	#N/A			USP9X	ortholog_one2one	Boreoeutheria	ENSG00000124486	ENSSSCG00000012251	UP	USP9X						ENSSSCG00000035223	unknown	-1.97385	2.25303	11.9813	0.000537373	0.03803	DOWN	exclusively DEGs in GD90
SGCB	0.637761	6.80989	36.1839	1.79545e-09	1.39676e-07	UP	#N/A	#N/A	#N/A	#N/A			USP9Y	ortholog_one2many	Boreoeutheria	ENSG00000114374	ENSSSCG00000027046	DOWN							ENSSSCG00000035281	ZNF292	-0.730279	5.32321	13.6277	0.000222876	0.0254562	DOWN	exclusively DEGs in GD90
CETN2	0.649764	6.98821	36.1405	1.83587e-09	1.42324e-07	UP	#N/A	#N/A	#N/A	#N/A			VCAN	ortholog_one2one	Boreoeutheria	ENSG00000038427	ENSSSCG00000014136	DOWN	VCAN						ENSSSCG00000035430	YPEL3	0.608447	7.153	14.9958	0.00010775	0.0175146	UP	exclusively DEGs in GD90
CCDC12	0.480688	5.90531	36.1199	1.85541e-09	1.43342e-07	UP	#N/A	#N/A	#N/A	#N/A			VPS13C	ortholog_one2one	Boreoeutheria	ENSG00000129003	ENSSSCG00000036431	DOWN	VPS13C						ENSSSCG00000035600	DNAJC12	0.600262	4.90516	10.8249	0.00100146	0.049572	UP	exclusively DEGs in GD90
SH3GLB1	0.509515	5.96379	35.9763	1.99731e-09	1.53772e-07	UP	#N/A	#N/A	#N/A	#N/A			VPS8	ortholog_one2one	Eutheria	ENSG00000156931	ENSSSCG00000011788	DOWN	VPS8						ENSSSCG00000035824	PBRM1	-0.586442	6.55891	10.8281	0.000999701	0.049572	DOWN	exclusively DEGs in GD90
YWHAZ	0.567812	8.91022	35.9398	2.0351e-09	1.56143e-07	UP	#N/A	#N/A	#N/A	#N/A			WDFY3	ortholog_one2one	Boreoeutheria	ENSG00000163625	ENSSSCG00000009230	DOWN	WDFY3						ENSSSCG00000036431	VPS13C	-1.31338	4.44753	11.802	0.000591686	0.0403606	DOWN	exclusively DEGs in GD90
KIF5B	0.583318	6.23454	35.9145	2.06173e-09	1.57644e-07	UP	#N/A	#N/A	#N/A	#N/A			WDFY4	ortholog_one2one	Eutheria	ENSG00000128815	ENSSSCG00000045502	DOWN	WDFY4						ENSSSCG00000036716	RPL37A	0.597045	8.14608	10.8486	0.000988725	0.049572	UP	exclusively DEGs in GD90
DNAJB9	0.638327	5.34207	35.8358	2.1467e-09	1.63582e-07	UP	#N/A	#N/A	#N/A	#N/A			WFDC1	ortholog_one2one	Boreoeutheria	ENSG00000103175	ENSSSCG00000023837	UP	WFDC1						ENSSSCG00000036772	CAMTA1	-0.849223	6.40619	19.8603	8.33125e-06	0.00409175	DOWN	exclusively DEGs in GD90
EIF2S1	0.540885	6.23263	35.7833	2.20527e-09	1.67289e-07	UP	#N/A	#N/A	#N/A	#N/A			YBX2	ortholog_one2one	Boreoeutheria	ENSG00000006047	ENSSSCG00000017938	UP	YBX2						ENSSSCG00000037019	CAMK4	-0.841715	6.25437	20.8594	4.94266e-06	0.00280375	DOWN	exclusively DEGs in GD90
SAMD10	-0.617802	5.14638	35.7789	2.21034e-09	1.67289e-07	DOWN	#N/A	#N/A	#N/A	#N/A			YPEL3	ortholog_one2one	Boreoeutheria	ENSG00000090238	ENSSSCG00000035430	UP	YPEL3						ENSSSCG00000037509	unknown	-11.4403	3.14508	353.488	7.37291e-79	2.71581e-75	DOWN	common DEGs in GD45, GD60 and GD90
CES8	-1.36337	3.5039	35.6797	2.32572e-09	1.75427e-07	DOWN	#N/A	#N/A	#N/A	#N/A			ZC3H12C	ortholog_one2one	Eutheria	ENSG00000149289	ENSSSCG00000015014	DOWN	ZC3H12C						ENSSSCG00000037509	unknown	-11.2062	3.14508	324.968	1.19903e-72	3.5333e-69	DOWN	common DEGs in GD45, GD60 and GD90
SGSM3	-0.651639	5.08731	35.6135	2.40609e-09	1.80878e-07	DOWN	#N/A	#N/A	#N/A	#N/A			ZCCHC14	ortholog_one2one	Boreoeutheria	ENSG00000140948	ENSSSCG00000002656	DOWN	ZCCHC14						ENSSSCG00000037509	unknown	-10.7719	3.14508	275.753	6.3259e-62	1.55343e-58	DOWN	common DEGs in GD45, GD60 and GD90
WBP5	0.786172	6.65015	35.5571	2.47677e-09	1.85567e-07	UP	#N/A	#N/A	#N/A	#N/A			ZDHHC1	ortholog_one2one	Eutheria	ENSG00000159714	ENSSSCG00000002778	DOWN	ZDHHC1						ENSSSCG00000037605	BRI3	0.674709	5.57581	10.8172	0.00100561	0.049572	UP	exclusively DEGs in GD90
C6orf203	0.657417	5.1493	35.5266	2.51595e-09	1.87871e-07	UP	#N/A	#N/A	#N/A	#N/A			ZFHX2	ortholog_one2one	Boreoeutheria	ENSG00000136367	ENSSSCG00000040339	DOWN	ZFHX2						ENSSSCG00000037709	KCNA2	-1.76845	1.09027	18.737	1.5004e-05	0.00650204	DOWN	exclusively DEGs in GD90
RPL9	-1.59267	7.42644	35.4985	2.55242e-09	1.8996e-07	DOWN	#N/A	#N/A	#N/A	#N/A			ZFX	ortholog_many2many	Boreoeutheria	ENSG00000005889	ENSSSCG00000012179	DOWN							ENSSSCG00000037981	unknown	-3.23306	0.06596	19.5944	9.5751e-06	0.00444898	DOWN	exclusively DEGs in GD90
CANX	0.472127	7.47196	35.4771	2.58073e-09	1.91428e-07	UP	#N/A	#N/A	#N/A	#N/A			ZFX	ortholog_many2many	Boreoeutheria	ENSG00000005889	ENSSSCG00000021322	UP							ENSSSCG00000038031	CPSF6	-1.44789	3.17685	12.1591	0.000488485	0.0358478	DOWN	exclusively DEGs in GD90
MAN2A2	-0.713215	4.73564	35.393	2.6945e-09	1.99206e-07	DOWN	#N/A	#N/A	#N/A	#N/A			ZFY	ortholog_many2many	Boreoeutheria	ENSG00000067646	ENSSSCG00000012179	DOWN							ENSSSCG00000038147	CLEC2L	-0.684685	5.64651	16.3076	5.38484e-05	0.0396701	DOWN	common DEGs in GD60 and GD90
GMFB	0.651913	5.85147	35.352	2.75191e-09	2.02779e-07	UP	#N/A	#N/A	#N/A	#N/A			ZFY	ortholog_many2many	Boreoeutheria	ENSG00000067646	ENSSSCG00000021322	UP							ENSSSCG00000038147	CLEC2L	0.588033	5.64651	12.3558	0.000439617	0.033736	UP	common DEGs in GD60 and GD90
PPIG	0.671091	5.31812	35.2877	2.84428e-09	2.08895e-07	UP	#N/A	#N/A	#N/A	#N/A			ZNF268	ortholog_one2one	Boreoeutheria	ENSG00000090612	ENSSSCG00000035148	DOWN	ZNF268						ENSSSCG00000038183	unknown	-2.39342	-0.722964	15.5482	8.04274e-05	0.0144514	DOWN	exclusively DEGs in GD90
SLU7	0.582898	5.35749	35.2665	2.87536e-09	2.10485e-07	UP	#N/A	#N/A	#N/A	#N/A			ZNF292	ortholog_one2one	Boreoeutheria	ENSG00000188994	ENSSSCG00000035281	DOWN	ZNF292						ENSSSCG00000038249	unknown	-9.46192	1.28268	114.382	1.0746e-26	1.75924e-23	DOWN	common DEGs in GD45, GD60 and GD90
PSIP1	0.486274	7.02883	35.1206	3.09909e-09	2.26021e-07	UP	#N/A	#N/A	#N/A	#N/A			ZNF470	ortholog_one2one	Boreoeutheria	ENSG00000197016	ENSSSCG00000039914	DOWN	ZNF470						ENSSSCG00000038249	unknown	-8.88193	1.28268	94.1612	2.90849e-22	4.76152e-19	DOWN	common DEGs in GD45, GD60 and GD90
UBE2K	0.526989	6.84337	35.1151	3.10783e-09	2.26021e-07	UP	#N/A	#N/A	#N/A	#N/A			ZNF618	ortholog_one2one	Eutheria	ENSG00000157657	ENSSSCG00000005484	DOWN	ZNF618						ENSSSCG00000038249	unknown	-9.42172	1.28268	107.221	3.98217e-25	6.51926e-22	DOWN	common DEGs in GD45, GD60 and GD90
C20orf43	0.456979	6.67971	35.089	3.14982e-09	2.28331e-07	UP	#N/A	#N/A	#N/A	#N/A			ZNF660	ortholog_one2one	Boreoeutheria	ENSG00000144792	ENSSSCG00000011310	DOWN	ZNF660						ENSSSCG00000038278	NTSR1	-0.895269	5.87796	12.9813	0.000314611	0.0293385	DOWN	exclusively DEGs in GD90
SERBP1	0.618754	7.64796	35.0777	3.16809e-09	2.28554e-07	UP	#N/A	#N/A	#N/A	#N/A			ZNF704	ortholog_one2one	Boreoeutheria	ENSG00000164684	ENSSSCG00000022989	DOWN	ZNF704						ENSSSCG00000038646	ENAH	-0.796163	6.53307	12.6913	0.000367354	0.0313901	DOWN	exclusively DEGs in GD90
VPS24	0.450359	6.14771	35.0745	3.17337e-09	2.28554e-07	UP	#N/A	#N/A	#N/A	#N/A			ZRSR2	ortholog_one2many	Eutheria	ENSG00000169249	ENSSSCG00000026864	DOWN							ENSSSCG00000038888	C1orf122	0.66313	5.41527	11.8828	0.00056655	0.0390073	UP	exclusively DEGs in GD90
DNAJA1	0.636902	8.86769	35.0087	3.28236e-09	2.35349e-07	UP	#N/A	#N/A	#N/A	#N/A															ENSSSCG00000038929	CEMIP	-0.635032	4.46736	12.6541	0.000374747	0.0315515	DOWN	exclusively DEGs in GD90
TM9SF3	0.486644	5.79595	35.0049	3.28879e-09	2.35349e-07	UP	#N/A	#N/A	#N/A	#N/A															ENSSSCG00000038971	ST8SIA3	-0.660579	6.34564	16.423	5.06672e-05	0.0120408	DOWN	exclusively DEGs in GD90
FKBP1C	-0.78862	4.93886	34.914	3.44594e-09	2.45806e-07	DOWN	#N/A	#N/A	#N/A	#N/A															ENSSSCG00000038990	PTPRT	-1.53008	5.15787	16.0666	6.11536e-05	0.0126004	DOWN	exclusively DEGs in GD90
FAM113A	-0.760055	5.56968	34.9005	3.46983e-09	2.46723e-07	DOWN	#N/A	#N/A	#N/A	#N/A															ENSSSCG00000039094	PLEC	-0.670037	8.39262	14.7024	0.000125884	0.018735	DOWN	exclusively DEGs in GD90
DNTTIP2	0.540328	5.84851	34.8295	3.59885e-09	2.55058e-07	UP	#N/A	#N/A	#N/A	#N/A															ENSSSCG00000039191	CBX5	-1.46717	6.40745	13.3314	0.000260997	0.0277596	DOWN	exclusively DEGs in GD90
GPAA1	-0.446096	6.43376	34.8235	3.6099e-09	2.55058e-07	DOWN	#N/A	#N/A	#N/A	#N/A															ENSSSCG00000039267	ATP6V0B	0.559181	7.91265	11.0172	0.000902721	0.0481881	UP	exclusively DEGs in GD90
NPFF	-1.76703	3.13497	34.8088	3.63734e-09	2.56185e-07	DOWN	#N/A	#N/A	#N/A	#N/A															ENSSSCG00000039466	unknown	-0.749741	6.14158	11.3526	0.000753443	0.0444049	DOWN	exclusively DEGs in GD90
MAPRE1	0.49373	7.43077	34.7415	3.76512e-09	2.64352e-07	UP	#N/A	#N/A	#N/A	#N/A															ENSSSCG00000039541	ANKRD11	-0.537654	7.54444	11.4782	0.000704189	0.0431246	DOWN	exclusively DEGs in GD90
TRIM23	0.563547	5.42253	34.6278	3.99166e-09	2.79379e-07	UP	#N/A	#N/A	#N/A	#N/A															ENSSSCG00000039619	PIN1	0.521167	6.90676	10.8324	0.000997382	0.049572	UP	exclusively DEGs in GD90
PTP4A1	0.743226	7.70974	34.5954	4.05858e-09	2.83174e-07	UP	#N/A	#N/A	#N/A	#N/A															ENSSSCG00000039841	SHC3	-1.65343	2.96639	24.7685	6.46437e-07	0.000501295	DOWN	exclusively DEGs in GD90
KRT31	1.27514	4.0688	34.5794	4.09218e-09	2.8463e-07	UP	#N/A	#N/A	#N/A	#N/A															ENSSSCG00000039888	STXBP5L	-1.09875	3.24597	15.6023	7.81595e-05	0.0142173	DOWN	exclusively DEGs in GD90
ATP5H	0.452133	7.91679	34.5611	4.13079e-09	2.86423e-07	UP	#N/A	#N/A	#N/A	#N/A															ENSSSCG00000039914	ZNF470	-0.841954	3.51975	12.3663	0.000437149	0.033736	DOWN	exclusively DEGs in GD90
TCEB1	0.459442	7.61409	34.4818	4.30246e-09	2.97403e-07	UP	#N/A	#N/A	#N/A	#N/A															ENSSSCG00000039961	unknown	-1.6753	0.735853	14.7787	0.000120891	0.018735	DOWN	exclusively DEGs in GD90
MRPS10	0.64263	5.05769	34.4046	4.47661e-09	3.08486e-07	UP	#N/A	#N/A	#N/A	#N/A															ENSSSCG00000040183	CDK6	-1.43067	1.45006	17.273	3.23749e-05	0.00973495	DOWN	exclusively DEGs in GD90
AP4B1	-0.66017	5.07799	34.3562	4.58941e-09	3.15285e-07	DOWN	#N/A	#N/A	#N/A	#N/A															ENSSSCG00000040275	HEBP1	0.805265	4.8389	17.106	3.53512e-05	0.0100933	UP	exclusively DEGs in GD90
C10orf57	0.525667	7.39688	34.3347	4.64044e-09	3.17813e-07	UP	#N/A	#N/A	#N/A	#N/A															ENSSSCG00000040339	ZFHX2	-0.762507	4.86032	11.6131	0.000654885	0.0422089	DOWN	exclusively DEGs in GD90
C7orf27	-0.729216	4.65616	34.3244	4.66488e-09	3.1851e-07	DOWN	#N/A	#N/A	#N/A	#N/A															ENSSSCG00000040446	unknown	-1.313	2.38161	26.4348	2.72581e-07	0.000286872	DOWN	exclusively DEGs in GD60
ATP5J2	0.590656	8.83315	34.3051	4.71144e-09	3.20708e-07	UP	#N/A	#N/A	#N/A	#N/A															ENSSSCG00000040795	unknown	-6.30394	-0.812225	19.4936	1.00938e-05	0.00991481	DOWN	common DEGs in GD45 and GD60
UBLCP1	0.638601	5.12743	34.1842	5.01332e-09	3.4022e-07	UP	#N/A	#N/A	#N/A	#N/A															ENSSSCG00000040795	unknown	-7.92754	-0.812225	32.017	1.52832e-08	1.87652e-05	DOWN	common DEGs in GD45 and GD60
PLEKHG2	-0.645454	4.99575	34.1714	5.04646e-09	3.40685e-07	DOWN	#N/A	#N/A	#N/A	#N/A															ENSSSCG00000042498	unknown	-3.39957	-0.122223	17.0816	3.58073e-05	0.0100933	DOWN	exclusively DEGs in GD90
PCNP	0.532298	6.77494	34.1698	5.05068e-09	3.40685e-07	UP	#N/A	#N/A	#N/A	#N/A															ENSSSCG00000045502	WDFY4	-2.22448	-0.132209	14.3116	0.000154908	0.0209443	DOWN	exclusively DEGs in GD90
ZNF92	0.94636	4.64673	34.1219	5.17659e-09	3.48126e-07	UP	#N/A	#N/A	#N/A	#N/A															ENSSSCG00000045512	EEF1AKMT4	0.587022	6.80957	12.227	0.000471033	0.0354533	UP	exclusively DEGs in GD90
CAMK4	0.66062	5.32745	34.11	5.20816e-09	3.49197e-07	UP	ENSSSCG00000037019	CAMK4	DOWN	Boreoeutheria															ENSSSCG00000046475	unknown	-3.35344	-0.420246	10.9111	0.000955895	0.0491122	DOWN	exclusively DEGs in GD90
TSR2	0.435955	6.09444	34.0578	5.34978e-09	3.57618e-07	UP	#N/A	#N/A	#N/A	#N/A															ENSSSCG00000046808	PCDHGA6	-1.29892	3.07817	17.9075	2.31901e-05	0.00759295	DOWN	exclusively DEGs in GD90
EIF5B	0.711168	5.51204	33.9952	5.52479e-09	3.68215e-07	UP	#N/A	#N/A	#N/A	#N/A															ENSSSCG00000048231	unknown	-1.74772	1.15217	18.3197	1.8677e-05	0.00707449	DOWN	exclusively DEGs in GD90
SUPT7L	-0.45096	5.88014	33.8984	5.80658e-09	3.83702e-07	DOWN	#N/A	#N/A	#N/A	#N/A															ENSSSCG00000048240	SAMD5	-0.834046	3.27239	10.9144	0.000954207	0.0491122	DOWN	exclusively DEGs in GD90
TRIM3	-0.520919	5.58884	33.8978	5.80844e-09	3.83702e-07	DOWN	#N/A	#N/A	#N/A	#N/A															ENSSSCG00000049158	unknown	-2.44168	1.80291	15.9924	6.35957e-05	0.0126004	DOWN	exclusively DEGs in GD90
AL391152.1	0.826739	4.56563	33.8977	5.80872e-09	3.83702e-07	UP	#N/A	#N/A	#N/A	#N/A															ENSSSCG00000050244	unknown	-1.60095	4.79566	16.2232	5.62994e-05	0.0125124	DOWN	exclusively DEGs in GD90
CD2BP2	0.3898	6.72206	33.8412	5.97984e-09	3.9384e-07	UP	#N/A	#N/A	#N/A	#N/A															ENSSSCG00000050398	unknown	-2.79318	3.0483	27.0486	1.98407e-07	0.000182708	DOWN	exclusively DEGs in GD90
WDR85	-0.66916	4.86729	33.7973	6.11636e-09	4.01191e-07	DOWN	#N/A	#N/A	#N/A	#N/A
ULK3	-0.635514	5.24812	33.7938	6.12738e-09	4.01191e-07	DOWN	#N/A	#N/A	#N/A	#N/A
AP000769.2	-1.73444	7.27787	33.783	6.16156e-09	4.02249e-07	DOWN	#N/A	#N/A	#N/A	#N/A
ANKRD45	0.827974	5.12255	33.6815	6.49136e-09	4.22544e-07	UP	#N/A	#N/A	#N/A	#N/A
DEK	0.691846	6.32881	33.595	6.78653e-09	4.40473e-07	UP	#N/A	#N/A	#N/A	#N/A
EXD3	-1.38993	3.48657	33.5053	7.10708e-09	4.57959e-07	DOWN	#N/A	#N/A	#N/A	#N/A
KIAA1826	0.52091	5.62848	33.5027	7.11647e-09	4.57959e-07	UP	#N/A	#N/A	#N/A	#N/A
AUP1	-0.461136	5.77801	33.5024	7.11747e-09	4.57959e-07	DOWN	#N/A	#N/A	#N/A	#N/A
HBM	-1.22676	3.66843	33.4323	7.37873e-09	4.73405e-07	DOWN	#N/A	#N/A	#N/A	#N/A
ZNF276	-0.852658	4.26442	33.4254	7.40506e-09	4.73733e-07	DOWN	#N/A	#N/A	#N/A	#N/A
RAC1	0.405574	6.98788	33.41	7.46379e-09	4.76126e-07	UP	#N/A	#N/A	#N/A	#N/A
FCF1	0.663514	4.98695	33.2976	7.908e-09	5.03025e-07	UP	#N/A	#N/A	#N/A	#N/A
MORF4L1	0.521188	7.41133	33.2433	8.13214e-09	5.15813e-07	UP	#N/A	#N/A	#N/A	#N/A
NARG1	0.747259	4.67991	33.2276	8.19806e-09	5.18521e-07	UP	#N/A	#N/A	#N/A	#N/A
GSPT1	0.431464	6.1263	33.1515	8.52489e-09	5.3767e-07	UP	#N/A	#N/A	#N/A	#N/A
RB1CC1	0.550462	5.80272	33.1317	8.61217e-09	5.40214e-07	UP	#N/A	#N/A	#N/A	#N/A
RPL35A	0.856372	11.2609	33.1314	8.61362e-09	5.40214e-07	UP	#N/A	#N/A	#N/A	#N/A
PSMD12	0.617886	5.09508	33.0446	9.00705e-09	5.63307e-07	UP	#N/A	#N/A	#N/A	#N/A
CDV3	0.595627	6.26053	33.0054	9.19022e-09	5.73156e-07	UP	#N/A	#N/A	#N/A	#N/A
AC133919.7	-0.9735	4.03766	32.9058	9.67341e-09	6.0161e-07	DOWN	#N/A	#N/A	#N/A	#N/A
PSPC1	0.380216	6.50982	32.887	9.76745e-09	6.05772e-07	UP	#N/A	#N/A	#N/A	#N/A
AC087441.1	-1.87258	3.00196	32.716	1.06655e-08	6.59636e-07	DOWN	#N/A	#N/A	#N/A	#N/A
USP1	0.69622	5.6874	32.706	1.07205e-08	6.6e-07	UP	#N/A	#N/A	#N/A	#N/A
PEX6	-0.582557	5.13633	32.7042	1.07305e-08	6.6e-07	DOWN	#N/A	#N/A	#N/A	#N/A
CCDC75	1.05387	3.97464	32.6982	1.07635e-08	6.60211e-07	UP	#N/A	#N/A	#N/A	#N/A
RPL41.3	0.814215	4.98029	32.6348	1.11203e-08	6.80228e-07	UP	#N/A	#N/A	#N/A	#N/A
CPT1B	-1.47414	3.29894	32.5913	1.13721e-08	6.93727e-07	DOWN	#N/A	#N/A	#N/A	#N/A
SCNN1D	-1.50025	3.26732	32.3554	1.28399e-08	7.81136e-07	DOWN	#N/A	#N/A	#N/A	#N/A
PTPLAD1	0.442932	6.03915	32.289	1.32864e-08	8.06102e-07	UP	#N/A	#N/A	#N/A	#N/A
C16orf35	-0.515644	5.4444	32.2671	1.34367e-08	8.13011e-07	DOWN	#N/A	#N/A	#N/A	#N/A
GTPBP2	-0.616172	4.97044	32.1379	1.43607e-08	8.66232e-07	DOWN	#N/A	#N/A	#N/A	#N/A
CDC5L	0.496525	5.91271	32.1334	1.43939e-08	8.66232e-07	UP	#N/A	#N/A	#N/A	#N/A
RNMT	0.668319	4.88708	32.1026	1.46239e-08	8.77712e-07	UP	#N/A	#N/A	#N/A	#N/A
MBD6	-0.921507	4.10518	32.0898	1.4721e-08	8.81169e-07	DOWN	#N/A	#N/A	#N/A	#N/A
EDC4	-0.46663	5.69875	32.0741	1.484e-08	8.85916e-07	DOWN	#N/A	#N/A	#N/A	#N/A
ARL5A	0.598167	5.16712	32	1.54173e-08	9.17927e-07	UP	#N/A	#N/A	#N/A	#N/A
TIPRL	0.534019	6.3214	31.9437	1.58703e-08	9.42382e-07	UP	#N/A	#N/A	#N/A	#N/A
SFRS2	-0.509249	7.41126	31.8994	1.62366e-08	9.61579e-07	DOWN	#N/A	#N/A	#N/A	#N/A
AC004148.1	-1.91555	2.97733	31.8538	1.6622e-08	9.81799e-07	DOWN	#N/A	#N/A	#N/A	#N/A
RHOT2	-0.653903	4.94699	31.81	1.70012e-08	1.00155e-06	DOWN	#N/A	#N/A	#N/A	#N/A
RDX	0.619901	5.52381	31.7244	1.77676e-08	1.04394e-06	UP	#N/A	#N/A	#N/A	#N/A
MAN2C1	-0.889051	4.2953	31.6451	1.85077e-08	1.08457e-06	DOWN	#N/A	#N/A	#N/A	#N/A
C20orf46	-0.995005	5.16335	31.6294	1.86579e-08	1.09051e-06	DOWN	#N/A	#N/A	#N/A	#N/A
MRPL55	-0.448887	6.29073	31.5996	1.89467e-08	1.1045e-06	DOWN	#N/A	#N/A	#N/A	#N/A
DMPK	-0.831095	5.12492	31.5877	1.90633e-08	1.1084e-06	DOWN	#N/A	#N/A	#N/A	#N/A
PFDN6	0.464691	6.46862	31.4211	2.07707e-08	1.20454e-06	UP	#N/A	#N/A	#N/A	#N/A
TWF1	0.745859	4.62501	31.4002	2.09964e-08	1.21447e-06	UP	#N/A	#N/A	#N/A	#N/A
SSTR1	-1.30455	3.75024	31.3108	2.19857e-08	1.26841e-06	DOWN	#N/A	#N/A	#N/A	#N/A
BXDC2	0.592194	5.2813	31.2916	2.22038e-08	1.27657e-06	UP	#N/A	#N/A	#N/A	#N/A
SMC3	0.523803	5.89773	31.2883	2.22415e-08	1.27657e-06	UP	#N/A	#N/A	#N/A	#N/A
AC009041.1	-1.15581	3.75002	31.2637	2.25247e-08	1.28951e-06	DOWN	#N/A	#N/A	#N/A	#N/A
PPP2R5E	0.55208	5.72599	31.2101	2.31555e-08	1.32223e-06	UP	#N/A	#N/A	#N/A	#N/A
HSPD1	0.463235	7.2491	31.1605	2.37554e-08	1.35303e-06	UP	#N/A	#N/A	#N/A	#N/A
CRYGS	-1.81621	3.04239	31.1363	2.4053e-08	1.36649e-06	DOWN	#N/A	#N/A	#N/A	#N/A
RPL36AL	0.611226	8.44769	31.0487	2.5164e-08	1.42598e-06	UP	#N/A	#N/A	#N/A	#N/A
AC015987.1	0.69458	7.85178	31.0243	2.54815e-08	1.44032e-06	UP	#N/A	#N/A	#N/A	#N/A
ATG3	0.477726	5.71229	30.9656	2.62642e-08	1.48081e-06	UP	#N/A	#N/A	#N/A	#N/A
SUPT4H1	0.549851	7.31353	30.9278	2.67808e-08	1.50613e-06	UP	#N/A	#N/A	#N/A	#N/A
TMEM25	-0.562357	5.14362	30.9072	2.70664e-08	1.51837e-06	DOWN	#N/A	#N/A	#N/A	#N/A
ACD	-0.514609	5.38051	30.8875	2.73423e-08	1.53001e-06	DOWN	#N/A	#N/A	#N/A	#N/A
COQ4	-0.473954	5.60278	30.869	2.76053e-08	1.54086e-06	DOWN	#N/A	#N/A	#N/A	#N/A
SAP18	0.501656	7.71032	30.8627	2.76949e-08	1.54201e-06	UP	#N/A	#N/A	#N/A	#N/A
TARBP1	-1.32643	3.49254	30.8219	2.82829e-08	1.5672e-06	DOWN	#N/A	#N/A	#N/A	#N/A
IL11RA	-1.28332	3.49965	30.8216	2.82878e-08	1.5672e-06	DOWN	#N/A	#N/A	#N/A	#N/A
C19orf42	0.437019	5.9203	30.7899	2.87524e-08	1.58899e-06	UP	#N/A	#N/A	#N/A	#N/A
RG9MTD1	0.590903	5.58109	30.7675	2.90869e-08	1.60352e-06	UP	#N/A	#N/A	#N/A	#N/A
NDUFV2	0.408056	6.36595	30.7369	2.95495e-08	1.62501e-06	UP	#N/A	#N/A	#N/A	#N/A
AL356863.2	0.646852	7.29881	30.6966	3.01687e-08	1.65498e-06	UP	#N/A	#N/A	#N/A	#N/A
MIIP	-0.43703	5.81029	30.6295	3.1231e-08	1.70906e-06	DOWN	#N/A	#N/A	#N/A	#N/A
ARMET	0.463797	6.43884	30.5731	3.21528e-08	1.7552e-06	UP	#N/A	#N/A	#N/A	#N/A
RAB10	0.485223	7.65952	30.5325	3.28325e-08	1.78793e-06	UP	#N/A	#N/A	#N/A	#N/A
CCDC53	0.529034	5.53458	30.5125	3.31731e-08	1.80208e-06	UP	#N/A	#N/A	#N/A	#N/A
ADM	-1.21366	3.53517	30.4511	3.42384e-08	1.85544e-06	DOWN	#N/A	#N/A	#N/A	#N/A
RAB1A	0.390871	8.11522	30.4159	3.48661e-08	1.88488e-06	UP	#N/A	#N/A	#N/A	#N/A
SHARPIN	-0.479789	5.55673	30.4027	3.51045e-08	1.89318e-06	DOWN	#N/A	#N/A	#N/A	#N/A
GGT7	-0.532534	5.29291	30.3938	3.52649e-08	1.89725e-06	DOWN	#N/A	#N/A	#N/A	#N/A
MYO9B	-0.82334	4.28599	30.3591	3.59018e-08	1.92687e-06	DOWN	ENSSSCG00000013876	MYO9B	DOWN	Boreoeutheria
TXNDC9	0.70294	5.05602	30.3462	3.6142e-08	1.93511e-06	UP	#N/A	#N/A	#N/A	#N/A
PPP1R7	0.417703	6.60859	30.3349	3.63532e-08	1.94176e-06	UP	#N/A	#N/A	#N/A	#N/A
AC004932.2	-1.28385	3.44423	30.2842	3.73155e-08	1.98841e-06	DOWN	#N/A	#N/A	#N/A	#N/A
C17orf70	-0.439114	5.80907	30.2635	3.77153e-08	2.00493e-06	DOWN	#N/A	#N/A	#N/A	#N/A
MYO19	-1.33461	3.36912	30.2443	3.80911e-08	2.02009e-06	DOWN	#N/A	#N/A	#N/A	#N/A
NOXA1	-1.37875	3.35322	30.1543	3.99007e-08	2.11105e-06	DOWN	#N/A	#N/A	#N/A	#N/A
DOM3Z	-0.741188	4.4854	30.1337	4.03268e-08	2.12855e-06	DOWN	#N/A	#N/A	#N/A	#N/A
PPOX	-0.780085	4.36753	30.1017	4.0997e-08	2.15882e-06	DOWN	#N/A	#N/A	#N/A	#N/A
RSF1	0.512175	5.46962	30.0493	4.21204e-08	2.21276e-06	UP	#N/A	#N/A	#N/A	#N/A
FUS	0.413188	8.68447	30.0442	4.22319e-08	2.21341e-06	UP	#N/A	#N/A	#N/A	#N/A
CCDC84	-1.16683	3.62229	30.0359	4.24126e-08	2.21767e-06	DOWN	#N/A	#N/A	#N/A	#N/A
GALNT1	0.44397	5.83011	30.0225	4.27063e-08	2.22781e-06	UP	#N/A	#N/A	#N/A	#N/A
AC011511.1	-1.35913	3.40782	29.9706	4.38655e-08	2.28214e-06	DOWN	#N/A	#N/A	#N/A	#N/A
SYF2	0.59507	6.1434	29.9667	4.39523e-08	2.28214e-06	UP	#N/A	#N/A	#N/A	#N/A
ZNF326	0.56879	5.29465	29.9308	4.47738e-08	2.31941e-06	UP	#N/A	#N/A	#N/A	#N/A
VAMP4	0.820025	4.38776	29.8663	4.62898e-08	2.39239e-06	UP	#N/A	#N/A	#N/A	#N/A
C19orf60	-0.446755	6.18767	29.8336	4.70762e-08	2.42742e-06	DOWN	#N/A	#N/A	#N/A	#N/A
KTN1	0.564488	5.21766	29.7762	4.84898e-08	2.49454e-06	UP	#N/A	#N/A	#N/A	#N/A
PNMA1	0.334124	8.96334	29.7675	4.8708e-08	2.50001e-06	UP	#N/A	#N/A	#N/A	#N/A
GLTSCR2	0.937876	8.20437	29.7627	4.883e-08	2.50052e-06	UP	#N/A	#N/A	#N/A	#N/A
ASMTL	0.543453	5.27846	29.6628	5.14116e-08	2.6267e-06	UP	#N/A	#N/A	#N/A	#N/A
UBE2N	0.506087	7.70148	29.6554	5.16089e-08	2.63076e-06	UP	#N/A	#N/A	#N/A	#N/A
SFRS3	0.520262	8.35064	29.5874	5.34504e-08	2.71842e-06	UP	#N/A	#N/A	#N/A	#N/A
UBXN7	0.884098	5.03179	29.5201	5.53389e-08	2.80807e-06	UP	#N/A	#N/A	#N/A	#N/A
LYRM7	0.957497	4.0399	29.5132	5.55379e-08	2.81178e-06	UP	ENSSSCG00000033213	LYRM7	DOWN	Boreoeutheria
AC009967.3	0.946897	4.07683	29.4974	5.59928e-08	2.8284e-06	UP	#N/A	#N/A	#N/A	#N/A
ZNF675	0.737756	4.59225	29.4923	5.61382e-08	2.82934e-06	UP	#N/A	#N/A	#N/A	#N/A
PPIL4	0.686495	4.77992	29.4841	5.63787e-08	2.83506e-06	UP	#N/A	#N/A	#N/A	#N/A
MATR3	0.576952	9.12787	29.4659	5.69106e-08	2.85538e-06	UP	#N/A	#N/A	#N/A	#N/A
YPEL3	-0.593449	7.56189	29.4526	5.73017e-08	2.86856e-06	DOWN	ENSSSCG00000035430	YPEL3	UP	Boreoeutheria
AC093616.2	-1.1246	3.97362	29.3875	5.92572e-08	2.95981e-06	DOWN	#N/A	#N/A	#N/A	#N/A
GSDMB	-1.60358	3.17456	29.3517	6.03643e-08	3.00838e-06	DOWN	#N/A	#N/A	#N/A	#N/A
PLCG1	-0.474715	5.73259	29.3378	6.07995e-08	3.02252e-06	DOWN	#N/A	#N/A	#N/A	#N/A
THAP5	0.660398	4.82174	29.3306	6.10239e-08	3.02252e-06	UP	#N/A	#N/A	#N/A	#N/A
MKI67IP	0.577882	5.69615	29.3297	6.10542e-08	3.02252e-06	UP	#N/A	#N/A	#N/A	#N/A
YEATS4	0.56456	5.27296	29.314	6.15494e-08	3.03843e-06	UP	#N/A	#N/A	#N/A	#N/A
C16orf79	-1.11794	3.68299	29.3109	6.16477e-08	3.03843e-06	DOWN	#N/A	#N/A	#N/A	#N/A
PNO1	0.668344	4.77375	29.3022	6.19266e-08	3.04545e-06	UP	#N/A	#N/A	#N/A	#N/A
ADAMTS10	-0.710558	4.73405	29.2812	6.26014e-08	3.07187e-06	DOWN	#N/A	#N/A	#N/A	#N/A
NPDC1	-0.470388	7.2962	29.1934	6.5502e-08	3.20647e-06	DOWN	#N/A	#N/A	#N/A	#N/A
TAX1BP1	0.428876	5.98972	29.1896	6.56316e-08	3.20647e-06	UP	#N/A	#N/A	#N/A	#N/A
ALAD	-0.790986	4.27725	29.1166	6.81512e-08	3.32229e-06	DOWN	#N/A	#N/A	#N/A	#N/A
ACAP3	-0.574948	6.09533	29.0876	6.91776e-08	3.35832e-06	DOWN	#N/A	#N/A	#N/A	#N/A
IDI1	0.672335	6.59622	29.0872	6.91909e-08	3.35832e-06	UP	#N/A	#N/A	#N/A	#N/A
MFSD3	-0.644588	4.78285	29.0516	7.04746e-08	3.4132e-06	DOWN	#N/A	#N/A	#N/A	#N/A
ARHGAP5	0.572655	5.15457	29.0283	7.13297e-08	3.44566e-06	UP	#N/A	#N/A	#N/A	#N/A
TRIAP1	0.5966	5.43154	29.0249	7.14534e-08	3.44566e-06	UP	#N/A	#N/A	#N/A	#N/A
QTRT1	-0.532712	6.01034	29.0082	7.2074e-08	3.4681e-06	DOWN	#N/A	#N/A	#N/A	#N/A
SLC26A10	-0.652563	4.75798	29.0011	7.23378e-08	3.4733e-06	DOWN	#N/A	#N/A	#N/A	#N/A
FKBP3	0.514149	7.43825	28.9882	7.28191e-08	3.48891e-06	UP	#N/A	#N/A	#N/A	#N/A
TERF2	0.415253	6.25884	28.9695	7.35284e-08	3.51148e-06	UP	#N/A	#N/A	#N/A	#N/A
ADORA2A	-0.72135	4.56662	28.9675	7.36047e-08	3.51148e-06	DOWN	#N/A	#N/A	#N/A	#N/A
GSTT1	-1.06102	4.38163	28.9627	7.37852e-08	3.51258e-06	DOWN	#N/A	#N/A	#N/A	#N/A
PLXNA3	-0.509428	5.34849	28.9577	7.3978e-08	3.51427e-06	DOWN	#N/A	#N/A	#N/A	#N/A
PLAGL1	-0.846789	4.15928	28.9319	7.49669e-08	3.54975e-06	DOWN	#N/A	#N/A	#N/A	#N/A
C1orf55	0.729601	4.55762	28.93	7.50429e-08	3.54975e-06	UP	#N/A	#N/A	#N/A	#N/A
GNB3	-1.465	3.24336	28.9162	7.55775e-08	3.56748e-06	DOWN	#N/A	#N/A	#N/A	#N/A
SMEK2	0.510247	5.70791	28.8705	7.73832e-08	3.64501e-06	UP	#N/A	#N/A	#N/A	#N/A
CCDC91	0.770376	4.46011	28.8411	7.85654e-08	3.6929e-06	UP	#N/A	#N/A	#N/A	#N/A
GRINA	-0.384884	8.31787	28.7933	8.05291e-08	3.77101e-06	DOWN	#N/A	#N/A	#N/A	#N/A
PPP2CA	0.425372	8.30721	28.7924	8.05649e-08	3.77101e-06	UP	#N/A	#N/A	#N/A	#N/A
ACADVL	-1.03533	5.40506	28.7698	8.15109e-08	3.80691e-06	DOWN	#N/A	#N/A	#N/A	#N/A
NDUFC2	0.491756	8.35209	28.766	8.16728e-08	3.80691e-06	UP	#N/A	#N/A	#N/A	#N/A
ADPRHL2	-0.449876	5.63109	28.7133	8.39239e-08	3.90369e-06	DOWN	#N/A	#N/A	#N/A	#N/A
RABEP1	0.427686	6.28929	28.6716	8.57512e-08	3.98039e-06	UP	#N/A	#N/A	#N/A	#N/A
CHMP2B	0.523564	5.66963	28.6301	8.76103e-08	4.05825e-06	UP	#N/A	#N/A	#N/A	#N/A
KIAA1586	0.741449	4.86701	28.602	8.88897e-08	4.10899e-06	UP	#N/A	#N/A	#N/A	#N/A
VARS2	-0.845528	4.52125	28.5938	8.92687e-08	4.11798e-06	DOWN	#N/A	#N/A	#N/A	#N/A
SEC31B	-1.70444	3.02966	28.4952	9.39294e-08	4.32404e-06	DOWN	#N/A	#N/A	#N/A	#N/A
AMY2B	-1.80491	2.98377	28.4838	9.44842e-08	4.34064e-06	DOWN	#N/A	#N/A	#N/A	#N/A
GADD45B	-1.33002	3.3571	28.4423	9.65341e-08	4.4257e-06	DOWN	#N/A	#N/A	#N/A	#N/A
SLC25A39	-0.5015	5.92959	28.4177	9.77651e-08	4.47295e-06	DOWN	#N/A	#N/A	#N/A	#N/A
AL353588.1	-0.546094	5.26972	28.4056	9.83781e-08	4.4918e-06	DOWN	#N/A	#N/A	#N/A	#N/A
CDRT4	-0.699503	4.55175	28.3915	9.9102e-08	4.51561e-06	DOWN	#N/A	#N/A	#N/A	#N/A
AL022328.1	-1.06767	5.05728	28.3814	9.9616e-08	4.52979e-06	DOWN	#N/A	#N/A	#N/A	#N/A
ZNF337	-0.893582	5.49923	28.3647	1.00481e-07	4.55982e-06	DOWN	#N/A	#N/A	#N/A	#N/A
AP002373.1	0.577747	5.09497	28.3537	1.01055e-07	4.57658e-06	UP	#N/A	#N/A	#N/A	#N/A
HSP90AA2	0.513098	9.65226	28.323	1.02667e-07	4.6402e-06	UP	#N/A	#N/A	#N/A	#N/A
BRP44	0.507322	6.62994	28.2712	1.05456e-07	4.75658e-06	UP	#N/A	#N/A	#N/A	#N/A
LENG1	0.550731	5.18307	28.2488	1.06683e-07	4.80224e-06	UP	#N/A	#N/A	#N/A	#N/A
MAST1	-0.640835	6.89267	28.2358	1.07398e-07	4.82471e-06	DOWN	#N/A	#N/A	#N/A	#N/A
SUCLA2	0.45547	5.87055	28.2084	1.08931e-07	4.88374e-06	UP	#N/A	#N/A	#N/A	#N/A
TPM4	0.465997	6.32144	28.1922	1.09847e-07	4.91496e-06	UP	#N/A	#N/A	#N/A	#N/A
HSPA9	0.380096	6.90677	28.0492	1.18268e-07	5.28115e-06	UP	#N/A	#N/A	#N/A	#N/A
THOC7	0.552916	6.35002	27.9935	1.21724e-07	5.42463e-06	UP	#N/A	#N/A	#N/A	#N/A
TEKT2	-0.733271	4.44601	27.9559	1.24115e-07	5.52015e-06	DOWN	#N/A	#N/A	#N/A	#N/A
RHEB	0.467423	6.58412	27.9503	1.24471e-07	5.52497e-06	UP	#N/A	#N/A	#N/A	#N/A
TSC2	-0.444932	5.64236	27.934	1.25524e-07	5.56069e-06	DOWN	#N/A	#N/A	#N/A	#N/A
SFRS6	-0.45248	6.22199	27.9234	1.26213e-07	5.5801e-06	DOWN	#N/A	#N/A	#N/A	#N/A
AL591845.1	-1.25304	3.42407	27.9162	1.26687e-07	5.59001e-06	DOWN	#N/A	#N/A	#N/A	#N/A
OSGEP	-0.738636	5.05148	27.8886	1.28508e-07	5.65915e-06	DOWN	#N/A	#N/A	#N/A	#N/A
ME2	0.50087	5.42973	27.8639	1.30156e-07	5.72045e-06	UP	#N/A	#N/A	#N/A	#N/A
RP1.177G6.1	-1.5492	3.15958	27.7925	1.35047e-07	5.92374e-06	DOWN	#N/A	#N/A	#N/A	#N/A
RBM5	-0.711226	6.10814	27.7494	1.38091e-07	6.0454e-06	DOWN	#N/A	#N/A	#N/A	#N/A
HNRNPR	0.418738	7.87891	27.7368	1.38995e-07	6.06199e-06	UP	#N/A	#N/A	#N/A	#N/A
KIF2A	0.445272	6.20537	27.7365	1.39013e-07	6.06199e-06	UP	#N/A	#N/A	#N/A	#N/A
PPP4R2	0.622239	4.87957	27.7178	1.40367e-07	6.10913e-06	UP	#N/A	#N/A	#N/A	#N/A
NDNL2	0.429007	5.86898	27.6937	1.42127e-07	6.17369e-06	UP	#N/A	#N/A	#N/A	#N/A
KLHL22	-0.397448	6.07438	27.6367	1.46374e-07	6.3458e-06	DOWN	#N/A	#N/A	#N/A	#N/A
IDUA	-1.02428	3.73955	27.623	1.47413e-07	6.37848e-06	DOWN	#N/A	#N/A	#N/A	#N/A
CNOT7	0.426705	6.3824	27.5965	1.49451e-07	6.45415e-06	UP	#N/A	#N/A	#N/A	#N/A
ZNF714	0.754347	4.44081	27.5739	1.51207e-07	6.51738e-06	UP	#N/A	#N/A	#N/A	#N/A
SMNDC1	0.557947	5.5396	27.5401	1.53872e-07	6.61946e-06	UP	#N/A	#N/A	#N/A	#N/A
C8orf83	0.699587	5.44376	27.4807	1.58668e-07	6.80089e-06	UP	#N/A	#N/A	#N/A	#N/A
TNFRSF6B	-1.15056	3.53814	27.4804	1.58699e-07	6.80089e-06	DOWN	#N/A	#N/A	#N/A	#N/A
CPT1C	-0.410643	5.83178	27.4375	1.62255e-07	6.94e-06	DOWN	#N/A	#N/A	#N/A	#N/A
MAPK15	-1.59695	3.11187	27.3728	1.67778e-07	7.16247e-06	DOWN	#N/A	#N/A	#N/A	#N/A
NDUFA6	0.409027	7.83824	27.368	1.6819e-07	7.16637e-06	UP	#N/A	#N/A	#N/A	#N/A
HSP90B1	0.425058	7.09861	27.3537	1.69436e-07	7.20571e-06	UP	#N/A	#N/A	#N/A	#N/A
TARDBP	0.368682	7.11324	27.2769	1.76303e-07	7.48349e-06	UP	#N/A	#N/A	#N/A	#N/A
RLIM	0.591208	5.51074	27.2149	1.82051e-07	7.71282e-06	UP	ENSSSCG00000028538	RLIM	DOWN	Eutheria
ZNF644	0.492741	5.5699	27.2059	1.82903e-07	7.73424e-06	UP	#N/A	#N/A	#N/A	#N/A
C10orf84	0.561715	5.62698	27.1924	1.84182e-07	7.77361e-06	UP	#N/A	#N/A	#N/A	#N/A
CCRK	-0.577782	4.93011	27.1521	1.8806e-07	7.9223e-06	DOWN	#N/A	#N/A	#N/A	#N/A
L29074.1	1.08702	3.71888	27.1228	1.90936e-07	8.02831e-06	UP	#N/A	#N/A	#N/A	#N/A
AC025423.1	0.610348	5.29158	27.0649	1.96741e-07	8.25685e-06	UP	#N/A	#N/A	#N/A	#N/A
TMEM39B	-0.540089	5.09551	27.0291	2.00418e-07	8.3709e-06	DOWN	#N/A	#N/A	#N/A	#N/A
C9orf46	0.594396	5.13586	27.029	2.00429e-07	8.3709e-06	UP	#N/A	#N/A	#N/A	#N/A
DR1	0.597116	6.62012	27.0275	2.00584e-07	8.3709e-06	UP	#N/A	#N/A	#N/A	#N/A
CDK10	-0.653193	4.74584	27.0013	2.03317e-07	8.46915e-06	DOWN	#N/A	#N/A	#N/A	#N/A
SRP14	0.478618	9.02486	26.9697	2.06675e-07	8.59299e-06	UP	#N/A	#N/A	#N/A	#N/A
OVGP1	-1.89817	2.88018	26.9281	2.11166e-07	8.76339e-06	DOWN	#N/A	#N/A	#N/A	#N/A
DSTN	0.616655	8.67766	26.8792	2.16575e-07	8.95582e-06	UP	#N/A	#N/A	#N/A	#N/A
ZBTB33	0.553238	5.243	26.879	2.16605e-07	8.95582e-06	UP	#N/A	#N/A	#N/A	#N/A
TMEM187	-0.905791	3.9333	26.8511	2.19749e-07	9.06903e-06	DOWN	#N/A	#N/A	#N/A	#N/A
GSTM1	1.17606	4.52931	26.8079	2.24722e-07	9.25713e-06	UP	#N/A	#N/A	#N/A	#N/A
ATAD1	0.43842	6.0457	26.7704	2.29125e-07	9.42112e-06	UP	#N/A	#N/A	#N/A	#N/A
CTD.2124B20.1	0.967619	5.70494	26.7644	2.29827e-07	9.43262e-06	UP	#N/A	#N/A	#N/A	#N/A
SEMA4B	-0.497184	5.2868	26.7086	2.36565e-07	9.67842e-06	DOWN	#N/A	#N/A	#N/A	#N/A
PRR14	-0.412578	5.78809	26.7076	2.36683e-07	9.67842e-06	DOWN	#N/A	#N/A	#N/A	#N/A
FAM127B	-0.396678	7.56639	26.7018	2.37394e-07	9.68976e-06	DOWN	#N/A	#N/A	#N/A	#N/A
AC011475.1	0.704198	5.10007	26.6558	2.43126e-07	9.90561e-06	UP	#N/A	#N/A	#N/A	#N/A
AC018755.7	-1.29603	3.33593	26.6486	2.44027e-07	9.92422e-06	DOWN	#N/A	#N/A	#N/A	#N/A
B3GAT3	-0.425412	5.74198	26.589	2.51679e-07	1.02168e-05	DOWN	#N/A	#N/A	#N/A	#N/A
UBE2L3	0.418617	5.82233	26.5505	2.56735e-07	1.04031e-05	UP	#N/A	#N/A	#N/A	#N/A
RHOA	0.315466	8.06826	26.534	2.58946e-07	1.04737e-05	UP	#N/A	#N/A	#N/A	#N/A
PDCD10	0.569895	5.077	26.4511	2.70298e-07	1.09131e-05	UP	#N/A	#N/A	#N/A	#N/A
EDN1	-1.19051	3.5111	26.3702	2.81858e-07	1.13593e-05	DOWN	#N/A	#N/A	#N/A	#N/A
FEZ2	0.447202	5.66579	26.3372	2.8672e-07	1.15344e-05	UP	#N/A	#N/A	#N/A	#N/A
TROVE2	0.712487	4.50857	26.3146	2.90091e-07	1.1649e-05	UP	#N/A	#N/A	#N/A	#N/A
FAM88B	-1.57323	3.05851	26.2608	2.98281e-07	1.19564e-05	DOWN	#N/A	#N/A	#N/A	#N/A
EDF1	0.338616	9.26506	26.2144	3.05536e-07	1.22253e-05	UP	#N/A	#N/A	#N/A	#N/A
ME3	-0.502123	5.41675	26.2031	3.07331e-07	1.22751e-05	DOWN	#N/A	#N/A	#N/A	#N/A
DOK6	1.26092	5.97076	26.1306	3.1908e-07	1.27216e-05	UP	ENSSSCG00000028977	DOK6	DOWN	Boreoeutheria
HBB	-1.1496	6.98836	26.1062	3.23147e-07	1.28608e-05	DOWN	#N/A	#N/A	#N/A	#N/A
KLF2	-0.734283	4.37365	26.0974	3.24622e-07	1.28965e-05	DOWN	#N/A	#N/A	#N/A	#N/A
FAM32A	0.403195	7.85759	26.0706	3.29159e-07	1.30535e-05	UP	#N/A	#N/A	#N/A	#N/A
C16orf87	0.682423	5.27809	26.0575	3.31398e-07	1.3119e-05	UP	#N/A	#N/A	#N/A	#N/A
XRCC6	0.508429	8.02646	26.0161	3.38574e-07	1.33794e-05	UP	#N/A	#N/A	#N/A	#N/A
SMS	0.664714	6.93442	25.9808	3.44825e-07	1.36023e-05	UP	#N/A	#N/A	#N/A	#N/A
HES4	-0.69779	6.72441	25.9222	3.55456e-07	1.39969e-05	DOWN	#N/A	#N/A	#N/A	#N/A
PDCL3	0.631692	4.746	25.8877	3.61875e-07	1.42246e-05	UP	#N/A	#N/A	#N/A	#N/A
USP33	0.456708	5.94051	25.8789	3.63513e-07	1.42639e-05	UP	#N/A	#N/A	#N/A	#N/A
LLPH	0.706079	4.53159	25.8683	3.65518e-07	1.43174e-05	UP	#N/A	#N/A	#N/A	#N/A
SYCE1	-1.7021	2.98831	25.8579	3.67507e-07	1.43701e-05	DOWN	#N/A	#N/A	#N/A	#N/A
AC132812.1	-1.33504	3.30231	25.8496	3.69085e-07	1.44066e-05	DOWN	#N/A	#N/A	#N/A	#N/A
PSMA2	0.567451	7.67651	25.843	3.70339e-07	1.44303e-05	UP	#N/A	#N/A	#N/A	#N/A
TM9SF2	0.382399	6.24631	25.8052	3.77672e-07	1.46904e-05	UP	#N/A	#N/A	#N/A	#N/A
HIF1A	0.47444	6.59099	25.74	3.90637e-07	1.51683e-05	UP	#N/A	#N/A	#N/A	#N/A
POLE	-0.962348	3.78177	25.7248	3.93744e-07	1.52624e-05	DOWN	#N/A	#N/A	#N/A	#N/A
BLCAP	-0.415614	7.71047	25.7195	3.94815e-07	1.52773e-05	DOWN	#N/A	#N/A	#N/A	#N/A
TYK2	-0.835979	4.045	25.7042	3.97963e-07	1.53725e-05	DOWN	ENSSSCG00000013648	TYK2	DOWN	Boreoeutheria
UNC119	-0.38131	5.95828	25.632	4.13132e-07	1.59309e-05	DOWN	#N/A	#N/A	#N/A	#N/A
LSM3	0.483596	6.99933	25.6282	4.13952e-07	1.5935e-05	UP	#N/A	#N/A	#N/A	#N/A
LMF2	-0.587039	4.81878	25.6248	4.1467e-07	1.59352e-05	DOWN	#N/A	#N/A	#N/A	#N/A
CDK5RAP3	-0.561798	6.05438	25.6049	4.18983e-07	1.60702e-05	DOWN	#N/A	#N/A	#N/A	#N/A
PNPLA2	-0.609808	4.96327	25.6019	4.19624e-07	1.60702e-05	DOWN	#N/A	#N/A	#N/A	#N/A
DLD	0.424829	5.73991	25.5756	4.25376e-07	1.62568e-05	UP	#N/A	#N/A	#N/A	#N/A
AC091849.1	-0.979555	3.7457	25.573	4.25951e-07	1.62568e-05	DOWN	#N/A	#N/A	#N/A	#N/A
ZCCHC17	0.39621	6.21693	25.5273	4.36164e-07	1.65866e-05	UP	#N/A	#N/A	#N/A	#N/A
AP000349.1	-0.777996	5.2339	25.5262	4.3642e-07	1.65866e-05	DOWN	#N/A	#N/A	#N/A	#N/A
INHA	-1.75821	2.93126	25.5244	4.36821e-07	1.65866e-05	DOWN	#N/A	#N/A	#N/A	#N/A
CEACAM19	-1.26371	3.35539	25.4529	4.53327e-07	1.71841e-05	DOWN	#N/A	#N/A	#N/A	#N/A
TIMM9	0.61325	5.80609	25.4373	4.56985e-07	1.72934e-05	UP	#N/A	#N/A	#N/A	#N/A
AC093838.4	-1.20781	3.38002	25.4035	4.65064e-07	1.75694e-05	DOWN	#N/A	#N/A	#N/A	#N/A
MRPS28	0.558734	6.27219	25.3997	4.65986e-07	1.75745e-05	UP	#N/A	#N/A	#N/A	#N/A
TBL1XR1	0.474678	5.43202	25.3865	4.69198e-07	1.76657e-05	UP	ENSSSCG00000011760	TBL1XR1	DOWN	Boreoeutheria
C13orf23	-0.583824	4.8289	25.3752	4.71943e-07	1.77392e-05	DOWN	#N/A	#N/A	#N/A	#N/A
SMARCA5	0.510399	5.83012	25.3569	4.76438e-07	1.7878e-05	UP	#N/A	#N/A	#N/A	#N/A
DMTF1	-0.53924	5.0787	25.3427	4.79954e-07	1.79798e-05	DOWN	#N/A	#N/A	#N/A	#N/A
ARL2BP	0.43337	6.35855	25.3016	4.90312e-07	1.8337e-05	UP	#N/A	#N/A	#N/A	#N/A
AF347015.18	1.35432	10.9388	25.2871	4.93993e-07	1.84438e-05	UP	#N/A	#N/A	#N/A	#N/A
ARMCX3	0.339985	6.32778	25.2774	4.96489e-07	1.8506e-05	UP	#N/A	#N/A	#N/A	#N/A
C16orf72	0.440655	6.27321	25.2529	5.02843e-07	1.87116e-05	UP	ENSSSCG00000028454	C16orf72	DOWN	Boreoeutheria
FAM36A	0.664413	6.43549	25.2493	5.03779e-07	1.87153e-05	UP	#N/A	#N/A	#N/A	#N/A
SELM	-0.672221	5.38709	25.2292	5.09066e-07	1.88734e-05	DOWN	#N/A	#N/A	#N/A	#N/A
HBZ	-1.25299	3.39906	25.2267	5.09725e-07	1.88734e-05	DOWN	#N/A	#N/A	#N/A	#N/A
THRAP3	0.359667	6.81103	25.219	5.11752e-07	1.8917e-05	UP	#N/A	#N/A	#N/A	#N/A
KAT2A	-0.534686	5.0439	25.2039	5.15783e-07	1.90345e-05	DOWN	#N/A	#N/A	#N/A	#N/A
NKTR	-0.919399	4.05501	25.2002	5.16769e-07	1.90395e-05	DOWN	#N/A	#N/A	#N/A	#N/A
DARC	-0.677373	4.68026	25.194	5.1842e-07	1.90688e-05	DOWN	#N/A	#N/A	#N/A	#N/A
NSUN5C	-1.13168	3.49296	25.18	5.22203e-07	1.91764e-05	DOWN	#N/A	#N/A	#N/A	#N/A
ADCY6	-0.740064	4.25811	25.1271	5.36741e-07	1.96747e-05	DOWN	#N/A	#N/A	#N/A	#N/A
RAD23B	0.339684	7.23094	25.1239	5.37629e-07	1.96747e-05	UP	#N/A	#N/A	#N/A	#N/A
NGRN	0.327706	9.26664	25.1211	5.38418e-07	1.96747e-05	UP	#N/A	#N/A	#N/A	#N/A
PPP1CB	0.500137	7.58769	25.1028	5.43527e-07	1.9829e-05	UP	#N/A	#N/A	#N/A	#N/A
TESK1	-0.463582	6.24235	25.0789	5.50307e-07	2.00436e-05	DOWN	#N/A	#N/A	#N/A	#N/A
TMED4	-0.355648	6.1856	25.0714	5.52448e-07	2.00888e-05	DOWN	#N/A	#N/A	#N/A	#N/A
EBNA1BP2	0.33822	6.68323	25.0636	5.54692e-07	2.01376e-05	UP	#N/A	#N/A	#N/A	#N/A
IK	0.398387	6.5843	25.06	5.55738e-07	2.01428e-05	UP	#N/A	#N/A	#N/A	#N/A
RSL1D1	0.589204	6.97578	25.0517	5.58146e-07	2.01973e-05	UP	#N/A	#N/A	#N/A	#N/A
AC091654.3	-0.450015	5.82195	24.9712	5.81932e-07	2.10239e-05	DOWN	#N/A	#N/A	#N/A	#N/A
NRBP2	-0.808569	4.59973	24.9172	5.98448e-07	2.15857e-05	DOWN	#N/A	#N/A	#N/A	#N/A
RP4.604K5.1	0.499679	6.98937	24.9087	6.01103e-07	2.16465e-05	UP	#N/A	#N/A	#N/A	#N/A
TMED2	0.519708	7.58947	24.8579	6.1716e-07	2.21754e-05	UP	#N/A	#N/A	#N/A	#N/A
AC023055.4	-0.878818	4.12097	24.856	6.17777e-07	2.21754e-05	DOWN	#N/A	#N/A	#N/A	#N/A
CRIPT	0.47921	5.46106	24.8194	6.2959e-07	2.25632e-05	UP	#N/A	#N/A	#N/A	#N/A
HIGD1A	0.533894	5.97089	24.8121	6.31998e-07	2.26132e-05	UP	#N/A	#N/A	#N/A	#N/A
CD151	-0.39966	6.28808	24.795	6.37611e-07	2.27775e-05	DOWN	#N/A	#N/A	#N/A	#N/A
RNF141	0.401332	5.83264	24.7781	6.43232e-07	2.29238e-05	UP	#N/A	#N/A	#N/A	#N/A
ARL3	0.471848	7.56141	24.7765	6.4376e-07	2.29238e-05	UP	#N/A	#N/A	#N/A	#N/A
SH3BP2	-0.45798	5.54877	24.7529	6.51714e-07	2.31701e-05	DOWN	#N/A	#N/A	#N/A	#N/A
VBP1	0.564633	6.72285	24.7498	6.52764e-07	2.31705e-05	UP	#N/A	#N/A	#N/A	#N/A
FBXL5	0.445565	6.42189	24.7098	6.66444e-07	2.36186e-05	UP	#N/A	#N/A	#N/A	#N/A
C14orf156	0.479709	7.27772	24.6767	6.77974e-07	2.39891e-05	UP	#N/A	#N/A	#N/A	#N/A
SNW1	0.443463	6.01258	24.573	7.1548e-07	2.52761e-05	UP	#N/A	#N/A	#N/A	#N/A
PTCH2	-1.01993	3.64995	24.5317	7.30954e-07	2.5782e-05	DOWN	#N/A	#N/A	#N/A	#N/A
IPO7	0.487679	6.12274	24.5287	7.32113e-07	2.57822e-05	UP	#N/A	#N/A	#N/A	#N/A
TAF15	0.469054	7.94098	24.5245	7.33707e-07	2.57976e-05	UP	#N/A	#N/A	#N/A	#N/A
C18orf55	0.481909	5.3607	24.4973	7.44149e-07	2.61236e-05	UP	#N/A	#N/A	#N/A	#N/A
LRCH4	-0.887377	3.8765	24.4931	7.45759e-07	2.61249e-05	DOWN	#N/A	#N/A	#N/A	#N/A
LGI4	-1.15322	3.6441	24.4911	7.46527e-07	2.61249e-05	DOWN	#N/A	#N/A	#N/A	#N/A
ENY2	0.476418	6.48065	24.4736	7.53346e-07	2.63223e-05	UP	#N/A	#N/A	#N/A	#N/A
PPP2CB	0.329385	8.08068	24.4561	7.60234e-07	2.65215e-05	UP	#N/A	#N/A	#N/A	#N/A
PFDN2	0.42237	8.57668	24.4323	7.69675e-07	2.68089e-05	UP	#N/A	#N/A	#N/A	#N/A
GPR175	-0.606564	4.68363	24.4132	7.77341e-07	2.70338e-05	DOWN	#N/A	#N/A	#N/A	#N/A
GNG11	0.913314	4.91045	24.3955	7.84522e-07	2.72411e-05	UP	#N/A	#N/A	#N/A	#N/A
APPBP2	0.513922	5.17561	24.3924	7.85798e-07	2.7243e-05	UP	#N/A	#N/A	#N/A	#N/A
CFDP1	0.499965	7.86427	24.3698	7.95058e-07	2.75213e-05	UP	#N/A	#N/A	#N/A	#N/A
AC174470.2	-1.7167	2.94712	24.3474	8.04365e-07	2.78004e-05	DOWN	#N/A	#N/A	#N/A	#N/A
CRNKL1	0.537536	5.07019	24.3378	8.0837e-07	2.78956e-05	UP	#N/A	#N/A	#N/A	#N/A
CETN3	0.674484	5.55089	24.2802	8.32901e-07	2.86978e-05	UP	#N/A	#N/A	#N/A	#N/A
LIN37	-0.440571	5.50022	24.2649	8.39554e-07	2.88825e-05	DOWN	#N/A	#N/A	#N/A	#N/A
SMARCAD1	0.529802	5.12893	24.2406	8.50214e-07	2.92042e-05	UP	#N/A	#N/A	#N/A	#N/A
AC108145.1	1.6652	3.06218	24.2364	8.52078e-07	2.92233e-05	UP	#N/A	#N/A	#N/A	#N/A
TOP1	0.424123	6.08697	24.2322	8.53905e-07	2.9241e-05	UP	#N/A	#N/A	#N/A	#N/A
GDI2	0.573193	7.89256	24.2113	8.63257e-07	2.9516e-05	UP	#N/A	#N/A	#N/A	#N/A
CDH24	-0.707479	5.00369	24.1938	8.71137e-07	2.97399e-05	DOWN	#N/A	#N/A	#N/A	#N/A
KIAA0141	-0.644138	4.5418	24.1807	8.77067e-07	2.98966e-05	DOWN	#N/A	#N/A	#N/A	#N/A
RIC3	-0.811927	4.17076	24.1548	8.88945e-07	3.02553e-05	DOWN	#N/A	#N/A	#N/A	#N/A
HNRNPK	0.476446	8.84586	24.15	8.9115e-07	3.02842e-05	UP	#N/A	#N/A	#N/A	#N/A
CLN3	-0.645377	4.51322	24.0744	9.26848e-07	3.14494e-05	DOWN	#N/A	#N/A	#N/A	#N/A
TTLL3	-0.587877	4.74639	24.0431	9.42016e-07	3.1908e-05	DOWN	#N/A	#N/A	#N/A	#N/A
GNB4	0.675883	5.72324	24.0407	9.4322e-07	3.1908e-05	UP	#N/A	#N/A	#N/A	#N/A
FAM76B	0.588374	4.85242	24.0367	9.45168e-07	3.19255e-05	UP	#N/A	#N/A	#N/A	#N/A
CRTC2	-0.772017	4.14389	24.0238	9.51499e-07	3.20908e-05	DOWN	#N/A	#N/A	#N/A	#N/A
CMPK1	0.413674	6.50715	24.0088	9.58972e-07	3.22941e-05	UP	#N/A	#N/A	#N/A	#N/A
FYTTD1	0.459372	6.03724	23.989	9.6886e-07	3.25779e-05	UP	#N/A	#N/A	#N/A	#N/A
SRRM2	-0.453814	7.20151	23.9849	9.70965e-07	3.25996e-05	DOWN	#N/A	#N/A	#N/A	#N/A
KLF4	-1.46309	3.08521	23.9762	9.75314e-07	3.26786e-05	DOWN	#N/A	#N/A	#N/A	#N/A
STK36	-1.14179	3.45205	23.9744	9.76244e-07	3.26786e-05	DOWN	#N/A	#N/A	#N/A	#N/A
GPD2	0.550437	5.30404	23.9651	9.80983e-07	3.2788e-05	UP	#N/A	#N/A	#N/A	#N/A
VPS28	-0.319283	7.96477	23.9517	9.87813e-07	3.2967e-05	DOWN	#N/A	#N/A	#N/A	#N/A
EXOC5	0.542352	5.50954	23.859	1.03658e-06	3.45428e-05	UP	#N/A	#N/A	#N/A	#N/A
HSF4	-1.4017	3.20375	23.7865	1.07636e-06	3.58151e-05	DOWN	#N/A	#N/A	#N/A	#N/A
ANP32A	0.650116	8.20988	23.7145	1.11737e-06	3.71243e-05	UP	#N/A	#N/A	#N/A	#N/A
CCT6A	0.49628	7.65072	23.7029	1.12415e-06	3.72939e-05	UP	#N/A	#N/A	#N/A	#N/A
ZBTB6	0.595475	5.28645	23.6905	1.13138e-06	3.74784e-05	UP	#N/A	#N/A	#N/A	#N/A
C10orf118	0.878452	3.9681	23.6284	1.16853e-06	3.86515e-05	UP	#N/A	#N/A	#N/A	#N/A
DNAJB1	0.433416	6.66327	23.6202	1.17348e-06	3.87579e-05	UP	#N/A	#N/A	#N/A	#N/A
DCK	0.516076	6.26883	23.603	1.18404e-06	3.90489e-05	UP	#N/A	#N/A	#N/A	#N/A
AC174470.1	0.406344	8.59462	23.5836	1.19605e-06	3.93868e-05	UP	#N/A	#N/A	#N/A	#N/A
C6orf1	-0.443849	6.3495	23.5217	1.23511e-06	4.06132e-05	DOWN	#N/A	#N/A	#N/A	#N/A
IGSF9	-0.641802	4.56385	23.5143	1.23989e-06	4.06772e-05	DOWN	#N/A	#N/A	#N/A	#N/A
AGPS	0.641518	4.60043	23.513	1.2407e-06	4.06772e-05	UP	#N/A	#N/A	#N/A	#N/A
PTGES3	0.414023	7.54072	23.5086	1.24358e-06	4.07117e-05	UP	#N/A	#N/A	#N/A	#N/A
ABCB6	-0.750866	4.19955	23.4712	1.26797e-06	4.14496e-05	DOWN	#N/A	#N/A	#N/A	#N/A
RPL23AP82	1.13235	3.52889	23.4682	1.26993e-06	4.14527e-05	UP	#N/A	#N/A	#N/A	#N/A
PAFAH1B1	0.338224	7.35583	23.4577	1.27693e-06	4.16053e-05	UP	#N/A	#N/A	#N/A	#N/A
CRIP3	-1.53293	3.03395	23.4556	1.27833e-06	4.16053e-05	DOWN	#N/A	#N/A	#N/A	#N/A
XXyac.R12DG2.1	-0.666223	4.44645	23.4521	1.2806e-06	4.16186e-05	DOWN	#N/A	#N/A	#N/A	#N/A
CA5BP	-0.588736	4.7191	23.442	1.28734e-06	4.17147e-05	DOWN	#N/A	#N/A	#N/A	#N/A
NME7	0.546896	4.98898	23.4417	1.28755e-06	4.17147e-05	UP	#N/A	#N/A	#N/A	#N/A
C19orf43	0.605834	9.48158	23.4393	1.28916e-06	4.17147e-05	UP	#N/A	#N/A	#N/A	#N/A
ABCC5	-0.956735	3.6979	23.307	1.38096e-06	4.46205e-05	DOWN	#N/A	#N/A	#N/A	#N/A
C1orf2	-0.657859	4.43897	23.2858	1.3963e-06	4.50507e-05	DOWN	#N/A	#N/A	#N/A	#N/A
EIF2S2	0.374524	6.02676	23.2638	1.41237e-06	4.55034e-05	UP	#N/A	#N/A	#N/A	#N/A
HSPA13	0.583415	6.94828	23.2192	1.44549e-06	4.65034e-05	UP	#N/A	#N/A	#N/A	#N/A
RGL2	-0.556191	4.85317	23.2133	1.44995e-06	4.65799e-05	DOWN	#N/A	#N/A	#N/A	#N/A
CENPH	0.725511	4.73413	23.1544	1.49499e-06	4.7958e-05	UP	#N/A	#N/A	#N/A	#N/A
PITPNB	0.48533	5.25225	23.1134	1.52726e-06	4.89226e-05	UP	#N/A	#N/A	#N/A	#N/A
FNTA	0.435937	5.88805	23.0803	1.55376e-06	4.97002e-05	UP	#N/A	#N/A	#N/A	#N/A
ATAD3B	-1.12756	3.4112	23.0739	1.55894e-06	4.97945e-05	DOWN	#N/A	#N/A	#N/A	#N/A
ARID4A	0.576154	4.8538	23.0706	1.5616e-06	4.98085e-05	UP	#N/A	#N/A	#N/A	#N/A
EIF4H	0.339986	6.71638	23.0574	1.57237e-06	5.00804e-05	UP	#N/A	#N/A	#N/A	#N/A
TUSC4	-0.474628	5.20343	23.0186	1.60443e-06	5.10285e-05	DOWN	#N/A	#N/A	#N/A	#N/A
FGFR1OP2	0.598987	4.72833	22.956	1.6575e-06	5.26414e-05	UP	#N/A	#N/A	#N/A	#N/A
CYHR1	-0.398524	5.65517	22.8974	1.70879e-06	5.41933e-05	DOWN	#N/A	#N/A	#N/A	#N/A
PPP2R2D	0.334568	6.34067	22.891	1.71454e-06	5.42986e-05	UP	#N/A	#N/A	#N/A	#N/A
NDUFAF4	0.475984	5.75434	22.8851	1.71984e-06	5.43893e-05	UP	#N/A	#N/A	#N/A	#N/A
DDX1	0.334942	6.37096	22.8776	1.72648e-06	5.44475e-05	UP	#N/A	#N/A	#N/A	#N/A
TMED9	0.321174	7.43499	22.8776	1.72656e-06	5.44475e-05	UP	#N/A	#N/A	#N/A	#N/A
HSD17B12	0.534448	5.02103	22.8638	1.73893e-06	5.47603e-05	UP	#N/A	#N/A	#N/A	#N/A
PTP4A2	0.385836	6.88771	22.8423	1.75855e-06	5.53002e-05	UP	#N/A	#N/A	#N/A	#N/A
MEG3	-1.81736	2.84848	22.8362	1.76409e-06	5.53963e-05	DOWN	#N/A	#N/A	#N/A	#N/A
C1orf21	0.587834	5.58645	22.8227	1.77655e-06	5.57093e-05	UP	#N/A	#N/A	#N/A	#N/A
XIAP	0.689793	4.40397	22.7715	1.82452e-06	5.71332e-05	UP	#N/A	#N/A	#N/A	#N/A
ZC3H15	0.471683	6.37414	22.7629	1.83268e-06	5.73084e-05	UP	#N/A	#N/A	#N/A	#N/A
THBS3	-0.948564	3.73123	22.7588	1.83657e-06	5.73442e-05	DOWN	#N/A	#N/A	#N/A	#N/A
AC108134.3	-1.14934	3.36525	22.7563	1.83896e-06	5.73442e-05	DOWN	#N/A	#N/A	#N/A	#N/A
C5orf43	0.405358	6.27459	22.7449	1.84998e-06	5.76074e-05	UP	#N/A	#N/A	#N/A	#N/A
NME2	0.433796	8.85414	22.7138	1.88009e-06	5.84636e-05	UP	#N/A	#N/A	#N/A	#N/A
ISOC2	-0.518016	5.00369	22.7046	1.88918e-06	5.86503e-05	DOWN	#N/A	#N/A	#N/A	#N/A
HNRNPH3	0.516153	8.40262	22.7024	1.89135e-06	5.86503e-05	UP	#N/A	#N/A	#N/A	#N/A
PGM2L1	0.631845	5.83436	22.6417	1.95204e-06	6.04482e-05	UP	#N/A	#N/A	#N/A	#N/A
CLTA	0.344311	8.13863	22.5798	2.01593e-06	6.23404e-05	UP	#N/A	#N/A	#N/A	#N/A
SFRS18	-0.831477	5.81609	22.5583	2.03861e-06	6.29234e-05	DOWN	#N/A	#N/A	#N/A	#N/A
NDUFA12	0.411994	7.87718	22.5566	2.04042e-06	6.29234e-05	UP	#N/A	#N/A	#N/A	#N/A
KCTD7	-0.425572	5.65803	22.5524	2.0449e-06	6.29559e-05	DOWN	#N/A	#N/A	#N/A	#N/A
BX322557.2	-0.6252	6.13579	22.5503	2.04712e-06	6.29559e-05	DOWN	#N/A	#N/A	#N/A	#N/A
BCAP29	0.707526	5.04924	22.5432	2.05467e-06	6.31012e-05	UP	#N/A	#N/A	#N/A	#N/A
METTL3	-0.516327	5.5812	22.5327	2.06592e-06	6.33596e-05	DOWN	#N/A	#N/A	#N/A	#N/A
AC069281.3	-1.67155	2.91618	22.5023	2.09891e-06	6.42819e-05	DOWN	#N/A	#N/A	#N/A	#N/A
CDC123	0.318317	6.33894	22.4997	2.10175e-06	6.42819e-05	UP	#N/A	#N/A	#N/A	#N/A
AP000351.11	-1.10361	4.61313	22.4854	2.11746e-06	6.46736e-05	DOWN	#N/A	#N/A	#N/A	#N/A
AKT2	-0.45101	5.35597	22.4768	2.12699e-06	6.4708e-05	DOWN	#N/A	#N/A	#N/A	#N/A
RPS6	0.68819	11.1607	22.4766	2.12717e-06	6.4708e-05	UP	#N/A	#N/A	#N/A	#N/A
SMPD4	-0.548112	4.81248	22.4765	2.12728e-06	6.4708e-05	DOWN	#N/A	#N/A	#N/A	#N/A
POMP	0.401804	7.66515	22.4479	2.15916e-06	6.55886e-05	UP	#N/A	#N/A	#N/A	#N/A
PSME3	0.387818	5.77984	22.4332	2.17581e-06	6.60044e-05	UP	#N/A	#N/A	#N/A	#N/A
ZNF251	-0.579001	4.7074	22.4017	2.21176e-06	6.7004e-05	DOWN	#N/A	#N/A	#N/A	#N/A
LPCAT4	-0.671747	5.02988	22.3939	2.22078e-06	6.71861e-05	DOWN	#N/A	#N/A	#N/A	#N/A
SSR1	0.440654	5.44611	22.3728	2.2453e-06	6.78359e-05	UP	#N/A	#N/A	#N/A	#N/A
HNRNPA2B1	0.4306	10.0496	22.3637	2.25597e-06	6.80662e-05	UP	#N/A	#N/A	#N/A	#N/A
SCOC	0.647595	6.1182	22.3522	2.26949e-06	6.83818e-05	UP	#N/A	#N/A	#N/A	#N/A
NAP1L1	0.627425	8.09633	22.3232	2.30402e-06	6.93287e-05	UP	#N/A	#N/A	#N/A	#N/A
PDAP1	0.332895	7.76876	22.3181	2.31024e-06	6.94222e-05	UP	#N/A	#N/A	#N/A	#N/A
ZMAT2	0.498426	7.81367	22.2763	2.36107e-06	7.08542e-05	UP	#N/A	#N/A	#N/A	#N/A
HSPH1	0.42687	6.22934	22.2687	2.37044e-06	7.10401e-05	UP	#N/A	#N/A	#N/A	#N/A
DOT1L	-0.718998	4.20729	22.2529	2.38992e-06	7.15279e-05	DOWN	#N/A	#N/A	#N/A	#N/A
SUMO2	0.450098	8.49889	22.2499	2.39368e-06	7.15443e-05	UP	#N/A	#N/A	#N/A	#N/A
HS2ST1	0.563547	4.82726	22.2376	2.40906e-06	7.19077e-05	UP	#N/A	#N/A	#N/A	#N/A
TCEAL2	0.545963	8.49332	22.219	2.43252e-06	7.25113e-05	UP	#N/A	#N/A	#N/A	#N/A
ZNF33A	0.510728	5.08959	22.2066	2.44827e-06	7.28833e-05	UP	#N/A	#N/A	#N/A	#N/A
ARPC5	0.540075	8.39717	22.2011	2.4553e-06	7.29953e-05	UP	#N/A	#N/A	#N/A	#N/A
CALR	0.332082	8.7514	22.1915	2.46766e-06	7.32653e-05	UP	#N/A	#N/A	#N/A	#N/A
NAT5	0.397509	5.97031	22.1855	2.47534e-06	7.33957e-05	UP	#N/A	#N/A	#N/A	#N/A
MORF4L2	0.384515	8.76783	22.1811	2.48106e-06	7.34676e-05	UP	#N/A	#N/A	#N/A	#N/A
FCHO1	-0.554311	4.80025	22.138	2.5374e-06	7.50365e-05	DOWN	#N/A	#N/A	#N/A	#N/A
CCDC130	-0.442105	5.36246	22.1083	2.57698e-06	7.6106e-05	DOWN	#N/A	#N/A	#N/A	#N/A
AHSA2	-0.94961	3.76281	22.1057	2.58045e-06	7.61079e-05	DOWN	#N/A	#N/A	#N/A	#N/A
RALGDS	-0.439058	6.53325	22.058	2.64535e-06	7.79193e-05	DOWN	#N/A	#N/A	#N/A	#N/A
TTC14	-0.927259	3.9156	22.0466	2.66105e-06	7.82784e-05	DOWN	#N/A	#N/A	#N/A	#N/A
RALB	0.398513	5.69263	22.0128	2.70835e-06	7.95648e-05	UP	#N/A	#N/A	#N/A	#N/A
FBXO11	0.374677	6.01338	22.0038	2.72118e-06	7.98368e-05	UP	#N/A	#N/A	#N/A	#N/A
C15orf24	0.402429	6.35605	22.0003	2.7261e-06	7.98762e-05	UP	#N/A	#N/A	#N/A	#N/A
NKIRAS1	0.476957	5.47629	21.9907	2.73971e-06	8.01698e-05	UP	#N/A	#N/A	#N/A	#N/A
CWC15	0.428631	6.63117	21.982	2.75215e-06	8.04283e-05	UP	#N/A	#N/A	#N/A	#N/A
POLR2J2	1.90974	2.8642	21.9737	2.76407e-06	8.0671e-05	UP	#N/A	#N/A	#N/A	#N/A
C8orf59	0.696724	6.05263	21.9645	2.77738e-06	8.08535e-05	UP	#N/A	#N/A	#N/A	#N/A
ETF1	0.464772	5.28105	21.9644	2.77756e-06	8.08535e-05	UP	#N/A	#N/A	#N/A	#N/A
UBE2B	0.377568	6.81054	21.9564	2.78912e-06	8.10842e-05	UP	#N/A	#N/A	#N/A	#N/A
MYO15B.1	-1.5903	2.95697	21.9445	2.80653e-06	8.14842e-05	DOWN	#N/A	#N/A	#N/A	#N/A
KPNA4	0.450396	5.72657	21.9375	2.81678e-06	8.16757e-05	UP	#N/A	#N/A	#N/A	#N/A
RGS11	-1.17752	3.41104	21.9344	2.82125e-06	8.16993e-05	DOWN	#N/A	#N/A	#N/A	#N/A
MRPL18	0.362832	6.88838	21.9176	2.84611e-06	8.23123e-05	UP	#N/A	#N/A	#N/A	#N/A
BAG5	0.441413	5.42047	21.9131	2.85281e-06	8.23993e-05	UP	#N/A	#N/A	#N/A	#N/A
NUMBL	-0.483233	6.23892	21.8627	2.92871e-06	8.44823e-05	DOWN	#N/A	#N/A	#N/A	#N/A
NISCH	-0.362741	6.4049	21.8451	2.95571e-06	8.51511e-05	DOWN	#N/A	#N/A	#N/A	#N/A
HGFAC	-1.46109	3.04218	21.8413	2.96156e-06	8.52097e-05	DOWN	ENSSSCG00000008700	HGFAC	DOWN	Boreoeutheria
ETV5	0.848462	4.68071	21.8226	2.99056e-06	8.59333e-05	UP	#N/A	#N/A	#N/A	#N/A
AC010654.1	0.679069	5.29937	21.8173	2.99879e-06	8.60591e-05	UP	#N/A	#N/A	#N/A	#N/A
AL133215.4	-1.39794	3.08113	21.7907	3.04066e-06	8.71486e-05	DOWN	#N/A	#N/A	#N/A	#N/A
HSPA1B	0.671169	5.18341	21.7809	3.05625e-06	8.74833e-05	UP	#N/A	#N/A	#N/A	#N/A
SKP1	0.376196	8.73377	21.7279	3.14193e-06	8.98205e-05	UP	#N/A	#N/A	#N/A	#N/A
TOMM70A	0.431199	6.369	21.7238	3.14858e-06	8.98956e-05	UP	#N/A	#N/A	#N/A	#N/A
SQLE	0.487241	7.3096	21.6941	3.1978e-06	9.11841e-05	UP	#N/A	#N/A	#N/A	#N/A
CASC4	0.365525	6.11155	21.6908	3.20319e-06	9.12215e-05	UP	#N/A	#N/A	#N/A	#N/A
WDR73	-0.518983	4.91575	21.6669	3.24343e-06	9.22498e-05	DOWN	#N/A	#N/A	#N/A	#N/A
CADM2	0.714757	5.47494	21.6294	3.30748e-06	9.39518e-05	UP	ENSSSCG00000011999	CADM2	DOWN	Boreoeutheria
SPRED1	0.577932	4.97729	21.6153	3.33185e-06	9.45239e-05	UP	#N/A	#N/A	#N/A	#N/A
SLC22A17	-0.441738	7.9849	21.5995	3.35933e-06	9.50931e-05	DOWN	#N/A	#N/A	#N/A	#N/A
METT11D1	-0.655833	4.39737	21.5969	3.36399e-06	9.50931e-05	DOWN	#N/A	#N/A	#N/A	#N/A
SNRPE	0.671804	6.56864	21.5963	3.36497e-06	9.50931e-05	UP	#N/A	#N/A	#N/A	#N/A
DHX9	0.394259	7.28568	21.594	3.36896e-06	9.50931e-05	UP	#N/A	#N/A	#N/A	#N/A
TOR2A	-0.585022	4.61432	21.5716	3.40863e-06	9.59952e-05	DOWN	#N/A	#N/A	#N/A	#N/A
RPL38	0.636834	11.729	21.5711	3.40951e-06	9.59952e-05	UP	#N/A	#N/A	#N/A	#N/A
AC145132.3	0.432577	5.78615	21.5399	3.46552e-06	9.74491e-05	UP	#N/A	#N/A	#N/A	#N/A
AC091849.2	-1.08211	3.41681	21.4957	3.54632e-06	9.95958e-05	DOWN	#N/A	#N/A	#N/A	#N/A
MUT	0.494493	5.1091	21.4836	3.56859e-06	0.000100095	UP	#N/A	#N/A	#N/A	#N/A
ZNHIT6	0.690394	4.33984	21.4591	3.61459e-06	0.000101258	UP	#N/A	#N/A	#N/A	#N/A
EIF5A	0.329631	8.00041	21.4529	3.62625e-06	0.000101458	UP	#N/A	#N/A	#N/A	#N/A
RBM34	0.548606	5.73418	21.3954	3.73662e-06	0.000104395	UP	#N/A	#N/A	#N/A	#N/A
CCT8	0.465623	7.55549	21.3919	3.74344e-06	0.000104395	UP	#N/A	#N/A	#N/A	#N/A
TMX4	0.388247	6.17116	21.391	3.74528e-06	0.000104395	UP	#N/A	#N/A	#N/A	#N/A
DOK4	-0.407066	7.01118	21.3723	3.78202e-06	0.000105288	DOWN	#N/A	#N/A	#N/A	#N/A
FAM66A	1.59887	3.01994	21.3606	3.8051e-06	0.000105799	UP	#N/A	#N/A	#N/A	#N/A
SCP2	0.505897	5.05028	21.3454	3.83541e-06	0.000106509	UP	#N/A	#N/A	#N/A	#N/A
YIPF5	0.425473	5.49376	21.3238	3.87895e-06	0.000107584	UP	#N/A	#N/A	#N/A	#N/A
DYNC1LI1	0.370673	6.20624	21.3186	3.88941e-06	0.000107684	UP	#N/A	#N/A	#N/A	#N/A
WDR6	-0.276549	7.39015	21.3172	3.89218e-06	0.000107684	DOWN	#N/A	#N/A	#N/A	#N/A
MTDH	0.433435	5.6311	21.313	3.90077e-06	0.000107788	UP	#N/A	#N/A	#N/A	#N/A
ARF4	0.447047	7.6527	21.3061	3.91491e-06	0.000107951	UP	#N/A	#N/A	#N/A	#N/A
STX7	0.560456	6.97703	21.3054	3.91634e-06	0.000107951	UP	#N/A	#N/A	#N/A	#N/A
ULK1	-0.518506	4.92924	21.3005	3.92635e-06	0.000108093	DOWN	#N/A	#N/A	#N/A	#N/A
PSMA6	0.455486	7.44577	21.2921	3.94346e-06	0.000108431	UP	#N/A	#N/A	#N/A	#N/A
SPCS1	0.352007	7.0453	21.28	3.96842e-06	0.000108879	UP	#N/A	#N/A	#N/A	#N/A
ENOPH1	0.361417	7.38238	21.2795	3.96954e-06	0.000108879	UP	#N/A	#N/A	#N/A	#N/A
USF1	-0.351184	6.59397	21.2422	4.04754e-06	0.000110883	DOWN	#N/A	#N/A	#N/A	#N/A
C7orf59	-0.337617	6.41353	21.2164	4.10236e-06	0.000112247	DOWN	#N/A	#N/A	#N/A	#N/A
PRKAR2B	0.518181	7.66628	21.2089	4.11854e-06	0.000112552	UP	#N/A	#N/A	#N/A	#N/A
BXDC5	0.4778	5.23999	21.1991	4.13966e-06	0.00011299	UP	#N/A	#N/A	#N/A	#N/A
PPP2R3C	0.478555	5.22646	21.1768	4.18794e-06	0.000114169	UP	#N/A	#N/A	#N/A	#N/A
EIF4E3	0.567913	4.77464	21.1674	4.20855e-06	0.000114591	UP	#N/A	#N/A	#N/A	#N/A
C3orf38	0.530937	4.94758	21.1577	4.22998e-06	0.000115023	UP	#N/A	#N/A	#N/A	#N/A
SHC2	-0.698444	4.83078	21.1533	4.23964e-06	0.000115023	DOWN	#N/A	#N/A	#N/A	#N/A
AC012621.2	0.454922	5.54454	21.1528	4.24077e-06	0.000115023	UP	#N/A	#N/A	#N/A	#N/A
API5L1	0.426097	5.46111	21.1509	4.24504e-06	0.000115023	UP	#N/A	#N/A	#N/A	#N/A
UQCRB	0.697559	8.47605	21.1371	4.27573e-06	0.000115714	UP	#N/A	#N/A	#N/A	#N/A
MMP11	-0.758664	4.78659	21.1265	4.29943e-06	0.000116143	DOWN	#N/A	#N/A	#N/A	#N/A
LYRM4	0.587831	5.69901	21.1245	4.30394e-06	0.000116143	UP	#N/A	#N/A	#N/A	#N/A
SCAP	-0.336801	6.10124	21.123	4.30718e-06	0.000116143	DOWN	#N/A	#N/A	#N/A	#N/A
L3MBTL	-1.21455	3.28291	21.1134	4.32891e-06	0.000116588	DOWN	#N/A	#N/A	#N/A	#N/A
CLTC	0.302835	7.21104	21.1012	4.35661e-06	0.000117193	UP	#N/A	#N/A	#N/A	#N/A
AC016138.1	0.783272	4.24217	21.0742	4.41835e-06	0.000118685	UP	#N/A	#N/A	#N/A	#N/A
MRPL1	0.533198	5.46678	21.0723	4.42273e-06	0.000118685	UP	#N/A	#N/A	#N/A	#N/A
FSD1L	0.578687	4.87805	21.0514	4.47136e-06	0.000119846	UP	#N/A	#N/A	#N/A	#N/A
PIN4	0.467493	5.23664	21.0396	4.4989e-06	0.000120426	UP	#N/A	#N/A	#N/A	#N/A
WBP1	-0.35951	6.43417	21.0375	4.50377e-06	0.000120426	DOWN	#N/A	#N/A	#N/A	#N/A
TMEM205	-0.349141	6.3396	21.0257	4.53175e-06	0.000121029	DOWN	#N/A	#N/A	#N/A	#N/A
COX16	0.568641	6.9798	20.9956	4.6034e-06	0.000122796	UP	#N/A	#N/A	#N/A	#N/A
CACYBP	0.425677	6.31274	20.9758	4.65113e-06	0.000123921	UP	#N/A	#N/A	#N/A	#N/A
AC135592.1	-0.610885	5.2361	20.9733	4.65723e-06	0.000123936	DOWN	#N/A	#N/A	#N/A	#N/A
MAPKSP1	0.402328	5.7473	20.9572	4.69669e-06	0.000124837	UP	#N/A	#N/A	#N/A	#N/A
ARGLU1	-0.720412	6.66784	20.9308	4.76174e-06	0.000126383	DOWN	#N/A	#N/A	#N/A	#N/A
SEC63	0.456326	5.28997	20.929	4.76619e-06	0.000126383	UP	#N/A	#N/A	#N/A	#N/A
AC008403.1	-1.00192	3.54709	20.8363	5.00269e-06	0.000132497	DOWN	#N/A	#N/A	#N/A	#N/A
RAB1B	0.287923	7.46495	20.8112	5.06863e-06	0.000134085	UP	#N/A	#N/A	#N/A	#N/A
GAA	-0.632903	4.39636	20.7694	5.18039e-06	0.000136879	DOWN	#N/A	#N/A	#N/A	#N/A
KLHL23	0.42562	6.2695	20.7472	5.24077e-06	0.000138311	UP	#N/A	#N/A	#N/A	#N/A
IL3RA	-1.13599	3.36759	20.7387	5.26414e-06	0.000138763	DOWN	#N/A	#N/A	#N/A	#N/A
MRPL51	0.459422	7.19852	20.7208	5.31347e-06	0.000139898	UP	#N/A	#N/A	#N/A	#N/A
C1QBP	0.484799	7.76525	20.6999	5.37177e-06	0.000141148	UP	#N/A	#N/A	#N/A	#N/A
ZNF135	-0.656801	4.3169	20.6993	5.37358e-06	0.000141148	DOWN	#N/A	#N/A	#N/A	#N/A
ARMC1	0.489803	6.04025	20.6959	5.38311e-06	0.000141232	UP	#N/A	#N/A	#N/A	#N/A
SC4MOL	0.594331	7.4472	20.6744	5.444e-06	0.000142662	UP	#N/A	#N/A	#N/A	#N/A
ABHD14A	-0.439687	5.33646	20.6542	5.50173e-06	0.000143948	DOWN	#N/A	#N/A	#N/A	#N/A
C11orf46	0.439762	5.61175	20.6527	5.50596e-06	0.000143948	UP	#N/A	#N/A	#N/A	#N/A
COPS2	0.574817	5.88606	20.6093	5.63227e-06	0.000147078	UP	#N/A	#N/A	#N/A	#N/A
TOX3	-0.587114	5.80262	20.596	5.67146e-06	0.000147928	DOWN	#N/A	#N/A	#N/A	#N/A
PSMA3	0.451687	5.76512	20.5883	5.69431e-06	0.000148351	UP	#N/A	#N/A	#N/A	#N/A
OSBPL8	0.56308	5.21838	20.5444	5.82649e-06	0.000151618	UP	#N/A	#N/A	#N/A	#N/A
LYRM1	0.406071	5.85803	20.52	5.90114e-06	0.000153326	UP	#N/A	#N/A	#N/A	#N/A
NFYB	0.467243	6.00424	20.5185	5.90586e-06	0.000153326	UP	#N/A	#N/A	#N/A	#N/A
AL050321.2	0.423515	5.47289	20.504	5.95079e-06	0.000154192	UP	#N/A	#N/A	#N/A	#N/A
FBXL2	-0.456549	5.2216	20.5032	5.95302e-06	0.000154192	DOWN	#N/A	#N/A	#N/A	#N/A
TRAPPC6B	0.447839	5.41867	20.4999	5.96329e-06	0.000154278	UP	#N/A	#N/A	#N/A	#N/A
C1orf151	0.349326	7.06732	20.4939	5.98211e-06	0.000154586	UP	#N/A	#N/A	#N/A	#N/A
METAP2	0.40403	6.3396	20.4766	6.03639e-06	0.000155809	UP	#N/A	#N/A	#N/A	#N/A
AC068888.1	0.595825	8.02836	20.4673	6.06572e-06	0.000156385	UP	#N/A	#N/A	#N/A	#N/A
NARF	-0.380572	6.3989	20.4509	6.11793e-06	0.000157549	DOWN	#N/A	#N/A	#N/A	#N/A
GPR137	-0.367132	5.79352	20.4294	6.18714e-06	0.000159148	DOWN	#N/A	#N/A	#N/A	#N/A
RAB4A	0.444163	6.15714	20.4241	6.20424e-06	0.000159404	UP	#N/A	#N/A	#N/A	#N/A
METTL5	0.470313	5.27618	20.4103	6.24922e-06	0.000160375	UP	#N/A	#N/A	#N/A	#N/A
RPL5	0.629902	10.8479	20.399	6.28619e-06	0.000161139	UP	#N/A	#N/A	#N/A	#N/A
CD81	-0.399162	7.84534	20.3948	6.30008e-06	0.000161309	DOWN	#N/A	#N/A	#N/A	#N/A
PJA2	0.544949	8.13069	20.3921	6.30899e-06	0.000161326	UP	#N/A	#N/A	#N/A	#N/A
AL049792.1	1.09298	3.54407	20.3902	6.31519e-06	0.000161326	UP	#N/A	#N/A	#N/A	#N/A
PSMC3	0.306549	7.30491	20.3846	6.3337e-06	0.000161453	UP	#N/A	#N/A	#N/A	#N/A
AC138932.1	-0.956187	3.5697	20.3843	6.3346e-06	0.000161453	DOWN	#N/A	#N/A	#N/A	#N/A
UCHL5	0.589093	4.62089	20.3631	6.4054e-06	0.000163071	UP	#N/A	#N/A	#N/A	#N/A
DGAT1	-0.43974	5.26119	20.3498	6.45004e-06	0.00016402	DOWN	#N/A	#N/A	#N/A	#N/A
FADS3	-1.05154	4.62406	20.3225	6.54272e-06	0.000166183	DOWN	#N/A	#N/A	#N/A	#N/A
FSD1	-0.349125	6.49413	20.3204	6.54996e-06	0.000166183	DOWN	#N/A	#N/A	#N/A	#N/A
C9orf89	-0.588552	4.56306	20.3113	6.58121e-06	0.000166786	DOWN	#N/A	#N/A	#N/A	#N/A
AC012215.1	0.919854	4.63756	20.242	6.82373e-06	0.000172736	UP	#N/A	#N/A	#N/A	#N/A
AP3S2	0.391032	5.63973	20.2271	6.87704e-06	0.000173692	UP	#N/A	#N/A	#N/A	#N/A
MED16	-0.428661	6.11027	20.2271	6.87705e-06	0.000173692	DOWN	#N/A	#N/A	#N/A	#N/A
TPT1	0.70295	10.7467	20.2157	6.91843e-06	0.000174494	UP	#N/A	#N/A	#N/A	#N/A
PPM1A	0.421214	5.84606	20.214	6.92445e-06	0.000174494	UP	#N/A	#N/A	#N/A	#N/A
C6orf26	-1.41103	3.05504	20.1955	6.99173e-06	0.000175991	DOWN	#N/A	#N/A	#N/A	#N/A
CSNK1G3	0.52603	4.87636	20.1922	7.00371e-06	0.000176094	UP	#N/A	#N/A	#N/A	#N/A
MST1	-1.32209	3.11695	20.1796	7.0502e-06	0.000177064	DOWN	#N/A	#N/A	#N/A	#N/A
PSMC6	0.461104	5.53235	20.1763	7.06229e-06	0.000177168	UP	#N/A	#N/A	#N/A	#N/A
HPX	-1.58287	2.89956	20.1565	7.13582e-06	0.000178812	DOWN	#N/A	#N/A	#N/A	#N/A
GRPEL1	0.36696	5.78488	20.1231	7.26131e-06	0.000181753	UP	#N/A	#N/A	#N/A	#N/A
TCEAL7	0.625532	7.22456	20.0942	7.37208e-06	0.000184319	UP	#N/A	#N/A	#N/A	#N/A
MRPL32	0.444565	6.02844	20.072	7.45803e-06	0.000186259	UP	#N/A	#N/A	#N/A	#N/A
ZNF138	0.687898	4.29313	20.0675	7.47561e-06	0.000186489	UP	#N/A	#N/A	#N/A	#N/A
CNTN1	0.600439	7.11449	20.0611	7.50082e-06	0.000186909	UP	ENSSSCG00000000789	CNTN1	UP	Boreoeutheria
VPS37B	0.399519	6.05074	20.0531	7.53203e-06	0.000187478	UP	#N/A	#N/A	#N/A	#N/A
ACTR3	0.432083	7.71823	20.0404	7.58241e-06	0.000188522	UP	#N/A	#N/A	#N/A	#N/A
BZW1	0.460514	5.58644	20.0228	7.65249e-06	0.000189953	UP	#N/A	#N/A	#N/A	#N/A
TMEM59	0.52663	7.41632	20.0217	7.657e-06	0.000189953	UP	#N/A	#N/A	#N/A	#N/A
KCNAB3	-0.917959	3.64653	20.0062	7.71901e-06	0.000190956	DOWN	#N/A	#N/A	#N/A	#N/A
BEX4	0.41894	8.76132	20.0056	7.72171e-06	0.000190956	UP	#N/A	#N/A	#N/A	#N/A
RGL4	-1.56057	2.91015	20.0052	7.72308e-06	0.000190956	DOWN	#N/A	#N/A	#N/A	#N/A
ARHGEF10L	-0.491428	4.93804	19.9943	7.76743e-06	0.000191725	DOWN	#N/A	#N/A	#N/A	#N/A
GP1BB	-0.636249	7.61047	19.9933	7.77135e-06	0.000191725	DOWN	#N/A	#N/A	#N/A	#N/A
C4orf16	0.477565	5.97213	19.9759	7.84238e-06	0.000193263	UP	#N/A	#N/A	#N/A	#N/A
AC121253.1	0.880164	4.83986	19.9696	7.86824e-06	0.00019354	UP	#N/A	#N/A	#N/A	#N/A
DDX56	-0.384104	5.57654	19.969	7.87092e-06	0.00019354	DOWN	#N/A	#N/A	#N/A	#N/A
NR4A1	-0.869156	3.76198	19.9654	7.88558e-06	0.000193687	DOWN	#N/A	#N/A	#N/A	#N/A
NSUN5B	-1.20874	3.22727	19.9554	7.92713e-06	0.000194493	DOWN	#N/A	#N/A	#N/A	#N/A
NAT6	-0.642293	4.33197	19.9359	8.00835e-06	0.00019627	DOWN	#N/A	#N/A	#N/A	#N/A
BRMS1L	0.564052	4.69552	19.9137	8.10188e-06	0.000198345	UP	#N/A	#N/A	#N/A	#N/A
THAP1	0.552761	4.76121	19.8865	8.21806e-06	0.000200969	UP	#N/A	#N/A	#N/A	#N/A
PEX5L	0.835163	4.09804	19.8751	8.26701e-06	0.000201945	UP	#N/A	#N/A	#N/A	#N/A
PDIA3	0.30259	6.47442	19.8598	8.33334e-06	0.000203343	UP	#N/A	#N/A	#N/A	#N/A
KIAA1305	-0.537867	4.77178	19.8569	8.34627e-06	0.000203436	DOWN	#N/A	#N/A	#N/A	#N/A
BMPR2	0.500273	5.80545	19.853	8.36317e-06	0.000203625	UP	ENSSSCG00000016113	BMPR2	DOWN	Boreoeutheria
PHF14	0.381685	5.65863	19.8307	8.46139e-06	0.000205792	UP	ENSSSCG00000026722	PHF14	DOWN	Eutheria
AGPAT5	0.379884	5.67626	19.8224	8.49807e-06	0.00020646	UP	#N/A	#N/A	#N/A	#N/A
MRPL3	0.38458	6.62008	19.817	8.52217e-06	0.00020682	UP	#N/A	#N/A	#N/A	#N/A
GBA2	-0.360161	5.86417	19.8022	8.58853e-06	0.000208204	DOWN	#N/A	#N/A	#N/A	#N/A
SCRN3	0.482365	5.08769	19.789	8.64784e-06	0.000209415	UP	#N/A	#N/A	#N/A	#N/A
PTMA	0.630496	8.79532	19.7556	8.80032e-06	0.000212876	UP	#N/A	#N/A	#N/A	#N/A
RAB22A	0.53791	4.7944	19.7367	8.88758e-06	0.000214754	UP	#N/A	#N/A	#N/A	#N/A
ZHX1	0.362645	5.89613	19.6921	9.09762e-06	0.000219592	UP	#N/A	#N/A	#N/A	#N/A
NUDCD2	0.441915	5.66336	19.657	9.26618e-06	0.000223419	UP	#N/A	#N/A	#N/A	#N/A
AL035252.1	-0.507246	6.59101	19.6515	9.29293e-06	0.000223822	DOWN	#N/A	#N/A	#N/A	#N/A
CALM2	0.473195	9.04679	19.641	9.34437e-06	0.000224819	UP	#N/A	#N/A	#N/A	#N/A
PABPC1L	-1.60047	2.87913	19.6318	9.38912e-06	0.000225568	DOWN	#N/A	#N/A	#N/A	#N/A
SEC11B	0.444419	6.31	19.6305	9.39573e-06	0.000225568	UP	#N/A	#N/A	#N/A	#N/A
CCNG2	0.434494	6.8074	19.6269	9.41365e-06	0.000225756	UP	#N/A	#N/A	#N/A	#N/A
C16orf13	-0.351377	6.69641	19.612	9.48692e-06	0.000227269	DOWN	#N/A	#N/A	#N/A	#N/A
SAE1	0.307	7.07339	19.6083	9.50576e-06	0.000227476	UP	#N/A	#N/A	#N/A	#N/A
SRFBP1	0.815354	3.914	19.5904	9.59482e-06	0.000229356	UP	#N/A	#N/A	#N/A	#N/A
CCDC90A	0.616763	4.94564	19.5884	9.60489e-06	0.000229356	UP	#N/A	#N/A	#N/A	#N/A
DNAJC7	0.303756	6.49831	19.5621	9.73803e-06	0.000232121	UP	#N/A	#N/A	#N/A	#N/A
DRAP1	0.363492	8.05205	19.5615	9.74144e-06	0.000232121	UP	#N/A	#N/A	#N/A	#N/A
MORN2	0.587152	5.4622	19.542	9.8412e-06	0.000234248	UP	#N/A	#N/A	#N/A	#N/A
SEMA4A	-0.607774	4.57087	19.5071	1.00229e-05	0.000238318	DOWN	#N/A	#N/A	#N/A	#N/A
ZYG11B	0.503679	5.46326	19.4997	1.00615e-05	0.000238981	UP	#N/A	#N/A	#N/A	#N/A
LSM1	0.402511	6.03205	19.4836	1.01469e-05	0.000240755	UP	#N/A	#N/A	#N/A	#N/A
ZNF271	0.41166	5.47235	19.4667	1.02367e-05	0.000242628	UP	#N/A	#N/A	#N/A	#N/A
MED4	0.344633	5.96154	19.452	1.03159e-05	0.000244245	UP	#N/A	#N/A	#N/A	#N/A
MUTYH	-0.745844	3.97766	19.447	1.03428e-05	0.000244624	DOWN	#N/A	#N/A	#N/A	#N/A
TAZ	-0.834699	3.76257	19.4405	1.03783e-05	0.000245094	DOWN	#N/A	#N/A	#N/A	#N/A
YWHAQ	0.431883	10.1998	19.4393	1.03847e-05	0.000245094	UP	#N/A	#N/A	#N/A	#N/A
C19orf2	0.36678	5.75307	19.4081	1.05557e-05	0.000248868	UP	#N/A	#N/A	#N/A	#N/A
CCDC57	-1.0054	3.45626	19.395	1.06287e-05	0.000249924	DOWN	#N/A	#N/A	#N/A	#N/A
RASSF7	-0.811088	3.87164	19.3945	1.06314e-05	0.000249924	DOWN	#N/A	#N/A	#N/A	#N/A
NDUFB6	0.427774	7.25043	19.394	1.06341e-05	0.000249924	UP	#N/A	#N/A	#N/A	#N/A
BXDC1	0.687836	4.26226	19.3874	1.06707e-05	0.000250521	UP	#N/A	#N/A	#N/A	#N/A
PAK2	0.433924	6.32408	19.3854	1.0682e-05	0.000250523	UP	#N/A	#N/A	#N/A	#N/A
GGNBP2	0.359726	5.83129	19.3699	1.0769e-05	0.000252115	UP	#N/A	#N/A	#N/A	#N/A
SLC2A11	-0.536526	5.80762	19.3689	1.07749e-05	0.000252115	DOWN	#N/A	#N/A	#N/A	#N/A
C14orf2	0.526968	7.77166	19.3673	1.07838e-05	0.000252115	UP	#N/A	#N/A	#N/A	#N/A
HSPA8	0.499511	10.5955	19.3472	1.08981e-05	0.00025452	UP	#N/A	#N/A	#N/A	#N/A
ZNF574	-0.413362	5.37372	19.3332	1.09782e-05	0.000256124	DOWN	#N/A	#N/A	#N/A	#N/A
MYADM	-0.441399	5.34126	19.3301	1.09959e-05	0.000256269	DOWN	#N/A	#N/A	#N/A	#N/A
GOLGA8A	-1.79246	2.7624	19.2984	1.11802e-05	0.000260292	DOWN	#N/A	#N/A	#N/A	#N/A
ZNF581	-0.54067	5.41584	19.2747	1.13198e-05	0.000263268	DOWN	#N/A	#N/A	#N/A	#N/A
EPRS	0.428792	6.22358	19.2647	1.13788e-05	0.000264365	UP	#N/A	#N/A	#N/A	#N/A
SPHAR	0.839707	3.92238	19.2546	1.14394e-05	0.000265496	UP	#N/A	#N/A	#N/A	#N/A
C19orf53	0.468368	7.60368	19.2524	1.14528e-05	0.000265532	UP	#N/A	#N/A	#N/A	#N/A
ZNF664	0.502136	6.1645	19.2121	1.1697e-05	0.000270912	UP	#N/A	#N/A	#N/A	#N/A
RTN4R	-0.50294	5.91485	19.1842	1.1869e-05	0.000274611	DOWN	#N/A	#N/A	#N/A	#N/A
KIFC2	-1.02889	5.56481	19.1709	1.19519e-05	0.000276113	DOWN	#N/A	#N/A	#N/A	#N/A
AZIN1	0.428978	7.94967	19.1698	1.1959e-05	0.000276113	UP	#N/A	#N/A	#N/A	#N/A
DCUN1D5	0.447454	5.29547	19.1679	1.1971e-05	0.000276113	UP	#N/A	#N/A	#N/A	#N/A
AC132872.1	-0.694198	4.50105	19.1418	1.21359e-05	0.000279627	DOWN	#N/A	#N/A	#N/A	#N/A
BCL10	0.564854	4.64454	19.1398	1.21486e-05	0.00027963	UP	#N/A	#N/A	#N/A	#N/A
BNIP3L	0.349513	7.70647	19.1261	1.2236e-05	0.000281352	UP	#N/A	#N/A	#N/A	#N/A
YY1	0.352454	6.75475	19.1185	1.22845e-05	0.000282178	UP	#N/A	#N/A	#N/A	#N/A
SRPK2	0.398586	6.26425	19.1011	1.23976e-05	0.000284482	UP	#N/A	#N/A	#N/A	#N/A
ZNF708	0.740894	4.07065	19.0874	1.24864e-05	0.000286225	UP	#N/A	#N/A	#N/A	#N/A
TXNL4A	0.273943	7.14929	19.0446	1.27695e-05	0.000292416	UP	#N/A	#N/A	#N/A	#N/A
FBN3	-0.69744	4.13472	19.025	1.29014e-05	0.000295133	DOWN	ENSSSCG00000013594	FBN3	DOWN	Boreoeutheria
GFPT1	0.458281	5.13649	19.0167	1.29577e-05	0.000296118	UP	#N/A	#N/A	#N/A	#N/A
VDAC1	0.369605	7.18378	19.0088	1.30116e-05	0.000297044	UP	#N/A	#N/A	#N/A	#N/A
CXADR	0.545416	6.36935	18.9877	1.31565e-05	0.000300045	UP	#N/A	#N/A	#N/A	#N/A
MAFG	0.520124	4.83506	18.9809	1.32033e-05	0.000300558	UP	#N/A	#N/A	#N/A	#N/A
TMEM70	0.383252	5.8571	18.9805	1.32059e-05	0.000300558	UP	#N/A	#N/A	#N/A	#N/A
AC009041.3	-0.896047	4.47279	18.9764	1.32344e-05	0.0003009	DOWN	#N/A	#N/A	#N/A	#N/A
ZBTB10	0.476346	5.03891	18.9663	1.33049e-05	0.000302195	UP	#N/A	#N/A	#N/A	#N/A
SLC25A22	-0.469463	5.99239	18.964	1.33207e-05	0.000302248	DOWN	#N/A	#N/A	#N/A	#N/A
GIGYF1	-0.58327	4.5365	18.9274	1.35786e-05	0.000307786	DOWN	#N/A	#N/A	#N/A	#N/A
SLMO2	0.400576	5.72248	18.9106	1.3699e-05	0.000310201	UP	#N/A	#N/A	#N/A	#N/A
SNX32	-0.771807	4.22098	18.9015	1.37648e-05	0.000311374	DOWN	#N/A	#N/A	#N/A	#N/A
HOMER1	0.498358	5.13707	18.8775	1.39386e-05	0.000314986	UP	#N/A	#N/A	#N/A	#N/A
C9orf56	-1.87098	2.72352	18.8534	1.41157e-05	0.000318545	DOWN	#N/A	#N/A	#N/A	#N/A
CORO1A	-0.463013	6.30305	18.8522	1.41246e-05	0.000318545	DOWN	#N/A	#N/A	#N/A	#N/A
C13orf37	0.544617	5.47223	18.8371	1.42373e-05	0.000320764	UP	#N/A	#N/A	#N/A	#N/A
CDK3	-1.01349	3.46719	18.8267	1.43146e-05	0.000322179	DOWN	#N/A	#N/A	#N/A	#N/A
KIF5C	0.410353	7.33068	18.8158	1.43969e-05	0.000323705	UP	#N/A	#N/A	#N/A	#N/A
FGF17	-1.32384	3.16321	18.8095	1.44442e-05	0.000324443	DOWN	#N/A	#N/A	#N/A	#N/A
EIF3S8	1.06304	3.45685	18.7871	1.46154e-05	0.000327957	UP	#N/A	#N/A	#N/A	#N/A
MAPK6	0.64575	6.86991	18.7699	1.4748e-05	0.000330601	UP	#N/A	#N/A	#N/A	#N/A
CD99	1.18369	3.31892	18.7544	1.48679e-05	0.000332953	UP	#N/A	#N/A	#N/A	#N/A
CYB561D2	-0.619764	4.33689	18.7456	1.4937e-05	0.000334168	DOWN	#N/A	#N/A	#N/A	#N/A
C17orf65	-0.86827	3.67234	18.7399	1.49818e-05	0.000334834	DOWN	#N/A	#N/A	#N/A	#N/A
HBG1	-1.01542	7.62676	18.6908	1.53726e-05	0.000343224	DOWN	#N/A	#N/A	#N/A	#N/A
XPA	0.454264	5.23634	18.6832	1.5434e-05	0.000343992	UP	#N/A	#N/A	#N/A	#N/A
HAUS3	0.622776	4.4198	18.6827	1.54378e-05	0.000343992	UP	#N/A	#N/A	#N/A	#N/A
CAMSAP1L1	0.409609	6.25764	18.6581	1.56378e-05	0.000348092	UP	#N/A	#N/A	#N/A	#N/A
AC010538.1	-0.658391	4.42422	18.6563	1.5653e-05	0.000348092	DOWN	#N/A	#N/A	#N/A	#N/A
CPSF2	0.510927	4.84976	18.6407	1.57817e-05	0.000350445	UP	#N/A	#N/A	#N/A	#N/A
RNF2	0.444613	6.45841	18.6396	1.57902e-05	0.000350445	UP	#N/A	#N/A	#N/A	#N/A
ABCD3	0.47681	5.03496	18.6064	1.60678e-05	0.000356253	UP	#N/A	#N/A	#N/A	#N/A
MRPL44	0.510069	6.43214	18.5635	1.64337e-05	0.000364002	UP	#N/A	#N/A	#N/A	#N/A
ABCD4	-0.664031	4.18586	18.5354	1.66776e-05	0.000369038	DOWN	#N/A	#N/A	#N/A	#N/A
POMT1	-0.481108	4.94385	18.5289	1.67344e-05	0.000369931	DOWN	#N/A	#N/A	#N/A	#N/A
SRP19	0.403299	5.78951	18.5243	1.67753e-05	0.000370467	UP	#N/A	#N/A	#N/A	#N/A
CLPX	0.424397	5.29227	18.5218	1.67968e-05	0.000370575	UP	#N/A	#N/A	#N/A	#N/A
GNA13	0.559463	5.84951	18.5107	1.6895e-05	0.000372373	UP	#N/A	#N/A	#N/A	#N/A
NOL11	0.430957	5.31702	18.5058	1.6939e-05	0.000372641	UP	#N/A	#N/A	#N/A	#N/A
NUFIP2	0.514844	4.8106	18.5056	1.69405e-05	0.000372641	UP	#N/A	#N/A	#N/A	#N/A
KLHL17	-0.711715	4.02201	18.4827	1.71453e-05	0.000376775	DOWN	#N/A	#N/A	#N/A	#N/A
AC136932.2	-1.58393	2.86961	18.4795	1.71746e-05	0.000377047	DOWN	#N/A	#N/A	#N/A	#N/A
STAG2	0.447684	5.17847	18.4696	1.72638e-05	0.000378634	UP	#N/A	#N/A	#N/A	#N/A
JMJD7	-0.594979	4.40032	18.4489	1.74519e-05	0.000382382	DOWN	#N/A	#N/A	#N/A	#N/A
ACP1	0.34782	6.18097	18.4466	1.74728e-05	0.000382467	UP	#N/A	#N/A	#N/A	#N/A
AC021914.1	-1.54801	2.93287	18.4365	1.75665e-05	0.000383649	DOWN	#N/A	#N/A	#N/A	#N/A
KDELR1	-0.314988	7.28697	18.4359	1.7572e-05	0.000383649	DOWN	#N/A	#N/A	#N/A	#N/A
COX6A1	0.650818	8.85736	18.4352	1.75784e-05	0.000383649	UP	#N/A	#N/A	#N/A	#N/A
SEMA6C	-0.480333	5.75793	18.4129	1.77853e-05	0.000387786	DOWN	#N/A	#N/A	#N/A	#N/A
C11orf57	0.473649	5.77642	18.3774	1.81193e-05	0.000394683	UP	#N/A	#N/A	#N/A	#N/A
CRK	0.323226	6.81796	18.3711	1.81796e-05	0.00039561	UP	#N/A	#N/A	#N/A	#N/A
PLXNB1	-0.497223	4.94366	18.3638	1.8249e-05	0.000396733	DOWN	#N/A	#N/A	#N/A	#N/A
BCAR1	-0.404302	5.90783	18.3476	1.84052e-05	0.000399419	DOWN	#N/A	#N/A	#N/A	#N/A
SLC35A4	-0.447843	5.19299	18.3461	1.842e-05	0.000399419	DOWN	#N/A	#N/A	#N/A	#N/A
MOAP1	0.353238	7.39357	18.3428	1.84517e-05	0.000399419	UP	#N/A	#N/A	#N/A	#N/A
AP3M1	0.459586	5.62058	18.3419	1.84605e-05	0.000399419	UP	#N/A	#N/A	#N/A	#N/A
PDIA6	0.387644	6.6529	18.3417	1.8462e-05	0.000399419	UP	#N/A	#N/A	#N/A	#N/A
RNF44	-0.48438	5.44476	18.3348	1.85289e-05	0.000400479	DOWN	#N/A	#N/A	#N/A	#N/A
TRMT2A	-0.524079	4.68177	18.3249	1.86258e-05	0.000402184	DOWN	#N/A	#N/A	#N/A	#N/A
PILRA	-1.48783	2.90921	18.301	1.8861e-05	0.00040687	DOWN	#N/A	#N/A	#N/A	#N/A
RNF219	0.50246	5.80194	18.2878	1.89919e-05	0.000409297	UP	#N/A	#N/A	#N/A	#N/A
COX17	0.414996	5.36139	18.2701	1.91688e-05	0.000412695	UP	#N/A	#N/A	#N/A	#N/A
WFDC2	-0.733541	5.24995	18.2684	1.91865e-05	0.000412695	DOWN	#N/A	#N/A	#N/A	#N/A
C15orf61	-0.39482	5.55106	18.2589	1.92824e-05	0.000414359	DOWN	#N/A	#N/A	#N/A	#N/A
SLC27A1	-0.616987	4.35361	18.2534	1.93377e-05	0.000415146	DOWN	#N/A	#N/A	#N/A	#N/A
RAB9A	0.468368	5.14695	18.2215	1.9665e-05	0.000421768	UP	#N/A	#N/A	#N/A	#N/A
PTPLB	0.459051	5.11937	18.2083	1.98011e-05	0.00042428	UP	#N/A	#N/A	#N/A	#N/A
ZNF74	-0.417943	6.07579	18.2057	1.98286e-05	0.00042446	DOWN	#N/A	#N/A	#N/A	#N/A
SCRN1	0.386241	6.81678	18.1981	1.99078e-05	0.000425748	UP	#N/A	#N/A	#N/A	#N/A
ST13	0.50499	6.14109	18.177	2.01291e-05	0.00043007	UP	#N/A	#N/A	#N/A	#N/A
VIL2	0.676257	7.44041	18.1744	2.01566e-05	0.000430246	UP	#N/A	#N/A	#N/A	#N/A
AC135050.2	-1.26392	3.08861	18.1546	2.0368e-05	0.000434343	DOWN	#N/A	#N/A	#N/A	#N/A
ACBD3	0.36675	5.64128	18.1493	2.0424e-05	0.00043512	UP	#N/A	#N/A	#N/A	#N/A
AC106037.2	0.36788	7.3684	18.1301	2.06311e-05	0.000439114	UP	#N/A	#N/A	#N/A	#N/A
PIGK	0.592942	4.49402	18.1259	2.06773e-05	0.00043962	UP	#N/A	#N/A	#N/A	#N/A
CPSF1	-0.430224	5.18377	18.1243	2.06943e-05	0.00043962	DOWN	#N/A	#N/A	#N/A	#N/A
HBA2	-0.874275	6.80314	18.1213	2.07266e-05	0.000439888	DOWN	#N/A	#N/A	#N/A	#N/A
MTMR4	-0.333691	6.02465	18.1182	2.07606e-05	0.000440191	DOWN	#N/A	#N/A	#N/A	#N/A
C4orf27	0.434437	6.02808	18.1118	2.08301e-05	0.000441247	UP	#N/A	#N/A	#N/A	#N/A
FGFR4	-1.65744	2.80714	18.1075	2.0878e-05	0.000441404	DOWN	#N/A	#N/A	#N/A	#N/A
AC008073.1	0.446904	7.80779	18.1057	2.08973e-05	0.000441404	UP	#N/A	#N/A	#N/A	#N/A
FBXL12	-0.539302	4.5982	18.1046	2.09095e-05	0.000441404	DOWN	#N/A	#N/A	#N/A	#N/A
TPRKB	0.646848	5.15889	18.104	2.09166e-05	0.000441404	UP	#N/A	#N/A	#N/A	#N/A
FAM33A	0.565727	5.87612	18.0988	2.09731e-05	0.000442179	UP	#N/A	#N/A	#N/A	#N/A
AC004877.2	-0.614293	4.3158	18.078	2.1204e-05	0.000446625	DOWN	#N/A	#N/A	#N/A	#N/A
LRPPRC	0.352809	5.7916	18.0677	2.13186e-05	0.000448616	UP	#N/A	#N/A	#N/A	#N/A
AL645608.4	-0.715483	4.0463	18.0578	2.14294e-05	0.000450521	DOWN	#N/A	#N/A	#N/A	#N/A
P4HTM	-0.39018	5.71118	18.0427	2.16009e-05	0.000453701	DOWN	#N/A	#N/A	#N/A	#N/A
PANK3	0.412591	5.6771	18.0362	2.16742e-05	0.000454811	UP	#N/A	#N/A	#N/A	#N/A
CALM1	0.47172	10.3412	18.0273	2.17759e-05	0.000456517	UP	#N/A	#N/A	#N/A	#N/A
AL162426.2	-0.566002	4.55103	18.0249	2.18035e-05	0.000456666	DOWN	#N/A	#N/A	#N/A	#N/A
SSU72	0.280182	7.03332	18.0144	2.19237e-05	0.000458754	UP	#N/A	#N/A	#N/A	#N/A
SEH1L	0.491555	5.9631	18.0001	2.20891e-05	0.000461782	UP	#N/A	#N/A	#N/A	#N/A
GDPD3	-1.15952	3.20035	17.9865	2.2248e-05	0.000464669	DOWN	#N/A	#N/A	#N/A	#N/A
TBCA	0.542536	7.83925	17.981	2.23122e-05	0.000465575	UP	#N/A	#N/A	#N/A	#N/A
CNOT8	0.35594	6.78019	17.954	2.26313e-05	0.000471792	UP	#N/A	#N/A	#N/A	#N/A
TSNAX	0.397387	5.44636	17.9386	2.28145e-05	0.000475166	UP	#N/A	#N/A	#N/A	#N/A
CUL1	0.333757	5.87883	17.9295	2.29238e-05	0.000476998	UP	#N/A	#N/A	#N/A	#N/A
EIF3M	0.453303	7.26924	17.9172	2.30732e-05	0.00047966	UP	#N/A	#N/A	#N/A	#N/A
PHF6	0.455345	5.30427	17.9002	2.32803e-05	0.000483515	UP	#N/A	#N/A	#N/A	#N/A
AL137229.4	0.382551	5.49776	17.8711	2.36385e-05	0.000490499	UP	#N/A	#N/A	#N/A	#N/A
RPL15	0.600058	9.486	17.8555	2.38329e-05	0.000494073	UP	#N/A	#N/A	#N/A	#N/A
NICN1	-0.392197	5.41923	17.8509	2.38912e-05	0.000494822	DOWN	#N/A	#N/A	#N/A	#N/A
MRFAP1	0.34269	9.48649	17.8403	2.40241e-05	0.000497115	UP	#N/A	#N/A	#N/A	#N/A
AC004410.1	-0.535	4.63554	17.8258	2.42074e-05	0.000500443	DOWN	#N/A	#N/A	#N/A	#N/A
E4F1	-0.427293	5.16994	17.8171	2.43188e-05	0.00050228	DOWN	#N/A	#N/A	#N/A	#N/A
COPS8	0.358756	6.66946	17.8056	2.44661e-05	0.000504857	UP	#N/A	#N/A	#N/A	#N/A
MRPL43	-0.307356	6.37452	17.8028	2.4502e-05	0.000505131	DOWN	#N/A	#N/A	#N/A	#N/A
AC005921.2	-0.584661	5.32049	17.7942	2.46133e-05	0.000506957	DOWN	#N/A	#N/A	#N/A	#N/A
ERP44	0.468761	5.00371	17.7914	2.465e-05	0.000507245	UP	#N/A	#N/A	#N/A	#N/A
VAPA	0.320879	7.39472	17.784	2.47458e-05	0.000508747	UP	#N/A	#N/A	#N/A	#N/A
NAP1L4	0.280841	7.00615	17.776	2.48504e-05	0.000510429	UP	#N/A	#N/A	#N/A	#N/A
USP21	-0.450155	5.00897	17.7625	2.50269e-05	0.000513581	DOWN	#N/A	#N/A	#N/A	#N/A
CALU	0.456053	5.42678	17.7603	2.50553e-05	0.00051369	UP	#N/A	#N/A	#N/A	#N/A
NACAD	-0.388661	6.10717	17.7449	2.52591e-05	0.000517395	DOWN	#N/A	#N/A	#N/A	#N/A
FXYD1	-0.869124	3.94117	17.7416	2.53031e-05	0.000517484	DOWN	#N/A	#N/A	#N/A	#N/A
STAU2	0.390959	6.2561	17.7411	2.53098e-05	0.000517484	UP	#N/A	#N/A	#N/A	#N/A
SUGT1	0.499693	4.84994	17.7357	2.5382e-05	0.000518484	UP	#N/A	#N/A	#N/A	#N/A
MRPS26	0.341775	7.13797	17.7052	2.57926e-05	0.000526391	UP	#N/A	#N/A	#N/A	#N/A
AC092143.1	-1.36988	2.98569	17.6996	2.58687e-05	0.000527462	DOWN	#N/A	#N/A	#N/A	#N/A
C9orf45	-0.572745	5.77505	17.6972	2.59012e-05	0.000527642	DOWN	#N/A	#N/A	#N/A	#N/A
DCAF13	0.50015	5.26404	17.6811	2.6121e-05	0.000531634	UP	#N/A	#N/A	#N/A	#N/A
AL022328.2	-0.497378	6.18777	17.6688	2.62908e-05	0.000534604	DOWN	#N/A	#N/A	#N/A	#N/A
KIAA0195	-0.500855	5.04613	17.6591	2.64241e-05	0.000536826	DOWN	#N/A	#N/A	#N/A	#N/A
DAPK1	-0.458408	5.33381	17.6499	2.65524e-05	0.000538941	DOWN	#N/A	#N/A	#N/A	#N/A
YWHAE	0.403686	11.0267	17.64	2.66912e-05	0.000540877	UP	#N/A	#N/A	#N/A	#N/A
BAG1	0.335916	6.80917	17.6382	2.67173e-05	0.000540877	UP	#N/A	#N/A	#N/A	#N/A
OCIAD1	0.379606	7.4075	17.6379	2.67204e-05	0.000540877	UP	#N/A	#N/A	#N/A	#N/A
C3orf14	0.567904	6.64914	17.6278	2.68631e-05	0.000543272	UP	#N/A	#N/A	#N/A	#N/A
CDIPT	-0.283773	6.51812	17.6018	2.72329e-05	0.000550252	DOWN	#N/A	#N/A	#N/A	#N/A
CACNA1G	-0.943995	3.66299	17.593	2.73596e-05	0.000552312	DOWN	#N/A	#N/A	#N/A	#N/A
MYO15B	-1.38053	2.98521	17.5545	2.79195e-05	0.000563106	DOWN	#N/A	#N/A	#N/A	#N/A
TNPO2	-0.349095	6.79566	17.535	2.82068e-05	0.000568181	DOWN	#N/A	#N/A	#N/A	#N/A
RABL3	0.664602	4.19658	17.5334	2.82311e-05	0.000568181	UP	#N/A	#N/A	#N/A	#N/A
NIPA2	0.348042	5.72787	17.5323	2.82474e-05	0.000568181	UP	#N/A	#N/A	#N/A	#N/A
FAM172A	0.468769	5.00132	17.5296	2.82871e-05	0.000568466	UP	#N/A	#N/A	#N/A	#N/A
PPP1R14B	0.539576	8.12501	17.5274	2.8319e-05	0.000568596	UP	#N/A	#N/A	#N/A	#N/A
NXF1	-0.417005	5.18502	17.5186	2.84508e-05	0.000570661	DOWN	#N/A	#N/A	#N/A	#N/A
E2F4	-0.42778	5.11645	17.5171	2.8473e-05	0.000570661	DOWN	#N/A	#N/A	#N/A	#N/A
STRAP	0.360564	7.01966	17.5044	2.86643e-05	0.00057398	UP	#N/A	#N/A	#N/A	#N/A
COX7A2L	0.585409	7.79633	17.4941	2.88195e-05	0.000576571	UP	#N/A	#N/A	#N/A	#N/A
CFL2	0.430758	5.92946	17.4884	2.89072e-05	0.000577807	UP	#N/A	#N/A	#N/A	#N/A
POGZ	-0.381037	6.18497	17.4815	2.90119e-05	0.000579381	DOWN	#N/A	#N/A	#N/A	#N/A
GMPS	0.44518	5.12971	17.4738	2.91289e-05	0.000581197	UP	#N/A	#N/A	#N/A	#N/A
NDUFB10	0.26832	7.90697	17.4695	2.91957e-05	0.00058201	UP	#N/A	#N/A	#N/A	#N/A
AC110615.2	0.672351	4.23398	17.4658	2.9252e-05	0.000582614	UP	#N/A	#N/A	#N/A	#N/A
IFIT5	0.404557	5.73618	17.4451	2.95729e-05	0.00058848	UP	#N/A	#N/A	#N/A	#N/A
ARSA	-0.617229	4.26109	17.4336	2.97518e-05	0.000591511	DOWN	#N/A	#N/A	#N/A	#N/A
OVCA2	-0.29293	6.2263	17.4047	3.0208e-05	0.000599592	DOWN	#N/A	#N/A	#N/A	#N/A
TTRAP	0.369041	5.59642	17.4044	3.02119e-05	0.000599592	UP	#N/A	#N/A	#N/A	#N/A
MRPL39	0.498396	4.82265	17.3759	3.06691e-05	0.000608125	UP	#N/A	#N/A	#N/A	#N/A
TMEM167A	0.39599	5.90524	17.3599	3.09284e-05	0.000612722	UP	#N/A	#N/A	#N/A	#N/A
PHYHIP	0.433025	6.73586	17.3512	3.10699e-05	0.000614747	UP	#N/A	#N/A	#N/A	#N/A
CEBPZ	0.412729	5.32321	17.3503	3.10857e-05	0.000614747	UP	#N/A	#N/A	#N/A	#N/A
AL359079.1	-0.532859	4.61697	17.3155	3.16586e-05	0.000625523	DOWN	#N/A	#N/A	#N/A	#N/A
DNAJC18	0.433716	5.75258	17.3135	3.16934e-05	0.000625658	UP	#N/A	#N/A	#N/A	#N/A
AL355488.1	0.928406	3.6065	17.3008	3.19047e-05	0.000628823	UP	#N/A	#N/A	#N/A	#N/A
GALT	-0.631793	4.21093	17.3005	3.19101e-05	0.000628823	DOWN	#N/A	#N/A	#N/A	#N/A
ANO8	-0.427358	5.82225	17.2783	3.22853e-05	0.000635657	DOWN	#N/A	#N/A	#N/A	#N/A
CTDSPL2	0.50915	5.05073	17.272	3.23922e-05	0.000636859	UP	#N/A	#N/A	#N/A	#N/A
CAP1	0.335142	6.60183	17.2714	3.24034e-05	0.000636859	UP	#N/A	#N/A	#N/A	#N/A
RBCK1	-0.485776	4.78864	17.2532	3.2715e-05	0.000642417	DOWN	#N/A	#N/A	#N/A	#N/A
TFAP2E	-1.49452	2.87715	17.2382	3.29737e-05	0.000646928	DOWN	#N/A	#N/A	#N/A	#N/A
Z92544.1	-0.514086	4.65803	17.2342	3.30433e-05	0.00064757	DOWN	#N/A	#N/A	#N/A	#N/A
CDKN1B	0.477885	7.80665	17.232	3.30816e-05	0.00064757	UP	#N/A	#N/A	#N/A	#N/A
RPL14	0.432042	9.29634	17.2313	3.30934e-05	0.00064757	UP	#N/A	#N/A	#N/A	#N/A
VAPB	0.360463	5.62954	17.229	3.31348e-05	0.000647811	UP	#N/A	#N/A	#N/A	#N/A
NCBP2	0.289314	7.1679	17.2078	3.35061e-05	0.000654498	UP	#N/A	#N/A	#N/A	#N/A
CCNL1	-0.509097	5.03765	17.2059	3.3539e-05	0.000654568	DOWN	#N/A	#N/A	#N/A	#N/A
AIMP1	0.420324	5.44453	17.2	3.36433e-05	0.000656029	UP	#N/A	#N/A	#N/A	#N/A
AC005262.1	0.380915	6.4473	17.1792	3.40134e-05	0.000662667	UP	#N/A	#N/A	#N/A	#N/A
ZNF354C	0.497644	4.92609	17.1697	3.41841e-05	0.000665414	UP	#N/A	#N/A	#N/A	#N/A
GTPBP4	0.420973	5.21357	17.1635	3.42963e-05	0.000667014	UP	#N/A	#N/A	#N/A	#N/A
ERAF	-0.906992	3.6226	17.143	3.46688e-05	0.000673673	DOWN	#N/A	#N/A	#N/A	#N/A
ZYX	-0.375284	6.49403	17.1136	3.52092e-05	0.00068358	DOWN	#N/A	#N/A	#N/A	#N/A
AL035699.1	-1.93522	2.60571	17.108	3.53132e-05	0.000685003	DOWN	#N/A	#N/A	#N/A	#N/A
FAM159B	0.629984	4.41699	17.0986	3.54883e-05	0.000687802	UP	#N/A	#N/A	#N/A	#N/A
ZNF510	0.540858	4.61433	17.0756	3.59207e-05	0.000695578	UP	#N/A	#N/A	#N/A	#N/A
LYPLAL1	0.52994	4.71797	17.0569	3.62768e-05	0.000701866	UP	#N/A	#N/A	#N/A	#N/A
AF205589.3	-1.16276	3.15253	17.033	3.67366e-05	0.000710057	DOWN	#N/A	#N/A	#N/A	#N/A
C17orf63	-0.447557	5.23988	17.0316	3.67638e-05	0.000710057	DOWN	#N/A	#N/A	#N/A	#N/A
AC005908.1	-1.08558	3.29624	17.0276	3.68404e-05	0.000710921	DOWN	#N/A	#N/A	#N/A	#N/A
STRBP	0.389005	5.97644	17.0087	3.72086e-05	0.000717406	UP	#N/A	#N/A	#N/A	#N/A
PA2G4	0.321528	6.63758	17.0057	3.72669e-05	0.000717911	UP	#N/A	#N/A	#N/A	#N/A
PNCK	-1.01936	4.72102	17.002	3.73406e-05	0.00071871	DOWN	#N/A	#N/A	#N/A	#N/A
HAUS2	0.58607	4.45071	16.9906	3.75657e-05	0.000722421	UP	#N/A	#N/A	#N/A	#N/A
SNRNP27	0.322865	6.05246	16.9757	3.78603e-05	0.000727459	UP	#N/A	#N/A	#N/A	#N/A
CDC37L1	0.486251	4.8526	16.969	3.79951e-05	0.000729422	UP	#N/A	#N/A	#N/A	#N/A
HNRNPH1	0.356823	8.59377	16.9659	3.80569e-05	0.00072998	UP	#N/A	#N/A	#N/A	#N/A
ASGR1	-0.443936	5.03797	16.959	3.81958e-05	0.000732016	DOWN	#N/A	#N/A	#N/A	#N/A
CDC73	0.616539	4.32101	16.9499	3.83792e-05	0.000734899	UP	#N/A	#N/A	#N/A	#N/A
RP11.884K10.1	0.456184	5.92785	16.9408	3.85632e-05	0.000737789	UP	#N/A	#N/A	#N/A	#N/A
EXOSC3	0.449767	5.04828	16.9353	3.8676e-05	0.000738702	UP	#N/A	#N/A	#N/A	#N/A
TXNL1	0.462431	7.21598	16.9347	3.86889e-05	0.000738702	UP	#N/A	#N/A	#N/A	#N/A
BTF3	0.496607	9.45431	16.9328	3.87268e-05	0.000738702	UP	#N/A	#N/A	#N/A	#N/A
PIN1	0.307948	7.60067	16.932	3.87432e-05	0.000738702	UP	ENSSSCG00000039619	PIN1	UP	Eutheria
SRPK1	0.487563	5.43889	16.9167	3.90567e-05	0.000743973	UP	#N/A	#N/A	#N/A	#N/A
ASB6	-0.413565	5.15728	16.9152	3.90863e-05	0.000743973	DOWN	#N/A	#N/A	#N/A	#N/A
KHDRBS1	0.400874	8.33955	16.8988	3.94263e-05	0.000749806	UP	#N/A	#N/A	#N/A	#N/A
CNTROB	-0.433146	5.06324	16.8956	3.94927e-05	0.000750429	DOWN	#N/A	#N/A	#N/A	#N/A
UBE2D3	0.391835	6.27585	16.8939	3.9529e-05	0.00075048	UP	#N/A	#N/A	#N/A	#N/A
COPS3	0.424751	6.47554	16.8869	3.96738e-05	0.000752589	UP	#N/A	#N/A	#N/A	#N/A
SRP72	0.406824	6.01773	16.8797	3.98262e-05	0.000754839	UP	#N/A	#N/A	#N/A	#N/A
DHX36	0.386417	5.40722	16.8768	3.9887e-05	0.00075535	UP	#N/A	#N/A	#N/A	#N/A
PPA1	0.540707	7.6664	16.875	3.99232e-05	0.000755395	UP	#N/A	#N/A	#N/A	#N/A
UPP1	-1.06292	3.3466	16.8378	4.07132e-05	0.00076969	DOWN	#N/A	#N/A	#N/A	#N/A
FAM181B	0.982063	6.2702	16.7832	4.19022e-05	0.000791498	UP	#N/A	#N/A	#N/A	#N/A
LMBRD2	0.655125	4.18747	16.7445	4.27657e-05	0.000807126	UP	#N/A	#N/A	#N/A	#N/A
AF196972.5	-0.567074	4.44776	16.738	4.29126e-05	0.000809214	DOWN	#N/A	#N/A	#N/A	#N/A
PRPF18	0.537518	4.61002	16.7279	4.31411e-05	0.000812716	UP	#N/A	#N/A	#N/A	#N/A
BAZ1B	0.373932	5.82139	16.7266	4.31711e-05	0.000812716	UP	#N/A	#N/A	#N/A	#N/A
RAB23	0.536428	4.62253	16.7104	4.35414e-05	0.000818996	UP	#N/A	#N/A	#N/A	#N/A
HAPLN2	-1.32493	2.98545	16.6996	4.37909e-05	0.000822454	DOWN	#N/A	#N/A	#N/A	#N/A
NRP2	-0.744486	4.12275	16.6992	4.37989e-05	0.000822454	DOWN	#N/A	#N/A	#N/A	#N/A
SLC35E2	-0.554723	4.47053	16.6946	4.3906e-05	0.000823772	DOWN	#N/A	#N/A	#N/A	#N/A
C22orf36	-0.510093	4.67561	16.6912	4.39842e-05	0.000824547	DOWN	#N/A	#N/A	#N/A	#N/A
CRIPAK	-0.884317	3.53298	16.6713	4.44478e-05	0.000832538	DOWN	#N/A	#N/A	#N/A	#N/A
RNASEH2B	0.531659	5.30499	16.66	4.47131e-05	0.000836806	UP	#N/A	#N/A	#N/A	#N/A
FAM148B	-1.46208	2.87245	16.6576	4.47699e-05	0.000837168	DOWN	#N/A	#N/A	#N/A	#N/A
ATP8A1	0.517471	4.84753	16.6525	4.489e-05	0.000838358	UP	ENSSSCG00000008803	ATP8A1	DOWN	Eutheria
ZMYM2	0.369505	5.82645	16.6518	4.49087e-05	0.000838358	UP	#N/A	#N/A	#N/A	#N/A
BLOC1S2	0.364866	6.44091	16.6501	4.4949e-05	0.000838409	UP	#N/A	#N/A	#N/A	#N/A
ZNF254	0.598087	4.36425	16.6334	4.53466e-05	0.000845119	UP	#N/A	#N/A	#N/A	#N/A
PDIA4	0.423662	6.07699	16.6231	4.5592e-05	0.000848985	UP	#N/A	#N/A	#N/A	#N/A
KIAA0892	-0.50607	4.65141	16.6121	4.58573e-05	0.000853213	DOWN	#N/A	#N/A	#N/A	#N/A
DPH1	-0.414161	5.14315	16.6027	4.60842e-05	0.00085672	DOWN	#N/A	#N/A	#N/A	#N/A
GLRX2	0.664023	4.15688	16.6007	4.61347e-05	0.000856946	UP	#N/A	#N/A	#N/A	#N/A
C10orf31	-1.40294	2.92638	16.5977	4.62071e-05	0.000857578	DOWN	#N/A	#N/A	#N/A	#N/A
NT5C3	0.403759	5.32856	16.5943	4.62892e-05	0.000858388	UP	#N/A	#N/A	#N/A	#N/A
KIAA0913	-0.39141	5.29088	16.5848	4.65216e-05	0.000861982	DOWN	#N/A	#N/A	#N/A	#N/A
GOLGA7	0.377518	6.81589	16.567	4.69608e-05	0.000869398	UP	#N/A	#N/A	#N/A	#N/A
GLO1	0.412928	6.18701	16.5531	4.73061e-05	0.000875064	UP	#N/A	#N/A	#N/A	#N/A
FAM96A	0.505845	5.2708	16.5485	4.74221e-05	0.000876485	UP	#N/A	#N/A	#N/A	#N/A
MRPS14	0.346886	5.79592	16.5381	4.76831e-05	0.00088058	UP	#N/A	#N/A	#N/A	#N/A
CX3CL1	-0.768464	4.061	16.4992	4.86716e-05	0.000898092	DOWN	#N/A	#N/A	#N/A	#N/A
EIF3A	0.352916	7.03174	16.4969	4.87304e-05	0.000898435	UP	#N/A	#N/A	#N/A	#N/A
SC5DL	0.455049	6.69266	16.4885	4.89451e-05	0.000901648	UP	#N/A	#N/A	#N/A	#N/A
IDH3A	0.391952	5.36807	16.4835	4.90756e-05	0.000903306	UP	#N/A	#N/A	#N/A	#N/A
CHGA	0.526697	7.5229	16.4743	4.93143e-05	0.000906952	UP	ENSSSCG00000002456	CHGA	UP	Eutheria
ADK	0.541877	4.58702	16.4694	4.94417e-05	0.000908547	UP	#N/A	#N/A	#N/A	#N/A
AP3S1	0.392376	6.3948	16.4666	4.95156e-05	0.000908792	UP	#N/A	#N/A	#N/A	#N/A
KIAA1539	-0.456483	4.90784	16.4658	4.95364e-05	0.000908792	DOWN	#N/A	#N/A	#N/A	#N/A
SV2B	-0.771553	4.23171	16.4611	4.96586e-05	0.00090997	DOWN	#N/A	#N/A	#N/A	#N/A
PI1KAP2	-0.70017	3.97766	16.4602	4.96822e-05	0.00090997	DOWN	#N/A	#N/A	#N/A	#N/A
NCKIPSD	-0.625969	4.16778	16.434	5.03742e-05	0.000921889	DOWN	#N/A	#N/A	#N/A	#N/A
CHCHD5	-0.377915	5.41304	16.4249	5.06163e-05	0.000925562	DOWN	#N/A	#N/A	#N/A	#N/A
RWDD1	0.465505	5.86451	16.4108	5.09925e-05	0.000931678	UP	#N/A	#N/A	#N/A	#N/A
PNPLA8	0.474603	5.92976	16.3992	5.13066e-05	0.000936649	UP	#N/A	#N/A	#N/A	#N/A
RPL27A	0.502958	10.6561	16.3953	5.14118e-05	0.000937803	UP	#N/A	#N/A	#N/A	#N/A
C19orf56	-0.320171	7.84849	16.3832	5.17418e-05	0.000943053	DOWN	#N/A	#N/A	#N/A	#N/A
YPEL4	-0.745175	3.97994	16.3752	5.19594e-05	0.000945415	DOWN	#N/A	#N/A	#N/A	#N/A
RP11.208G20.1	1.96726	2.68316	16.3749	5.19696e-05	0.000945415	UP	#N/A	#N/A	#N/A	#N/A
ELOVL1	-0.656099	4.08802	16.3731	5.20188e-05	0.000945415	DOWN	#N/A	#N/A	#N/A	#N/A
DEGS1	0.341237	5.75005	16.3723	5.20408e-05	0.000945415	UP	#N/A	#N/A	#N/A	#N/A
NCAPH2	-0.349034	5.57899	16.3694	5.21212e-05	0.000945494	DOWN	#N/A	#N/A	#N/A	#N/A
FIS1	0.325495	8.17566	16.369	5.21298e-05	0.000945494	UP	#N/A	#N/A	#N/A	#N/A
C2CD2L	-0.432847	5.03461	16.3618	5.23301e-05	0.000947847	DOWN	#N/A	#N/A	#N/A	#N/A
FTHL16	0.288807	10.9482	16.3613	5.23445e-05	0.000947847	UP	#N/A	#N/A	#N/A	#N/A
PRDX5	0.349691	9.14698	16.3565	5.24766e-05	0.000949469	UP	#N/A	#N/A	#N/A	#N/A
SELT	0.368459	6.12905	16.3385	5.29762e-05	0.000957733	UP	#N/A	#N/A	#N/A	#N/A
CCDC59	0.480122	4.8596	16.3286	5.3254e-05	0.000961054	UP	#N/A	#N/A	#N/A	#N/A
CHKB	-0.494064	4.70381	16.3277	5.32795e-05	0.000961054	DOWN	#N/A	#N/A	#N/A	#N/A
SLC39A13	-0.651841	4.08288	16.3274	5.32891e-05	0.000961054	DOWN	#N/A	#N/A	#N/A	#N/A
CSNK2B	-0.288497	7.57514	16.3237	5.33927e-05	0.000962145	DOWN	#N/A	#N/A	#N/A	#N/A
ABCC8	-1.12247	3.19388	16.3176	5.35652e-05	0.000964475	DOWN	#N/A	#N/A	#N/A	#N/A
HAUS1	0.542435	5.61557	16.315	5.36371e-05	0.000964992	UP	#N/A	#N/A	#N/A	#N/A
NTNG2	-1.17051	4.77424	16.2954	5.4194e-05	0.000974226	DOWN	#N/A	#N/A	#N/A	#N/A
HSD11B1L	-0.347437	5.74593	16.2855	5.44778e-05	0.000977406	DOWN	#N/A	#N/A	#N/A	#N/A
COPB2	0.340436	5.69066	16.2849	5.44951e-05	0.000977406	UP	#N/A	#N/A	#N/A	#N/A
PSMD14	0.43882	6.71034	16.2847	5.45022e-05	0.000977406	UP	#N/A	#N/A	#N/A	#N/A
C9orf95	0.809342	3.76992	16.2723	5.48598e-05	0.00098303	UP	#N/A	#N/A	#N/A	#N/A
C1orf159	-0.808769	3.65817	16.2381	5.58581e-05	0.00100012	DOWN	#N/A	#N/A	#N/A	#N/A
SAV1	0.577718	4.41893	16.228	5.61577e-05	0.00100467	UP	#N/A	#N/A	#N/A	#N/A
YIPF4	0.430606	5.08572	16.1993	5.70142e-05	0.00101918	UP	#N/A	#N/A	#N/A	#N/A
SPESP1	1.44913	2.95524	16.1888	5.73326e-05	0.00102405	UP	#N/A	#N/A	#N/A	#N/A
SEMA3E	0.789523	3.99727	16.1786	5.76412e-05	0.00102874	UP	#N/A	#N/A	#N/A	#N/A
ITGB1	0.534922	4.90549	16.1738	5.77888e-05	0.00103055	UP	#N/A	#N/A	#N/A	#N/A
EBAG9	0.521656	4.66555	16.1601	5.82085e-05	0.00103635	UP	#N/A	#N/A	#N/A	#N/A
LRRC40	0.39674	5.50363	16.1591	5.82367e-05	0.00103635	UP	#N/A	#N/A	#N/A	#N/A
IARS	0.37135	5.45241	16.1586	5.82535e-05	0.00103635	UP	#N/A	#N/A	#N/A	#N/A
CAND1	0.419189	7.06417	16.1444	5.86921e-05	0.00104333	UP	#N/A	#N/A	#N/A	#N/A
ZNF184	0.503053	4.72488	16.1374	5.89101e-05	0.00104637	UP	#N/A	#N/A	#N/A	#N/A
X7.Mar	0.370161	6.15656	16.1343	5.90041e-05	0.00104721	UP	#N/A	#N/A	#N/A	#N/A
CPLX1	0.607199	5.21389	16.1259	5.92678e-05	0.00105105	UP	#N/A	#N/A	#N/A	#N/A
NME1.NME2	0.362151	8.48062	16.1173	5.95377e-05	0.001055	UP	#N/A	#N/A	#N/A	#N/A
FIP1L1	0.372473	5.50016	16.107	5.98638e-05	0.00105994	UP	#N/A	#N/A	#N/A	#N/A
SNX4	0.444541	5.924	16.0983	6.01376e-05	0.00106394	UP	#N/A	#N/A	#N/A	#N/A
PCTK2	0.407622	5.2493	16.0905	6.03848e-05	0.00106747	UP	#N/A	#N/A	#N/A	#N/A
ABCC10	-0.672193	3.99397	16.0777	6.07943e-05	0.00107386	DOWN	#N/A	#N/A	#N/A	#N/A
TMEM161A	-0.560453	4.39008	16.0713	6.10004e-05	0.00107665	DOWN	#N/A	#N/A	#N/A	#N/A
GTDC1	0.570476	5.28627	16.0534	6.15815e-05	0.00108604	UP	#N/A	#N/A	#N/A	#N/A
FABP5	-0.63056	4.14051	16.0463	6.1812e-05	0.00108925	DOWN	#N/A	#N/A	#N/A	#N/A
PCIF1	-0.335075	5.8395	16.0417	6.19633e-05	0.00109105	DOWN	#N/A	#N/A	#N/A	#N/A
WDR90	-1.0373	3.2546	16.0207	6.26552e-05	0.00110237	DOWN	#N/A	#N/A	#N/A	#N/A
ARL6IP1	0.331197	8.92378	16.019	6.2711e-05	0.00110248	UP	#N/A	#N/A	#N/A	#N/A
RRAGC	0.421809	5.12023	16.0174	6.27627e-05	0.00110252	UP	#N/A	#N/A	#N/A	#N/A
LYPLA2	-0.39876	5.19691	16.0138	6.28838e-05	0.00110378	DOWN	#N/A	#N/A	#N/A	#N/A
NAT13	0.379649	5.3917	16.0062	6.31356e-05	0.00110733	UP	#N/A	#N/A	#N/A	#N/A
GADD45GIP1	0.389331	7.82031	15.9808	6.39884e-05	0.0011214	UP	#N/A	#N/A	#N/A	#N/A
ID3	-0.620264	4.75963	15.9622	6.462e-05	0.00113159	DOWN	#N/A	#N/A	#N/A	#N/A
SOCS4	0.609351	4.27765	15.9539	6.49051e-05	0.00113569	UP	#N/A	#N/A	#N/A	#N/A
ARHGAP11A	0.794929	3.88058	15.9468	6.51463e-05	0.00113868	UP	#N/A	#N/A	#N/A	#N/A
MYO5A	0.488268	5.41553	15.9459	6.51781e-05	0.00113868	UP	#N/A	#N/A	#N/A	#N/A
ZCCHC3	0.391617	6.03377	15.9421	6.53102e-05	0.00114009	UP	#N/A	#N/A	#N/A	#N/A
WDR86	-0.564448	4.37933	15.9337	6.55999e-05	0.00114426	DOWN	#N/A	#N/A	#N/A	#N/A
CWF19L2	0.843026	3.67899	15.9239	6.59417e-05	0.00114932	UP	#N/A	#N/A	#N/A	#N/A
DCTN6	0.373795	6.91664	15.9018	6.6714e-05	0.00116188	UP	#N/A	#N/A	#N/A	#N/A
PDS5B	0.437409	5.0218	15.8959	6.69226e-05	0.0011646	UP	#N/A	#N/A	#N/A	#N/A
AL021937.3	-1.54437	2.80042	15.8914	6.7084e-05	0.0011665	DOWN	#N/A	#N/A	#N/A	#N/A
DLK2	-0.495013	4.84094	15.8716	6.77867e-05	0.0011778	DOWN	#N/A	#N/A	#N/A	#N/A
TMEM184B	-0.420333	5.08717	15.8701	6.78425e-05	0.00117785	DOWN	#N/A	#N/A	#N/A	#N/A
HDGF	0.430298	7.62827	15.8674	6.79374e-05	0.00117858	UP	#N/A	#N/A	#N/A	#N/A
CCDC64	-0.628495	4.4904	15.8632	6.80901e-05	0.00118032	DOWN	#N/A	#N/A	#N/A	#N/A
ARL17P1	-1.78723	2.6617	15.8602	6.8199e-05	0.00118129	DOWN	#N/A	#N/A	#N/A	#N/A
AC103810.3	-1.17568	3.0909	15.8569	6.8318e-05	0.00118243	DOWN	#N/A	#N/A	#N/A	#N/A
TUBG2	-0.516741	4.86374	15.8479	6.86409e-05	0.0011871	DOWN	#N/A	#N/A	#N/A	#N/A
AL713965.2	-1.8399	2.58814	15.8312	6.92499e-05	0.00119616	DOWN	#N/A	#N/A	#N/A	#N/A
XRCC5	0.407272	7.49147	15.8306	6.92722e-05	0.00119616	UP	#N/A	#N/A	#N/A	#N/A
GTPBP10	0.680852	4.04815	15.8262	6.94339e-05	0.00119803	UP	#N/A	#N/A	#N/A	#N/A
CUL5	0.590249	4.32971	15.7947	7.05991e-05	0.00121719	UP	#N/A	#N/A	#N/A	#N/A
AZU1	-0.806858	3.64432	15.7516	7.22284e-05	0.00124432	DOWN	#N/A	#N/A	#N/A	#N/A
HNRNPUL2	0.268068	7.54695	15.7486	7.23413e-05	0.00124518	UP	#N/A	#N/A	#N/A	#N/A
C3orf39	-0.320191	6.03132	15.7473	7.23899e-05	0.00124518	DOWN	#N/A	#N/A	#N/A	#N/A
ZNF583	0.509897	4.65043	15.7383	7.27354e-05	0.00125016	UP	#N/A	#N/A	#N/A	#N/A
FEM1C	0.490704	5.5456	15.7363	7.28133e-05	0.00125054	UP	#N/A	#N/A	#N/A	#N/A
TAF7	0.369651	8.01462	15.7327	7.2953e-05	0.00125198	UP	#N/A	#N/A	#N/A	#N/A
UBE2W	0.557557	4.48082	15.7171	7.35563e-05	0.00126136	UP	#N/A	#N/A	#N/A	#N/A
NGFRAP1	0.276869	10.2423	15.7007	7.41986e-05	0.0012714	UP	#N/A	#N/A	#N/A	#N/A
CBX1	0.368725	7.99356	15.6923	7.45287e-05	0.00127608	UP	#N/A	#N/A	#N/A	#N/A
VTI1B	0.293737	7.40254	15.6828	7.49026e-05	0.00128149	UP	#N/A	#N/A	#N/A	#N/A
RAD50	0.515459	4.63202	15.6752	7.5205e-05	0.00128568	UP	#N/A	#N/A	#N/A	#N/A
LYSMD3	0.625473	4.20178	15.665	7.5611e-05	0.00129163	UP	#N/A	#N/A	#N/A	#N/A
LRRC16B	-0.504537	4.63251	15.6591	7.58464e-05	0.00129467	DOWN	#N/A	#N/A	#N/A	#N/A
ARHGEF17	-0.593859	4.23982	15.6566	7.59479e-05	0.00129541	DOWN	#N/A	#N/A	#N/A	#N/A
LRRC61	-0.499548	6.56143	15.6484	7.62775e-05	0.00130004	DOWN	#N/A	#N/A	#N/A	#N/A
MGAT4B	-0.326691	6.4534	15.6372	7.67312e-05	0.00130677	DOWN	#N/A	#N/A	#N/A	#N/A
RAB24	-0.385797	5.47903	15.6211	7.73865e-05	0.00131693	DOWN	#N/A	#N/A	#N/A	#N/A
RPL34	0.62563	10.9675	15.6174	7.7539e-05	0.00131826	UP	#N/A	#N/A	#N/A	#N/A
UBA5	0.401457	5.22548	15.6163	7.75828e-05	0.00131826	UP	#N/A	#N/A	#N/A	#N/A
SOLH	-0.61844	4.1426	15.611	7.77994e-05	0.00132093	DOWN	#N/A	#N/A	#N/A	#N/A
AC023055.2	-0.772538	3.73322	15.6021	7.81685e-05	0.00132619	DOWN	#N/A	#N/A	#N/A	#N/A
DDX18	0.41672	5.11643	15.5698	7.95155e-05	0.00134802	UP	#N/A	#N/A	#N/A	#N/A
AKT3	0.75954	7.01467	15.5627	7.98135e-05	0.00135205	UP	#N/A	#N/A	#N/A	#N/A
RAB11A	0.311879	8.05074	15.5586	7.99865e-05	0.00135395	UP	#N/A	#N/A	#N/A	#N/A
SPAST	0.467302	5.62372	15.5538	8.01917e-05	0.00135538	UP	#N/A	#N/A	#N/A	#N/A
GSPT2	0.333771	5.86297	15.5538	8.01924e-05	0.00135538	UP	#N/A	#N/A	#N/A	#N/A
BZRAP1	-0.592079	4.27539	15.544	8.06068e-05	0.00136121	DOWN	#N/A	#N/A	#N/A	#N/A
SLC2A1	-0.511593	5.71764	15.5428	8.06595e-05	0.00136121	DOWN	#N/A	#N/A	#N/A	#N/A
RCHY1	0.345088	5.59765	15.5358	8.0959e-05	0.00136524	UP	#N/A	#N/A	#N/A	#N/A
DUSP26	-0.403481	6.78482	15.5266	8.13506e-05	0.0013708	DOWN	#N/A	#N/A	#N/A	#N/A
CCDC45	-0.655819	4.1504	15.5136	8.19144e-05	0.00137926	DOWN	#N/A	#N/A	#N/A	#N/A
SEC23A	0.413566	5.41942	15.5104	8.2053e-05	0.00138056	UP	#N/A	#N/A	#N/A	#N/A
AC011308.1	0.539981	5.09877	15.4984	8.25763e-05	0.00138741	UP	#N/A	#N/A	#N/A	#N/A
CLCN3	0.29861	5.98836	15.4971	8.26326e-05	0.00138741	UP	#N/A	#N/A	#N/A	#N/A
YTHDF3	0.435803	6.05515	15.4968	8.2647e-05	0.00138741	UP	#N/A	#N/A	#N/A	#N/A
LSM8	0.354163	5.5832	15.4935	8.27905e-05	0.00138878	UP	#N/A	#N/A	#N/A	#N/A
RAD9A	-0.667377	3.96921	15.4827	8.32643e-05	0.00139568	DOWN	#N/A	#N/A	#N/A	#N/A
TSPYL5	0.381973	7.27728	15.4738	8.36581e-05	0.00140123	UP	#N/A	#N/A	#N/A	#N/A
XPR1	0.891763	7.43766	15.4658	8.40133e-05	0.00140612	UP	#N/A	#N/A	#N/A	#N/A
GLRX3	0.408301	5.88212	15.4585	8.43372e-05	0.00141049	UP	#N/A	#N/A	#N/A	#N/A
ERCC3	-0.335302	5.60769	15.4554	8.44751e-05	0.00141173	DOWN	#N/A	#N/A	#N/A	#N/A
EIF2AK2	0.748263	3.84888	15.4429	8.50348e-05	0.00142002	UP	#N/A	#N/A	#N/A	#N/A
TXNDC15	0.268432	6.27255	15.4394	8.51943e-05	0.00142162	UP	#N/A	#N/A	#N/A	#N/A
RPS6KL1	-0.467812	4.7557	15.4349	8.53981e-05	0.00142396	DOWN	#N/A	#N/A	#N/A	#N/A
NAT9	-0.459902	4.82137	15.4241	8.58839e-05	0.00143099	DOWN	#N/A	#N/A	#N/A	#N/A
AKIRIN1	0.338241	5.63537	15.4199	8.6078e-05	0.00143316	UP	#N/A	#N/A	#N/A	#N/A
ZFP14	0.515683	4.62834	15.4153	8.6289e-05	0.0014356	UP	#N/A	#N/A	#N/A	#N/A
SMU1	0.323197	5.74446	15.4097	8.6544e-05	0.00143877	UP	#N/A	#N/A	#N/A	#N/A
RIOK1	0.476124	4.81818	15.4072	8.66586e-05	0.00143948	UP	#N/A	#N/A	#N/A	#N/A
COMMD4	-0.384086	5.28288	15.4059	8.67154e-05	0.00143948	DOWN	#N/A	#N/A	#N/A	#N/A
AC011471.1	-0.483339	6.90039	15.4	8.69875e-05	0.00144292	DOWN	#N/A	#N/A	#N/A	#N/A
TCP1	0.400587	8.52989	15.3903	8.74369e-05	0.0014493	UP	#N/A	#N/A	#N/A	#N/A
TRUB1	0.412011	5.16832	15.377	8.80548e-05	0.00145846	UP	#N/A	#N/A	#N/A	#N/A
NUDT3	0.324413	7.93505	15.3744	8.81745e-05	0.00145936	UP	#N/A	#N/A	#N/A	#N/A
ATP5F1	0.345594	7.65114	15.3709	8.83388e-05	0.00146087	UP	#N/A	#N/A	#N/A	#N/A
ORMDL3	-0.303899	6.29971	15.3696	8.83969e-05	0.00146087	DOWN	#N/A	#N/A	#N/A	#N/A
SNRPF	0.361997	7.86626	15.3674	8.85027e-05	0.0014614	UP	#N/A	#N/A	#N/A	#N/A
GSS	-0.331854	5.63187	15.3662	8.85599e-05	0.0014614	DOWN	#N/A	#N/A	#N/A	#N/A
STK17A	0.868394	4.96063	15.3576	8.8961e-05	0.00146694	UP	#N/A	#N/A	#N/A	#N/A
MAP3K12	-0.366355	5.38746	15.3468	8.94715e-05	0.00147427	DOWN	#N/A	#N/A	#N/A	#N/A
ASH2L	0.3437	5.57586	15.3208	9.07128e-05	0.00149362	UP	#N/A	#N/A	#N/A	#N/A
CXorf26	0.35835	5.52939	15.3163	9.09304e-05	0.00149519	UP	#N/A	#N/A	#N/A	#N/A
GTPBP3	-0.518471	4.50246	15.316	9.09425e-05	0.00149519	DOWN	#N/A	#N/A	#N/A	#N/A
NDOR1	-0.752282	3.73297	15.3136	9.10573e-05	0.00149598	DOWN	#N/A	#N/A	#N/A	#N/A
RANBP6	0.376147	5.38175	15.3002	9.17091e-05	0.00150558	UP	#N/A	#N/A	#N/A	#N/A
PPP1CC	0.419789	7.14421	15.2981	9.18088e-05	0.00150611	UP	#N/A	#N/A	#N/A	#N/A
PSMD1	0.296753	6.20455	15.2871	9.23466e-05	0.00151382	UP	#N/A	#N/A	#N/A	#N/A
PWP1	0.300979	6.22333	15.2787	9.27577e-05	0.00151944	UP	#N/A	#N/A	#N/A	#N/A
ERAL1	-0.292017	5.94934	15.276	9.28911e-05	0.00152051	DOWN	#N/A	#N/A	#N/A	#N/A
KIRREL3	-0.594194	4.86912	15.2708	9.31441e-05	0.00152354	DOWN	#N/A	#N/A	#N/A	#N/A
RTCD1	0.373351	5.41745	15.2628	9.35428e-05	0.00152804	UP	#N/A	#N/A	#N/A	#N/A
C3orf62	-0.71389	3.87616	15.2612	9.36222e-05	0.00152804	DOWN	#N/A	#N/A	#N/A	#N/A
ATP6V1G1	0.424224	8.05935	15.2597	9.36954e-05	0.00152804	UP	#N/A	#N/A	#N/A	#N/A
LARP7	0.505819	4.68013	15.2569	9.38345e-05	0.00152804	UP	#N/A	#N/A	#N/A	#N/A
AL110504.2	-0.448035	5.0042	15.2553	9.39119e-05	0.00152804	DOWN	#N/A	#N/A	#N/A	#N/A
MAMDC4	-1.20079	3.04538	15.2553	9.39143e-05	0.00152804	DOWN	#N/A	#N/A	#N/A	#N/A
ZNF28	0.673401	4.04242	15.2542	9.39658e-05	0.00152804	UP	#N/A	#N/A	#N/A	#N/A
COX8A	-0.428609	8.81875	15.2542	9.39672e-05	0.00152804	DOWN	#N/A	#N/A	#N/A	#N/A
NCKAP1	0.34925	6.73342	15.2429	9.45297e-05	0.00153607	UP	#N/A	#N/A	#N/A	#N/A
PSMC2	0.286622	6.16933	15.2349	9.49349e-05	0.00154154	UP	#N/A	#N/A	#N/A	#N/A
SIRT1	0.390042	5.26471	15.232	9.50791e-05	0.00154276	UP	#N/A	#N/A	#N/A	#N/A
RAP1B	0.483938	4.76222	15.2133	9.6026e-05	0.00155631	UP	#N/A	#N/A	#N/A	#N/A
CSTF2T	0.293887	6.31763	15.2127	9.60539e-05	0.00155631	UP	#N/A	#N/A	#N/A	#N/A
AC068587.4	0.695736	4.0012	15.2067	9.6359e-05	0.00156012	UP	#N/A	#N/A	#N/A	#N/A
RSU1	0.36724	5.95585	15.1969	9.68629e-05	0.00156714	UP	#N/A	#N/A	#N/A	#N/A
PSEN1	0.390288	5.40695	15.1951	9.69571e-05	0.00156753	UP	#N/A	#N/A	#N/A	#N/A
PLEKHM1P	-1.06829	3.17665	15.1904	9.71946e-05	0.00157023	DOWN	#N/A	#N/A	#N/A	#N/A
PRICKLE4	-1.00222	3.28092	15.1793	9.77671e-05	0.00157834	DOWN	#N/A	#N/A	#N/A	#N/A
FANCG	-0.45861	4.81924	15.1633	9.85996e-05	0.00159063	DOWN	#N/A	#N/A	#N/A	#N/A
FAAH	-0.496351	4.67051	15.1619	9.86748e-05	0.00159069	DOWN	#N/A	#N/A	#N/A	#N/A
ZNF148	0.453154	5.48097	15.1578	9.88896e-05	0.00159301	UP	#N/A	#N/A	#N/A	#N/A
TMEM8B	-0.370485	5.3254	15.1492	9.93384e-05	0.00159908	DOWN	#N/A	#N/A	#N/A	#N/A
USE1	0.291614	6.02638	15.1447	9.9579e-05	0.00160075	UP	#N/A	#N/A	#N/A	#N/A
PFDN4	0.68031	6.99944	15.1445	9.95854e-05	0.00160075	UP	#N/A	#N/A	#N/A	#N/A
FBXO30	0.418987	5.64479	15.1414	9.97493e-05	0.00160223	UP	#N/A	#N/A	#N/A	#N/A
RPS8	0.521171	11.6817	15.1173	0.000101031	0.00162165	UP	#N/A	#N/A	#N/A	#N/A
CYB5B	0.321875	7.17167	15.108	0.000101534	0.00162825	UP	#N/A	#N/A	#N/A	#N/A
CREBZF	-0.340293	5.92158	15.107	0.000101588	0.00162825	DOWN	#N/A	#N/A	#N/A	#N/A
SRRT	-0.283601	6.16206	15.1007	0.000101923	0.00163245	DOWN	#N/A	#N/A	#N/A	#N/A
NDFIP2	0.434201	5.0293	15.0898	0.000102518	0.00163981	UP	#N/A	#N/A	#N/A	#N/A
MAN1A2	0.563761	4.38388	15.0896	0.000102529	0.00163981	UP	#N/A	#N/A	#N/A	#N/A
LRFN3	-0.450711	5.53494	15.0861	0.000102717	0.00164079	DOWN	#N/A	#N/A	#N/A	#N/A
ARL1	0.391703	5.24611	15.0857	0.000102737	0.00164079	UP	#N/A	#N/A	#N/A	#N/A
AC114744.1	0.543307	5.33451	15.0818	0.000102952	0.00164162	UP	#N/A	#N/A	#N/A	#N/A
CBFB	0.416869	5.187	15.0817	0.000102954	0.00164162	UP	#N/A	#N/A	#N/A	#N/A
LRRC24	-0.345248	6.29787	15.0807	0.00010301	0.00164162	DOWN	#N/A	#N/A	#N/A	#N/A
RNF20	0.321067	5.75226	15.0744	0.000103354	0.00164592	UP	#N/A	#N/A	#N/A	#N/A
RTN4	0.365507	8.84365	15.0718	0.000103495	0.001647	UP	#N/A	#N/A	#N/A	#N/A
CLK3	-0.42302	4.96912	15.0628	0.00010399	0.00165266	DOWN	#N/A	#N/A	#N/A	#N/A
B4GALNT4	-0.362045	6.7842	15.0627	0.000103999	0.00165266	DOWN	#N/A	#N/A	#N/A	#N/A
ZNF22	0.391147	6.47281	15.06	0.000104148	0.00165384	UP	#N/A	#N/A	#N/A	#N/A
IWS1	0.329184	5.68519	15.0421	0.000105137	0.00166837	UP	#N/A	#N/A	#N/A	#N/A
AC005534.4	-0.531196	5.38333	15.0288	0.000105881	0.001678	DOWN	#N/A	#N/A	#N/A	#N/A
ACYP2	0.483822	4.90375	15.0286	0.000105894	0.001678	UP	#N/A	#N/A	#N/A	#N/A
MTHFD2	0.527337	4.81497	15.0239	0.000106157	0.00168097	UP	#N/A	#N/A	#N/A	#N/A
AP003115.1	0.346107	5.90615	15.0115	0.000106856	0.00169084	UP	#N/A	#N/A	#N/A	#N/A
HDAC2	0.57261	8.63669	14.9938	0.000107867	0.00170563	UP	#N/A	#N/A	#N/A	#N/A
MED7	0.410363	5.1327	14.976	0.00010889	0.00172058	UP	#N/A	#N/A	#N/A	#N/A
CCDC71	-0.383247	5.21433	14.9682	0.000109338	0.00172644	DOWN	#N/A	#N/A	#N/A	#N/A
MRPL30	0.406287	5.19111	14.9624	0.000109676	0.00173056	UP	#N/A	#N/A	#N/A	#N/A
SAP30	0.621287	5.18356	14.9545	0.000110132	0.00173653	UP	#N/A	#N/A	#N/A	#N/A
TRIM37	0.31684	5.78912	14.9516	0.000110303	0.001738	UP	#N/A	#N/A	#N/A	#N/A
SMARCA1	0.36515	5.46132	14.9448	0.000110701	0.00174303	UP	#N/A	#N/A	#N/A	#N/A
SP3	0.40438	6.1711	14.9332	0.000111388	0.00175261	UP	#N/A	#N/A	#N/A	#N/A
CIZ1	-0.312922	6.56982	14.9276	0.000111717	0.00175655	DOWN	#N/A	#N/A	#N/A	#N/A
USP14	0.417779	5.064	14.9228	0.000111999	0.00175975	UP	#N/A	#N/A	#N/A	#N/A
NUBP1	0.560532	4.39954	14.92	0.000112168	0.00176116	UP	#N/A	#N/A	#N/A	#N/A
RAD52	-0.92329	3.37001	14.9176	0.000112311	0.00176217	DOWN	#N/A	#N/A	#N/A	#N/A
FASTKD2	0.472518	4.75748	14.9087	0.000112843	0.00176928	UP	#N/A	#N/A	#N/A	#N/A
MSH2	0.420297	5.0574	14.9051	0.000113054	0.0017704	UP	#N/A	#N/A	#N/A	#N/A
HBA1	-0.753625	6.10175	14.9048	0.000113073	0.0017704	DOWN	#N/A	#N/A	#N/A	#N/A
HBE1	-0.838301	3.69372	14.9035	0.000113155	0.00177044	DOWN	#N/A	#N/A	#N/A	#N/A
LRP12	0.396787	6.00201	14.9018	0.000113256	0.00177078	UP	#N/A	#N/A	#N/A	#N/A
TMEM129	-0.450776	5.00874	14.8989	0.000113428	0.00177222	DOWN	#N/A	#N/A	#N/A	#N/A
CCT2	0.474222	8.04647	14.8972	0.00011353	0.00177258	UP	#N/A	#N/A	#N/A	#N/A
GTF2A1	0.422374	5.39027	14.8932	0.000113771	0.0017751	UP	#N/A	#N/A	#N/A	#N/A
RHOT1	0.417725	5.24698	14.8875	0.000114119	0.00177929	UP	#N/A	#N/A	#N/A	#N/A
GSK3B	0.369122	5.95681	14.8829	0.000114398	0.00178238	UP	#N/A	#N/A	#N/A	#N/A
RPL24	0.580604	10.3491	14.8788	0.000114642	0.00178495	UP	#N/A	#N/A	#N/A	#N/A
TMEM181	0.526553	4.51254	14.8757	0.000114836	0.00178671	UP	#N/A	#N/A	#N/A	#N/A
ATP5C1	0.315361	8.03204	14.8509	0.000116353	0.00180832	UP	#N/A	#N/A	#N/A	#N/A
RP11.568G20.1	0.588854	5.60616	14.8504	0.000116386	0.00180832	UP	#N/A	#N/A	#N/A	#N/A
F11R	-0.81252	3.58363	14.846	0.000116657	0.00181034	DOWN	#N/A	#N/A	#N/A	#N/A
GUF1	0.552358	4.40211	14.8456	0.000116678	0.00181034	UP	#N/A	#N/A	#N/A	#N/A
SPNS2	-0.601742	4.20987	14.8418	0.000116917	0.00181278	DOWN	#N/A	#N/A	#N/A	#N/A
NLN	0.442492	4.94168	14.8365	0.000117244	0.0018166	UP	#N/A	#N/A	#N/A	#N/A
SCFD1	0.478316	4.74587	14.8291	0.000117705	0.00182247	UP	#N/A	#N/A	#N/A	#N/A
MAP2K1	0.312524	5.7971	14.817	0.000118462	0.00183291	UP	#N/A	#N/A	#N/A	#N/A
OLA1	0.418133	6.73076	14.8149	0.000118592	0.0018333	UP	#N/A	#N/A	#N/A	#N/A
MTIF3	0.381891	5.79043	14.814	0.000118651	0.0018333	UP	#N/A	#N/A	#N/A	#N/A
MSH5	-1.32888	2.91606	14.8101	0.000118898	0.00183585	DOWN	#N/A	#N/A	#N/A	#N/A
NCAM2	0.493259	4.79375	14.8079	0.000119036	0.0018367	UP	#N/A	#N/A	#N/A	#N/A
RCN2	0.398147	7.03909	14.7988	0.000119613	0.00184434	UP	#N/A	#N/A	#N/A	#N/A
ERV3	-0.654557	3.98136	14.7973	0.00011971	0.00184455	DOWN	#N/A	#N/A	#N/A	#N/A
ATP2C1	0.280408	6.18785	14.7956	0.000119817	0.00184493	UP	#N/A	#N/A	#N/A	#N/A
SR140	0.423712	5.07823	14.7931	0.000119975	0.00184609	UP	#N/A	#N/A	#N/A	#N/A
RNF208	-0.429984	6.6157	14.7846	0.000120517	0.00185315	DOWN	#N/A	#N/A	#N/A	#N/A
DENND4B	-0.492077	4.57529	14.7764	0.00012104	0.00185992	DOWN	#N/A	#N/A	#N/A	#N/A
SNX2	0.399009	5.18398	14.771	0.00012139	0.00186401	UP	#N/A	#N/A	#N/A	#N/A
C6orf125	0.333779	6.58733	14.7557	0.000122378	0.00187789	UP	#N/A	#N/A	#N/A	#N/A
MRPL38	-0.282035	6.04864	14.7462	0.000122995	0.00188595	DOWN	#N/A	#N/A	#N/A	#N/A
VAC14	-0.37808	5.21998	14.745	0.000123072	0.00188595	DOWN	#N/A	#N/A	#N/A	#N/A
RPP40	0.643935	4.0878	14.7384	0.000123504	0.00189128	UP	#N/A	#N/A	#N/A	#N/A
ATG12	0.393713	5.19072	14.7369	0.000123603	0.00189149	UP	#N/A	#N/A	#N/A	#N/A
PTPN2	0.541391	4.62241	14.7264	0.000124293	0.00190074	UP	#N/A	#N/A	#N/A	#N/A
MTPN	0.335596	7.78378	14.7243	0.000124431	0.00190156	UP	#N/A	#N/A	#N/A	#N/A
SOX18	-0.694697	3.86534	14.721	0.000124653	0.00190365	DOWN	#N/A	#N/A	#N/A	#N/A
SLC25A28	-0.413351	5.23502	14.7126	0.000125206	0.00191079	DOWN	#N/A	#N/A	#N/A	#N/A
GNAI1	0.645639	7.19995	14.702	0.000125911	0.00192023	UP	#N/A	#N/A	#N/A	#N/A
BRSK2	-0.302385	5.99766	14.69	0.000126716	0.00193119	DOWN	#N/A	#N/A	#N/A	#N/A
MED19	0.331064	6.09597	14.6861	0.000126977	0.00193345	UP	#N/A	#N/A	#N/A	#N/A
LPGAT1	0.447423	5.07792	14.6846	0.00012708	0.00193345	UP	#N/A	#N/A	#N/A	#N/A
ZNF277	0.526017	4.83094	14.6839	0.000127125	0.00193345	UP	#N/A	#N/A	#N/A	#N/A
INO80E	0.288395	6.26634	14.6755	0.000127695	0.00194081	UP	#N/A	#N/A	#N/A	#N/A
TMEM68	0.488227	4.67072	14.6739	0.000127802	0.00194111	UP	#N/A	#N/A	#N/A	#N/A
CCDC50	0.574476	5.10156	14.6688	0.000128147	0.00194503	UP	#N/A	#N/A	#N/A	#N/A
PLEKHG5	-0.615709	4.62039	14.6669	0.000128282	0.00194543	DOWN	#N/A	#N/A	#N/A	#N/A
THOC4	0.330796	7.18617	14.6659	0.000128347	0.00194543	UP	#N/A	#N/A	#N/A	#N/A
RRP15	0.569386	4.32454	14.6644	0.000128449	0.00194565	UP	#N/A	#N/A	#N/A	#N/A
SSX2IP	0.588835	5.02107	14.662	0.000128613	0.00194681	UP	#N/A	#N/A	#N/A	#N/A
MRPS21	0.296408	8.66925	14.6257	0.000131115	0.00198334	UP	#N/A	#N/A	#N/A	#N/A
THUMPD3	0.384274	5.22779	14.6094	0.000132256	0.00199923	UP	#N/A	#N/A	#N/A	#N/A
LEMD3	0.413325	5.05532	14.5858	0.000133917	0.00202298	UP	#N/A	#N/A	#N/A	#N/A
LMO1	-0.941241	3.44043	14.5822	0.000134177	0.00202554	DOWN	#N/A	#N/A	#N/A	#N/A
PPIH	0.450379	4.87188	14.5795	0.00013437	0.00202708	UP	#N/A	#N/A	#N/A	#N/A
PTCHD2	-0.603741	4.90923	14.5758	0.000134636	0.00202972	DOWN	#N/A	#N/A	#N/A	#N/A
CEMP1	-0.610262	4.26607	14.5684	0.000135162	0.00203628	DOWN	#N/A	#N/A	#N/A	#N/A
FAM168B	-0.326798	6.69321	14.5609	0.000135701	0.00204301	DOWN	#N/A	#N/A	#N/A	#N/A
ZGPAT	-0.38536	5.16225	14.5549	0.000136137	0.0020482	DOWN	#N/A	#N/A	#N/A	#N/A
LUC7L2	0.363851	6.69536	14.5383	0.000137339	0.00206489	UP	#N/A	#N/A	#N/A	#N/A
TERF1	0.496328	4.60972	14.5315	0.000137832	0.00207091	UP	#N/A	#N/A	#N/A	#N/A
TMCO1	0.3522	6.25414	14.4953	0.000140507	0.00210969	UP	#N/A	#N/A	#N/A	#N/A
ZNF446	-0.439486	4.82601	14.4827	0.000141454	0.00212248	DOWN	#N/A	#N/A	#N/A	#N/A
SYT1	0.422353	7.76305	14.4812	0.000141564	0.0021227	UP	#N/A	#N/A	#N/A	#N/A
TUBA1	-0.926438	3.44	14.4575	0.000143359	0.00214817	DOWN	#N/A	#N/A	#N/A	#N/A
SRA1	-0.3791	5.34806	14.4561	0.000143466	0.00214834	DOWN	#N/A	#N/A	#N/A	#N/A
ECHDC1	0.38023	5.31681	14.4536	0.000143658	0.00214977	UP	#N/A	#N/A	#N/A	#N/A
AC005726.8	-0.945245	3.33008	14.4507	0.000143873	0.00215154	DOWN	#N/A	#N/A	#N/A	#N/A
NDUFS1	0.345672	5.48089	14.4486	0.000144039	0.00215258	UP	#N/A	#N/A	#N/A	#N/A
OBSL1	-0.413741	5.06197	14.4332	0.000145219	0.00216877	DOWN	#N/A	#N/A	#N/A	#N/A
C12orf5	0.567484	4.32439	14.4157	0.000146576	0.00218757	UP	#N/A	#N/A	#N/A	#N/A
ZNF681	0.765924	3.73329	14.4144	0.000146678	0.00218763	UP	#N/A	#N/A	#N/A	#N/A
WDR48	0.329245	5.6322	14.4036	0.000147523	0.00219877	UP	#N/A	#N/A	#N/A	#N/A
AC008629.2	-0.653074	4.05295	14.3987	0.000147906	0.002203	DOWN	#N/A	#N/A	#N/A	#N/A
ATF7IP	0.429743	5.91835	14.3906	0.00014854	0.00220985	UP	#N/A	#N/A	#N/A	#N/A
USO1	0.47804	4.69599	14.3903	0.000148564	0.00220985	UP	#N/A	#N/A	#N/A	#N/A
DDX46	0.376966	5.4179	14.3884	0.000148719	0.00221068	UP	#N/A	#N/A	#N/A	#N/A
CYorf15B	1.7655	2.5981	14.387	0.000148823	0.00221076	UP	#N/A	#N/A	#N/A	#N/A
GLRX5	0.306669	6.48972	14.3808	0.000149315	0.00221493	UP	#N/A	#N/A	#N/A	#N/A
RTEL1	-0.749005	3.68193	14.3805	0.000149344	0.00221493	DOWN	#N/A	#N/A	#N/A	#N/A
RNASEH1	0.457241	4.80444	14.3785	0.000149499	0.00221493	UP	#N/A	#N/A	#N/A	#N/A
ITFG1	0.304612	6.49853	14.3785	0.000149501	0.00221493	UP	#N/A	#N/A	#N/A	#N/A
SH2D3C	-0.471624	4.65212	14.3712	0.000150084	0.00222209	DOWN	#N/A	#N/A	#N/A	#N/A
TMEM179	-0.476093	4.82063	14.3547	0.000151401	0.00223939	DOWN	#N/A	#N/A	#N/A	#N/A
VPS29	0.364879	7.65499	14.3536	0.000151486	0.00223939	UP	#N/A	#N/A	#N/A	#N/A
AZI2	0.345657	5.50913	14.3528	0.000151553	0.00223939	UP	#N/A	#N/A	#N/A	#N/A
ILVBL	-0.347584	5.4197	14.3319	0.000153244	0.00226288	DOWN	#N/A	#N/A	#N/A	#N/A
IFNAR1	0.450768	4.83883	14.3299	0.000153409	0.00226382	UP	#N/A	#N/A	#N/A	#N/A
C16orf3	-1.61676	2.71834	14.3259	0.000153739	0.00226719	DOWN	#N/A	#N/A	#N/A	#N/A
C21orf70	0.522228	4.48531	14.3131	0.000154782	0.00228106	UP	#N/A	#N/A	#N/A	#N/A
EGFL8	-0.759676	3.67472	14.3047	0.000155472	0.00228973	DOWN	#N/A	#N/A	#N/A	#N/A
MMS19	-0.405409	4.99667	14.2946	0.000156314	0.00230016	DOWN	#N/A	#N/A	#N/A	#N/A
CLK4	-0.681694	4.62927	14.2937	0.000156386	0.00230016	DOWN	#N/A	#N/A	#N/A	#N/A
UBL5	0.324818	8.60027	14.2819	0.000157371	0.00231312	UP	#N/A	#N/A	#N/A	#N/A
C10orf32	0.422376	4.99582	14.2736	0.000158065	0.00232179	UP	#N/A	#N/A	#N/A	#N/A
WDR47	0.403689	7.62297	14.2705	0.000158327	0.00232411	UP	#N/A	#N/A	#N/A	#N/A
SLC29A2	-0.637807	3.98484	14.2613	0.000159101	0.00233393	DOWN	#N/A	#N/A	#N/A	#N/A
PREPL	0.309013	6.41564	14.2359	0.000161261	0.00236407	UP	#N/A	#N/A	#N/A	#N/A
UHRF1BP1L	0.472282	4.70897	14.2322	0.000161578	0.00236716	UP	#N/A	#N/A	#N/A	#N/A
ATP6V1E1	0.313927	6.69228	14.2019	0.000164202	0.00240403	UP	#N/A	#N/A	#N/A	#N/A
DDX50	0.418261	4.99372	14.1996	0.000164402	0.00240538	UP	#N/A	#N/A	#N/A	#N/A
WDR59	-0.52003	4.40376	14.1972	0.000164616	0.00240693	DOWN	#N/A	#N/A	#N/A	#N/A
PPP3CA	0.377022	6.75618	14.1956	0.000164757	0.00240742	UP	#N/A	#N/A	#N/A	#N/A
NDUFAF2	0.447645	5.60807	14.1937	0.000164919	0.00240821	UP	#N/A	#N/A	#N/A	#N/A
RPS7	0.543146	8.11282	14.1874	0.000165476	0.00241476	UP	#N/A	#N/A	#N/A	#N/A
LRP2BP	-1.19329	3.05666	14.1679	0.000167203	0.00243836	DOWN	#N/A	#N/A	#N/A	#N/A
NFU1	0.400955	5.97823	14.1642	0.000167524	0.00244146	UP	#N/A	#N/A	#N/A	#N/A
C17orf28	-0.408254	5.03644	14.1497	0.000168821	0.00245875	DOWN	#N/A	#N/A	#N/A	#N/A
C7orf64	0.520215	4.47695	14.1433	0.000169399	0.00246556	UP	#N/A	#N/A	#N/A	#N/A
PGLS	-0.312799	7.15205	14.1351	0.00017014	0.00247473	DOWN	#N/A	#N/A	#N/A	#N/A
TRMT112	0.332713	7.21803	14.1185	0.00017165	0.00249507	UP	#N/A	#N/A	#N/A	#N/A
TMEM126B	0.466845	5.29283	14.1088	0.000172539	0.00250636	UP	#N/A	#N/A	#N/A	#N/A
RPL19P12	0.518652	11.013	14.1065	0.000172743	0.0025077	UP	#N/A	#N/A	#N/A	#N/A
AC108704.2	-1.64956	2.69621	14.1005	0.000173295	0.00251408	DOWN	#N/A	#N/A	#N/A	#N/A
AC008806.1	-0.450056	4.7695	14.0919	0.000174095	0.00252404	DOWN	#N/A	#N/A	#N/A	#N/A
GFM1	0.477409	4.66194	14.0905	0.000174223	0.00252426	UP	#N/A	#N/A	#N/A	#N/A
KRTCAP2	-0.264923	6.72941	14.0807	0.000175131	0.00253453	DOWN	#N/A	#N/A	#N/A	#N/A
ZSWIM1	-0.525485	4.38423	14.0804	0.000175159	0.00253453	DOWN	#N/A	#N/A	#N/A	#N/A
PTEN	0.3597	5.62974	14.0763	0.000175537	0.00253836	UP	#N/A	#N/A	#N/A	#N/A
SNAP29	0.39138	5.12922	14.0715	0.000175987	0.00254158	UP	#N/A	#N/A	#N/A	#N/A
ZNF430	0.725256	3.80564	14.0715	0.000175988	0.00254158	UP	#N/A	#N/A	#N/A	#N/A
PPP3CB	0.390179	7.22053	14.0563	0.000177417	0.00256056	UP	#N/A	#N/A	#N/A	#N/A
AASDHPPT	0.359229	7.48327	14.0508	0.00017794	0.00256645	UP	#N/A	#N/A	#N/A	#N/A
AP006284.1	-1.53596	2.77721	14.0482	0.000178186	0.00256834	DOWN	#N/A	#N/A	#N/A	#N/A
MRPL15	0.3302	6.40303	14.0399	0.000178976	0.00257806	UP	#N/A	#N/A	#N/A	#N/A
ROBLD3	-0.255312	6.71728	14.0342	0.000179513	0.00258414	DOWN	#N/A	#N/A	#N/A	#N/A
C12orf76	-0.57065	4.21125	14.0306	0.000179856	0.0025874	DOWN	#N/A	#N/A	#N/A	#N/A
RP11.401M16.2	-0.379975	6.46984	14.0219	0.000180697	0.00259782	DOWN	#N/A	#N/A	#N/A	#N/A
FAM65A	-0.378844	6.26624	14.0181	0.000181055	0.00260129	DOWN	#N/A	#N/A	#N/A	#N/A
PCM1	0.328615	5.59991	14.0105	0.000181793	0.00261022	UP	#N/A	#N/A	#N/A	#N/A
TMEM138	-0.68147	3.84044	13.9886	0.00018392	0.00263906	DOWN	#N/A	#N/A	#N/A	#N/A
NDST2	-0.534537	4.32638	13.9858	0.000184201	0.0026414	DOWN	#N/A	#N/A	#N/A	#N/A
WDR27	-0.967072	3.25341	13.9828	0.000184491	0.00264386	DOWN	#N/A	#N/A	#N/A	#N/A
FBXO28	0.411923	5.00014	13.9798	0.000184784	0.00264635	UP	#N/A	#N/A	#N/A	#N/A
TRIM65	-0.610628	4.06166	13.9576	0.000186985	0.00267617	DOWN	#N/A	#N/A	#N/A	#N/A
KPNA3	0.337872	5.52753	13.9433	0.000188412	0.00269486	UP	#N/A	#N/A	#N/A	#N/A
UBA2	0.445772	6.46414	13.9374	0.000189	0.00270154	UP	#N/A	#N/A	#N/A	#N/A
PIGZ	-0.920204	3.35165	13.9336	0.00018938	0.00270524	DOWN	#N/A	#N/A	#N/A	#N/A
ATN1	-0.344176	8.01826	13.9301	0.000189732	0.00270854	DOWN	#N/A	#N/A	#N/A	#N/A
MT.ATP8	0.710667	12.1233	13.8755	0.00019533	0.00278666	UP	#N/A	#N/A	#N/A	#N/A
NAE1	0.368304	5.32408	13.8716	0.000195733	0.00279063	UP	#N/A	#N/A	#N/A	#N/A
ELMOD2	0.637991	4.05104	13.8687	0.000196032	0.00279311	UP	#N/A	#N/A	#N/A	#N/A
RBPSUH	0.721611	6.34261	13.8551	0.000197465	0.00281173	UP	#N/A	#N/A	#N/A	#N/A
PCYOX1	0.377019	5.66813	13.8527	0.000197711	0.00281344	UP	#N/A	#N/A	#N/A	#N/A
EFS	-0.633778	5.64717	13.8468	0.000198334	0.0028205	DOWN	#N/A	#N/A	#N/A	#N/A
TIA1	-0.498439	5.91973	13.8382	0.000199247	0.00283169	DOWN	#N/A	#N/A	#N/A	#N/A
SMPD1	-0.414035	4.90547	13.8326	0.000199844	0.0028383	DOWN	#N/A	#N/A	#N/A	#N/A
VRK1	0.767933	5.2805	13.8314	0.000199967	0.0028383	UP	#N/A	#N/A	#N/A	#N/A
AES	-0.267501	9.37965	13.8289	0.000200235	0.0028403	DOWN	#N/A	#N/A	#N/A	#N/A
C10orf4	0.648185	4.06543	13.8213	0.000201041	0.00284993	UP	#N/A	#N/A	#N/A	#N/A
VPS41	0.388014	5.16449	13.803	0.000203013	0.00287606	UP	#N/A	#N/A	#N/A	#N/A
HSPE1	0.378531	6.85466	13.7842	0.000205058	0.0029032	UP	#N/A	#N/A	#N/A	#N/A
ZFP82	0.503061	4.51835	13.7787	0.000205653	0.00290977	UP	#N/A	#N/A	#N/A	#N/A
AMIGO2	-0.631466	4.55708	13.7733	0.000206247	0.00291632	DOWN	#N/A	#N/A	#N/A	#N/A
CNKSR1	-1.1731	3.00064	13.7688	0.00020674	0.00292144	DOWN	#N/A	#N/A	#N/A	#N/A
ANKS3	-0.623895	3.99138	13.7503	0.000208792	0.00294838	DOWN	#N/A	#N/A	#N/A	#N/A
CORO7	-0.376635	5.4371	13.7492	0.00020891	0.00294838	DOWN	#N/A	#N/A	#N/A	#N/A
SFRS8	-0.408973	4.9936	13.727	0.000211392	0.00298153	DOWN	#N/A	#N/A	#N/A	#N/A
C1orf156	0.704944	3.84378	13.7197	0.000212216	0.00299125	UP	#N/A	#N/A	#N/A	#N/A
ANP32B	0.594083	6.72912	13.7073	0.000213619	0.00300912	UP	#N/A	#N/A	#N/A	#N/A
CUL2	0.369141	5.26995	13.694	0.000215142	0.00302867	UP	#N/A	#N/A	#N/A	#N/A
XRRA1	-1.1782	2.99102	13.6924	0.000215321	0.00302903	DOWN	#N/A	#N/A	#N/A	#N/A
MUDENG	0.41196	4.97498	13.6911	0.000215469	0.00302903	UP	#N/A	#N/A	#N/A	#N/A
NDEL1	0.335763	5.64552	13.6902	0.000215574	0.00302903	UP	#N/A	#N/A	#N/A	#N/A
SMEK1	0.370576	5.24867	13.6596	0.000219117	0.00307687	UP	#N/A	#N/A	#N/A	#N/A
TRABD	-0.481657	4.55298	13.6526	0.000219936	0.00308642	DOWN	#N/A	#N/A	#N/A	#N/A
ASF1A	0.526095	6.05471	13.645	0.000220829	0.00309702	UP	#N/A	#N/A	#N/A	#N/A
KPNA5	0.459507	4.83827	13.6435	0.000221008	0.0030972	UP	#N/A	#N/A	#N/A	#N/A
SH2B1	-0.348729	5.84732	13.6412	0.000221271	0.0030972	DOWN	#N/A	#N/A	#N/A	#N/A
THAP7	-0.355118	5.30858	13.6404	0.000221375	0.0030972	DOWN	#N/A	#N/A	#N/A	#N/A
LAGE3	0.334521	6.40318	13.6402	0.000221397	0.0030972	UP	#N/A	#N/A	#N/A	#N/A
AP1S2	0.496719	4.88281	13.6309	0.00022249	0.00311055	UP	#N/A	#N/A	#N/A	#N/A
COQ10B	0.500386	4.52044	13.6284	0.000222785	0.00311271	UP	#N/A	#N/A	#N/A	#N/A
LRRC59	0.303286	6.92194	13.6208	0.000223691	0.00312342	UP	#N/A	#N/A	#N/A	#N/A
G2E3	0.507297	4.50659	13.6121	0.000224734	0.00313602	UP	#N/A	#N/A	#N/A	#N/A
FAM57B	-0.408111	8.20448	13.6073	0.00022531	0.00314209	DOWN	#N/A	#N/A	#N/A	#N/A
SUV420H1	0.30893	6.10137	13.5981	0.000226412	0.0031555	UP	#N/A	#N/A	#N/A	#N/A
USP16	0.471068	4.68593	13.5886	0.000227563	0.00316749	UP	#N/A	#N/A	#N/A	#N/A
FZD3	0.422858	5.27548	13.5884	0.000227589	0.00316749	UP	ENSSSCG00000009679	FZD3	DOWN	Boreoeutheria
RARS	0.35225	5.49875	13.587	0.00022776	0.00316749	UP	#N/A	#N/A	#N/A	#N/A
GPC1	-0.35538	6.87573	13.5863	0.00022784	0.00316749	DOWN	#N/A	#N/A	#N/A	#N/A
CTRL	-0.931901	3.2883	13.5797	0.000228648	0.0031756	DOWN	#N/A	#N/A	#N/A	#N/A
DDX6	0.410015	6.77138	13.5792	0.000228708	0.0031756	UP	#N/A	#N/A	#N/A	#N/A
FBXO3	0.296056	5.83733	13.5719	0.000229596	0.00318595	UP	#N/A	#N/A	#N/A	#N/A
COPZ1	0.322697	7.3168	13.569	0.000229954	0.00318894	UP	#N/A	#N/A	#N/A	#N/A
LMNA	-0.488196	4.51128	13.5491	0.000232407	0.00322094	DOWN	#N/A	#N/A	#N/A	#N/A
PAICS	0.58413	5.76061	13.5451	0.000232895	0.00322571	UP	#N/A	#N/A	#N/A	#N/A
DCHS1	-0.401964	6.32225	13.5334	0.000234349	0.00324384	DOWN	#N/A	#N/A	#N/A	#N/A
CRAT	-0.322656	5.52935	13.5126	0.000236966	0.00327803	DOWN	#N/A	#N/A	#N/A	#N/A
GNAQ	0.345411	6.99634	13.5108	0.000237198	0.0032792	UP	#N/A	#N/A	#N/A	#N/A
WDTC1	-0.313146	5.60922	13.5095	0.000237353	0.00327932	DOWN	#N/A	#N/A	#N/A	#N/A
PTPRZ1	0.547307	7.73353	13.5025	0.000238242	0.00328779	UP	#N/A	#N/A	#N/A	#N/A
CEP164	-0.711314	3.72599	13.5024	0.000238261	0.00328779	DOWN	#N/A	#N/A	#N/A	#N/A
CAND2	-0.532482	4.29814	13.4897	0.000239873	0.00330799	DOWN	#N/A	#N/A	#N/A	#N/A
GAS1	0.695314	4.15371	13.4878	0.000240117	0.00330858	UP	#N/A	#N/A	#N/A	#N/A
C8orf40	0.339522	5.49012	13.4871	0.000240212	0.00330858	UP	#N/A	#N/A	#N/A	#N/A
X11.Sep	0.382954	7.28445	13.4788	0.000241273	0.00332114	UP	#N/A	#N/A	#N/A	#N/A
AC073548.1	-1.59311	2.69296	13.4758	0.00024166	0.00332443	DOWN	#N/A	#N/A	#N/A	#N/A
CAPNS1	0.260468	7.6623	13.4645	0.000243116	0.00334064	UP	#N/A	#N/A	#N/A	#N/A
MRPL47	0.424505	5.60131	13.4644	0.000243138	0.00334064	UP	#N/A	#N/A	#N/A	#N/A
PTPN11	0.361934	5.28067	13.4587	0.000243876	0.00334822	UP	#N/A	#N/A	#N/A	#N/A
UFSP2	0.414966	4.97655	13.4578	0.000243989	0.00334822	UP	#N/A	#N/A	#N/A	#N/A
YME1L1	0.34176	5.45454	13.4428	0.000245949	0.00337304	UP	#N/A	#N/A	#N/A	#N/A
PCDH8	-0.637486	5.1857	13.4416	0.000246108	0.00337315	DOWN	#N/A	#N/A	#N/A	#N/A
CEP63	0.506201	4.5321	13.4321	0.00024736	0.00338823	UP	#N/A	#N/A	#N/A	#N/A
TSSK3	-0.961744	3.24049	13.4301	0.000247622	0.00338974	DOWN	#N/A	#N/A	#N/A	#N/A
CPSF3	0.396841	5.15053	13.4285	0.000247833	0.00339054	UP	#N/A	#N/A	#N/A	#N/A
NT5C	-0.389095	5.05808	13.4161	0.000249469	0.00341083	DOWN	#N/A	#N/A	#N/A	#N/A
CBLN2	-0.932711	4.65505	13.4131	0.000249872	0.00341426	DOWN	#N/A	#N/A	#N/A	#N/A
ZNF384	-0.336721	5.39811	13.4111	0.000250137	0.00341578	DOWN	#N/A	#N/A	#N/A	#N/A
PTGES	-0.826193	3.50553	13.4019	0.000251364	0.00342871	DOWN	#N/A	#N/A	#N/A	#N/A
PBX4	-0.607173	4.03888	13.4017	0.00025139	0.00342871	DOWN	#N/A	#N/A	#N/A	#N/A
AC013356.5	-0.651522	4.29462	13.4005	0.000251562	0.00342895	DOWN	#N/A	#N/A	#N/A	#N/A
MPP6	0.501988	4.53053	13.3863	0.000253462	0.00345275	UP	#N/A	#N/A	#N/A	#N/A
ARMCX1	0.345382	7.11571	13.3808	0.000254211	0.00346083	UP	#N/A	#N/A	#N/A	#N/A
RAB8B	0.440621	5.35149	13.3792	0.000254433	0.00346174	UP	#N/A	#N/A	#N/A	#N/A
SLC30A9	0.321224	6.12054	13.3744	0.000255081	0.00346845	UP	#N/A	#N/A	#N/A	#N/A
SCMH1	-0.412902	5.12219	13.3675	0.00025602	0.00347909	DOWN	#N/A	#N/A	#N/A	#N/A
FAM189A1	-0.763857	4.48024	13.3626	0.000256688	0.00348606	DOWN	#N/A	#N/A	#N/A	#N/A
RUVBL1	0.321615	6.27347	13.3541	0.000257853	0.00349842	UP	#N/A	#N/A	#N/A	#N/A
ESD	0.379199	7.40909	13.3537	0.000257912	0.00349842	UP	#N/A	#N/A	#N/A	#N/A
BANF1	0.316524	8.69673	13.3498	0.000258451	0.00350161	UP	#N/A	#N/A	#N/A	#N/A
TINP1	0.481684	6.9626	13.3497	0.000258461	0.00350161	UP	#N/A	#N/A	#N/A	#N/A
CNIH4	0.471669	5.27061	13.343	0.000259387	0.00351202	UP	#N/A	#N/A	#N/A	#N/A
TRPV1	-0.747455	3.61905	13.3404	0.000259749	0.00351291	DOWN	#N/A	#N/A	#N/A	#N/A
PDHA1	0.259687	6.25926	13.3403	0.000259767	0.00351291	UP	#N/A	#N/A	#N/A	#N/A
RUFY3	0.302622	6.96262	13.3373	0.000260172	0.00351535	UP	#N/A	#N/A	#N/A	#N/A
ARRDC1	-0.424001	4.81344	13.3367	0.000260262	0.00351535	DOWN	#N/A	#N/A	#N/A	#N/A
NAP1L2	0.497907	5.84062	13.3264	0.000261702	0.00353266	UP	#N/A	#N/A	#N/A	#N/A
DNAJB14	0.570937	4.21443	13.3223	0.000262268	0.00353816	UP	#N/A	#N/A	#N/A	#N/A
SAR1B	0.399909	5.04134	13.3118	0.000263746	0.00355595	UP	#N/A	#N/A	#N/A	#N/A
HSD17B4	0.333137	5.49095	13.3083	0.000264228	0.00356031	UP	#N/A	#N/A	#N/A	#N/A
TMEM145	-0.572305	5.66459	13.2822	0.000267937	0.0036081	DOWN	#N/A	#N/A	#N/A	#N/A
GLOD4	0.285201	5.99926	13.2752	0.000268933	0.00361933	UP	#N/A	#N/A	#N/A	#N/A
CCDC14	-0.659818	4.82254	13.2685	0.000269899	0.00363014	DOWN	#N/A	#N/A	#N/A	#N/A
RAB11FIP2	0.478982	4.62063	13.2534	0.00027208	0.00365727	UP	#N/A	#N/A	#N/A	#N/A
C14orf149	-0.926459	3.2976	13.2461	0.000273148	0.00366942	DOWN	#N/A	#N/A	#N/A	#N/A
MPI	-0.33359	5.39536	13.2244	0.000276335	0.00371	DOWN	#N/A	#N/A	#N/A	#N/A
UBFD1	0.371141	5.21438	13.215	0.000277716	0.0037263	UP	#N/A	#N/A	#N/A	#N/A
SLC37A4	-0.538614	4.2476	13.2056	0.000279118	0.00374286	DOWN	#N/A	#N/A	#N/A	#N/A
SLC4A3	-0.436138	5.70342	13.2018	0.000279678	0.00374613	DOWN	#N/A	#N/A	#N/A	#N/A
PDCL	0.366438	5.83076	13.2017	0.000279697	0.00374613	UP	#N/A	#N/A	#N/A	#N/A
DNASE1L1	-0.706112	3.71715	13.1995	0.000280031	0.00374835	DOWN	#N/A	#N/A	#N/A	#N/A
AC068733.1	-0.64569	3.87667	13.1913	0.000281251	0.00376242	DOWN	#N/A	#N/A	#N/A	#N/A
CSE1L	0.375771	6.29016	13.1884	0.00028169	0.00376605	UP	#N/A	#N/A	#N/A	#N/A
TMUB2	-0.283223	5.83483	13.1794	0.000283049	0.00378163	DOWN	#N/A	#N/A	#N/A	#N/A
C8orf42	-0.507161	4.44125	13.1784	0.000283195	0.00378163	DOWN	#N/A	#N/A	#N/A	#N/A
MAP6	-0.32879	6.47216	13.1704	0.000284399	0.00379525	DOWN	#N/A	#N/A	#N/A	#N/A
GTF2A2	0.366925	6.46657	13.1689	0.000284641	0.00379525	UP	#N/A	#N/A	#N/A	#N/A
EGLN2	-0.295062	6.45071	13.1683	0.000284725	0.00379525	DOWN	#N/A	#N/A	#N/A	#N/A
PBRM1	0.369377	5.48522	13.1581	0.000286285	0.00381377	UP	ENSSSCG00000035824	PBRM1	DOWN	Boreoeutheria
TRIM45	-0.80845	3.4855	13.1431	0.000288582	0.00384157	DOWN	#N/A	#N/A	#N/A	#N/A
UCRC	-0.222556	7.93763	13.1421	0.00028873	0.00384157	DOWN	#N/A	#N/A	#N/A	#N/A
PPP1R11	0.270591	6.99099	13.1411	0.000288888	0.00384157	UP	#N/A	#N/A	#N/A	#N/A
SPINT1	-1.21903	3.00517	13.138	0.000289365	0.00384562	DOWN	#N/A	#N/A	#N/A	#N/A
BBS10	0.427826	4.85861	13.1359	0.000289686	0.00384754	UP	#N/A	#N/A	#N/A	#N/A
S100A8	-1.30551	2.91758	13.1348	0.000289854	0.00384754	DOWN	#N/A	#N/A	#N/A	#N/A
STX18	0.419129	4.88333	13.1331	0.00029013	0.00384892	UP	#N/A	#N/A	#N/A	#N/A
CYP2D7P1	-1.43758	2.77553	13.1256	0.000291292	0.00386137	DOWN	#N/A	#N/A	#N/A	#N/A
MAP2	0.382744	8.17794	13.1248	0.000291414	0.00386137	UP	#N/A	#N/A	#N/A	#N/A
VTA1	0.411781	6.97321	13.1129	0.000293264	0.00388357	UP	#N/A	#N/A	#N/A	#N/A
C5orf45	-0.320129	5.52561	13.093	0.000296406	0.00392285	DOWN	#N/A	#N/A	#N/A	#N/A
MUC3B	-1.6786	2.61297	13.0893	0.000296987	0.00392821	DOWN	#N/A	#N/A	#N/A	#N/A
TATDN1	0.516072	4.52381	13.0867	0.000297399	0.00393134	UP	#N/A	#N/A	#N/A	#N/A
AC005197.4	-1.52103	2.71666	13.0846	0.000297741	0.00393353	DOWN	#N/A	#N/A	#N/A	#N/A
MGAT5B	-0.392941	5.28732	13.0828	0.00029802	0.00393488	DOWN	#N/A	#N/A	#N/A	#N/A
SLC44A2	-0.374166	5.14359	13.0799	0.000298482	0.00393865	DOWN	#N/A	#N/A	#N/A	#N/A
NBEAL2	-1.12406	3.02923	13.0706	0.000299961	0.00395583	DOWN	#N/A	#N/A	#N/A	#N/A
ZNF76	-0.537565	4.24095	13.0651	0.00030085	0.00396522	DOWN	#N/A	#N/A	#N/A	#N/A
C7orf38	0.47475	4.60564	13.054	0.000302642	0.00398649	UP	#N/A	#N/A	#N/A	#N/A
WDR24	-0.479536	4.49144	13.05	0.000303287	0.00399262	DOWN	#N/A	#N/A	#N/A	#N/A
AC018635.2	-0.567393	4.53171	13.0465	0.000303849	0.00399766	DOWN	#N/A	#N/A	#N/A	#N/A
AC005077.3	-0.544967	4.24438	13.0424	0.000304523	0.00400417	DOWN	#N/A	#N/A	#N/A	#N/A
TMEM150A	-0.659028	3.82656	13.0395	0.000304994	0.00400801	DOWN	#N/A	#N/A	#N/A	#N/A
APLN	-0.628211	4.36643	13.036	0.000305561	0.00401309	DOWN	#N/A	#N/A	#N/A	#N/A
G3BP1	0.509536	5.93459	13.0295	0.000306622	0.00402357	UP	#N/A	#N/A	#N/A	#N/A
COIL	0.393403	5.07337	13.0289	0.000306719	0.00402357	UP	#N/A	#N/A	#N/A	#N/A
EZH1	-0.531486	4.26515	13.025	0.000307358	0.00402958	DOWN	#N/A	#N/A	#N/A	#N/A
CD276	-0.367644	5.67798	13.0203	0.000308138	0.00403743	DOWN	#N/A	#N/A	#N/A	#N/A
FAM98A	0.355329	5.28214	13.0142	0.00030913	0.00404806	UP	#N/A	#N/A	#N/A	#N/A
BCL6	-0.692934	4.30792	13.0093	0.000309946	0.00405637	DOWN	#N/A	#N/A	#N/A	#N/A
ARFGAP3	0.34083	5.4291	13.0051	0.000310641	0.00406308	UP	#N/A	#N/A	#N/A	#N/A
POLR2D	0.381669	5.12948	13.0028	0.000311021	0.00406567	UP	#N/A	#N/A	#N/A	#N/A
SCAMP1	0.414976	6.45549	12.9999	0.000311515	0.00406975	UP	#N/A	#N/A	#N/A	#N/A
CYP2E1	-0.65526	4.00187	12.9979	0.000311836	0.00407081	DOWN	#N/A	#N/A	#N/A	#N/A
EAPP	0.316762	6.42165	12.9972	0.000311961	0.00407081	UP	#N/A	#N/A	#N/A	#N/A
HSBP1	0.368342	8.85481	12.9948	0.000312355	0.00407357	UP	#N/A	#N/A	#N/A	#N/A
FMR1	0.402885	4.97758	12.9814	0.000314608	0.00410055	UP	#N/A	#N/A	#N/A	#N/A
UBE2Q2	0.43779	4.77446	12.9744	0.000315774	0.00411335	UP	#N/A	#N/A	#N/A	#N/A
SDHALP2	-1.61404	2.65793	12.9622	0.000317851	0.00413799	DOWN	#N/A	#N/A	#N/A	#N/A
BLVRA	0.310674	6.2252	12.9437	0.000321008	0.00417638	UP	#N/A	#N/A	#N/A	#N/A
ARHGEF1	-0.771941	3.55554	12.9427	0.000321174	0.00417638	DOWN	#N/A	#N/A	#N/A	#N/A
ATG4D	-0.443484	4.66528	12.9414	0.000321391	0.00417677	DOWN	#N/A	#N/A	#N/A	#N/A
PRPF40A	0.434252	4.81839	12.9326	0.000322909	0.00419406	UP	#N/A	#N/A	#N/A	#N/A
SSNA1	0.255665	6.85436	12.9239	0.000324419	0.00421123	UP	#N/A	#N/A	#N/A	#N/A
BHLHA15	0.707033	3.79135	12.9186	0.000325336	0.00422067	UP	#N/A	#N/A	#N/A	#N/A
ISYNA1	-0.357557	7.38139	12.9072	0.000327318	0.00424392	DOWN	#N/A	#N/A	#N/A	#N/A
CRELD1	-0.372343	5.08754	12.9008	0.000328444	0.00425605	DOWN	#N/A	#N/A	#N/A	#N/A
LRP5L	-0.976215	3.19266	12.8993	0.000328701	0.00425691	DOWN	#N/A	#N/A	#N/A	#N/A
ATXN3	0.742676	3.68358	12.8953	0.000329405	0.00426355	UP	#N/A	#N/A	#N/A	#N/A
GGPS1	0.322531	5.83979	12.8891	0.000330505	0.0042736	UP	#N/A	#N/A	#N/A	#N/A
IFITM1	-0.631085	3.969	12.888	0.000330698	0.0042736	DOWN	#N/A	#N/A	#N/A	#N/A
SESTD1	0.357717	5.36412	12.8867	0.00033092	0.0042736	UP	#N/A	#N/A	#N/A	#N/A
NDUFB8	0.275625	8.22142	12.8856	0.000331118	0.0042736	UP	#N/A	#N/A	#N/A	#N/A
ORC4L	0.344926	5.40055	12.8855	0.000331138	0.0042736	UP	#N/A	#N/A	#N/A	#N/A
FAM69B	-0.365003	6.66123	12.8683	0.000334203	0.00431066	DOWN	#N/A	#N/A	#N/A	#N/A
NMT2	0.385263	5.10579	12.8634	0.000335063	0.00431926	UP	#N/A	#N/A	#N/A	#N/A
ANKDD1A	-0.682208	3.75008	12.8547	0.000336625	0.00433689	DOWN	#N/A	#N/A	#N/A	#N/A
CCDC104	0.373011	6.12534	12.8509	0.000337322	0.00434336	UP	#N/A	#N/A	#N/A	#N/A
PGAP2	-0.592409	4.02493	12.8282	0.000341435	0.00439379	DOWN	#N/A	#N/A	#N/A	#N/A
ATP6V1C1	0.405573	4.94399	12.8214	0.000342683	0.00440295	UP	#N/A	#N/A	#N/A	#N/A
AC093668.2	-1.55478	2.71098	12.8211	0.000342737	0.00440295	DOWN	#N/A	#N/A	#N/A	#N/A
AP000347.1	-0.892406	3.31173	12.8211	0.000342739	0.00440295	DOWN	#N/A	#N/A	#N/A	#N/A
OBFC2B	0.287349	5.84734	12.8103	0.000344722	0.00442393	UP	#N/A	#N/A	#N/A	#N/A
BACE1	-0.315068	5.79154	12.81	0.000344768	0.00442393	DOWN	#N/A	#N/A	#N/A	#N/A
NOLC1	0.240523	6.30746	12.805	0.000345698	0.00443331	UP	#N/A	#N/A	#N/A	#N/A
SLC27A3	-0.516045	4.3809	12.796	0.000347367	0.00445215	DOWN	#N/A	#N/A	#N/A	#N/A
FAIM	0.611331	4.09385	12.794	0.000347733	0.0044543	UP	#N/A	#N/A	#N/A	#N/A
VCPIP1	0.473418	4.58047	12.7916	0.000348178	0.00445744	UP	#N/A	#N/A	#N/A	#N/A
SHOC2	0.34165	5.92107	12.7862	0.000349194	0.00446788	UP	#N/A	#N/A	#N/A	#N/A
TNK2	-0.487097	4.6953	12.7829	0.000349807	0.00447309	DOWN	#N/A	#N/A	#N/A	#N/A
UBXN2A	0.566725	4.18915	12.7817	0.000350021	0.00447309	UP	#N/A	#N/A	#N/A	#N/A
CISD2	0.307662	6.02748	12.7808	0.000350202	0.00447309	UP	#N/A	#N/A	#N/A	#N/A
KRCC1	0.506835	4.5845	12.778	0.000350727	0.00447724	UP	#N/A	#N/A	#N/A	#N/A
LZTS2	-0.336539	5.48602	12.758	0.000354496	0.00452169	DOWN	#N/A	#N/A	#N/A	#N/A
OGFOD1	0.363142	5.19737	12.7573	0.000354614	0.00452169	UP	#N/A	#N/A	#N/A	#N/A
CKS1B	0.719347	3.83617	12.7473	0.00035653	0.00454351	UP	#N/A	#N/A	#N/A	#N/A
DTWD1	0.56542	4.20953	12.7459	0.000356791	0.00454425	UP	#N/A	#N/A	#N/A	#N/A
INPP5E	-0.422659	4.7733	12.7428	0.000357379	0.00454711	DOWN	#N/A	#N/A	#N/A	#N/A
CCDC25	0.580309	4.14602	12.7426	0.000357422	0.00454711	UP	#N/A	#N/A	#N/A	#N/A
C9orf4	0.425924	4.98348	12.7318	0.000359497	0.00457089	UP	#N/A	#N/A	#N/A	#N/A
RARS2	0.398402	4.9982	12.7236	0.000361066	0.00458823	UP	#N/A	#N/A	#N/A	#N/A
PRTFDC1	0.409366	4.93331	12.7225	0.000361282	0.00458836	UP	#N/A	#N/A	#N/A	#N/A
PLDN	0.394869	5.01087	12.7191	0.000361943	0.00459415	UP	#N/A	#N/A	#N/A	#N/A
TIMM13	0.235176	7.72444	12.713	0.00036312	0.00460647	UP	#N/A	#N/A	#N/A	#N/A
AC106886.1	-1.29561	2.86498	12.7054	0.000364597	0.00462258	DOWN	#N/A	#N/A	#N/A	#N/A
C19orf24	-0.4166	5.03205	12.6969	0.000366271	0.00464117	DOWN	#N/A	#N/A	#N/A	#N/A
PPP6C	0.295843	5.91611	12.6724	0.000371084	0.00469948	UP	#N/A	#N/A	#N/A	#N/A
C1orf61	-0.460242	7.24477	12.6689	0.000371788	0.00470573	DOWN	#N/A	#N/A	#N/A	#N/A
C6orf211	0.549084	4.26874	12.6627	0.000373032	0.0047188	UP	#N/A	#N/A	#N/A	#N/A
PISD	-0.383186	5.00861	12.6584	0.000373875	0.0047242	DOWN	#N/A	#N/A	#N/A	#N/A
UBR7	0.329374	5.43339	12.6584	0.000373882	0.0047242	UP	#N/A	#N/A	#N/A	#N/A
EIF2A	0.453383	6.12501	12.6392	0.000377736	0.0047702	UP	#N/A	#N/A	#N/A	#N/A
PGP	-0.407875	5.25039	12.6347	0.000378661	0.00477917	DOWN	#N/A	#N/A	#N/A	#N/A
ZNF335	-0.57901	4.04961	12.6306	0.000379479	0.00478482	DOWN	#N/A	#N/A	#N/A	#N/A
PDPR	-0.788437	3.484	12.6303	0.000379537	0.00478482	DOWN	#N/A	#N/A	#N/A	#N/A
HMGN4	0.300147	6.81997	12.6265	0.000380312	0.00479189	UP	#N/A	#N/A	#N/A	#N/A
NAT12	0.389055	5.3579	12.6201	0.000381631	0.00480375	UP	#N/A	#N/A	#N/A	#N/A
QSOX1	-0.368317	5.10366	12.6198	0.000381684	0.00480375	DOWN	#N/A	#N/A	#N/A	#N/A
AGPAT1	-0.289155	7.34706	12.6179	0.000382078	0.00480601	DOWN	#N/A	#N/A	#N/A	#N/A
NNT	0.325197	6.0221	12.6099	0.000383713	0.00482385	UP	#N/A	#N/A	#N/A	#N/A
PTCD1	0.35515	5.23765	12.6088	0.000383941	0.00482386	UP	#N/A	#N/A	#N/A	#N/A
SLC24A5	0.439998	4.99975	12.6078	0.000384146	0.00482386	UP	#N/A	#N/A	#N/A	#N/A
PBX1	0.690559	7.83235	12.6035	0.000385024	0.00482718	UP	#N/A	#N/A	#N/A	#N/A
CMAS	0.343803	6.4564	12.6034	0.000385051	0.00482718	UP	#N/A	#N/A	#N/A	#N/A
CARM1	-0.293203	6.09602	12.6033	0.000385059	0.00482718	DOWN	#N/A	#N/A	#N/A	#N/A
TSEN54	-0.656136	3.80249	12.6007	0.000385607	0.00483134	DOWN	#N/A	#N/A	#N/A	#N/A
ARHGEF11	-0.386558	4.98163	12.5905	0.000387721	0.00485511	DOWN	#N/A	#N/A	#N/A	#N/A
METTL2A	0.47707	4.53236	12.5849	0.000388877	0.00486685	UP	#N/A	#N/A	#N/A	#N/A
ANKRD39	-0.359096	5.20477	12.5732	0.000391321	0.00489469	DOWN	#N/A	#N/A	#N/A	#N/A
DNAJB4	0.480462	4.54813	12.5713	0.000391716	0.00489688	UP	#N/A	#N/A	#N/A	#N/A
CCDC152	0.926775	3.32083	12.5688	0.000392238	0.00490067	UP	#N/A	#N/A	#N/A	#N/A
CCNY	0.286286	5.79982	12.5667	0.000392686	0.00490352	UP	#N/A	#N/A	#N/A	#N/A
MRPL33	0.442895	5.70535	12.5476	0.00039671	0.004951	UP	#N/A	#N/A	#N/A	#N/A
TAS2R49	-1.61334	2.6352	12.5403	0.000398273	0.00496773	DOWN	#N/A	#N/A	#N/A	#N/A
STX6	0.274582	6.09708	12.534	0.000399613	0.00498167	UP	#N/A	#N/A	#N/A	#N/A
PDE6B	-0.9097	3.26008	12.5298	0.000400505	0.00499	DOWN	#N/A	#N/A	#N/A	#N/A
MOGS	-0.326835	5.39164	12.5197	0.00040268	0.00501429	DOWN	#N/A	#N/A	#N/A	#N/A
ZSWIM4	-0.426491	4.75479	12.5166	0.000403356	0.00501992	DOWN	#N/A	#N/A	#N/A	#N/A
TUFM	0.303317	8.05523	12.5108	0.000404597	0.00503256	UP	#N/A	#N/A	#N/A	#N/A
ARIH1	0.284532	5.83471	12.5078	0.00040526	0.005038	UP	#N/A	#N/A	#N/A	#N/A
TBRG4	-0.330112	5.3782	12.5058	0.000405693	0.00504057	DOWN	#N/A	#N/A	#N/A	#N/A
SPSB3	-0.351235	7.30486	12.5035	0.000406196	0.00504401	DOWN	#N/A	#N/A	#N/A	#N/A
TUG1	-0.302477	6.41812	12.4911	0.000408886	0.00506757	DOWN	#N/A	#N/A	#N/A	#N/A
ABCE1	0.37964	5.10236	12.4898	0.000409191	0.00506757	UP	#N/A	#N/A	#N/A	#N/A
C9orf30	0.313758	6.39765	12.4896	0.000409217	0.00506757	UP	#N/A	#N/A	#N/A	#N/A
CCDC78	-1.157	2.97347	12.4895	0.000409242	0.00506757	DOWN	#N/A	#N/A	#N/A	#N/A
REC8	-0.297679	5.66772	12.489	0.000409347	0.00506757	DOWN	#N/A	#N/A	#N/A	#N/A
LSM11	0.476213	5.38542	12.4885	0.000409455	0.00506757	UP	#N/A	#N/A	#N/A	#N/A
FNBP4	-0.518441	4.72584	12.4804	0.00041125	0.00508697	DOWN	#N/A	#N/A	#N/A	#N/A
ATXN2L	-0.292672	6.07158	12.4695	0.000413651	0.00511383	DOWN	#N/A	#N/A	#N/A	#N/A
ACTR6	0.466663	5.30232	12.4616	0.000415414	0.00513279	UP	#N/A	#N/A	#N/A	#N/A
RNF207	-1.32131	2.82627	12.4589	0.000416007	0.00513727	DOWN	#N/A	#N/A	#N/A	#N/A
SKIV2L2	0.419324	5.24302	12.4565	0.000416548	0.00514111	UP	#N/A	#N/A	#N/A	#N/A
WAPAL	0.43857	4.71233	12.4552	0.000416822	0.00514165	UP	#N/A	#N/A	#N/A	#N/A
ZNF668	-0.362766	5.14512	12.4526	0.000417417	0.00514614	DOWN	#N/A	#N/A	#N/A	#N/A
ENGASE	-0.61571	3.91207	12.4429	0.000419589	0.00517007	DOWN	#N/A	#N/A	#N/A	#N/A
TM4SF1	-0.583221	4.04329	12.4406	0.000420092	0.00517341	DOWN	#N/A	#N/A	#N/A	#N/A
FUNDC2	0.438743	6.31068	12.4388	0.000420497	0.00517555	UP	#N/A	#N/A	#N/A	#N/A
RMI1	0.43211	4.77252	12.4374	0.000420813	0.00517658	UP	#N/A	#N/A	#N/A	#N/A
ZDHHC8	-0.445673	4.61544	12.4313	0.000422193	0.0051907	DOWN	#N/A	#N/A	#N/A	#N/A
CCDC58	0.630117	3.97417	12.4296	0.000422576	0.00519255	UP	#N/A	#N/A	#N/A	#N/A
C7orf36	0.377562	5.43847	12.4235	0.000423965	0.00520675	UP	#N/A	#N/A	#N/A	#N/A
SCRN2	-0.45545	4.64525	12.4193	0.000424917	0.00521557	DOWN	#N/A	#N/A	#N/A	#N/A
C1orf52	0.279911	6.22652	12.4175	0.000425335	0.00521784	UP	#N/A	#N/A	#N/A	#N/A
WDR8	-0.4647	4.50646	12.4117	0.000426644	0.00523102	DOWN	#N/A	#N/A	#N/A	#N/A
OR7D2	1.70294	2.64533	12.4049	0.000428217	0.00524742	UP	#N/A	#N/A	#N/A	#N/A
P2RY11	-0.502587	4.35976	12.3999	0.000429357	0.00525851	DOWN	#N/A	#N/A	#N/A	#N/A
MEA1	0.225652	7.41744	12.3879	0.000432114	0.0052889	UP	#N/A	#N/A	#N/A	#N/A
CLK2	-0.379792	5.00226	12.3871	0.000432313	0.0052889	DOWN	#N/A	#N/A	#N/A	#N/A
MRPS2	-0.273076	6.28416	12.3854	0.000432714	0.00529092	DOWN	#N/A	#N/A	#N/A	#N/A
TMEM57	0.349364	6.45602	12.3818	0.000433533	0.00529802	UP	#N/A	#N/A	#N/A	#N/A
P4HB	0.244835	7.11502	12.3715	0.000435937	0.00532449	UP	#N/A	#N/A	#N/A	#N/A
BEND6	0.550081	4.3877	12.3586	0.00043895	0.00535836	UP	#N/A	#N/A	#N/A	#N/A
RSBN1L	0.372126	5.09888	12.3421	0.000442848	0.00540299	UP	#N/A	#N/A	#N/A	#N/A
PLAA	0.345928	5.31559	12.3391	0.000443578	0.00540894	UP	#N/A	#N/A	#N/A	#N/A
C1orf114	0.56197	4.19598	12.3376	0.000443927	0.00541024	UP	#N/A	#N/A	#N/A	#N/A
HNRNPL	0.343734	7.84789	12.3261	0.000446664	0.00544063	UP	#N/A	#N/A	#N/A	#N/A
MAPK12	-0.57199	4.4232	12.3148	0.000449371	0.00547061	DOWN	#N/A	#N/A	#N/A	#N/A
KPNA2	0.367066	6.51164	12.3128	0.000449868	0.00547368	UP	#N/A	#N/A	#N/A	#N/A
AC010326.3	-0.65525	3.81897	12.2978	0.000453499	0.00551485	DOWN	#N/A	#N/A	#N/A	#N/A
RBM10	-0.261341	5.98687	12.294	0.000454413	0.00552283	DOWN	#N/A	#N/A	#N/A	#N/A
IREB2	0.421739	4.80043	12.2923	0.00045484	0.00552283	UP	#N/A	#N/A	#N/A	#N/A
RPS25P8	0.456432	10.1083	12.292	0.000454897	0.00552283	UP	#N/A	#N/A	#N/A	#N/A
DRG1	0.331877	6.33111	12.2892	0.000455599	0.00552835	UP	#N/A	#N/A	#N/A	#N/A
UTP18	0.355392	5.22971	12.2829	0.000457118	0.00554376	UP	#N/A	#N/A	#N/A	#N/A
MOBKL1B	0.517234	4.3671	12.2807	0.00045766	0.00554733	UP	#N/A	#N/A	#N/A	#N/A
MRPL9	0.273134	6.16248	12.277	0.00045858	0.00555546	UP	#N/A	#N/A	#N/A	#N/A
COPS5	0.267896	6.38717	12.2619	0.00046231	0.00559761	UP	#N/A	#N/A	#N/A	#N/A
AL139044.1	-0.518908	4.26343	12.2521	0.00046473	0.00562387	DOWN	#N/A	#N/A	#N/A	#N/A
DEFA3	-1.591	2.64279	12.246	0.000466257	0.00563928	DOWN	#N/A	#N/A	#N/A	#N/A
EIF3E	0.623017	7.89377	12.2431	0.000466986	0.00564505	UP	#N/A	#N/A	#N/A	#N/A
LRRN2	-0.342341	5.994	12.2395	0.00046789	0.00565291	DOWN	#N/A	#N/A	#N/A	#N/A
C2orf79	0.377169	6.92778	12.215	0.000474077	0.00572456	UP	#N/A	#N/A	#N/A	#N/A
KIAA1984	-1.06317	3.04432	12.2061	0.000476345	0.00574707	DOWN	#N/A	#N/A	#N/A	#N/A
GTF2I	0.260635	7.00228	12.2056	0.000476456	0.00574707	UP	#N/A	#N/A	#N/A	#N/A
NFIA	0.932063	5.55154	12.2033	0.000477042	0.00575103	UP	ENSSSCG00000023243	NFIA	DOWN	Boreoeutheria
RAB39	0.545019	4.24599	12.1999	0.00047791	0.00575839	UP	#N/A	#N/A	#N/A	#N/A
C5orf51	0.51723	4.32194	12.1963	0.000478835	0.00576642	UP	#N/A	#N/A	#N/A	#N/A
OSGIN2	0.506801	4.36461	12.1886	0.000480816	0.00578626	UP	#N/A	#N/A	#N/A	#N/A
C16orf75	0.86121	3.51889	12.1879	0.000481001	0.00578626	UP	#N/A	#N/A	#N/A	#N/A
TBC1D9B	-0.303932	5.54798	12.1745	0.000484465	0.0058248	DOWN	#N/A	#N/A	#N/A	#N/A
ACCN3	-0.892529	3.28103	12.1726	0.000484961	0.00582763	DOWN	#N/A	#N/A	#N/A	#N/A
LRRC14	-0.385629	5.14874	12.1631	0.000487441	0.00585427	DOWN	#N/A	#N/A	#N/A	#N/A
ASCC1	0.384976	5.01636	12.1552	0.000489512	0.00587599	UP	#N/A	#N/A	#N/A	#N/A
PSMD10	0.314547	6.87588	12.1363	0.000494493	0.00593149	UP	#N/A	#N/A	#N/A	#N/A
C16orf7	-0.403571	4.84018	12.1356	0.000494694	0.00593149	DOWN	#N/A	#N/A	#N/A	#N/A
C2orf30	0.37542	5.06321	12.1347	0.000494933	0.00593149	UP	#N/A	#N/A	#N/A	#N/A
PKIA	0.369506	9.08101	12.1325	0.000495514	0.00593526	UP	#N/A	#N/A	#N/A	#N/A
HEXIM1	0.368835	5.11376	12.131	0.000495899	0.00593669	UP	#N/A	#N/A	#N/A	#N/A
AC073534.2	-1.48735	2.73218	12.1272	0.000496923	0.00594299	DOWN	#N/A	#N/A	#N/A	#N/A
LEPRE1	-0.655482	3.77013	12.1265	0.000497098	0.00594299	DOWN	#N/A	#N/A	#N/A	#N/A
MAN1B1	-0.397741	4.85099	12.1261	0.000497223	0.00594299	DOWN	#N/A	#N/A	#N/A	#N/A
KIAA1310	-0.446177	4.57143	12.1245	0.000497626	0.00594462	DOWN	#N/A	#N/A	#N/A	#N/A
PIGT	-0.302508	5.55518	12.1119	0.000501008	0.00598183	DOWN	#N/A	#N/A	#N/A	#N/A
C3orf17	0.427093	4.74661	12.1009	0.000503976	0.00601404	UP	#N/A	#N/A	#N/A	#N/A
BCKDK	-0.313339	5.45346	12.0997	0.000504305	0.00601476	DOWN	#N/A	#N/A	#N/A	#N/A
WDR89	0.426826	4.76487	12.0894	0.000507082	0.00604254	UP	#N/A	#N/A	#N/A	#N/A
TMPRSS8	-1.59842	2.62668	12.0891	0.000507176	0.00604254	DOWN	#N/A	#N/A	#N/A	#N/A
NAP1L5	0.368684	6.54738	12.0864	0.000507898	0.00604513	UP	#N/A	#N/A	#N/A	#N/A
C16orf94	0.272491	7.12534	12.0863	0.000507935	0.00604513	UP	#N/A	#N/A	#N/A	#N/A
AC124319.2	-0.835201	3.36605	12.067	0.000513209	0.0061045	DOWN	#N/A	#N/A	#N/A	#N/A
EPC2	0.298876	5.77096	12.0661	0.00051347	0.0061045	UP	#N/A	#N/A	#N/A	#N/A
RHPN1	-0.669365	3.80571	12.0648	0.00051382	0.0061054	DOWN	#N/A	#N/A	#N/A	#N/A
C3orf26	0.343311	5.30482	12.0616	0.000514709	0.00611272	UP	#N/A	#N/A	#N/A	#N/A
MXRA7	0.63448	3.90221	12.0544	0.000516704	0.00613315	UP	#N/A	#N/A	#N/A	#N/A
ZBTB48	-0.455315	4.51906	12.0391	0.00052097	0.00618049	DOWN	#N/A	#N/A	#N/A	#N/A
AKAP7	0.643324	5.12569	12.0369	0.000521589	0.00618456	UP	#N/A	#N/A	#N/A	#N/A
APBA3	-0.620197	3.86556	12.0334	0.000522557	0.00619274	DOWN	#N/A	#N/A	#N/A	#N/A
CSDC2	-0.342984	5.90845	12.0289	0.000523819	0.00620441	DOWN	#N/A	#N/A	#N/A	#N/A
TARS	0.324918	5.5621	12.0245	0.000525063	0.00621585	UP	#N/A	#N/A	#N/A	#N/A
OPA1	0.400738	4.88754	12.0223	0.000525685	0.00621991	UP	#N/A	#N/A	#N/A	#N/A
TCEAL8	0.350405	6.76776	12.019	0.000526601	0.00622745	UP	#N/A	#N/A	#N/A	#N/A
C1orf228	-1.16517	2.93515	12.0138	0.000528077	0.00624159	DOWN	#N/A	#N/A	#N/A	#N/A
C7orf43	-0.350646	5.16161	12.0085	0.000529588	0.00625614	DOWN	#N/A	#N/A	#N/A	#N/A
MYL12A	0.344808	5.99206	12.0068	0.000530062	0.00625843	UP	#N/A	#N/A	#N/A	#N/A
OSTC	0.463846	5.54645	12.0017	0.000531531	0.00626826	UP	#N/A	#N/A	#N/A	#N/A
AC103810.1	-1.00818	3.09569	12.0011	0.000531685	0.00626826	DOWN	#N/A	#N/A	#N/A	#N/A
ZC3H13	0.306787	6.08882	12.0009	0.000531737	0.00626826	UP	#N/A	#N/A	#N/A	#N/A
COMMD10	0.461708	4.61231	11.9997	0.000532095	0.00626918	UP	#N/A	#N/A	#N/A	#N/A
AGGF1	0.400279	4.88513	11.9822	0.000537098	0.0063244	UP	#N/A	#N/A	#N/A	#N/A
C17orf56	-0.561419	4.0587	11.9814	0.000537349	0.0063244	DOWN	#N/A	#N/A	#N/A	#N/A
AC008522.1	-0.439293	6.16211	11.9708	0.000540416	0.00635714	DOWN	#N/A	#N/A	#N/A	#N/A
AC006449.1	-0.505613	5.59499	11.969	0.000540923	0.00635976	DOWN	#N/A	#N/A	#N/A	#N/A
AF207550.2	-1.56053	2.64894	11.9634	0.000542557	0.00637265	DOWN	#N/A	#N/A	#N/A	#N/A
AC183087.2	-0.972459	3.15156	11.9633	0.00054259	0.00637265	DOWN	#N/A	#N/A	#N/A	#N/A
CNDP2	0.236523	6.47092	11.9556	0.000544841	0.00639573	UP	#N/A	#N/A	#N/A	#N/A
NUDT21	0.404308	6.79378	11.9505	0.000546339	0.00640993	UP	#N/A	#N/A	#N/A	#N/A
PAK1IP1	0.357382	5.20755	11.9443	0.000548148	0.00642778	UP	#N/A	#N/A	#N/A	#N/A
PCGF2	-0.361725	7.15283	11.9421	0.000548803	0.00643074	DOWN	#N/A	#N/A	#N/A	#N/A
EHBP1	0.29746	5.84893	11.9415	0.000548976	0.00643074	UP	#N/A	#N/A	#N/A	#N/A
ZNF281	0.387532	5.08771	11.9365	0.000550455	0.00644468	UP	#N/A	#N/A	#N/A	#N/A
U2AF1	0.2753	7.76114	11.9353	0.000550811	0.00644547	UP	#N/A	#N/A	#N/A	#N/A
FDPS	0.317475	7.3256	11.9311	0.000552048	0.00645657	UP	#N/A	#N/A	#N/A	#N/A
SARNP	0.395046	6.13392	11.9286	0.000552788	0.00646183	UP	#N/A	#N/A	#N/A	#N/A
C9orf123	0.388788	7.00763	11.9225	0.000554605	0.00647968	UP	#N/A	#N/A	#N/A	#N/A
COL11A2	-1.2934	2.82154	11.9174	0.000556124	0.00649403	DOWN	#N/A	#N/A	#N/A	#N/A
QRICH2	-0.721539	3.58679	11.9104	0.000558215	0.0065141	DOWN	#N/A	#N/A	#N/A	#N/A
FGD1	-0.271772	5.83959	11.9097	0.000558426	0.0065141	DOWN	#N/A	#N/A	#N/A	#N/A
TPD52L2	-0.314273	5.41862	11.9043	0.000560042	0.00652953	DOWN	#N/A	#N/A	#N/A	#N/A
ZNF830	0.303945	5.5863	11.8833	0.000566387	0.00660007	UP	#N/A	#N/A	#N/A	#N/A
NSL1	0.363898	5.13711	11.877	0.000568306	0.00661897	UP	#N/A	#N/A	#N/A	#N/A
CRYZL1	0.383976	5.08439	11.8741	0.000569211	0.00662606	UP	#N/A	#N/A	#N/A	#N/A
TOMM5	0.304974	6.70874	11.8663	0.000571596	0.00665035	UP	#N/A	#N/A	#N/A	#N/A
AC141586.1	0.437822	4.71009	11.8587	0.000573939	0.00667414	UP	#N/A	#N/A	#N/A	#N/A
SPCS3	0.383144	5.53657	11.855	0.000575064	0.00668374	UP	#N/A	#N/A	#N/A	#N/A
SFRS5	-0.579652	7.49286	11.843	0.000578788	0.00672352	DOWN	#N/A	#N/A	#N/A	#N/A
SLC6A15	0.366661	5.12031	11.8382	0.000580281	0.00673607	UP	#N/A	#N/A	#N/A	#N/A
DNAJB2	-0.393028	6.51201	11.8376	0.000580473	0.00673607	DOWN	#N/A	#N/A	#N/A	#N/A
CBFA2T2	-0.416214	4.74121	11.8366	0.000580774	0.00673607	DOWN	#N/A	#N/A	#N/A	#N/A
BCAT2	-0.520571	4.2132	11.8323	0.000582112	0.00674809	DOWN	#N/A	#N/A	#N/A	#N/A
DARS	0.362035	5.47228	11.8278	0.000583523	0.00676093	UP	#N/A	#N/A	#N/A	#N/A
SSBP4	-0.323105	5.9669	11.8265	0.000583947	0.00676234	DOWN	#N/A	#N/A	#N/A	#N/A
STMN1	0.396152	11.9134	11.8222	0.000585282	0.00677429	UP	#N/A	#N/A	#N/A	#N/A
ACAT1	0.299949	6.64637	11.8139	0.000587916	0.00680124	UP	#N/A	#N/A	#N/A	#N/A
RBM18	0.447109	5.36506	11.8006	0.000592105	0.00684616	UP	#N/A	#N/A	#N/A	#N/A
UBL3	0.320499	6.08067	11.7978	0.000593022	0.00685321	UP	#N/A	#N/A	#N/A	#N/A
SUV420H2	-0.565554	4.03871	11.7787	0.00059912	0.0069201	DOWN	#N/A	#N/A	#N/A	#N/A
ERH	0.308527	8.7371	11.7773	0.000599587	0.00692192	UP	#N/A	#N/A	#N/A	#N/A
NARS	0.234286	6.73092	11.7656	0.000603361	0.00696188	UP	#N/A	#N/A	#N/A	#N/A
SKIL	0.428036	4.74382	11.7548	0.000606855	0.00699858	UP	#N/A	#N/A	#N/A	#N/A
AC023598.3	0.42914	7.63355	11.7515	0.000607953	0.00700762	UP	#N/A	#N/A	#N/A	#N/A
TOMM22	0.354324	6.84672	11.7427	0.000610817	0.007037	UP	#N/A	#N/A	#N/A	#N/A
CD3EAP	-0.439457	4.62181	11.7371	0.000612674	0.00705253	DOWN	#N/A	#N/A	#N/A	#N/A
FAM160B2	-0.452823	4.51135	11.7367	0.000612796	0.00705253	DOWN	#N/A	#N/A	#N/A	#N/A
SLMO1	-0.580834	4.00348	11.7343	0.000613594	0.00705763	DOWN	#N/A	#N/A	#N/A	#N/A
CCNG1	0.38095	5.7592	11.7334	0.000613872	0.00705763	UP	#N/A	#N/A	#N/A	#N/A
PAPOLA	0.317498	5.68882	11.7282	0.000615602	0.00707388	UP	#N/A	#N/A	#N/A	#N/A
SLC12A9	-0.491672	4.32788	11.7264	0.000616191	0.007077	DOWN	#N/A	#N/A	#N/A	#N/A
AKIRIN2	0.238642	7.02974	11.7218	0.000617732	0.00709106	UP	#N/A	#N/A	#N/A	#N/A
MIA	-1.38305	2.76012	11.7177	0.000619084	0.00710293	DOWN	#N/A	#N/A	#N/A	#N/A
FXR1	0.325614	6.03378	11.7097	0.000621756	0.00712747	UP	#N/A	#N/A	#N/A	#N/A
AC002480.6	0.613979	3.98207	11.7094	0.000621862	0.00712747	UP	#N/A	#N/A	#N/A	#N/A
AC010443.2	-0.594144	3.93356	11.7049	0.000623373	0.00714112	DOWN	#N/A	#N/A	#N/A	#N/A
MRPS22	0.35323	5.18131	11.6994	0.000625197	0.00715835	UP	#N/A	#N/A	#N/A	#N/A
RGMB	-0.402066	6.06805	11.6893	0.000628611	0.00719374	DOWN	#N/A	#N/A	#N/A	#N/A
RRM2B	0.549536	4.18271	11.6828	0.000630789	0.00721498	UP	#N/A	#N/A	#N/A	#N/A
FAM164A	0.381238	6.36041	11.6801	0.000631735	0.00722209	UP	#N/A	#N/A	#N/A	#N/A
PRDX3	0.339046	6.74114	11.6783	0.000632319	0.00722507	UP	#N/A	#N/A	#N/A	#N/A
AC025647.1	0.405871	6.43507	11.6742	0.000633714	0.0072373	UP	#N/A	#N/A	#N/A	#N/A
ITPA	0.247938	6.35059	11.6705	0.000634982	0.00724808	UP	#N/A	#N/A	#N/A	#N/A
CLCN2	-0.854757	3.29753	11.6694	0.000635367	0.00724877	DOWN	#N/A	#N/A	#N/A	#N/A
RPL11	0.445628	10.9496	11.6656	0.000636662	0.00725983	UP	#N/A	#N/A	#N/A	#N/A
GGA2	-0.453761	4.49517	11.661	0.000638232	0.00727402	DOWN	#N/A	#N/A	#N/A	#N/A
LY6G5C	-0.889421	3.26329	11.6417	0.000644904	0.00734631	DOWN	#N/A	#N/A	#N/A	#N/A
STAG1	0.429514	4.69028	11.6355	0.000647058	0.00736571	UP	#N/A	#N/A	#N/A	#N/A
YY1AP1	-0.247763	6.13582	11.6349	0.000647266	0.00736571	DOWN	#N/A	#N/A	#N/A	#N/A
ANKRD24	-0.702535	3.81097	11.6283	0.000649571	0.00738817	DOWN	#N/A	#N/A	#N/A	#N/A
ATP6V1H	0.264766	6.29243	11.6255	0.000650538	0.0073954	UP	#N/A	#N/A	#N/A	#N/A
AC132192.1	-1.09283	2.98956	11.6198	0.000652549	0.00741448	DOWN	#N/A	#N/A	#N/A	#N/A
DECR1	0.425994	4.97424	11.6171	0.000653466	0.00742113	UP	#N/A	#N/A	#N/A	#N/A
ADSS	0.277629	5.78195	11.6094	0.000656195	0.00744832	UP	#N/A	#N/A	#N/A	#N/A
LZTR1	-0.395482	4.80567	11.6005	0.000659341	0.00748023	DOWN	#N/A	#N/A	#N/A	#N/A
RBM3	0.345056	7.62033	11.5866	0.000664305	0.00753272	UP	#N/A	#N/A	#N/A	#N/A
AL021546.2	0.377566	5.00361	11.5778	0.000667451	0.00756456	UP	#N/A	#N/A	#N/A	#N/A
SCCPDH	0.280977	6.22071	11.5709	0.000669909	0.00758856	UP	#N/A	#N/A	#N/A	#N/A
RAN	0.359906	8.02673	11.5692	0.000670516	0.00759159	UP	#N/A	#N/A	#N/A	#N/A
POLR2B	0.326039	6.79173	11.5599	0.000673894	0.00762597	UP	#N/A	#N/A	#N/A	#N/A
MCM6	0.331817	5.39658	11.5567	0.000675042	0.00763152	UP	#N/A	#N/A	#N/A	#N/A
RP11.468B6.3	0.728333	3.62022	11.5567	0.000675069	0.00763152	UP	#N/A	#N/A	#N/A	#N/A
AC103801.2	0.467617	5.92304	11.5538	0.000676102	0.00763934	UP	#N/A	#N/A	#N/A	#N/A
C11orf24	-0.355136	5.13853	11.5432	0.000679965	0.0076791	DOWN	#N/A	#N/A	#N/A	#N/A
RPS17P5	-0.618417	4.00372	11.5405	0.000680951	0.00768635	DOWN	#N/A	#N/A	#N/A	#N/A
FAM71F2	-1.48799	2.68429	11.5307	0.000684552	0.00772308	DOWN	#N/A	#N/A	#N/A	#N/A
AC073534.1	-1.40739	2.74601	11.5097	0.000692337	0.00780697	DOWN	#N/A	#N/A	#N/A	#N/A
KCNRG	0.364999	5.89264	11.5068	0.000693407	0.00781509	UP	#N/A	#N/A	#N/A	#N/A
ANGEL1	-0.666855	3.69209	11.5042	0.000694408	0.00782242	DOWN	#N/A	#N/A	#N/A	#N/A
MLLT3	0.42771	6.37588	11.5017	0.000695343	0.007829	UP	#N/A	#N/A	#N/A	#N/A
STT3B	0.659281	6.85347	11.492	0.000698979	0.00786598	UP	#N/A	#N/A	#N/A	#N/A
C16orf68	-0.527016	4.14664	11.4869	0.000700899	0.00788361	DOWN	#N/A	#N/A	#N/A	#N/A
TMEM86B	-0.812537	3.36071	11.4856	0.000701372	0.00788496	DOWN	#N/A	#N/A	#N/A	#N/A
ZNF845	0.609122	3.93305	11.4845	0.000701773	0.0078855	UP	#N/A	#N/A	#N/A	#N/A
AC124890.1	-1.19976	2.89395	11.4819	0.000702772	0.00789275	DOWN	#N/A	#N/A	#N/A	#N/A
AC004840.1	1.67037	2.62964	11.4793	0.000703774	0.00790003	UP	#N/A	#N/A	#N/A	#N/A
ZNF649	0.392633	5.03288	11.4776	0.000704382	0.00790288	UP	#N/A	#N/A	#N/A	#N/A
TTL	0.333075	5.76401	11.4735	0.000705951	0.00791259	UP	#N/A	#N/A	#N/A	#N/A
ANKRD54	-0.390958	4.82986	11.4735	0.000705956	0.00791259	DOWN	#N/A	#N/A	#N/A	#N/A
COMMD2	0.562886	6.56672	11.4657	0.000708927	0.00793885	UP	#N/A	#N/A	#N/A	#N/A
TMEM63B	-0.283918	6.32085	11.4655	0.00070901	0.00793885	DOWN	#N/A	#N/A	#N/A	#N/A
MAPK8	0.40417	6.87873	11.4635	0.000709778	0.0079413	UP	#N/A	#N/A	#N/A	#N/A
NRCAM	0.544771	6.35004	11.463	0.00070994	0.0079413	UP	ENSSSCG00000015445	NRCAM	DOWN	Boreoeutheria
SLC6A7	-0.809447	3.42656	11.4617	0.000710452	0.00794304	DOWN	#N/A	#N/A	#N/A	#N/A
TMEM170B	0.393357	5.08788	11.4604	0.000710965	0.00794481	UP	#N/A	#N/A	#N/A	#N/A
PIGX	0.366555	5.04596	11.4547	0.000713131	0.00796502	UP	#N/A	#N/A	#N/A	#N/A
[truncated: 1,190 more rows]

## Sheet: Sheet2
List of genes commonly altered during fetal brain development in pig as well as human.
Human gene	Human gene ID	logFC (expression changes in human male brain relayive female brain)	FDR (signfiance of expression changes in human male brain relayive female brain)	DE_male_to_female	pig geneID	Pig gene name	DEG (male relative to female) in pig fetal brain	Direction	Wnt signling genes	Last common ancestor
TBL1XR1	ENSG00000177565	0.474678	1.76657e-05	UP	ENSSSCG00000011760	TBL1XR1	DOWN	opposite	yes	Boreoeutheria
FZD3	ENSG00000104290	0.422858	0.00316749	UP	ENSSSCG00000009679	FZD3	DOWN	opposite	yes	Boreoeutheria
CELSR3	ENSG00000008300	-0.421839	0.0249567	DOWN	ENSSSCG00000011360	CELSR3	DOWN	same	yes	Boreoeutheria
SRCAP	ENSG00000080603	-0.258415	0.030804	DOWN	ENSSSCG00000007789	predicted	DOWN	same	yes	Boreoeutheria
DDX3Y	ENSG00000067048	5.69794	9.3473e-67	UP	ENSSSCG00000026430	predicted	DOWN	opposite	no	Boreoeutheria
KDM5D	ENSG00000012817	5.26534	1.99475e-47	UP	ENSSSCG00000032354	KDM5D	DOWN	opposite	no	Boreoeutheria
USP9Y	ENSG00000114374	4.75257	1.00415e-32	UP	ENSSSCG00000027046	predicted	DOWN	opposite	no	Boreoeutheria
ZFY	ENSG00000067646	4.48854	4.70044e-27	UP	ENSSSCG00000012179	predicted	DOWN	opposite	no	Boreoeutheria
TMSB4Y	ENSG00000154620	4.38863	1.65122e-24	UP	ENSSSCG00000012119	predicted	UP	same	no	Amniota
FUNDC1	ENSG00000069509	0.679125	3.54826e-08	UP	ENSSSCG00000012258	FUNDC1	UP	same	no	Boreoeutheria
CAMK4	ENSG00000152495	0.66062	3.49197e-07	UP	ENSSSCG00000037019	CAMK4	DOWN	opposite	no	Boreoeutheria
MYO9B	ENSG00000099331	-0.82334	1.92687e-06	DOWN	ENSSSCG00000013876	MYO9B	DOWN	same	no	Boreoeutheria
LYRM7	ENSG00000186687	0.957497	2.81178e-06	UP	ENSSSCG00000033213	LYRM7	DOWN	opposite	no	Boreoeutheria
YPEL3	ENSG00000090238	-0.593449	2.86856e-06	DOWN	ENSSSCG00000035430	YPEL3	UP	opposite	no	Boreoeutheria
RLIM	ENSG00000131263	0.591208	7.71282e-06	UP	ENSSSCG00000028538	RLIM	DOWN	opposite	no	Eutheria
DOK6	ENSG00000206052	1.26092	1.27216e-05	UP	ENSSSCG00000028977	DOK6	DOWN	opposite	no	Boreoeutheria
TYK2	ENSG00000105397	-0.835979	1.53725e-05	DOWN	ENSSSCG00000013648	TYK2	DOWN	same	no	Boreoeutheria
C16orf72	ENSG00000182831	0.440655	1.87116e-05	UP	ENSSSCG00000028454	C16orf72	DOWN	opposite	no	Boreoeutheria
HGFAC	ENSG00000109758	-1.46109	8.52097e-05	DOWN	ENSSSCG00000008700	HGFAC	DOWN	same	no	Boreoeutheria
CADM2	ENSG00000175161	0.714757	9.39518e-05	UP	ENSSSCG00000011999	CADM2	DOWN	opposite	no	Boreoeutheria
CNTN1	ENSG00000018236	0.600439	0.000186909	UP	ENSSSCG00000000789	CNTN1	UP	same	no	Boreoeutheria
BMPR2	ENSG00000204217	0.500273	0.000203625	UP	ENSSSCG00000016113	BMPR2	DOWN	opposite	no	Boreoeutheria
PHF14	ENSG00000106443	0.381685	0.000205792	UP	ENSSSCG00000026722	PHF14	DOWN	opposite	no	Eutheria
FBN3	ENSG00000142449	-0.69744	0.000295133	DOWN	ENSSSCG00000013594	FBN3	DOWN	same	no	Boreoeutheria
PIN1	ENSG00000127445	0.307948	0.000738702	UP	ENSSSCG00000039619	PIN1	UP	same	no	Eutheria
ATP8A1	ENSG00000124406	0.517471	0.000838358	UP	ENSSSCG00000008803	ATP8A1	DOWN	opposite	no	Eutheria
CHGA	ENSG00000100604	0.526697	0.000906952	UP	ENSSSCG00000002456	CHGA	UP	same	no	Eutheria
PBRM1	ENSG00000163939	0.369377	0.00381377	UP	ENSSSCG00000035824	PBRM1	DOWN	opposite	no	Boreoeutheria
NFIA	ENSG00000162599	0.932063	0.00575103	UP	ENSSSCG00000023243	NFIA	DOWN	opposite	no	Boreoeutheria
NRCAM	ENSG00000091129	0.544771	0.0079413	UP	ENSSSCG00000015445	NRCAM	DOWN	opposite	no	Boreoeutheria
ARHGDIB	ENSG00000111348	0.466486	0.0080487	UP	ENSSSCG00000033337	ARHGDIB	UP	same	no	Boreoeutheria
FER	ENSG00000151422	0.656388	0.0108338	UP	ENSSSCG00000027074	FER	DOWN	opposite	no	Boreoeutheria
RIF1	ENSG00000080345	0.539	0.0142385	UP	ENSSSCG00000016395	RIF1	DOWN	opposite	no	Boreoeutheria
ANKRD12	ENSG00000101745	0.37773	0.0156218	UP	ENSSSCG00000003682	ANKRD12	DOWN	opposite	no	Boreoeutheria
ZFHX2	ENSG00000136367	-0.639101	0.0178813	DOWN	ENSSSCG00000040339	ZFHX2	DOWN	same	no	Boreoeutheria
CPSF6	ENSG00000111605	0.224658	0.019559	UP	ENSSSCG00000038031	CPSF6	DOWN	opposite	no	Boreoeutheria
USP9X	ENSG00000124486	0.275244	0.0252702	UP	ENSSSCG00000012251	USP9X	UP	same	no	Boreoeutheria
PAK3	ENSG00000077264	0.403858	0.0295043	UP	ENSSSCG00000025306	PAK3	DOWN	opposite	no	Eutheria
OFD1	ENSG00000046651	-0.570428	0.0309084	DOWN	ENSSSCG00000032661	predicted	DOWN	same	no	Boreoeutheria
ST8SIA5	ENSG00000101638	-0.587584	0.0379507	DOWN	ENSSSCG00000032053	ST8SIA5	DOWN	same	no	Eutheria
