# Supplementary material for: Sexually Dimorphic Transcriptomic Changes of Developing Fetal Brain Reveal Signaling Pathways and Marker Genes of Brain Cells in Domestic Pigs
Source: Cells. 2021 Sep 16;10(9):2439. doi: 10.3390/cells10092439 (PMC8466205; doi:10.3390/cells10092439)
Supplement: Supplementary file 1 [file cells-10-02439-s001.zip › Table S4.xlsx]

## Sheet: Sheet1
List of genes showing significant alteration in the developing brain of male fetuses that are flanked by female fetuses compared to brain of male fetuses flanked by a male on the medial side and a female on the lateral side. The specific genes elated to ion transport (GO:0006811) are indicated as *.
Gene ID	Gene symbol, if known	Related to ion transport (GO:0006811)	Mean expression (M.M.F)	Mean expression (M.F.F)	Log fold change	False discovery rate	Differential expression
ENSSSCG00000028671	CEL	*	0	450	7.1702	4.51e-11	UP
ENSSSCG00000033697	RPS2	*	40483	74566	0.918714	0.00192387	UP
ENSSSCG00000004970	RPLP1	*	16360	33224	1.10651	0.0141706	UP
ENSSSCG00000036014	RPLP0	*	29717	49641	0.834824	0.0141706	UP
ENSSSCG00000003153	FTL	*	16448	32251	1.06212	0.0150548	UP
ENSSSCG00000033673	SLC25A6	*	34035	57194	0.860583	0.0175303	UP
ENSSSCG00000003165	RPS11	*	18980	39759	1.18612	0.0194785	UP
ENSSSCG00000018078	COX2	*	22774	48630	1.03697	0.0225682	UP
ENSSSCG00000035997	RPL10	*	26205	46081	0.875934	0.0225682	UP
ENSSSCG00000040470	RPS20	*	16612	28944	0.927584	0.0373369	UP
ENSSSCG00000017239	RPL38	*	4963	8534	0.951745	0.0492968	UP
ENSSSCG00000006550	ATP8B2	*	554	102	-2.03932	0.00571505	DOWN
ENSSSCG00000004190	STX7	*	1130	253	-1.79106	0.0253429	DOWN
ENSSSCG00000038558	GOLPH3L	*	78	14	-2.22092	0.0329088	DOWN
ENSSSCG00000032947	SRRM1	*	1135	350	-1.337	0.0429889	DOWN
ENSSSCG00000037653	RAB5A	*	451	102	-1.81315	0.0440439	DOWN
ENSSSCG00000005474	SAL1		92	553	3.59101	3.21e-05	UP
ENSSSCG00000030262	Predicted_coding_gene		8	59	2.51672	0.00126045	UP
ENSSSCG00000018065	ND1		2782	11052	1.87396	0.00220171	UP
ENSSSCG00000049172	Predicted_coding_gene		101	401	1.83013	0.00356757	UP
ENSSSCG00000034846	Predicted_coding_gene		232	613	1.5443	0.00994109	UP
ENSSSCG00000035904	Predicted_coding_gene		14642	28590	1.04532	0.0214947	UP
ENSSSCG00000034448	Predicted_coding_gene		17095	31774	1.0279	0.0225682	UP
ENSSSCG00000038487	TMPO		368	404	1.89605	0.0252836	UP
ENSSSCG00000006821	GSTM3		438	936	1.10102	0.0260111	UP
ENSSSCG00000014569	Predicted_coding_gene		10169	19207	1.04558	0.0291402	UP
ENSSSCG00000037865	SOX18		339	643	1.05182	0.0338452	UP
ENSSSCG00000005190	NFIB		908	2405	1.79964	0.0342242	UP
ENSSSCG00000008245	TMSB10		26898	49996	1.04345	0.0371642	UP
ENSSSCG00000000190	TUBA1B		113428	167917	0.613544	0.0373369	UP
ENSSSCG00000009146	Predicted_coding_gene		7644	15118	1.04969	0.0373369	UP
ENSSSCG00000031838	Predicted_coding_gene		7030	14201	1.11108	0.0373369	UP
ENSSSCG00000017509	Predicted_coding_gene		3562	8051	1.20039	0.0389098	UP
ENSSSCG00000027526	Predicted_coding_gene		103	283	1.38559	0.0427106	UP
ENSSSCG00000029830	Predicted_coding_gene		13639	26119	1.0204	0.0427106	UP
ENSSSCG00000033262	Predicted_coding_gene		14579	29090	1.04722	0.0427106	UP
ENSSSCG00000047560	Predicted_coding_gene		38	95	2.2758	0.0427106	UP
ENSSSCG00000012784	SSR4		3530	6979	1.11797	0.0429889	UP
ENSSSCG00000024974	Predicted_coding_gene		10970	21300	1.06883	0.0481604	UP
ENSSSCG00000037291	ELAVL4		996	106	-2.66559	0.00374014	DOWN
ENSSSCG00000014935	Predicted_coding_gene		303	54	-2.07959	0.00571505	DOWN
ENSSSCG00000006115	RUNX1T1		620	130	-1.83654	0.0116098	DOWN
ENSSSCG00000039926	Predicted_coding_gene		158	39	-1.82911	0.0175303	DOWN
ENSSSCG00000016166	SPAG16		66	14	-2.01857	0.0241508	DOWN
ENSSSCG00000022300	MAT2A		931	241	-1.61867	0.0241508	DOWN
ENSSSCG00000030289	PTPN11		2837	747	-1.53933	0.0247988	DOWN
ENSSSCG00000032702	CXADR		1577	289	-2.0435	0.0277316	DOWN
ENSSSCG00000031733	AKAP12		1756	411	-1.72032	0.0373369	DOWN
ENSSSCG00000003559	ARID1A		2899	670	-1.73385	0.0427106	DOWN
ENSSSCG00000009468	KCTD12		512	110	-1.91087	0.0427106	DOWN
ENSSSCG00000013880	Predicted_coding_gene		1431	463	-1.25596	0.0427106	DOWN
ENSSSCG00000017915	VMO1		68	11	-2.98715	0.0427106	DOWN
ENSSSCG00000012007	HSPA13		1254	284	-1.75496	0.0453049	DOWN
ENSSSCG00000009157	TET2		286	59	-1.88362	0.0477734	DOWN
