# Supplementary material for: Sexually Dimorphic Transcriptomic Changes of Developing Fetal Brain Reveal Signaling Pathways and Marker Genes of Brain Cells in Domestic Pigs
Source: Cells. 2021 Sep 16;10(9):2439. doi: 10.3390/cells10092439 (PMC8466205; doi:10.3390/cells10092439)
Supplement: Supplementary file 1 [file cells-10-02439-s001.zip › Table S5.xlsx]

## Sheet: Sheet1
Exon-level expression changes in male (M) and female (F) fetal brain during development during GD45 to GD60 and GD60 to GD90.
Exon ID	Exon_rank_within_gene	transcript_id	transcript_name	gene_id	gene_name	F (GD45-GD60)	F (GD60-GD90)	M (GD45-GD60)	M (GD60-GD90)
ENSSSCE00000049267	1	ENSSSCT00000051603	NTNG2-201	ENSSSCG00000005723	NTNG2	-0.772181	-0.670478	-0.893968	-0.664662
ENSSSCE00000307760	2	ENSSSCT00000066161	GPR17-201	ENSSSCG00000040850	GPR17	-1.14896	-2.04434	-0.941193	-1.97715
ENSSSCE00000368759	2	ENSSSCT00000060915	NRGN-201	ENSSSCG00000039322	NRGN	-1.94465	-3.62911	-2.24317	-2.82553
ENSSSCE00000001599	2	ENSSSCT00000000194	DDN-201	ENSSSCG00000000184	DDN	-2.01807	-2.81055	-1.66578	-2.41196
ENSSSCE00000215148	3	ENSSSCT00000028176	FAM163B-201	ENSSSCG00000026442	FAM163B	-1.05614	-1.63747	-0.959573	-0.882596
ENSSSCE00000024761	3	ENSSSCT00000003426	APOE-201	ENSSSCG00000003088	APOE	-1.32775	-1.84091	-1.01096	-0.935644
ENSSSCE00000364071	3	ENSSSCT00000054235	NCDN-201	ENSSSCG00000031786	NCDN	-0.8534	-0.783632	-1.06297	-0.672891
ENSSSCE00000024762	4	ENSSSCT00000003426	APOE-201	ENSSSCG00000003088	APOE	-1.11371	-2.00886	-1.03573	-0.788107
ENSSSCE00000281451	4	ENSSSCT00000054235	NCDN-201	ENSSSCG00000031786	NCDN	-0.972945	-0.775702	-0.790759	-0.690668
ENSSSCE00000286295	4	ENSSSCT00000036834	LYNX1-201	ENSSSCG00000031724	LYNX1	-0.896913	-1.80002	-0.817108	-0.996511
ENSSSCE00000083630	5	ENSSSCT00000010639	HMGB2-201	ENSSSCG00000009704	HMGB2	1.3182	0.864535	1.10225	1.55546
ENSSSCE00000479830	5	ENSSSCT00000000098	NPTXR-201	ENSSSCG00000000092	NPTXR	-1.22814	-0.730702	-1.03326	-0.936023
ENSSSCE00000058991	7	ENSSSCT00000007529	PLPPR4-201	ENSSSCG00000006875	PLPPR4	-1.11661	-1.71691	-1.00514	-2.07993
ENSSSCE00000375760	7	ENSSSCT00000062145	TMEM98-202	ENSSSCG00000017727	TMEM98	1.05879	1.09019	1.35714	1.47491
ENSSSCE00000370739	8	ENSSSCT00000006276	FIBCD1-201	ENSSSCG00000005707	FIBCD1	-1.45489	1.29406	-1.64422	2.06928
ENSSSCE00000358840	13	ENSSSCT00000007460	SLC6A17-201	ENSSSCG00000006811	SLC6A17	-0.733158	-1.34742	-0.828766	-1.04692
ENSSSCE00000352849	17	ENSSSCT00000064783	PRKCB-201	ENSSSCG00000033674	PRKCB	-0.929614	-1.2721	-0.834271	-1.36329
ENSSSCE00000353229	29	ENSSSCT00000049593	DCC-201	ENSSSCG00000040836	DCC	0.833941	0.934505	0.939285	0.866136
ENSSSCE00000291750	35	ENSSSCT00000019023	TOP2A-201	ENSSSCG00000017473	TOP2A	1.73816	0.862339	1.44823	1.51805
ENSSSCE00000273720	1	ENSSSCT00000005898	NA	ENSSSCG00000005358	NA	0.739044	0.936658	0	1.5099
ENSSSCE00000122684	1	ENSSSCT00000075251	SNCB-201	ENSSSCG00000014053	SNCB	0	-1.73524	-1.12156	-1.21375
ENSSSCE00000319184	1	ENSSSCT00000052938	PTMA-202	ENSSSCG00000037274	PTMA	0.886484	0.777613	0	1.30577
ENSSSCE00000133553	1	ENSSSCT00000016930	IER5-201	ENSSSCG00000015541	IER5	0.926913	1.317	0	1.77136
ENSSSCE00000374974	1	ENSSSCT00000062044	KCNF1-201	ENSSSCG00000033463	KCNF1	-1.09231	-1.58515	-1.02145	0
ENSSSCE00000175574	1	ENSSSCT00000008030	VSTM2L-201	ENSSSCG00000007338	VSTM2L	0	-1.3099	-0.858374	-0.567377
ENSSSCE00000150851	1	ENSSSCT00000018856	RPRML-201	ENSSSCG00000017320	RPRML	-1.44639	-1.70373	-1.59214	0
ENSSSCE00000156369	1	ENSSSCT00000019535	ATP1B2-201	ENSSSCG00000017951	ATP1B2	-1.02895	-1.11532	0	-1.96091
ENSSSCE00000292141	2	ENSSSCT00000040219	GJD2-201	ENSSSCG00000036219	GJD2	0	-1.52289	-1.123	-1.10679
ENSSSCE00000230634	2	ENSSSCT00000027090	ZBTB47-201	ENSSSCG00000030065	ZBTB47	-1.46483	-0.849685	0	-1.39557
ENSSSCE00000435689	2	ENSSSCT00000089831	HNRNPA0-201	ENSSSCG00000042630	HNRNPA0	0.539905	0.793438	0	1.11869
ENSSSCE00000136204	2	ENSSSCT00000017236	ZNF703-201	ENSSSCG00000015828	ZNF703	1.22507	0	1.11087	1.1098
ENSSSCE00000191710	2	ENSSSCT00000026721	RMI2-201	ENSSSCG00000022149	RMI2	1.2487	0	1.26416	0.910203
ENSSSCE00000355943	2	ENSSSCT00000048891	GPR75-201	ENSSSCG00000008413	GPR75	-1.11509	-1.20496	0	-1.35838
ENSSSCE00000276109	2	ENSSSCT00000063333	KCNJ10-201	ENSSSCG00000031858	KCNJ10	-0.814567	-1.99728	0	-2.01517
ENSSSCE00000376722	2	ENSSSCT00000064900	DDAH2-201	ENSSSCG00000038514	DDAH2	0.817442	1.39159	0	2.38943
ENSSSCE00000349331	2	ENSSSCT00000002515	KLHL25-201	ENSSSCG00000002258	KLHL25	-1.42768	0	-1.27477	0.875809
ENSSSCE00000286835	2	ENSSSCT00000050486	H1-0-201	ENSSSCG00000039348	H1-0	0.62555	0.874922	0	1.46638
ENSSSCE00000062898	2	ENSSSCT00000008027	NA	ENSSSCG00000007336	NA	1.39214	0.989132	0	1.81395
ENSSSCE00000176374	3	ENSSSCT00000052514	HCN2-201	ENSSSCG00000033442	HCN2	-0.851797	-0.782845	0	-0.755362
ENSSSCE00000199503	3	ENSSSCT00000011738	GPR26-201	ENSSSCG00000010727	GPR26	-0.716877	-1.38495	0	-1.15882
ENSSSCE00000169254	3	ENSSSCT00000010438	ZIC2-201	ENSSSCG00000009520	ZIC2	1.1193	0.946255	0	0.883207
ENSSSCE00000308059	3	ENSSSCT00000042865	FZD8-201	ENSSSCG00000033001	FZD8	1.17172	0	1.23891	0.960277
ENSSSCE00000396395	4	ENSSSCT00000082735	ST8SIA3-202	ENSSSCG00000038971	ST8SIA3	-0.788727	-0.670915	0	-0.598671
ENSSSCE00000252701	4	ENSSSCT00000028503	PRRT1-201	ENSSSCG00000024403	PRRT1	-0.833639	-0.88863	0	-0.699633
ENSSSCE00000330390	4	ENSSSCT00000053395;ENSSSCT00000049856;ENSSSCT00000049840;ENSSSCT00000048685;ENSSSCT00000068864	NSMF-205;NSMF-204;NSMF-203;NSMF-202;NSMF-201	ENSSSCG00000037880	NSMF	0	-1.12798	-0.969076	-0.665458
ENSSSCE00000265775	5	ENSSSCT00000005900	IGFBPL1-201	ENSSSCG00000005360	IGFBPL1	1.05849	2.33591	0	2.8774
ENSSSCE00000314360	5	ENSSSCT00000042661;ENSSSCT00000050372	AQP4-204;AQP4-203	ENSSSCG00000035965	AQP4	-1.83462	-1.86009	0	-2.79919
ENSSSCE00000229249	5	ENSSSCT00000014868	ELOF1-201	ENSSSCG00000013613	ELOF1	0.988076	-0.908434	0	0.847798
ENSSSCE00000270469	5	ENSSSCT00000010547	PHYHIP-201	ENSSSCG00000009621	PHYHIP	-0.814878	-2.01583	0	-1.50868
ENSSSCE00000358099	5	ENSSSCT00000054997	OTX1-201	ENSSSCG00000037564	OTX1	0.895111	0	1.19165	0.961143
ENSSSCE00000404231	6	ENSSSCT00000061031	NA	ENSSSCG00000029600	NA	1.02319	1.27587	0	2.39264
ENSSSCE00000089496	9	ENSSSCT00000038273	MACROH2A2-201	ENSSSCG00000031713	MACROH2A2	1.13237	0.959757	0	1.84209
ENSSSCE00000447571	10	ENSSSCT00000011143	TRIM67-201	ENSSSCG00000010177	TRIM67	-0.626842	1.00037	0	1.17546
ENSSSCE00000380189	11	ENSSSCT00000082531;ENSSSCT00000060844	KIF26A-202;KIF26A-201	ENSSSCG00000035093	KIF26A	0.73309	0.75109	0	0.911406
ENSSSCE00000124505	12	ENSSSCT00000015568	LMNB1-203	ENSSSCG00000014248	LMNB1	1.27477	1.16608	0	2.184
ENSSSCE00000301222	13	ENSSSCT00000040250	NA	ENSSSCG00000035544	NA	1.39875	0	1.06274	1.3328
ENSSSCE00000000177	13	ENSSSCT00000086082;ENSSSCT00000000021	PHF21B-202;PHF21B-201	ENSSSCG00000000020	PHF21B	1.08917	1.2915	0	1.83139
ENSSSCE00000342331	14	ENSSSCT00000029353	NA	ENSSSCG00000026302	NA	1.46632	0.936222	0	1.94746
ENSSSCE00000209269	18	ENSSSCT00000031885	SEMA3C-201	ENSSSCG00000023784	SEMA3C	-0.807079	1.95476	0	2.12831
ENSSSCE00000194714	22	ENSSSCT00000029838	PLXNA2-201	ENSSSCG00000026412	PLXNA2	-1.207	1.60807	0	1.26034
ENSSSCE00000304796	1	ENSSSCT00000043047	DACT1-201	ENSSSCG00000031856	DACT1	0	1.86296	0	1.20517
ENSSSCE00000046046	1	ENSSSCT00000005900	IGFBPL1-201	ENSSSCG00000005360	IGFBPL1	0	2.52092	0	2.38927
ENSSSCE00000100775	1	ENSSSCT00000012500	RBM15B-201	ENSSSCG00000011420	RBM15B	0	0.960849	0	0.660613
ENSSSCE00000103405	1	ENSSSCT00000012778	NA	ENSSSCG00000011673	NA	0	0	3.73696	-2.42232
ENSSSCE00000477993	1	ENSSSCT00000023649	CHST2-201	ENSSSCG00000022031	CHST2	0	-0.911825	0	-0.671451
ENSSSCE00000266336	1	ENSSSCT00000012831	P2RY1-201	ENSSSCG00000011721	P2RY1	-1.14586	0	-0.852665	0
ENSSSCE00000104066	1	ENSSSCT00000012858	CLDN11-201	ENSSSCG00000011747	CLDN11	0	-1.63758	0	-1.56285
ENSSSCE00000106405	1	ENSSSCT00000013171	OLIG2-201	ENSSSCG00000012039	OLIG2	0	-0.88184	0	-0.695769
ENSSSCE00000106407	1	ENSSSCT00000013172	OLIG1-201	ENSSSCG00000012040	OLIG1	0	-1.15582	-0.844438	0
ENSSSCE00000181217	1	ENSSSCT00000028412	TRNP1-201	ENSSSCG00000027325	TRNP1	0	-1.64186	0	-1.0054
ENSSSCE00000113573	1	ENSSSCT00000014145	B4GAT1-201	ENSSSCG00000012940	B4GAT1	0	-1.04692	0	-0.634809
ENSSSCE00000120302	1	ENSSSCT00000015001	TRIR-201	ENSSSCG00000013727	TRIR	0.744153	0	0	0.908328
ENSSSCE00000266423	1	ENSSSCT00000054998	PCDHGA4-209	ENSSSCG00000027371	PCDHGA4	-0.846971	0.76634	0	0
ENSSSCE00000354133	1	ENSSSCT00000045618	DTX1-201	ENSSSCG00000009873	DTX1	0	0.716449	0	0.715238
ENSSSCE00000364306	1	ENSSSCT00000041635;ENSSSCT00000056015;ENSSSCT00000040754	BCR-203;BCR-202;BCR-201	ENSSSCG00000010052	BCR	-1.4836	1.40655	0	0
ENSSSCE00000091916	1	ENSSSCT00000049238	PGAM1-201	ENSSSCG00000010517	PGAM1	0	-0.970647	0	-0.888247
ENSSSCE00000477101	1	ENSSSCT00000036717;ENSSSCT00000031264	SATB2-203;SATB2-202	ENSSSCG00000021657	SATB2	0	1.22361	0	1.50858
ENSSSCE00000277371	1	ENSSSCT00000046489	IGFBP2-201	ENSSSCG00000035392	IGFBP2	1.22535	0	0	1.70431
ENSSSCE00000202656	1	ENSSSCT00000032514	CDK5R2-201	ENSSSCG00000021584	CDK5R2	0	-1.04262	0	-0.801143
ENSSSCE00000340101	1	ENSSSCT00000065336	EIF3F-201	ENSSSCG00000039647	EIF3F	0.996452	0	0	1.28488
ENSSSCE00000166520	1	ENSSSCT00000082713	H2AX-201	ENSSSCG00000042208	H2AX	0.945119	0	0	0.896355
ENSSSCE00000375150	1	ENSSSCT00000055565	TMEM130-201	ENSSSCG00000007605	TMEM130	0	-0.771074	0	-0.820061
ENSSSCE00000437335	1	ENSSSCT00000058919	SBK1-201	ENSSSCG00000038038	SBK1	0	1.39226	0	0.872279
ENSSSCE00000068485	1	ENSSSCT00000008774	FBXL16-201	ENSSSCG00000008006	FBXL16	0	-1.27417	0	-1.11305
ENSSSCE00000358015	1	ENSSSCT00000009426	VSNL1-201	ENSSSCG00000008615	VSNL1	0	-2.20589	0	-1.88746
ENSSSCE00000074407	1	ENSSSCT00000009462	SOX11-201	ENSSSCG00000008649	SOX11	0	2.06562	0	1.67382
ENSSSCE00000376600	1	ENSSSCT00000044904	THEM6-201	ENSSSCG00000032063	THEM6	-0.766982	-1.06518	0	0
ENSSSCE00000362312	1	ENSSSCT00000043246	NA	ENSSSCG00000033770	NA	0	0.794797	0	0.857744
ENSSSCE00000109490	1	ENSSSCT00000013575	NAP1L2-201	ENSSSCG00000012415	NAP1L2	0	-0.911757	0	-0.953571
ENSSSCE00000355715	1	ENSSSCT00000037866	FOXC1-201	ENSSSCG00000039756	FOXC1	0.759205	0	0	0.540309
ENSSSCE00000219068	1	ENSSSCT00000064387	NA	ENSSSCG00000049384	NA	0	0.987562	0	1.59832
ENSSSCE00000009318	1	ENSSSCT00000027574	ID4-201	ENSSSCG00000024312	ID4	0.964294	0	1.22117	0
ENSSSCE00000373377	1	ENSSSCT00000060490	FOXG1-201	ENSSSCG00000033761	FOXG1	0	1.14106	0	1.0408
ENSSSCE00000018025	1	ENSSSCT00000002515	KLHL25-201	ENSSSCG00000002258	KLHL25	-1.60061	0	-1.27421	0
ENSSSCE00000019874	1	ENSSSCT00000084306;ENSSSCT00000002726	CHGA-202;CHGA-201	ENSSSCG00000002456	CHGA	0	-1.12165	0	-0.737922
ENSSSCE00000272994	1	ENSSSCT00000063987	ZBED4-201	ENSSSCG00000035313	ZBED4	0	0.635624	0	0.734208
ENSSSCE00000418270	1	ENSSSCT00000050486	H1-0-201	ENSSSCG00000039348	H1-0	0	1.0626	0	1.30313
ENSSSCE00000287457	1	ENSSSCT00000039628;ENSSSCT00000041217	AGAP2-202;AGAP2-201	ENSSSCG00000038732	AGAP2	-1.2441	0	0	-0.87965
ENSSSCE00000081191	1	ENSSSCT00000010353	PCDH8-201	ENSSSCG00000009445	PCDH8	0	0.733137	0	0.634615
ENSSSCE00000262315	1	ENSSSCT00000035135	SFRP1-201	ENSSSCG00000025822	SFRP1	0	2.30538	0	1.51387
ENSSSCE00000151021	1	ENSSSCT00000065674	C1QL1-201	ENSSSCG00000039101	C1QL1	0	-1.65308	0	-0.980691
ENSSSCE00000368943	1	ENSSSCT00000019629;ENSSSCT00000091310	CENPV-201;CENPV-202	ENSSSCG00000018034	CENPV	1.08697	0	0	1.75059
ENSSSCE00000157668	1	ENSSSCT00000019686	ND5-201	ENSSSCG00000018091	ND5	0	-0.936092	0	-0.94058
ENSSSCE00000457327	1	ENSSSCT00000039946;ENSSSCT00000043291	GRIN1-202;GRIN1-201	ENSSSCG00000039834	GRIN1	-1.63463	0	0	-1.27043
ENSSSCE00000250965	2	ENSSSCT00000036499	NA	ENSSSCG00000031023	NA	0	0.754945	0	0.656998
ENSSSCE00000381835	2	ENSSSCT00000064791	MEX3C-201	ENSSSCG00000034427	MEX3C	0	0.85529	0	0.79301
ENSSSCE00000399843	2	ENSSSCT00000032440	KLF13-201	ENSSSCG00000026006	KLF13	0	-0.752663	0	-0.569805
ENSSSCE00000339714	2	ENSSSCT00000039416	KDSR-205	ENSSSCG00000025744	KDSR	0	1.94027	0	1.6549
ENSSSCE00000374370	2	ENSSSCT00000058177	ARF6-201	ENSSSCG00000005012	ARF6	1.59574	0	0	1.73232
ENSSSCE00000049274	2	ENSSSCT00000051603	NTNG2-201	ENSSSCG00000005723	NTNG2	-0.794973	-0.929918	0	0
ENSSSCE00000098911	2	ENSSSCT00000012308	DCLK3-201	ENSSSCG00000011241	DCLK3	-1.31104	0	-1.11291	0
ENSSSCE00000102321	2	ENSSSCT00000012653	PRRT3-201	ENSSSCG00000011561	PRRT3	0	-0.655368	0	-0.837663
ENSSSCE00000103190	2	ENSSSCT00000012752	MSL2-201	ENSSSCG00000011650	MSL2	0	0.777394	0	0.901876
ENSSSCE00000167832	2	ENSSSCT00000023130	SLC35G2-201	ENSSSCG00000021508	SLC35G2	0	-0.84019	0	-0.611359
ENSSSCE00000239402	2	ENSSSCT00000029514	SOD1-201	ENSSSCG00000021355	SOD1	1.02053	-1.2062	0	0
ENSSSCE00000026062	2	ENSSSCT00000003615	CACNG8-201	ENSSSCG00000003255	CACNG8	0	-1.11309	0	-0.761732
ENSSSCE00000287991	2	ENSSSCT00000055398;ENSSSCT00000041657	AJAP1-202;AJAP1-201	ENSSSCG00000031344	AJAP1	0	-0.966901	0	-0.523282
ENSSSCE00000394825	2	ENSSSCT00000080789	SPEN-203	ENSSSCG00000034484	SPEN	0	0.767366	0	0.828216
ENSSSCE00000233862	2	ENSSSCT00000032022	NA	ENSSSCG00000024009	NA	0	-1.28215	0	-1.02285
ENSSSCE00000295169	2	ENSSSCT00000024796	LURAP1-201	ENSSSCG00000026991	LURAP1	0	-1.04707	0	-1.87498
ENSSSCE00000295634	2	ENSSSCT00000055707	RPL18A-201	ENSSSCG00000013889	RPL18A	1.01776	0	0	1.46023
ENSSSCE00000412053	2	ENSSSCT00000078355	NA	ENSSSCG00000041248	NA	0	1.01395	0	0.942846
ENSSSCE00000082557	2	ENSSSCT00000010514	NFIL3-201	ENSSSCG00000009592	NFIL3	0	1.08519	0	1.56426
ENSSSCE00000435293	2	ENSSSCT00000010992	YWHAH-201	ENSSSCG00000010035	YWHAH	0	-1.14319	0	-0.693962
ENSSSCE00000090154	2	ENSSSCT00000011299	ZNF503-201	ENSSSCG00000010322	ZNF503	0.837151	0	0	1.07866
ENSSSCE00000091917	2	ENSSSCT00000049238	PGAM1-201	ENSSSCG00000010517	PGAM1	0	-0.99104	0	-0.784541
ENSSSCE00000383902	2	ENSSSCT00000064385	CXCR4-201	ENSSSCG00000039416	CXCR4	0	1.24758	0	1.99762
ENSSSCE00000317660	2	ENSSSCT00000039957	SP9-201	ENSSSCG00000036172	SP9	0	1.55163	0	1.80128
ENSSSCE00000175747	2	ENSSSCT00000046489	IGFBP2-201	ENSSSCG00000035392	IGFBP2	1.23739	0	0	1.5264
ENSSSCE00000383511	2	ENSSSCT00000057901	SCG2-201	ENSSSCG00000023032	SCG2	0	-1.4081	0	-1.20358
ENSSSCE00000128676	2	ENSSSCT00000016326	ENDOD1-201	ENSSSCG00000014965	ENDOD1	0	-0.812915	0	-0.772209
ENSSSCE00000350326	2	ENSSSCT00000057174	FZD1-201	ENSSSCG00000036436	FZD1	0	1.25894	0	1.19981
ENSSSCE00000400921	2	ENSSSCT00000086274	CCDC71L-201	ENSSSCG00000050093	CCDC71L	0	0.670035	0	0.95309
ENSSSCE00000368211	2	ENSSSCT00000029838	PLXNA2-201	ENSSSCG00000026412	PLXNA2	-2.05706	2.61831	0	0
ENSSSCE00000074840	2	ENSSSCT00000009516	RGS12-201	ENSSSCG00000008698	RGS12	0	1.48088	0	1.07816
ENSSSCE00000275795	2	ENSSSCT00000010051	H2AFZ-201	ENSSSCG00000009178	H2AFZ	1.10468	0	0	0.940627
ENSSSCE00000387336	2	ENSSSCT00000075871	AP1S1-202	ENSSSCG00000021145	AP1S1	0	0.996544	0	1.06239
ENSSSCE00000066885	2	ENSSSCT00000058919	SBK1-201	ENSSSCG00000038038	SBK1	0	0.967807	0	0.961744
ENSSSCE00000068486	2	ENSSSCT00000008774	FBXL16-201	ENSSSCG00000008006	FBXL16	0	-1.17212	0	-0.870415
ENSSSCE00000070714	2	ENSSSCT00000009030	TMSB10-201	ENSSSCG00000008245	TMSB10	0.99901	0	0	1.5192
ENSSSCE00000072301	2	ENSSSCT00000009228	KCNK12-201	ENSSSCG00000008427	KCNK12	0	-1.70288	0	-1.14974
ENSSSCE00000074080	2	ENSSSCT00000009429	MYCN-201	ENSSSCG00000008618	MYCN	0	0.784654	0	0.737137
ENSSSCE00000059719	2	ENSSSCT00000007621;ENSSSCT00000025766	ZC3H3-202;ZC3H3-201	ENSSSCG00000006956	ZC3H3	0	0.592227	0	0.724911
ENSSSCE00000053628	2	ENSSSCT00000043834;ENSSSCT00000074749	RPS20-201;RPS20-202	ENSSSCG00000040470	RPS20	0.931316	0	0	1.16817
ENSSSCE00000288056	2	ENSSSCT00000043262	CELSR2-201	ENSSSCG00000034360	CELSR2	-1.95503	0	0	-1.5219
ENSSSCE00000338974	2	ENSSSCT00000046831	S1PR1-201	ENSSSCG00000029849	S1PR1	0	-1.51703	0	-1.13138
ENSSSCE00000328145	2	ENSSSCT00000078368	FGF13-204	ENSSSCG00000022331	FGF13	0	-0.964424	0	-1.39717
ENSSSCE00000112226	2	ENSSSCT00000033456	PDZD4-202	ENSSSCG00000012785	PDZD4	0	0.990874	0	0.815539
ENSSSCE00000334995	2	ENSSSCT00000056468	GFOD1-201	ENSSSCG00000035867	GFOD1	0	-0.676002	0	-0.994179
ENSSSCE00000354480	2	ENSSSCT00000061628	MEX3B-201	ENSSSCG00000038491	MEX3B	0	1.33697	0	1.37935
ENSSSCE00000318781	2	ENSSSCT00000054779	ISLR2-201	ENSSSCG00000036011	ISLR2	0	1.8794	0	0.976872
ENSSSCE00000224398	2	ENSSSCT00000028482;ENSSSCT00000070166	MPPED1-201;MPPED1-202	ENSSSCG00000038685	MPPED1	-1.71592	0	-1.03649	0
ENSSSCE00000000762	2	ENSSSCT00000043000;ENSSSCT00000024540;ENSSSCT00000083298	SYNGR1-203;SYNGR1-201;SYNGR1-202	ENSSSCG00000020873	SYNGR1	0	-0.923314	0	-0.868144
ENSSSCE00000000897	2	ENSSSCT00000000112	KCNJ4-201	ENSSSCG00000000106	KCNJ4	0	-1.8052	0	-0.781374
ENSSSCE00000374468	2	ENSSSCT00000060661;ENSSSCT00000044404	NA	ENSSSCG00000031381	NA	0	-1.05232	0	-1.04081
ENSSSCE00000348744	2	ENSSSCT00000050982	NA	ENSSSCG00000032202	NA	0	-1.24605	0	-0.851757
ENSSSCE00000002420	2	ENSSSCT00000075652;ENSSSCT00000058552;ENSSSCT00000000309;ENSSSCT00000071718	HNRNPA1-204;HNRNPA1-203;HNRNPA1-202;HNRNPA1-201	ENSSSCG00000000288	HNRNPA1	0	0.842859	0	0.981249
ENSSSCE00000328774	2	ENSSSCT00000050217	GPR182-201	ENSSSCG00000037701	GPR182	0	0.80142	0	1.29296
ENSSSCE00000003616	2	ENSSSCT00000028348	CDK4-201	ENSSSCG00000025092	CDK4	0.742554	0	0	0.753534
ENSSSCE00000146881	2	ENSSSCT00000051391;ENSSSCT00000022508;ENSSSCT00000079514	NDUFS4-203;NDUFS4-202;NDUFS4-201	ENSSSCG00000016893	NDUFS4	1.03525	0	0	0.85038
ENSSSCE00000354039	2	ENSSSCT00000065166	GPR37L1-201	ENSSSCG00000038768	GPR37L1	0	-2.14367	0	-1.61617
ENSSSCE00000061852	2	ENSSSCT00000045055	NRSN2-201	ENSSSCG00000031519	NRSN2	0	-0.711351	-0.733815	0
ENSSSCE00000063973	2	ENSSSCT00000008182	KCNG1-201	ENSSSCG00000007476	KCNG1	0	-1.16289	0	-0.732319
ENSSSCE00000149633	2	ENSSSCT00000018727	H3-3B-201	ENSSSCG00000017202	H3-3B	0.803653	0	0	0.672401
ENSSSCE00000149754	2	ENSSSCT00000018737;ENSSSCT00000080708;ENSSSCT00000072506	SUMO2-201;SUMO2-203;SUMO2-202	ENSSSCG00000017212	SUMO2	0.84744	0	0	0.903201
ENSSSCE00000215282	2	ENSSSCT00000030923	FZD2-201	ENSSSCG00000029838	FZD2	0.899085	0	0	1.15054
ENSSSCE00000151152	2	ENSSSCT00000018894	FAM171A2-201	ENSSSCG00000017356	FAM171A2	0	0.877006	0	0.695151
ENSSSCE00000381992	2	ENSSSCT00000043069	NEUROD2-201	ENSSSCG00000033583	NEUROD2	0	1.39934	0	1.98489
ENSSSCE00000144549	2	ENSSSCT00000018130	LRRN3-201	ENSSSCG00000016652	LRRN3	0	0.778012	0	0.6858
ENSSSCE00000380532	2	ENSSSCT00000047047	NEUROD6-201	ENSSSCG00000039501	NEUROD6	0	1.64441	0	2.14199
ENSSSCE00000145053	2	ENSSSCT00000018195	CYCS-201	ENSSSCG00000016714	CYCS	0	-1.22545	0	-0.873009
ENSSSCE00000301153	2	ENSSSCT00000091461	SIVA1-201	ENSSSCG00000031132	SIVA1	1.192	0	0	1.01024
ENSSSCE00000319521	2	ENSSSCT00000050644;ENSSSCT00000049503;ENSSSCT00000081285;ENSSSCT00000061089;ENSSSCT00000052363;ENSSSCT00000065201	SEC16A-206;SEC16A-205;SEC16A-204;SEC16A-203;SEC16A-202;SEC16A-201	ENSSSCG00000034854	SEC16A	-1.34787	1.77277	0	0
ENSSSCE00000099903	3	ENSSSCT00000012428	TMA7-201	ENSSSCG00000011351	TMA7	1.21839	0	0	0.912667
ENSSSCE00000168782	3	ENSSSCT00000012659	VHL-201	ENSSSCG00000011567	VHL	0	1.22337	0	1.35416
ENSSSCE00000294415	3	ENSSSCT00000056277;ENSSSCT00000036989;ENSSSCT00000061275;ENSSSCT00000053411	MBD4-204;MBD4-203;MBD4-202;MBD4-201	ENSSSCG00000033303	MBD4	0	0.836106	0	0.701189
ENSSSCE00000172032	3	ENSSSCT00000012858	CLDN11-201	ENSSSCG00000011747	CLDN11	0	-1.71647	0	-1.07101
ENSSSCE00000021141	3	ENSSSCT00000002944	NA	ENSSSCG00000002653	NA	-0.764365	0	-0.765215	0
ENSSSCE00000021527	3	ENSSSCT00000002998;ENSSSCT00000041141	KARS1-202;KARS1-201	ENSSSCG00000002704	KARS1	0	0.750631	0	0.767732
ENSSSCE00000310886	3	ENSSSCT00000065208	MYCL-201	ENSSSCG00000039761	MYCL	0	1.19323	0	1.74826
ENSSSCE00000117131	3	ENSSSCT00000014615	RPS13-201	ENSSSCG00000013381	RPS13	1.12259	0	0	1.8947
ENSSSCE00000121543	3	ENSSSCT00000015177;ENSSSCT00000048131	CCDC124-202;CCDC124-201	ENSSSCG00000013891	CCDC124	1.00841	-0.813066	0	0
ENSSSCE00000437337	3	ENSSSCT00000067779	NA	ENSSSCG00000009648	NA	0	-1.07634	0	-1.32516
ENSSSCE00000091918	3	ENSSSCT00000049238	PGAM1-201	ENSSSCG00000010517	PGAM1	0	-1.65935	0	-1.03824
ENSSSCE00000092555	3	ENSSSCT00000011574;ENSSSCT00000053119	PSD-202;PSD-201	ENSSSCG00000010581	PSD	-0.921059	0	-0.898158	0
ENSSSCE00000094382	3	ENSSSCT00000069426;ENSSSCT00000011774	DPYSL4-202;DPYSL4-201	ENSSSCG00000010762	DPYSL4	0	0.96342	0	1.22154
ENSSSCE00000135677	3	ENSSSCT00000017180	CDKN2AIP-201	ENSSSCG00000015779	CDKN2AIP	0	0.649127	0	0.751927
ENSSSCE00000236766	3	ENSSSCT00000046489	IGFBP2-201	ENSSSCG00000035392	IGFBP2	1.39062	0	0	1.3247
ENSSSCE00000274965	3	ENSSSCT00000040595	THY1-202	ENSSSCG00000032330	THY1	0	-2.57792	0	-1.55248
ENSSSCE00000190862	3	ENSSSCT00000027719	KCNJ5-201	ENSSSCG00000021573	KCNJ5	0	-0.960814	0	-0.679574
ENSSSCE00000307411	3	ENSSSCT00000036846	ADORA1-201	ENSSSCG00000021059	ADORA1	0	-1.04415	0	-0.784636
ENSSSCE00000133607	3	ENSSSCT00000016935;ENSSSCT00000042782	GLUL-201;GLUL-202	ENSSSCG00000015545	GLUL	0	-1.23902	0	-1.38929
ENSSSCE00000309208	3	ENSSSCT00000037978	SEC61G-201	ENSSSCG00000035434	SEC61G	1.09191	0	0	1.02954
ENSSSCE00000368603	3	ENSSSCT00000040673	FGF2-201	ENSSSCG00000036213	FGF2	0	-0.794886	0	-1.23587
ENSSSCE00000225008	3	ENSSSCT00000008527	ZNF629-201	ENSSSCG00000007780	ZNF629	0	0.596804	0	0.513272
ENSSSCE00000066886	3	ENSSSCT00000058919	SBK1-201	ENSSSCG00000038038	SBK1	0	1.11695	0	0.877783
ENSSSCE00000313923	3	ENSSSCT00000058013;ENSSSCT00000055175	NA	ENSSSCG00000035768	NA	1.17064	0	0	1.42498
ENSSSCE00000221400	3	ENSSSCT00000029023	NDUFB10-201	ENSSSCG00000030328	NDUFB10	0.961614	-0.829793	0	0
ENSSSCE00000070300	3	ENSSSCT00000008974	COX5B-201	ENSSSCG00000008195	COX5B	1.02862	-1.45655	0	0
ENSSSCE00000070715	3	ENSSSCT00000009030	TMSB10-201	ENSSSCG00000008245	TMSB10	0.861337	0	0	1.59893
ENSSSCE00000281315	3	ENSSSCT00000059747;ENSSSCT00000046105;ENSSSCT00000090007;ENSSSCT00000009189	BCL11A-204;BCL11A-202;BCL11A-203;BCL11A-201	ENSSSCG00000008392	BCL11A	0	0.836702	0	0.714806
ENSSSCE00000074065	3	ENSSSCT00000009426	VSNL1-201	ENSSSCG00000008615	VSNL1	0	-2.36732	0	-1.7296
ENSSSCE00000054874	3	ENSSSCT00000051482;ENSSSCT00000007005;ENSSSCT00000007006	IGSF8-203;IGSF8-202;IGSF8-201	ENSSSCG00000006392	IGSF8	0	-1.34938	0	-0.63412
ENSSSCE00000247204	3	ENSSSCT00000082778;ENSSSCT00000070868	KCNJ9-203;KCNJ9-202	ENSSSCG00000006393	KCNJ9	0	-2.03066	0	-1.55094
ENSSSCE00000056242	3	ENSSSCT00000040439	NA	ENSSSCG00000031838	NA	0.979136	0	0	1.44252
ENSSSCE00000108389	3	ENSSSCT00000013441	SYP-201	ENSSSCG00000012292	SYP	0	-1.37917	0	-1.61613
ENSSSCE00000270694	3	ENSSSCT00000048735;ENSSSCT00000085530	RPL36A-HNRNPH2-201;RPL36A-HNRNPH2-202	ENSSSCG00000039046	RPL36A-HNRNPH2	1.09648	0	0	1.57692
ENSSSCE00000261204	3	ENSSSCT00000035556	NA	ENSSSCG00000030849	NA	1.00047	0	0	1.37907
ENSSSCE00000218732	3	ENSSSCT00000034977	DUSP9-201	ENSSSCG00000012774	DUSP9	-0.849326	0	-1.23149	0
ENSSSCE00000197362	3	ENSSSCT00000027574	ID4-201	ENSSSCG00000024312	ID4	1.13173	0	1.08652	0
ENSSSCE00000258941	3	ENSSSCT00000035387	ATP6V1G2-201	ENSSSCG00000001401	ATP6V1G2	0	-1.57338	0	-0.815435
ENSSSCE00000012003	3	ENSSSCT00000001675;ENSSSCT00000084331	RPS18-201;RPS18-202	ENSSSCG00000001502	RPS18	1.19376	0	0	1.34686
ENSSSCE00000012245	3	ENSSSCT00000051102	NA	ENSSSCG00000032242	NA	0.855996	0	0	0.746171
ENSSSCE00000182354	3	ENSSSCT00000030780	RPS17-201	ENSSSCG00000027358	RPS17	1.27039	0	0	1.1654
ENSSSCE00000282219	3	ENSSSCT00000054779	ISLR2-201	ENSSSCG00000036011	ISLR2	0	1.42706	0	1.51868
ENSSSCE00000337840	3	ENSSSCT00000054600	ZNF219-201	ENSSSCG00000038313	ZNF219	0.807437	0	0	0.879664
ENSSSCE00000354431	3	ENSSSCT00000002526	AKAP5-201	ENSSSCG00000002268	AKAP5	0	-1.25793	0	-0.897775
ENSSSCE00000161516	3	ENSSSCT00000070166;ENSSSCT00000028482	MPPED1-202;MPPED1-201	ENSSSCG00000038685	MPPED1	-1.52984	0	-1.25078	0
ENSSSCE00000002421	3	ENSSSCT00000075652;ENSSSCT00000058552;ENSSSCT00000000309;ENSSSCT00000071718	HNRNPA1-204;HNRNPA1-203;HNRNPA1-202;HNRNPA1-201	ENSSSCG00000000288	HNRNPA1	1.16453	0	0	0.811292
ENSSSCE00000147574	3	ENSSSCT00000018492	NA	ENSSSCG00000016982	NA	0.755187	0	0	0.993055
ENSSSCE00000191369	3	ENSSSCT00000038847	NA	ENSSSCG00000026414	NA	1.12307	0	0	0.958567
ENSSSCE00000222240	3	ENSSSCT00000049322	H3-3A-201	ENSSSCG00000023971	H3-3A	1.25638	0	0	1.56813
ENSSSCE00000368095	3	ENSSSCT00000039457	SHISA4-201	ENSSSCG00000031981	SHISA4	0	-1.63673	0	-0.929515
ENSSSCE00000286734	3	ENSSSCT00000012159	CCDC3-201	ENSSSCG00000011110	CCDC3	-0.842317	-0.957494	0	0
ENSSSCE00000410437	3	ENSSSCT00000035135	SFRP1-201	ENSSSCG00000025822	SFRP1	0	2.03899	0	1.91028
ENSSSCE00000369966	3	ENSSSCT00000055767	TGIF2-201	ENSSSCG00000036002	TGIF2	0.87249	0	0	1.19863
ENSSSCE00000263073	3	ENSSSCT00000008027	NA	ENSSSCG00000007336	NA	0	0.979998	0	2.13826
ENSSSCE00000149634	3	ENSSSCT00000018727	H3-3B-201	ENSSSCG00000017202	H3-3B	0.719831	0	0	0.767424
ENSSSCE00000267057	3	ENSSSCT00000059661	SKA2-202	ENSSSCG00000034217	SKA2	0.788865	0	0	0.928083
ENSSSCE00000300686	4	ENSSSCT00000051023	ST8SIA3-203	ENSSSCG00000038971	ST8SIA3	-1.35104	0	0	-1.67222
ENSSSCE00000236872	4	ENSSSCT00000005475;ENSSSCT00000070641	NA	ENSSSCG00000004963	NA	0	0.657366	0	0.690142
ENSSSCE00000294240	4	ENSSSCT00000043047	DACT1-201	ENSSSCG00000031856	DACT1	0	1.4886	0	1.74336
ENSSSCE00000044241	4	ENSSSCT00000005698	RPS6-201	ENSSSCG00000005169	RPS6	1.29834	0	0	1.31202
ENSSSCE00000282864	4	ENSSSCT00000040173	ATMIN-201	ENSSSCG00000032216	ATMIN	0.825288	0	0	0.744853
ENSSSCE00000021528	4	ENSSSCT00000002998;ENSSSCT00000041141	KARS1-202;KARS1-201	ENSSSCG00000002704	KARS1	0.677281	0	0	0.77652
ENSSSCE00000324417	4	ENSSSCT00000064846	CMTM4-201	ENSSSCG00000032632	CMTM4	-0.941119	0	0	-1.31169
ENSSSCE00000025087	4	ENSSSCT00000003470	ZSWIM9-201	ENSSSCG00000003129	ZSWIM9	0	0.757957	0	1.3085
ENSSSCE00000379702	4	ENSSSCT00000053934	RPS9-201	ENSSSCG00000029785	RPS9	1.29688	0	0	1.22376
ENSSSCE00000323710	4	ENSSSCT00000056421	MYL12A-201	ENSSSCG00000003691	MYL12A	0	-0.881532	0	-0.578635
ENSSSCE00000359655	4	ENSSSCT00000059022	ZNF397-201	ENSSSCG00000039052	ZNF397	0	1.50255	0	1.23175
ENSSSCE00000112677	4	ENSSSCT00000014041	GATD1-201	ENSSSCG00000012846	GATD1	0.771205	-0.902621	0	0
ENSSSCE00000291222	4	ENSSSCT00000049798	SNCB-203	ENSSSCG00000014053	SNCB	0	-2.07974	0	-1.12788
ENSSSCE00000300546	4	ENSSSCT00000048777	NA	ENSSSCG00000033262	NA	0.978672	0	0	1.52401
ENSSSCE00000082669	4	ENSSSCT00000010526	LZTS1-201	ENSSSCG00000028559	LZTS1	0	0.743264	0	0.875094
ENSSSCE00000083126	4	ENSSSCT00000010576	NA	ENSSSCG00000009648	NA	0	-1.14895	0	-0.744116
ENSSSCE00000349878	4	ENSSSCT00000010601;ENSSSCT00000036649	CLU-202;CLU-201	ENSSSCG00000009668	CLU	0	-1.66151	0	-0.8138
ENSSSCE00000270102	4	ENSSSCT00000010856	SRSF9-201	ENSSSCG00000009906	SRSF9	0.896114	0	0	0.901874
ENSSSCE00000350795	4	ENSSSCT00000059458	EIF4EBP2-201	ENSSSCG00000034444	EIF4EBP2	0	1.03099	0	0.980887
ENSSSCE00000176571	4	ENSSSCT00000063171	FAM53B-201	ENSSSCG00000010732	FAM53B	0	0.80693	0	1.52191
ENSSSCE00000163938	4	ENSSSCT00000069426;ENSSSCT00000011774	DPYSL4-202;DPYSL4-201	ENSSSCG00000010762	DPYSL4	0	1.36084	0	1.32495
ENSSSCE00000376863	4	ENSSSCT00000046489	IGFBP2-201	ENSSSCG00000035392	IGFBP2	1.45726	0	0	1.79068
ENSSSCE00000065149	4	ENSSSCT00000055565	TMEM130-201	ENSSSCG00000007605	TMEM130	0	-1.03702	0	-0.553113
ENSSSCE00000263944	4	ENSSSCT00000025446	NA	ENSSSCG00000030122	NA	0.847387	0	0	0.877897
ENSSSCE00000280300	4	ENSSSCT00000058919	SBK1-201	ENSSSCG00000038038	SBK1	0	0.839839	0	1.41454
ENSSSCE00000279529	4	ENSSSCT00000043767	CACNG3-201	ENSSSCG00000036255	CACNG3	0	-1.81374	0	-0.688524
ENSSSCE00000337767	4	ENSSSCT00000008943	CREG2-201	ENSSSCG00000008166	CREG2	0	-0.832897	0	-1.04226
ENSSSCE00000308410	4	ENSSSCT00000090657;ENSSSCT00000049410	SRSF7-204;SRSF7-201	ENSSSCG00000008484	SRSF7	0	0.996096	0	1.00194
ENSSSCE00000074066	4	ENSSSCT00000009426	VSNL1-201	ENSSSCG00000008615	VSNL1	0	-2.17049	0	-1.45445
ENSSSCE00000260587	4	ENSSSCT00000035108	NDUFB9-202	ENSSSCG00000005976	NDUFB9	0	-0.949908	0	0.904342
ENSSSCE00000229571	4	ENSSSCT00000006587	MAL2-201	ENSSSCG00000006003	MAL2	0	-1.51848	0	-0.968862
ENSSSCE00000253592	4	ENSSSCT00000013441	SYP-201	ENSSSCG00000012292	SYP	0	-1.26871	0	-1.43193
ENSSSCE00000283318	4	ENSSSCT00000046034	PABPN1-202	ENSSSCG00000002023	PABPN1	0	-0.907136	0	-0.592363
ENSSSCE00000191140	4	ENSSSCT00000044039;ENSSSCT00000022611	WNT7B-201;WNT7B-202	ENSSSCG00000027365	WNT7B	1.07375	0	0	0.796668
ENSSSCE00000319953	4	ENSSSCT00000070166;ENSSSCT00000028482	MPPED1-202;MPPED1-201	ENSSSCG00000038685	MPPED1	-1.32594	0	-1.10419	0
ENSSSCE00000168510	4	ENSSSCT00000024540	SYNGR1-201	ENSSSCG00000020873	SYNGR1	0	-1.08313	0	-0.857488
ENSSSCE00000003005	4	ENSSSCT00000000425	NA	ENSSSCG00000000394	NA	0.988573	0	0	0.711821
ENSSSCE00000168218	4	ENSSSCT00000028302	SAP18-201	ENSSSCG00000028865	SAP18	1.18892	0	0	0.736747
ENSSSCE00000329532	4	ENSSSCT00000035135	SFRP1-201	ENSSSCG00000025822	SFRP1	0	1.64673	0	2.33479
ENSSSCE00000233618	4	ENSSSCT00000025489	TP53INP2-201	ENSSSCG00000022099	TP53INP2	0	-1.08837	0	-0.800613
ENSSSCE00000368843	4	ENSSSCT00000051674	NTSR1-201	ENSSSCG00000038278	NTSR1	-1.55045	0	-1.2778	0
ENSSSCE00000378705	4	ENSSSCT00000043788	BIRC5-201	ENSSSCG00000040486	BIRC5	0.964818	0	0	1.32989
ENSSSCE00000329546	4	ENSSSCT00000018727	H3-3B-201	ENSSSCG00000017202	H3-3B	0	0.777213	0	1.0065
ENSSSCE00000213200	4	ENSSSCT00000051843	RPL23-201	ENSSSCG00000038880	RPL23	0.932457	0	0	1.10143
ENSSSCE00000279568	4	ENSSSCT00000058218;ENSSSCT00000065889	SEZ6-202;SEZ6-201	ENSSSCG00000035445	SEZ6	0	1.45689	0	0.82193
ENSSSCE00000309300	5	ENSSSCT00000040895	MBP-201	ENSSSCG00000038767	MBP	0	-0.994429	0	-0.959377
ENSSSCE00000303705	5	ENSSSCT00000046726	GINS2-201	ENSSSCG00000040386	GINS2	0	1.17224	0	1.89831
ENSSSCE00000406459	5	ENSSSCT00000003426	APOE-201	ENSSSCG00000003088	APOE	-1.14594	-2.00614	0	0
ENSSSCE00000026065	5	ENSSSCT00000003615	CACNG8-201	ENSSSCG00000003255	CACNG8	0	-1.1649	0	-1.05708
ENSSSCE00000321411	5	ENSSSCT00000043368;ENSSSCT00000045859	SFPQ-202;SFPQ-201	ENSSSCG00000035690	SFPQ	0.669629	0	0	0.705955
ENSSSCE00000374860	5	ENSSSCT00000054235	NCDN-201	ENSSSCG00000031786	NCDN	0	-1.34759	0	-0.628522
ENSSSCE00000329715	5	ENSSSCT00000055920	ADCYAP1-201	ENSSSCG00000035186	ADCYAP1	0.804407	-0.806345	0	0
ENSSSCE00000315980	5	ENSSSCT00000066358	TSSC4-201	ENSSSCG00000036015	TSSC4	0	-0.918967	0	0.800994
ENSSSCE00000114747	5	ENSSSCT00000014280	EEF1G-201	ENSSSCG00000013064	EEF1G	0.869764	0	0	1.06771
ENSSSCE00000119018	5	ENSSSCT00000014836	PRR36-201	ENSSSCG00000013584	PRR36	0	0.724313	0	1.02067
ENSSSCE00000125126	5	ENSSSCT00000015634	CXCL14-201	ENSSSCG00000014310	CXCL14	0	-1.92257	0	-0.979844
ENSSSCE00000222322	5	ENSSSCT00000028925	FGF1-201	ENSSSCG00000024954	FGF1	0	-1.45402	0	-1.37241
ENSSSCE00000281220	5	ENSSSCT00000010601;ENSSSCT00000036649	CLU-202;CLU-201	ENSSSCG00000009668	CLU	0	-1.34872	0	-0.659313
ENSSSCE00000478636	5	ENSSSCT00000077148	CXCL12-201	ENSSSCG00000034973	CXCL12	1.06563	-1.00733	0	0
ENSSSCE00000385672	5	ENSSSCT00000054321	RND3-201	ENSSSCG00000040445	RND3	0	1.0987	0	1.49342
ENSSSCE00000330239	5	ENSSSCT00000052938	PTMA-202	ENSSSCG00000037274	PTMA	1.59879	0	0	1.05252
ENSSSCE00000268069	5	ENSSSCT00000065336	EIF3F-201	ENSSSCG00000039647	EIF3F	1.09802	0	0	1.33332
ENSSSCE00000356427	5	ENSSSCT00000063742	TMEM123-201	ENSSSCG00000031170	TMEM123	0.821317	0	0	0.765156
ENSSSCE00000078858	5	ENSSSCT00000010051	H2AFZ-201	ENSSSCG00000009178	H2AFZ	0.996099	0	0	1.38011
ENSSSCE00000193410	5	ENSSSCT00000073703;ENSSSCT00000061245	PDAP1-202;PDAP1-201	ENSSSCG00000033450	PDAP1	0.76529	0	0	0.632595
ENSSSCE00000301365	5	ENSSSCT00000054792	CARHSP1-202	ENSSSCG00000026710	CARHSP1	0	1.00378	0	1.84346
ENSSSCE00000160521	5	ENSSSCT00000008774	FBXL16-201	ENSSSCG00000008006	FBXL16	0	-1.56678	0	-0.726823
ENSSSCE00000069810	5	ENSSSCT00000064890	NCK2-201	ENSSSCG00000008144	NCK2	0	0.761553	0	1.11934
ENSSSCE00000247339	5	ENSSSCT00000086800;ENSSSCT00000052543	RPS7-203;RPS7-201	ENSSSCG00000031088	RPS7	1.4214	0	0	1.1367
ENSSSCE00000315810	5	ENSSSCT00000058383	ZNF250-202	ENSSSCG00000036160	ZNF250	0	1.07617	0	1.02221
ENSSSCE00000266946	5	ENSSSCT00000048687	SAMD12-201	ENSSSCG00000036553	SAMD12	-0.95568	0	0	-1.5608
ENSSSCE00000164228	5	ENSSSCT00000006943	RGS4-201	ENSSSCG00000006335	RGS4	0	-2.07745	0	-1.71133
ENSSSCE00000291973	5	ENSSSCT00000006976	PFDN2-201	ENSSSCG00000006366	PFDN2	0.851875	0	0	1.31401
ENSSSCE00000331885	5	ENSSSCT00000040439	NA	ENSSSCG00000031838	NA	0.974153	0	0	1.40699
ENSSSCE00000261694	5	ENSSSCT00000013441	SYP-201	ENSSSCG00000012292	SYP	0	-1.53351	0	-1.3931
ENSSSCE00000168049	5	ENSSSCT00000038462	NRSN1-201	ENSSSCG00000021696	NRSN1	0	-1.43288	0	-0.784471
ENSSSCE00000369023	5	ENSSSCT00000064900	DDAH2-201	ENSSSCG00000038514	DDAH2	1.04472	0	0	2.04185
ENSSSCE00000012005	5	ENSSSCT00000084331;ENSSSCT00000001675	RPS18-202;RPS18-201	ENSSSCG00000001502	RPS18	1.01958	0	0	1.23869
ENSSSCE00000379979	5	ENSSSCT00000054600	ZNF219-201	ENSSSCG00000038313	ZNF219	1.21851	0	0	1.3031
ENSSSCE00000226997	5	ENSSSCT00000025486	EMC7-201	ENSSSCG00000027051	EMC7	0	-0.695486	0	-0.581315
ENSSSCE00000378742	5	ENSSSCT00000045078	CBX6-201	ENSSSCG00000040334	CBX6	-0.849696	0	0	-1.18027
ENSSSCE00000202381	5	ENSSSCT00000049322	H3-3A-201	ENSSSCG00000023971	H3-3A	1.10034	0	0	1.78393
ENSSSCE00000096921	5	ENSSSCT00000071311;ENSSSCT00000065218;ENSSSCT00000012075	VIM-203;VIM-202;VIM-201	ENSSSCG00000011033	VIM	1.15503	0	0	0.909556
ENSSSCE00000151155	5	ENSSSCT00000018894	FAM171A2-201	ENSSSCG00000017356	FAM171A2	0	0.727909	0	0.821469
ENSSSCE00000455556	5	ENSSSCT00000019333	UNC119-201	ENSSSCG00000017761	UNC119	0.851538	0	0	1.49298
ENSSSCE00000046042	6	ENSSSCT00000005898	NA	ENSSSCG00000005358	NA	0	0.940259	0	1.86704
ENSSSCE00000319430	6	ENSSSCT00000027090	ZBTB47-201	ENSSSCG00000030065	ZBTB47	0	-1.20149	0	-0.565072
ENSSSCE00000209060	6	ENSSSCT00000041231	FAM131A-201	ENSSSCG00000028372	FAM131A	0	-1.65889	0	-0.639215
ENSSSCE00000184290	6	ENSSSCT00000014261	SPINDOC-201	ENSSSCG00000013048	SPINDOC	0.900979	0	0	1.23611
ENSSSCE00000264965	6	ENSSSCT00000044280	SYT13-201	ENSSSCG00000031590	SYT13	-1.14938	0	0	-0.98636
ENSSSCE00000322640	6	ENSSSCT00000010547	PHYHIP-201	ENSSSCG00000009621	PHYHIP	0	-2.33258	0	-1.13323
ENSSSCE00000136935	6	ENSSSCT00000017303	TBR1-201	ENSSSCG00000015891	TBR1	0	0.91025	0	1.30517
ENSSSCE00000230982	6	ENSSSCT00000032202	RNF169-201	ENSSSCG00000021822	RNF169	0	0.814632	0	0.788769
ENSSSCE00000415647	6	ENSSSCT00000083846	THY1-201	ENSSSCG00000032330	THY1	0	-2.4161	0	-1.12412
ENSSSCE00000431032	6	ENSSSCT00000061245;ENSSSCT00000073703	PDAP1-201;PDAP1-202	ENSSSCG00000033450	PDAP1	0.756915	0	0	0.740649
ENSSSCE00000411359	6	ENSSSCT00000083701	CPSF4-201	ENSSSCG00000026896	CPSF4	0	1.14717	0	1.5178
ENSSSCE00000328424	6	ENSSSCT00000039997	ZNF3-201	ENSSSCG00000037215	ZNF3	0	1.31132	0	1.39772
ENSSSCE00000201447	6	ENSSSCT00000027523	ZNF713-201	ENSSSCG00000029029	ZNF713	0	0.797458	0	1.22201
ENSSSCE00000423798	6	ENSSSCT00000071842;ENSSSCT00000068806	MAZ-203;MAZ-201	ENSSSCG00000025321	MAZ	0.688744	0	0	0.965905
ENSSSCE00000378430	6	ENSSSCT00000039124	CDR2-201	ENSSSCG00000032340	CDR2	0	0.792833	0	1.22882
ENSSSCE00000385038	6	ENSSSCT00000045729	LRP12-201	ENSSSCG00000006039	LRP12	0	0.696299	0	0.840239
ENSSSCE00000283364	6	ENSSSCT00000037521	PAG1-202	ENSSSCG00000040208	PAG1	0	0.92974	0	0.761
ENSSSCE00000479764	6	ENSSSCT00000041659	RGS5-201	ENSSSCG00000037821	RGS5	0	-1.40129	0	-1.03214
ENSSSCE00000258424	6	ENSSSCT00000013441	SYP-201	ENSSSCG00000012292	SYP	0	-1.64665	0	-1.2904
ENSSSCE00000301108	6	ENSSSCT00000064900	DDAH2-201	ENSSSCG00000038514	DDAH2	0	1.18633	0	2.22644
ENSSSCE00000268662	6	ENSSSCT00000051102	NA	ENSSSCG00000032242	NA	0.783315	0	0	1.21092
ENSSSCE00000366679	6	ENSSSCT00000030365	ALKBH1-201	ENSSSCG00000025906	ALKBH1	0	0.836946	0	1.00507
ENSSSCE00000019884	6	ENSSSCT00000084306;ENSSSCT00000002726	CHGA-202;CHGA-201	ENSSSCG00000002456	CHGA	0	-1.48435	0	-0.586956
ENSSSCE00000368535	6	ENSSSCT00000028482	MPPED1-201	ENSSSCG00000038685	MPPED1	-1.84344	0	-1.03614	0
ENSSSCE00000209390	6	ENSSSCT00000028356	TIGAR-201	ENSSSCG00000024219	TIGAR	0	-1.22231	0	-0.756315
ENSSSCE00000433818	6	ENSSSCT00000047512	SUB1-201	ENSSSCG00000032650	SUB1	0	-0.936168	0	-0.936137
ENSSSCE00000370519	6	ENSSSCT00000056681	NA	ENSSSCG00000040857	NA	0.993869	0	0	0.672913
ENSSSCE00000157369	6	ENSSSCT00000019626	ZNF287-201	ENSSSCG00000018031	ZNF287	0	0.868454	0	0.671926
ENSSSCE00000034278	7	ENSSSCT00000056296	HIVEP2-201	ENSSSCG00000004138	HIVEP2	-1.99853	0	0	-1.82933
ENSSSCE00000048191	7	ENSSSCT00000006183	NA	ENSSSCG00000005623	NA	-0.727333	-0.667712	0	0
ENSSSCE00000048514	7	ENSSSCT00000006218	WDR34-201	ENSSSCG00000005655	WDR34	0.804343	0	0	1.29243
ENSSSCE00000348330	7	ENSSSCT00000039191	HMGN1-204	ENSSSCG00000033733	HMGN1	1.29739	0	0	1.68833
ENSSSCE00000305948	7	ENSSSCT00000039094	HSDL1-201	ENSSSCG00000002681	HSDL1	0	0.831217	0	1.29861
ENSSSCE00000022686	7	ENSSSCT00000052965;ENSSSCT00000003136	TOX3-202;TOX3-201	ENSSSCG00000002835	TOX3	0	1.24163	0	1.47904
ENSSSCE00000340558	7	ENSSSCT00000003142	N4BP1-201	ENSSSCG00000002841	N4BP1	0	0.827308	0	0.596314
ENSSSCE00000386727	7	ENSSSCT00000071917	PTMA-201	ENSSSCG00000037274	PTMA	1.35763	0	0	1.07073
ENSSSCE00000340492	7	ENSSSCT00000065336	EIF3F-201	ENSSSCG00000039647	EIF3F	1.11042	0	0	1.25965
ENSSSCE00000133611	7	ENSSSCT00000016935;ENSSSCT00000042782	GLUL-201;GLUL-202	ENSSSCG00000015545	GLUL	0	-1.04259	0	-1.42272
ENSSSCE00000173357	7	ENSSSCT00000030909	NYAP1-201	ENSSSCG00000030337	NYAP1	0.714244	0	0	1.17214
ENSSSCE00000303720	7	ENSSSCT00000028827	ZKSCAN2-201	ENSSSCG00000007823	ZKSCAN2	0	1.12249	0	0.797795
ENSSSCE00000275823	7	ENSSSCT00000009450	YWHAQ-202	ENSSSCG00000008638	YWHAQ	1.02069	-0.896289	0	0
ENSSSCE00000051992	7	ENSSSCT00000035298;ENSSSCT00000033719	NCALD-202;NCALD-201	ENSSSCG00000006059	NCALD	0	-0.661105	0	-1.02631
ENSSSCE00000196431	7	ENSSSCT00000013441	SYP-201	ENSSSCG00000012292	SYP	0	-1.79356	0	-0.728245
ENSSSCE00000337824	7	ENSSSCT00000037299	ZKSCAN8-201	ENSSSCG00000001201	ZKSCAN8	0	0.973048	0	1.01104
ENSSSCE00000327302	7	ENSSSCT00000064900	DDAH2-201	ENSSSCG00000038514	DDAH2	0	1.26297	0	2.37445
ENSSSCE00000011848	7	ENSSSCT00000001670	BEND6-201	ENSSSCG00000001498	BEND6	0	-1.9209	0	-1.35136
ENSSSCE00000339219	7	ENSSSCT00000028482	MPPED1-201	ENSSSCG00000038685	MPPED1	-0.890273	0	0	0.769148
ENSSSCE00000201790	7	ENSSSCT00000086530;ENSSSCT00000063010	RPL3-202;RPL3-201	ENSSSCG00000040494	RPL3	0.984654	0	0	1.05535
ENSSSCE00000291085	7	ENSSSCT00000063794	ZNF740-201	ENSSSCG00000036564	ZNF740	0.803127	0	0	0.821882
ENSSSCE00000376632	7	ENSSSCT00000060066	PCNA-201	ENSSSCG00000030642	PCNA	1.25141	0	0	1.48324
ENSSSCE00000328666	7	ENSSSCT00000007953	E2F1-201	ENSSSCG00000007268	E2F1	1.2695	0	0	1.65168
ENSSSCE00000383088	7	ENSSSCT00000044278	RNF114-201	ENSSSCG00000036129	RNF114	0.737473	0	0	1.16472
ENSSSCE00000349404	7	ENSSSCT00000055375	DCAF7-201	ENSSSCG00000017294	DCAF7	0	0.562463	0	0.726512
ENSSSCE00000344423	8	ENSSSCT00000056118	QKI-201	ENSSSCG00000004029	QKI	0	0.862746	0	0.717856
ENSSSCE00000409743	8	ENSSSCT00000042383	QKI-202	ENSSSCG00000004029	QKI	0	-1.02679	0	-0.749619
ENSSSCE00000374720	8	ENSSSCT00000051265	NA	ENSSSCG00000004489	NA	1.07409	0	0	0.888212
ENSSSCE00000356519	8	ENSSSCT00000061214	STOM-201	ENSSSCG00000036639	STOM	0	0.840603	0	1.50392
ENSSSCE00000292064	8	ENSSSCT00000064844	NKAIN1-201	ENSSSCG00000032193	NKAIN1	0	1.25159	0	1.64226
ENSSSCE00000342657	8	ENSSSCT00000029033	SYT12-201	ENSSSCG00000024837	SYT12	0	-1.54215	0	-0.742735
ENSSSCE00000461478	8	ENSSSCT00000088957	NA	ENSSSCG00000014031	NA	0	0.818839	0	0.701608
ENSSSCE00000219665	8	ENSSSCT00000015464	ARRDC3-201	ENSSSCG00000014156	ARRDC3	0	0.74399	0	0.761154
ENSSSCE00000087522	8	ENSSSCT00000011032	MMP11-201	ENSSSCG00000010071	MMP11	0	0.773803	0	2.1156
ENSSSCE00000094387	8	ENSSSCT00000069426;ENSSSCT00000011774	DPYSL4-202;DPYSL4-201	ENSSSCG00000010762	DPYSL4	0	0.892703	0	1.53123
ENSSSCE00000356738	8	ENSSSCT00000029324	PLEKHB2-201	ENSSSCG00000028679	PLEKHB2	0	-1.13578	0	-0.843228
ENSSSCE00000133612	8	ENSSSCT00000016935;ENSSSCT00000042782	GLUL-201;GLUL-202	ENSSSCG00000015545	GLUL	0	-1.23178	0	-1.00109
ENSSSCE00000218066	8	ENSSSCT00000029731	LGI2-201	ENSSSCG00000028927	LGI2	0	-1.28117	0	-0.692251
ENSSSCE00000273240	8	ENSSSCT00000059147	HNRNPDL-201	ENSSSCG00000037245	HNRNPDL	0	0.849029	0	0.806016
ENSSSCE00000065153	8	ENSSSCT00000055565	TMEM130-201	ENSSSCG00000007605	TMEM130	0	-1.10658	0	-0.558787
ENSSSCE00000430683	8	ENSSSCT00000086158	C8orf34-207	ENSSSCG00000035887	C8orf34	0	-0.775014	0	-0.714413
ENSSSCE00000277591	8	ENSSSCT00000002017	BTBD1-201	ENSSSCG00000001801	BTBD1	0	-0.706799	0	-0.858756
ENSSSCE00000209137	8	ENSSSCT00000061206	ATN1-201	ENSSSCG00000025117	ATN1	0.789053	0	0	0.724287
ENSSSCE00000368812	8	ENSSSCT00000038625	GXYLT1-201	ENSSSCG00000031701	GXYLT1	0.648068	0	0.953985	0
ENSSSCE00000179199	8	ENSSSCT00000001037	SYT1-201	ENSSSCG00000000948	SYT1	0	-1.1847	0	-0.972035
ENSSSCE00000166094	8	ENSSSCT00000056681	NA	ENSSSCG00000040857	NA	0.944866	0	0	0.984154
ENSSSCE00000156375	8	ENSSSCT00000019535	ATP1B2-201	ENSSSCG00000017951	ATP1B2	0	-1.52903	0	-1.35826
ENSSSCE00000438253	9	ENSSSCT00000004435	PHF10-202	ENSSSCG00000030155	PHF10	0	0.610439	0	0.803513
ENSSSCE00000172279	9	ENSSSCT00000022342	NR2E1-201	ENSSSCG00000004384	NR2E1	0.945603	0	0	0.652927
ENSSSCE00000036856	9	ENSSSCT00000068032;ENSSSCT00000004897	HDAC2-202;HDAC2-201	ENSSSCG00000004432	HDAC2	0	0.925961	0	0.824708
ENSSSCE00000047361	9	ENSSSCT00000006053	BRINP1-201	ENSSSCG00000005504	BRINP1	0	-1.28596	0	-0.690058
ENSSSCE00000311932	9	ENSSSCT00000032548	SH3BP5-201	ENSSSCG00000024938	SH3BP5	0	0.650174	0	0.825791
ENSSSCE00000207384	9	ENSSSCT00000061287;ENSSSCT00000025072	NA	ENSSSCG00000027017	NA	0	-0.906003	0	-1.02145
ENSSSCE00000356422	9	ENSSSCT00000056173	ZNF445-201	ENSSSCG00000024556	ZNF445	0	0.915795	0	0.916571
ENSSSCE00000388720	9	ENSSSCT00000078718	MASP1-204	ENSSSCG00000011806	MASP1	0	1.34217	0	1.03995
ENSSSCE00000312965	9	ENSSSCT00000052086	NA	ENSSSCG00000003987	NA	0	1.03401	0	1.22343
ENSSSCE00000119606	9	ENSSSCT00000014899	PDE4A-205	ENSSSCG00000013642	PDE4A	0	-1.22854	0	-0.580783
ENSSSCE00000094388	9	ENSSSCT00000069426;ENSSSCT00000011774	DPYSL4-202;DPYSL4-201	ENSSSCG00000010762	DPYSL4	0	1.2329	0	1.72134
ENSSSCE00000347740	9	ENSSSCT00000017097	CCNT2-201	ENSSSCG00000015697	CCNT2	0	0.759288	0	0.755969
ENSSSCE00000369154	9	ENSSSCT00000066062	RABGAP1L-210	ENSSSCG00000015499	RABGAP1L	0	-0.765254	0	-0.895416
ENSSSCE00000312795	9	ENSSSCT00000009531	PPP2R2C-201	ENSSSCG00000008712	PPP2R2C	-0.902224	0	0	-1.01259
ENSSSCE00000230990	9	ENSSSCT00000031430	GABRA4-201	ENSSSCG00000030515	GABRA4	0	-1.37558	0	-1.12913
ENSSSCE00000251753	9	ENSSSCT00000036326	FUS-201	ENSSSCG00000030798	FUS	0.786251	0	0	0.800281
ENSSSCE00000258226	9	ENSSSCT00000033719	NCALD-201	ENSSSCG00000006059	NCALD	0	-0.830784	0	-0.798702
ENSSSCE00000320466	9	ENSSSCT00000066349	NA	ENSSSCG00000038963	NA	0	1.029	0	1.22608
ENSSSCE00000315144	9	ENSSSCT00000046980	LAMP2-203	ENSSSCG00000012604	LAMP2	0	-0.859796	0	-1.10479
ENSSSCE00000221436	9	ENSSSCT00000013861	GPC4-201	ENSSSCG00000012679	GPC4	0.82083	0	0	1.13883
ENSSSCE00000292111	9	ENSSSCT00000053884	PACSIN1-201	ENSSSCG00000027053	PACSIN1	0	-1.57468	0	-0.727941
ENSSSCE00000385420	9	ENSSSCT00000058537	TINF2-201	ENSSSCG00000001994	TINF2	0	0.668381	0	0.694755
ENSSSCE00000187585	9	ENSSSCT00000002508	ARRDC4-201	ENSSSCG00000002252	ARRDC4	0	0.937134	0	1.16252
ENSSSCE00000000781	9	ENSSSCT00000086530;ENSSSCT00000063010	RPL3-202;RPL3-201	ENSSSCG00000040494	RPL3	1.08345	0	0	1.10816
ENSSSCE00000360832	9	ENSSSCT00000061325	GABRB2-203	ENSSSCG00000033558	GABRB2	0	-1.19742	0	-1.72125
ENSSSCE00000166727	9	ENSSSCT00000011958	SYT2-201	ENSSSCG00000010926	SYT2	0	-1.99361	0	-1.87392
ENSSSCE00000443662	9	ENSSSCT00000019535	ATP1B2-201	ENSSSCG00000017951	ATP1B2	0	-1.65189	0	-0.8011
ENSSSCE00000035066	10	ENSSSCT00000004682	SERINC1-202	ENSSSCG00000004237	SERINC1	1.40656	-1.66837	0	0
ENSSSCE00000305492	10	ENSSSCT00000005541	TRIM9-201	ENSSSCG00000005025	TRIM9	0	-1.08923	0	-0.73057
ENSSSCE00000025496	10	ENSSSCT00000047904	SCAF1-201	ENSSSCG00000038807	SCAF1	0.852945	0	0	0.967617
ENSSSCE00000092114	10	ENSSSCT00000011527	GOT1-201	ENSSSCG00000010537	GOT1	0	-1.51243	0	-0.804442
ENSSSCE00000094389	10	ENSSSCT00000069426;ENSSSCT00000011774	DPYSL4-202;DPYSL4-201	ENSSSCG00000010762	DPYSL4	0	0.782164	0	1.39333
ENSSSCE00000306749	10	ENSSSCT00000009639	GABRG1-201	ENSSSCG00000008809	GABRG1	0	-0.915669	0	-1.54234
ENSSSCE00000351888	10	ENSSSCT00000036326	FUS-201	ENSSSCG00000030798	FUS	0.893597	0	0	0.779126
ENSSSCE00000058461	10	ENSSSCT00000007479	ATXN7L2-201	ENSSSCG00000006828	ATXN7L2	0	0.854401	0	1.55942
ENSSSCE00000013627	10	ENSSSCT00000001859	ZNF318-201	ENSSSCG00000001667	ZNF318	0	0.736368	0	0.678307
ENSSSCE00000168304	10	ENSSSCT00000012222;ENSSSCT00000079058	ADARB2-202;ADARB2-201	ENSSSCG00000011160	ADARB2	0	0.659995	0	0.616784
ENSSSCE00000185033	10	ENSSSCT00000075928;ENSSSCT00000008167	PTGIS-202;PTGIS-201	ENSSSCG00000007463	PTGIS	0	0.956231	0	1.705
ENSSSCE00000284984	10	ENSSSCT00000058218;ENSSSCT00000065889	SEZ6-202;SEZ6-201	ENSSSCG00000035445	SEZ6	0	1.30182	0	1.09884
ENSSSCE00000174893	10	ENSSSCT00000006417	TRAF2-201	ENSSSCG00000005838	TRAF2	0.930282	0	0	1.21879
ENSSSCE00000037476	11	ENSSSCT00000004971;ENSSSCT00000054509;ENSSSCT00000047779;ENSSSCT00000056853	ATP5F1A-202;ATP5F1A-206;ATP5F1A-205;ATP5F1A-207	ENSSSCG00000004499	ATP5F1A	1.00456	-1.17323	0	0
ENSSSCE00000267886	11	ENSSSCT00000063612;ENSSSCT00000050425	MLLT3-202;MLLT3-201	ENSSSCG00000005166	MLLT3	0	0.812131	0	1.40802
ENSSSCE00000102248	11	ENSSSCT00000076080;ENSSSCT00000012643	NA	ENSSSCG00000011553	NA	-0.721734	0.806087	0	0
ENSSSCE00000021754	11	ENSSSCT00000003025	CALB2-201	ENSSSCG00000002730	CALB2	0	-2.05367	0	-0.813178
ENSSSCE00000032984	11	ENSSSCT00000061223	ZNF606-201	ENSSSCG00000003995	ZNF606	0	0.87761	0	1.10654
ENSSSCE00000352401	11	ENSSSCT00000004195	SRSF11-201	ENSSSCG00000003791	SRSF11	0	0.828547	0	0.699478
ENSSSCE00000361729	11	ENSSSCT00000047219	SPOCK2-201	ENSSSCG00000010283	SPOCK2	0	-0.957054	0	-0.603582
ENSSSCE00000094390	11	ENSSSCT00000069426;ENSSSCT00000011774	DPYSL4-202;DPYSL4-201	ENSSSCG00000010762	DPYSL4	0	1.04466	0	1.45126
ENSSSCE00000283865	11	ENSSSCT00000041507	GLRB-201	ENSSSCG00000032722	GLRB	0	-1.81006	0	-1.23962
ENSSSCE00000293977	11	ENSSSCT00000064894	SEPTIN11-201	ENSSSCG00000008986	SEPTIN11	0.925367	0	0	1.24294
ENSSSCE00000065090	11	ENSSSCT00000008339	LMTK2-201	ENSSSCG00000007599	LMTK2	-1.14651	0	0	-1.18173
ENSSSCE00000349939	11	ENSSSCT00000042362	FAM102B-201	ENSSSCG00000006850	FAM102B	0	-1.35512	0	-1.54294
ENSSSCE00000407284	11	ENSSSCT00000059323;ENSSSCT00000052078;ENSSSCT00000045698	EVL-204;EVL-203;EVL-201	ENSSSCG00000037105	EVL	0	1.21242	0	1.15845
ENSSSCE00000168504	11	ENSSSCT00000000486;ENSSSCT00000039628;ENSSSCT00000041217	AGAP2-203;AGAP2-202;AGAP2-201	ENSSSCG00000038732	AGAP2	-1.06632	0	0	-0.769852
ENSSSCE00000209606	12	ENSSSCT00000042641	BRD3-201	ENSSSCG00000005749	BRD3	0	0.711617	0	1.16894
ENSSSCE00000326374	12	ENSSSCT00000026535	NA	ENSSSCG00000022773	NA	0	0.928173	0	1.21513
ENSSSCE00000466288	12	ENSSSCT00000076080	NA	ENSSSCG00000011553	NA	0	0.720459	0	0.800545
ENSSSCE00000439333	12	ENSSSCT00000076425	SYN2-202	ENSSSCG00000023225	SYN2	0	-1.92375	0	-1.42779
ENSSSCE00000274983	12	ENSSSCT00000037143	PLD3-201	ENSSSCG00000025109	PLD3	0	-1.62116	0	-0.971685
ENSSSCE00000467394	12	ENSSSCT00000045820	PTOV1-201	ENSSSCG00000003196	PTOV1	1.10284	0	0	1.64636
ENSSSCE00000381336	12	ENSSSCT00000057028	DBN1-202	ENSSSCG00000040706	DBN1	1.16039	-0.834341	0	0
ENSSSCE00000280332	12	ENSSSCT00000063979	CAMK4-203	ENSSSCG00000037019	CAMK4	-1.37556	0	0	-1.3029
ENSSSCE00000193866	12	ENSSSCT00000010877	NA	ENSSSCG00000009926	NA	1.07417	0	0	0.865822
ENSSSCE00000094391	12	ENSSSCT00000069426;ENSSSCT00000011774	DPYSL4-202;DPYSL4-201	ENSSSCG00000010762	DPYSL4	0.938646	0	0	1.91369
ENSSSCE00000329204	12	ENSSSCT00000030810	MDM4-204	ENSSSCG00000015284	MDM4	0	0.875073	0	1.22049
ENSSSCE00000351986	12	ENSSSCT00000039703	FHDC1-201	ENSSSCG00000009011	FHDC1	0	0.920517	0	1.36045
ENSSSCE00000317741	12	ENSSSCT00000041433	MCM7-201	ENSSSCG00000032180	MCM7	0	0.873176	0	1.57591
ENSSSCE00000453372	12	ENSSSCT00000076454	SNX27-201	ENSSSCG00000006619	SNX27	0	1.0697	0	1.38783
ENSSSCE00000188183	12	ENSSSCT00000007647	ZDHHC2-201	ENSSSCG00000006982	ZDHHC2	0	-1.06762	0	-0.912268
ENSSSCE00000385772	12	ENSSSCT00000045784	NA	ENSSSCG00000037979	NA	1.02194	0	0	1.04752
ENSSSCE00000362029	12	ENSSSCT00000058218;ENSSSCT00000065889	SEZ6-202;SEZ6-201	ENSSSCG00000035445	SEZ6	0	0.91007	0	1.14192
ENSSSCE00000187400	12	ENSSSCT00000018039	SMO-201	ENSSSCG00000016569	SMO	0.947235	0	0	1.19327
ENSSSCE00000400594	12	ENSSSCT00000050885	NA	ENSSSCG00000039139	NA	1.20662	0	0	1.43474
ENSSSCE00000207530	13	ENSSSCT00000005354	FAM189A1-201	ENSSSCG00000004850	FAM189A1	0	-0.917409	0	-0.604919
ENSSSCE00000367590	13	ENSSSCT00000041901	ST6GAL1-201	ENSSSCG00000025770	ST6GAL1	0	0.627454	0	1.28294
ENSSSCE00000320965	13	ENSSSCT00000046403	PRR12-201	ENSSSCG00000032668	PRR12	0.837777	0	0	0.985217
ENSSSCE00000255715	13	ENSSSCT00000070286;ENSSSCT00000033206;ENSSSCT00000034746	ILF3-203;ILF3-202;ILF3-201	ENSSSCG00000013638	ILF3	0	0.677441	0	0.762853
ENSSSCE00000285686	13	ENSSSCT00000037642	TCF7L2-201	ENSSSCG00000010638	TCF7L2	0	1.08153	0	1.44693
ENSSSCE00000303718	13	ENSSSCT00000068854	FARP2-204	ENSSSCG00000016368	FARP2	-1.38634	1.42427	0	0
ENSSSCE00000214215	13	ENSSSCT00000016693	CALCR-201	ENSSSCG00000015320	CALCR	0	-1.65973	0	-1.16545
ENSSSCE00000341900	13	ENSSSCT00000039647	PDK3-206	ENSSSCG00000012181	PDK3	0	-0.639713	0	-0.914971
ENSSSCE00000251002	13	ENSSSCT00000033102	JADE3-201	ENSSSCG00000012267	JADE3	0	0.918657	0	1.09124
ENSSSCE00000272530	13	ENSSSCT00000052928	SV2B-201	ENSSSCG00000002262	SV2B	0	-1.31637	0	-1.42095
ENSSSCE00000305815	13	ENSSSCT00000059213	MSI2-201	ENSSSCG00000038505	MSI2	0.98188	0	0	0.880385
ENSSSCE00000327262	13	ENSSSCT00000058218;ENSSSCT00000065889	SEZ6-202;SEZ6-201	ENSSSCG00000035445	SEZ6	0	1.12204	0	1.23412
ENSSSCE00000167816	14	ENSSSCT00000005190	PDIA3-201	ENSSSCG00000004700	PDIA3	0.761082	0	0	0.736379
ENSSSCE00000380022	14	ENSSSCT00000056828	ERMP1-202	ENSSSCG00000005207	ERMP1	-0.771547	0	0	-1.14169
ENSSSCE00000353245	14	ENSSSCT00000048936;ENSSSCT00000053798	SPTBN2-202;SPTBN2-201	ENSSSCG00000038508	SPTBN2	-1.44981	0	0	-0.957734
ENSSSCE00000317980	14	ENSSSCT00000015115	AKAP8-201	ENSSSCG00000013837	AKAP8	0	0.738359	0	1.26234
ENSSSCE00000471400	14	ENSSSCT00000068854	FARP2-204	ENSSSCG00000016368	FARP2	0	0.723239	0	0.879398
ENSSSCE00000282115	14	ENSSSCT00000066173;ENSSSCT00000042217;ENSSSCT00000065413;ENSSSCT00000046129;ENSSSCT00000062533	SPTBN1-205;SPTBN1-204;SPTBN1-203;SPTBN1-202;SPTBN1-201	ENSSSCG00000040786	SPTBN1	-2.19159	0	0	-2.23846
ENSSSCE00000344527	14	ENSSSCT00000050278	FBLN1-205	ENSSSCG00000000010	FBLN1	1.18437	0	0	1.74512
ENSSSCE00000474239	14	ENSSSCT00000028117	PSD3-208	ENSSSCG00000007034	PSD3	-1.40472	0	0	-1.43233
ENSSSCE00000232277	14	ENSSSCT00000018163;ENSSSCT00000074346	PLEKHA8-204;PLEKHA8-203	ENSSSCG00000016682	PLEKHA8	0	1.35929	0	0.692887
ENSSSCE00000283819	15	ENSSSCT00000043405	KIAA0895L-201	ENSSSCG00000032443	KIAA0895L	0	0.954206	0	0.787865
ENSSSCE00000425155	15	ENSSSCT00000003455	MEIS3-201	ENSSSCG00000003115	MEIS3	0.802485	0	0	1.39984
ENSSSCE00000232682	15	ENSSSCT00000040123;ENSSSCT00000022673	APC2-202;APC2-201	ENSSSCG00000023329	APC2	-0.787597	1.05377	0	0
ENSSSCE00000221700	15	ENSSSCT00000025039	DCHS1-201	ENSSSCG00000029189	DCHS1	0	1.92378	0	1.32484
ENSSSCE00000051022	15	ENSSSCT00000006536	KCNQ3-201	ENSSSCG00000005953	KCNQ3	0	-0.726263	0	-0.786972
ENSSSCE00000175452	15	ENSSSCT00000002788	CYP46A1-201	ENSSSCG00000002510	CYP46A1	0	-2.12367	0	-1.07235
ENSSSCE00000252150	15	ENSSSCT00000018866	MAP3K14-201	ENSSSCG00000017330	MAP3K14	0	1.0872	0	1.48284
ENSSSCE00000156446	15	ENSSSCT00000051117	KDM6B-201	ENSSSCG00000017962	KDM6B	0	1.43469	0	0.918711
ENSSSCE00000289308	16	ENSSSCT00000050335	TRAK1-201	ENSSSCG00000011278	TRAK1	0	0.797795	0	0.769409
ENSSSCE00000302888	16	ENSSSCT00000059059	GK5-201	ENSSSCG00000011677	GK5	0	0.729059	0	0.779545
ENSSSCE00000357294	16	ENSSSCT00000048936;ENSSSCT00000053798	SPTBN2-202;SPTBN2-201	ENSSSCG00000038508	SPTBN2	-1.16993	0	0	-0.885685
ENSSSCE00000373576	16	ENSSSCT00000062088	EPHA5-201	ENSSSCG00000008919	EPHA5	0	1.4141	0	1.79096
ENSSSCE00000066607	16	ENSSSCT00000008529	SETD1A-201	ENSSSCG00000007782	SETD1A	0	0.801481	0	0.901843
ENSSSCE00000350821	16	ENSSSCT00000050346	DIDO1-202	ENSSSCG00000033946	DIDO1	0	0.872476	0	1.46816
ENSSSCE00000314649	16	ENSSSCT00000065889	SEZ6-201	ENSSSCG00000035445	SEZ6	0	1.05163	0	1.53885
ENSSSCE00000282656	17	ENSSSCT00000004122	CDH2-201	ENSSSCG00000003722	CDH2	0.899824	0	0	0.981489
ENSSSCE00000340651	17	ENSSSCT00000054881;ENSSSCT00000061051	MCM6-202;MCM6-201	ENSSSCG00000035564	MCM6	0.852372	0	0	0.935722
ENSSSCE00000339312	17	ENSSSCT00000028719	ADD2-201	ENSSSCG00000020736	ADD2	-1.17784	1.2242	0	0
ENSSSCE00000329478	17	ENSSSCT00000002916	CILK1-201	ENSSSCG00000002628	CILK1	0	1.46486	0	1.80568
ENSSSCE00000304931	18	ENSSSCT00000043405	KIAA0895L-201	ENSSSCG00000032443	KIAA0895L	0	0.856554	0	0.901293
ENSSSCE00000474767	18	ENSSSCT00000039661	FOXP4-201	ENSSSCG00000001619	FOXP4	0.876698	0	0	1.59881
ENSSSCE00000446005	18	ENSSSCT00000018681	SLC26A11-201	ENSSSCG00000021040	SLC26A11	0	-1.53204	0	-0.708495
ENSSSCE00000381196	18	ENSSSCT00000044533	KRBA1-201	ENSSSCG00000034873	KRBA1	0	0.71862	0	1.08556
ENSSSCE00000295050	19	ENSSSCT00000045582	AGO4-201	ENSSSCG00000042910	AGO4	0	1.16076	0	1.45663
ENSSSCE00000173659	20	ENSSSCT00000050875	BAZ1B-201	ENSSSCG00000027342	BAZ1B	0	0.87602	0	0.647599
ENSSSCE00000170949	20	ENSSSCT00000018207	ADCY1-201	ENSSSCG00000016726	ADCY1	-1.79459	0	0	-1.16464
ENSSSCE00000294175	21	ENSSSCT00000046198	AXL-201	ENSSSCG00000038806	AXL	0.820624	-1.07793	0	0
ENSSSCE00000246626	22	ENSSSCT00000005288	THBS1-201	ENSSSCG00000004789	THBS1	0	1.04948	0	1.54099
ENSSSCE00000246291	22	ENSSSCT00000025039	DCHS1-201	ENSSSCG00000029189	DCHS1	0	1.10524	0	1.82341
ENSSSCE00000324693	23	ENSSSCT00000022788	GART-201	ENSSSCG00000030677	GART	0	0.848357	0	0.792483
ENSSSCE00000305145	23	ENSSSCT00000064754	SMARCA5-201	ENSSSCG00000009047	SMARCA5	0.909872	0	0	0.787806
ENSSSCE00000291370	23	ENSSSCT00000059508	ATP1A2-204	ENSSSCG00000006391	ATP1A2	0	-1.38854	0	-0.949116
ENSSSCE00000321529	23	ENSSSCT00000042951	SCUBE1-201	ENSSSCG00000000029	SCUBE1	0	1.44236	0	1.73422
ENSSSCE00000372155	24	ENSSSCT00000055526	ARHGAP26-201	ENSSSCG00000014399	ARHGAP26	-0.784743	0	0	-0.628629
ENSSSCE00000233052	24	ENSSSCT00000036360	TMEM63B-201	ENSSSCG00000001697	TMEM63B	0	-0.883863	0	0.83364
ENSSSCE00000379195	24	ENSSSCT00000028077	PARP1-201	ENSSSCG00000023660	PARP1	0.953115	0	0	0.67863
ENSSSCE00000206840	25	ENSSSCT00000011307	ZMIZ1-201	ENSSSCG00000010329	ZMIZ1	0	0.948851	0	1.02586
ENSSSCE00000376229	25	ENSSSCT00000052539	TNPO1-201	ENSSSCG00000027293	TNPO1	0	0.862253	0	0.671041
ENSSSCE00000242734	26	ENSSSCT00000023118	KIF5C-201	ENSSSCG00000022919	KIF5C	0	-0.641321	0	-0.629033
ENSSSCE00000023126	28	ENSSSCT00000057569;ENSSSCT00000003199	KMT2B-202;KMT2B-201	ENSSSCG00000002895	KMT2B	0	0.702017	0	0.932784
ENSSSCE00000202410	28	ENSSSCT00000046266	NA	ENSSSCG00000034448	NA	1.0446	0	0	1.20904
ENSSSCE00000348176	29	ENSSSCT00000023196	PGAP1-201	ENSSSCG00000016073	PGAP1	0.897046	0	0	1.27787
ENSSSCE00000384951	29	ENSSSCT00000066132	ATAD2B-201	ENSSSCG00000008591	ATAD2B	0	0.774921	0	1.18416
ENSSSCE00000153820	29	ENSSSCT00000069841;ENSSSCT00000033168;ENSSSCT00000027653	CLTC-203;CLTC-202;CLTC-201	ENSSSCG00000022659	CLTC	0	-0.825421	0	-0.70396
ENSSSCE00000225391	30	ENSSSCT00000024845	PLXNA3-201	ENSSSCG00000023483	PLXNA3	0	0.907235	0	1.10679
ENSSSCE00000249003	30	ENSSSCT00000018836	MRC2-201	ENSSSCG00000017300	MRC2	0.751686	0	0	0.819203
ENSSSCE00000241030	31	ENSSSCT00000046266	NA	ENSSSCG00000034448	NA	0.946765	0	0	1.43818
ENSSSCE00000229767	31	ENSSSCT00000029838	PLXNA2-201	ENSSSCG00000026412	PLXNA2	0	1.40765	0	1.37349
ENSSSCE00000231956	31	ENSSSCT00000024845	PLXNA3-201	ENSSSCG00000023483	PLXNA3	0	0.905908	0	1.35155
ENSSSCE00000270386	33	ENSSSCT00000029838	PLXNA2-201	ENSSSCG00000026412	PLXNA2	0	1.41817	0	1.56342
ENSSSCE00000316090	34	ENSSSCT00000037530	CHD3-207	ENSSSCG00000021363	CHD3	0	1.2639	0	1.26491
ENSSSCE00000270705	34	ENSSSCT00000046510	NOTCH1-201	ENSSSCG00000038509	NOTCH1	0.830029	0	0	0.842901
ENSSSCE00000325458	38	ENSSSCT00000058324	NA	ENSSSCG00000000697	NA	0.96467	0	0	1.44989
ENSSSCE00000267851	49	ENSSSCT00000058702	DYNC1H1-201	ENSSSCG00000040738	DYNC1H1	-1.32865	0.916238	0	0
ENSSSCE00000307555	52	ENSSSCT00000056782	COL3A1-202	ENSSSCG00000016034	COL3A1	1.25213	0	0	1.6198
ENSSSCE00000382745	53	ENSSSCT00000058702	DYNC1H1-201	ENSSSCG00000040738	DYNC1H1	-1.09302	1.07859	0	0
ENSSSCE00000339240	55	ENSSSCT00000058702	DYNC1H1-201	ENSSSCG00000040738	DYNC1H1	-0.893326	0.759774	0	0
ENSSSCE00000284019	58	ENSSSCT00000058702	DYNC1H1-201	ENSSSCG00000040738	DYNC1H1	-0.968209	0.68971	0	0
ENSSSCE00000065227	72	ENSSSCT00000056841	TRRAP-201	ENSSSCG00000007606	TRRAP	0.891563	0	0	1.81823
ENSSSCE00000033982	1	ENSSSCT00000004536;ENSSSCT00000062003	LRP11-202;LRP11-201	ENSSSCG00000004101	LRP11	0	0	0	-1.19795
ENSSSCE00000430183	1	ENSSSCT00000088888;ENSSSCT00000051283	AKIRIN2-203;AKIRIN2-201	ENSSSCG00000004307	AKIRIN2	0	0	0	0.655008
ENSSSCE00000232758	1	ENSSSCT00000030834	NA	ENSSSCG00000029003	NA	0	0	0	1.63159
ENSSSCE00000313462	1	ENSSSCT00000044778	TMEM30A-202	ENSSSCG00000033155	TMEM30A	0	0	0	-1.95261
ENSSSCE00000280725	1	ENSSSCT00000046628	NA	ENSSSCG00000037674	NA	1.74205	0	0	0
ENSSSCE00000182188	1	ENSSSCT00000032115	RTN1-202	ENSSSCG00000025013	RTN1	0	0	0	0.63568
ENSSSCE00000044309	1	ENSSSCT00000005704	RRAGA-201	ENSSSCG00000005174	RRAGA	0	-0.671105	0	0
ENSSSCE00000378286	1	ENSSSCT00000044745	NA	ENSSSCG00000039972	NA	0	0.860039	0	0
ENSSSCE00000276486	1	ENSSSCT00000064877	LHX2-201	ENSSSCG00000005586	LHX2	0.739956	0	0	0
ENSSSCE00000195358	1	ENSSSCT00000006181	CDK9-201	ENSSSCG00000005621	CDK9	0	0	0	0.691991
ENSSSCE00000048717	1	ENSSSCT00000006236	IER5L-201	ENSSSCG00000005673	IER5L	0	0	0	1.24212
ENSSSCE00000195439	1	ENSSSCT00000030751	OLFM1-201	ENSSSCG00000029715	OLFM1	0	-1.03103	0	0
ENSSSCE00000099211	1	ENSSSCT00000012338	EIF1B-201	ENSSSCG00000011270	EIF1B	0	0	0	1.34249
ENSSSCE00000246632	1	ENSSSCT00000032450	TMEM158-201	ENSSSCG00000030575	TMEM158	0	-1.13582	0	0
ENSSSCE00000359659	1	ENSSSCT00000046306	GPX1-201	ENSSSCG00000033727	GPX1	0	0	0	1.32294
ENSSSCE00000322443	1	ENSSSCT00000065535	SMIM4-201	ENSSSCG00000034529	SMIM4	0	0	0	0.855674
ENSSSCE00000102326	1	ENSSSCT00000012654	EMC3-201	ENSSSCG00000011562	EMC3	0	-1.07802	0	0
ENSSSCE00000371908	1	ENSSSCT00000024377	CDV3-201	ENSSSCG00000027294	CDV3	0	0	0	-1.22194
ENSSSCE00000336343	1	ENSSSCT00000046992	SST-201	ENSSSCG00000033815	SST	0	-1.00761	0	0
ENSSSCE00000311063	1	ENSSSCT00000029344	ADCY5-201	ENSSSCG00000027952	ADCY5	-1.28459	0	0	0
ENSSSCE00000182396	1	ENSSSCT00000068054;ENSSSCT00000049423	NDUFB4-202;NDUFB4-201	ENSSSCG00000031913	NDUFB4	0	0	0	0.942812
ENSSSCE00000425499	1	ENSSSCT00000056231	PKNOX1-201	ENSSSCG00000037663	PKNOX1	-1.13935	0	0	0
ENSSSCE00000474912	1	ENSSSCT00000002927	NA	ENSSSCG00000002637	NA	0	0	0	1.02908
ENSSSCE00000021140	1	ENSSSCT00000002944	NA	ENSSSCG00000002653	NA	-0.865562	0	0	0
ENSSSCE00000322927	1	ENSSSCT00000027420	MT3-201	ENSSSCG00000024305	MT3	0	-1.54779	0	0
ENSSSCE00000022019	1	ENSSSCT00000003067	THAP11-201	ENSSSCG00000002769	THAP11	0	0	0	0.867987
ENSSSCE00000410103	1	ENSSSCT00000040568	GNAO1-201	ENSSSCG00000034192	GNAO1	0	0	0	-1.31163
ENSSSCE00000022919	1	ENSSSCT00000003167	CEBPA-201	ENSSSCG00000002866	CEBPA	0	-0.730118	0	0
ENSSSCE00000023424	1	ENSSSCT00000003232	TBCB-201	ENSSSCG00000002926	TBCB	0	0	0	0.745284
ENSSSCE00000325478	1	ENSSSCT00000049361	PSMD8-201	ENSSSCG00000036658	PSMD8	0	0	0	0.790799
ENSSSCE00000024781	1	ENSSSCT00000003430	IRF2BP1-201	ENSSSCG00000003091	IRF2BP1	0	0	0	0.628159
ENSSSCE00000351968	1	ENSSSCT00000003448	TMEM160-201	ENSSSCG00000003109	TMEM160	0	-1.69422	0	0
ENSSSCE00000188546	1	ENSSSCT00000025029	NOP53-201	ENSSSCG00000022774	NOP53	0	0	0	1.32753
ENSSSCE00000025175	1	ENSSSCT00000003482	FGF21-201	ENSSSCG00000003140	FGF21	0	0	0	0.555094
ENSSSCE00000026098	1	ENSSSCT00000003623	TFPT-201	ENSSSCG00000003262	TFPT	0	0	0	0.860462
ENSSSCE00000026169	1	ENSSSCT00000003630	LENG9-201	ENSSSCG00000003269	LENG9	0	0	0	0.848203
ENSSSCE00000345517	1	ENSSSCT00000043355	TMEM238-201	ENSSSCG00000035417	TMEM238	0	0	0	1.03312
ENSSSCE00000332341	1	ENSSSCT00000048993	UBE2S-201	ENSSSCG00000035344	UBE2S	0	0	0	1.16319
ENSSSCE00000316211	1	ENSSSCT00000028486;ENSSSCT00000074664	ZNF865-202;ZNF865-201	ENSSSCG00000029156	ZNF865	0	0.636902	0	0
ENSSSCE00000394374	1	ENSSSCT00000050726	UBE2M-201	ENSSSCG00000037734	UBE2M	0	0	0	0.899616
ENSSSCE00000173424	1	ENSSSCT00000023773	B3GALT6-201	ENSSSCG00000022151	B3GALT6	0	0	0	0.994563
ENSSSCE00000026734	1	ENSSSCT00000060473	TMEM240-201	ENSSSCG00000038530	TMEM240	0	-0.845472	0	0
ENSSSCE00000027288	1	ENSSSCT00000029896	SRM-201	ENSSSCG00000027689	SRM	0	0	0	1.17801
ENSSSCE00000397300	1	ENSSSCT00000032584	FAM43B-201	ENSSSCG00000030706	FAM43B	-0.949096	0	0	0
ENSSSCE00000458959	1	ENSSSCT00000069657	NA	ENSSSCG00000045776	NA	0	-1.02336	0	0
ENSSSCE00000029598	1	ENSSSCT00000004042	POU3F1-201	ENSSSCG00000003646	POU3F1	-1.00208	0	0	0
ENSSSCE00000272290	1	ENSSSCT00000060527	TMEM200C-201	ENSSSCG00000039627	TMEM200C	0	-0.641829	0	0
ENSSSCE00000315714	1	ENSSSCT00000039078	DMAP1-201	ENSSSCG00000034096	DMAP1	0	0	0	1.12301
ENSSSCE00000267749	1	ENSSSCT00000075847;ENSSSCT00000030846	B4GALT2-203;B4GALT2-202	ENSSSCG00000026793	B4GALT2	0	0	0	0.920164
ENSSSCE00000378852	1	ENSSSCT00000064042	FOXO6-201	ENSSSCG00000035074	FOXO6	0	0	0	0.824108
ENSSSCE00000273334	1	ENSSSCT00000014045	DEAF1-201	ENSSSCG00000012850	DEAF1	0	-1.00483	0	0
ENSSSCE00000113235	1	ENSSSCT00000014105	CDK2AP2-201	ENSSSCG00000012902	CDK2AP2	0	0	0	0.98146
ENSSSCE00000292953	1	ENSSSCT00000043766	LRFN4-201	ENSSSCG00000039360	LRFN4	0	0	0	0.650268
ENSSSCE00000113844	1	ENSSSCT00000014175	CCDC85B-201	ENSSSCG00000012968	CCDC85B	0	-1.20989	0	0
ENSSSCE00000267531	1	ENSSSCT00000062858	FKBP2-201	ENSSSCG00000033757	FKBP2	0	-1.18115	0	0
ENSSSCE00000211204	1	ENSSSCT00000050390	NA	ENSSSCG00000014540	NA	0	0	0	0.901082
ENSSSCE00000331340	1	ENSSSCT00000043568	SELENOH-201	ENSSSCG00000032364	SELENOH	0	0	0	1.40042
ENSSSCE00000115588	1	ENSSSCT00000014451	NA	ENSSSCG00000013231	NA	0	-0.906226	0	0
ENSSSCE00000450015	1	ENSSSCT00000066745	KCNJ11-201	ENSSSCG00000042162	KCNJ11	0	-0.75159	0	0
ENSSSCE00000121792	1	ENSSSCT00000015214	NA	ENSSSCG00000013928	NA	0	-0.828614	0	0
ENSSSCE00000121682	1	ENSSSCT00000015197	TMEM59L-201	ENSSSCG00000013911	TMEM59L	0	-0.978852	0	0
ENSSSCE00000328287	1	ENSSSCT00000041571	NA	ENSSSCG00000033298	NA	0	0	0	1.03437
ENSSSCE00000205441	1	ENSSSCT00000025899	ATCAY-201	ENSSSCG00000026754	ATCAY	-1.06656	0	0	0
ENSSSCE00000343725	1	ENSSSCT00000014688	BTBD2-201	ENSSSCG00000013444	BTBD2	0	0	0	0.538906
ENSSSCE00000233417	1	ENSSSCT00000022668	MEX3D-201	ENSSSCG00000021750	MEX3D	0	0	0	0.873509
ENSSSCE00000313777	1	ENSSSCT00000014676	MIDN-201	ENSSSCG00000013432	MIDN	0	1.19058	0	0
ENSSSCE00000122667	1	ENSSSCT00000015353	GPRIN1-201	ENSSSCG00000014054	GPRIN1	-0.763352	0	0	0
ENSSSCE00000335978	1	ENSSSCT00000063285	COX7C-201	ENSSSCG00000040325	COX7C	0	0	0	1.07452
ENSSSCE00000225512	1	ENSSSCT00000051052	NA	ENSSSCG00000039731	NA	0	-1.01333	0	0
ENSSSCE00000225478	1	ENSSSCT00000029957	TAF7-201	ENSSSCG00000028168	TAF7	0	0	0	0.736741
ENSSSCE00000208561	1	ENSSSCT00000022248	PCDHGA4-203	ENSSSCG00000027371	PCDHGA4	0	0.972018	0	0
ENSSSCE00000321015	1	ENSSSCT00000051580;ENSSSCT00000057924	NDST1-202;NDST1-201	ENSSSCG00000032731	NDST1	-1.06842	0	0	0
ENSSSCE00000377584	1	ENSSSCT00000010717	CDK2AP1-201	ENSSSCG00000009775	CDK2AP1	0.764453	0	0	0
ENSSSCE00000387248	1	ENSSSCT00000053256;ENSSSCT00000049772	RPL6-202;RPL6-201	ENSSSCG00000039130	RPL6	0	0	0	1.09416
ENSSSCE00000234800	1	ENSSSCT00000010856	SRSF9-201	ENSSSCG00000009906	SRSF9	0	0	0	0.761226
ENSSSCE00000087705	1	ENSSSCT00000011056	CRKL-201	ENSSSCG00000010095	CRKL	0	1.38361	0	0
ENSSSCE00000349056	1	ENSSSCT00000063772	IRF2BP2-201	ENSSSCG00000038132	IRF2BP2	0	0.867549	0	0
ENSSSCE00000378911	1	ENSSSCT00000047219	SPOCK2-201	ENSSSCG00000010283	SPOCK2	0	0	0	-1.57249
ENSSSCE00000089757	1	ENSSSCT00000062768	ANAPC16-201	ENSSSCG00000037728	ANAPC16	0	0	0	0.581389
ENSSSCE00000160787	1	ENSSSCT00000025419	SLC18A3-201	ENSSSCG00000022274	SLC18A3	0	-0.798137	0	0
ENSSSCE00000350778	1	ENSSSCT00000036933	FRAT2-201	ENSSSCG00000038904	FRAT2	0	0	0	1.01172
ENSSSCE00000184853	1	ENSSSCT00000011586	AS3MT-201	ENSSSCG00000010592	AS3MT	0	-1.32238	0	0
ENSSSCE00000092691	1	ENSSSCT00000011589	INA-201	ENSSSCG00000010595	INA	0	0	0	-1.10065
ENSSSCE00000312514	1	ENSSSCT00000057584	NANOS1-201	ENSSSCG00000040025	NANOS1	0	-0.776048	0	0
ENSSSCE00000395744	1	ENSSSCT00000082266;ENSSSCT00000011737;ENSSSCT00000069192;ENSSSCT00000061422	BUB3-204;BUB3-203;BUB3-202;BUB3-201	ENSSSCG00000010726	BUB3	0	0.705758	0	0
ENSSSCE00000318250	1	ENSSSCT00000011774	DPYSL4-201	ENSSSCG00000010762	DPYSL4	0	0	0	1.42214
ENSSSCE00000279632	1	ENSSSCT00000059351	RPRM-201	ENSSSCG00000037225	RPRM	0	-1.14112	0	0
ENSSSCE00000136930	1	ENSSSCT00000017303	TBR1-201	ENSSSCG00000015891	TBR1	0	1.53116	0	0
ENSSSCE00000139493	1	ENSSSCT00000017542	FZD7-201	ENSSSCG00000016111	FZD7	0	0.8232	0	0
ENSSSCE00000328740	1	ENSSSCT00000038954	DUSP28-201	ENSSSCG00000028180	DUSP28	0	0	0	0.667896
ENSSSCE00000126846	1	ENSSSCT00000026864	MRPL17-201	ENSSSCG00000024693	MRPL17	0	0	0	0.859767
ENSSSCE00000128196	1	ENSSSCT00000016266	NA	ENSSSCG00000014910	NA	0	0	0	1.2763
ENSSSCE00000479388	1	ENSSSCT00000081659	TMEM271-201	ENSSSCG00000043358	TMEM271	0	-1.35467	0	0
ENSSSCE00000350156	1	ENSSSCT00000056455	CTBP1-201	ENSSSCG00000031302	CTBP1	0	0	0	0.771192
ENSSSCE00000074770	1	ENSSSCT00000046635	MSANTD1-201	ENSSSCG00000040111	MSANTD1	0	-1.05097	0	0
ENSSSCE00000272407	1	ENSSSCT00000039166	NA	ENSSSCG00000038829	NA	0	0	0	0.805669
ENSSSCE00000317160	1	ENSSSCT00000030783	CRMP1-204	ENSSSCG00000022896	CRMP1	0	0	0	0.962627
ENSSSCE00000228037	1	ENSSSCT00000030261	UTP3-201	ENSSSCG00000028466	UTP3	0	0	0	0.812637
ENSSSCE00000357821	1	ENSSSCT00000052133	BRI3-201	ENSSSCG00000037605	BRI3	0	0	0	0.873561
ENSSSCE00000237199	1	ENSSSCT00000031902;ENSSSCT00000069253	MEPCE-201;MEPCE-202	ENSSSCG00000023680	MEPCE	0	0	0	0.545195
ENSSSCE00000191278	1	ENSSSCT00000027444	MVP-201	ENSSSCG00000027946	MVP	0	0	0	1.14752
ENSSSCE00000282470	1	ENSSSCT00000074358;ENSSSCT00000046200	NA	ENSSSCG00000035561	NA	0	0	0	0.93571
ENSSSCE00000362205	1	ENSSSCT00000030167	METTL9-202	ENSSSCG00000030373	METTL9	0	0	0	0.75536
ENSSSCE00000068779	1	ENSSSCT00000008804	GFER-201	ENSSSCG00000008035	GFER	0	0	0	0.874874
ENSSSCE00000328114	1	ENSSSCT00000029023	NDUFB10-201	ENSSSCG00000030328	NDUFB10	0	0	0	0.894068
ENSSSCE00000349310	1	ENSSSCT00000065447	MRPS34-201	ENSSSCG00000008016	MRPS34	0	0	0	0.968573
ENSSSCE00000305724	1	ENSSSCT00000043372;ENSSSCT00000048575	SOX8-201;SOX8-202	ENSSSCG00000037970	SOX8	0	0	0	-0.92395
ENSSSCE00000068436	1	ENSSSCT00000051911	NA	ENSSSCG00000032501	NA	0	0	0	0.942221
ENSSSCE00000173002	1	ENSSSCT00000023713	POU3F3-201	ENSSSCG00000022096	POU3F3	0	0	0	0.852357
ENSSSCE00000217266	1	ENSSSCT00000028976	PCBP1-201	ENSSSCG00000027224	PCBP1	0	0	0	0.87907
ENSSSCE00000365660	1	ENSSSCT00000046520	NA	ENSSSCG00000036115	NA	0	0	0	-1.68371
ENSSSCE00000074385	1	ENSSSCT00000009458	ID2-201	ENSSSCG00000008645	ID2	0	0	0	0.747837
ENSSSCE00000441730	1	ENSSSCT00000077316	NA	ENSSSCG00000029830	NA	1.26669	0	0	0
ENSSSCE00000296552	1	ENSSSCT00000040607	CYHR1-203	ENSSSCG00000027076	CYHR1	0	0	0	0.708557
ENSSSCE00000050414	1	ENSSSCT00000088790	NA	ENSSSCG00000046182	NA	0	0	0	1.04158
ENSSSCE00000050494	1	ENSSSCT00000006494	SHARPIN-201	ENSSSCG00000005914	SHARPIN	0	0	0	0.760574
ENSSSCE00000307234	1	ENSSSCT00000006505	EXOSC4-201	ENSSSCG00000005925	EXOSC4	0	0	0	0.944116
ENSSSCE00000274557	1	ENSSSCT00000049615	TIGD5-201	ENSSSCG00000040119	TIGD5	0	0	0	0.698772
ENSSSCE00000289640	1	ENSSSCT00000047608	JRK-201	ENSSSCG00000037975	JRK	0	0	0	0.631646
ENSSSCE00000051667	1	ENSSSCT00000006610	SYBU-201	ENSSSCG00000006023	SYBU	-0.975579	0	0	0
ENSSSCE00000053360	1	ENSSSCT00000006810	RRS1-201	ENSSSCG00000006214	RRS1	0	0	0	0.5515
ENSSSCE00000478650	1	ENSSSCT00000042295;ENSSSCT00000040333	NA	ENSSSCG00000006928	NA	0	0	0	0.712855
ENSSSCE00000109597	1	ENSSSCT00000013588	NA	ENSSSCG00000012427	NA	0	0	0	1.08416
ENSSSCE00000008714	1	ENSSSCT00000065450	FOXF2-201	ENSSSCG00000037195	FOXF2	0	-0.770863	0	0
ENSSSCE00000328354	1	ENSSSCT00000001102	WRNIP1-201	ENSSSCG00000001010	WRNIP1	0	0	0	0.553392
ENSSSCE00000008805	1	ENSSSCT00000090992;ENSSSCT00000058064	PSMG4-202;PSMG4-201	ENSSSCG00000036988	PSMG4	0	0	0	0.902928
ENSSSCE00000382912	1	ENSSSCT00000055142	NOL7-201	ENSSSCG00000040816	NOL7	0	0	0	0.794018
ENSSSCE00000381994	1	ENSSSCT00000042556	TLNRD1-201	ENSSSCG00000037209	TLNRD1	0	0	0	0.574821
ENSSSCE00000015564	1	ENSSSCT00000002101	IMP3-201	ENSSSCG00000042572	IMP3	0	0	0	1.03219
ENSSSCE00000369789	1	ENSSSCT00000002253	JPH4-201	ENSSSCG00000002014	JPH4	0	0.945328	0	0
ENSSSCE00000274952	1	ENSSSCT00000038378;ENSSSCT00000045698	EVL-202;EVL-201	ENSSSCG00000037105	EVL	0	0	0	0.85146
ENSSSCE00000322344	1	ENSSSCT00000062020	CPT1B-201	ENSSSCG00000022364	CPT1B	0	0	0	0.62798
ENSSSCE00000000223	1	ENSSSCT00000000027	SULT4A1-201	ENSSSCG00000000026	SULT4A1	0	-0.881318	0	0
ENSSSCE00000001088	1	ENSSSCT00000000137	ELFN2-201	ENSSSCG00000000131	ELFN2	0	0	0	-0.791993
ENSSSCE00000003002	1	ENSSSCT00000000425	NA	ENSSSCG00000000394	NA	0.866982	0	0	0
ENSSSCE00000330655	1	ENSSSCT00000056767	MARCHF9-201	ENSSSCG00000033013	MARCHF9	0	0	0	0.739123
ENSSSCE00000455968	1	ENSSSCT00000049293	NA	ENSSSCG00000022176	NA	0	0	0	0.773328
ENSSSCE00000339695	1	ENSSSCT00000045248	NA	ENSSSCG00000050094	NA	0	-1.40971	0	0
ENSSSCE00000147833	1	ENSSSCT00000018525	FBLL1-201	ENSSSCG00000017013	FBLL1	0	0	0	0.891791
ENSSSCE00000148657	1	ENSSSCT00000018621	NA	ENSSSCG00000017103	NA	0	0	0	-1.0005
ENSSSCE00000334966	1	ENSSSCT00000089720;ENSSSCT00000041095;ENSSSCT00000087346	RNPEP-203;RNPEP-202;RNPEP-201	ENSSSCG00000034151	RNPEP	0	0	0	0.678887
ENSSSCE00000319051	1	ENSSSCT00000029176	ENHO-201	ENSSSCG00000027428	ENHO	0	0	0	0.777805
ENSSSCE00000336962	1	ENSSSCT00000056942	NA	ENSSSCG00000039612	NA	0	0	0	0.824189
ENSSSCE00000194712	1	ENSSSCT00000038762	CST3-201	ENSSSCG00000037360	CST3	0	-0.859104	0	0
ENSSSCE00000282321	1	ENSSSCT00000007822	C20orf27-201	ENSSSCG00000035666	C20orf27	0	0	0	0.667901
ENSSSCE00000061521	1	ENSSSCT00000007838	MRPS26-201	ENSSSCG00000007165	MRPS26	0	0	0	1.11583
ENSSSCE00000061571	1	ENSSSCT00000007841	PCED1A-201	ENSSSCG00000007168	PCED1A	0	0	0	0.734135
ENSSSCE00000383582	1	ENSSSCT00000007966	MAP1LC3A-201	ENSSSCG00000007281	MAP1LC3A	0	-0.933019	0	0
ENSSSCE00000062666	1	ENSSSCT00000007996	ROMO1-201	ENSSSCG00000007308	ROMO1	0	0	0	1.09875
ENSSSCE00000063254	1	ENSSSCT00000008071;ENSSSCT00000045357	GDAP1L1-202;GDAP1L1-201	ENSSSCG00000007373	GDAP1L1	0	0	0	0.937786
ENSSSCE00000393016	1	ENSSSCT00000067139	NA	ENSSSCG00000041922	NA	0	0	0	0.575284
ENSSSCE00000266213	1	ENSSSCT00000037850	CEBPB-201	ENSSSCG00000034207	CEBPB	0	-1.02748	0	0
ENSSSCE00000431689	1	ENSSSCT00000068595	FN3K-202	ENSSSCG00000017131	FN3K	0	0	0	0.646198
ENSSSCE00000151151	1	ENSSSCT00000018894	FAM171A2-201	ENSSSCG00000017356	FAM171A2	0	0	0	0.818242
ENSSSCE00000376344	1	ENSSSCT00000037573	TUBG1-203	ENSSSCG00000036106	TUBG1	0	-0.587611	0	0
ENSSSCE00000250069	1	ENSSSCT00000035061	SAMD14-201	ENSSSCG00000017585	SAMD14	0	0	0	0.866055
ENSSSCE00000153474	1	ENSSSCT00000019186	CUEDC1-201	ENSSSCG00000017624	CUEDC1	0	0	0	0.839726
ENSSSCE00000154051	1	ENSSSCT00000078870;ENSSSCT00000079238;ENSSSCT00000019254	DHRS11-204;DHRS11-205;DHRS11-201	ENSSSCG00000017690	DHRS11	0	0	0	0.732079
ENSSSCE00000245804	1	ENSSSCT00000080765	ZNF830-201	ENSSSCG00000044343	ZNF830	0	0	0	0.577662
ENSSSCE00000154360	1	ENSSSCT00000019297	CDK5R1-201	ENSSSCG00000017730	CDK5R1	-0.891624	0	0	0
ENSSSCE00000155454	1	ENSSSCT00000019411	PAFAH1B1-203	ENSSSCG00000017836	PAFAH1B1	0	0	0	-1.63364
ENSSSCE00000155574	1	ENSSSCT00000019443	TAX1BP3-201	ENSSSCG00000017866	TAX1BP3	0	0	0	0.641681
ENSSSCE00000156178	1	ENSSSCT00000019512	RNASEK-201	ENSSSCG00000017929	RNASEK	0	-0.890323	0	0
ENSSSCE00000376941	1	ENSSSCT00000019519	CTDNEP1-201	ENSSSCG00000017935	CTDNEP1	0	0	0	0.926127
ENSSSCE00000291278	1	ENSSSCT00000039408;ENSSSCT00000041950;ENSSSCT00000040727	MAPK7-204;MAPK7-202;MAPK7-201	ENSSSCG00000031076	MAPK7	0	0	0	1.00811
ENSSSCE00000377285	1	ENSSSCT00000055787	CLEC2L-201	ENSSSCG00000038147	CLEC2L	0	-1.44732	0	0
ENSSSCE00000143862	1	ENSSSCT00000018047	ATP6V1F-201	ENSSSCG00000016577	ATP6V1F	0	0	0	0.745572
ENSSSCE00000157659	1	ENSSSCT00000019677	COX3-201	ENSSSCG00000018082	COX3	0	-1.00377	0	0
ENSSSCE00000157661	1	ENSSSCT00000019679	ND3-201	ENSSSCG00000018084	ND3	0	-0.906726	0	0
ENSSSCE00000157663	1	ENSSSCT00000019681	ND4L-201	ENSSSCG00000018086	ND4L	0	0	0	-1.03557
ENSSSCE00000157664	1	ENSSSCT00000019682	ND4-201	ENSSSCG00000018087	ND4	0	-0.786263	0	0
ENSSSCE00000351371	1	ENSSSCT00000038777	BTBD6-201	ENSSSCG00000035555	BTBD6	0	0	0	0.617936
ENSSSCE00000325597	1	ENSSSCT00000054410	MRPL41-201	ENSSSCG00000033694	MRPL41	0	0	0	0.860156
ENSSSCE00000280971	1	ENSSSCT00000055705	TMEM203-201	ENSSSCG00000034562	TMEM203	0	0	0	0.75523
ENSSSCE00000270518	1	ENSSSCT00000046578;ENSSSCT00000045399	NPDC1-202;NPDC1-201	ENSSSCG00000034566	NPDC1	0	0	0	0.695483
ENSSSCE00000049953	1	ENSSSCT00000006410	MAMDC4-202	ENSSSCG00000005832	MAMDC4	0	0	0	0.912153
ENSSSCE00000302016	1	ENSSSCT00000037482	NA	ENSSSCG00000032599	NA	0	-1.23745	0	0
ENSSSCE00000035823	2	ENSSSCT00000088888;ENSSSCT00000051283	AKIRIN2-203;AKIRIN2-201	ENSSSCG00000004307	AKIRIN2	0	0	0	0.603966
ENSSSCE00000472414	2	ENSSSCT00000089541	CNR1-201	ENSSSCG00000004309	CNR1	0	0	0	0.834318
ENSSSCE00000269492	2	ENSSSCT00000038674	MARCKS-201	ENSSSCG00000037803	MARCKS	0	0	0	0.569532
ENSSSCE00000439853	2	ENSSSCT00000082638;ENSSSCT00000044322	IVD-206;IVD-203	ENSSSCG00000004774	IVD	-0.682139	0	0	0
ENSSSCE00000358196	2	ENSSSCT00000005306;ENSSSCT00000081066;ENSSSCT00000061482	SCG5-203;SCG5-202;SCG5-201	ENSSSCG00000004807	SCG5	0	-0.706731	0	0
ENSSSCE00000042581	2	ENSSSCT00000005482	RPLP1-201	ENSSSCG00000004970	RPLP1	0	0	0	1.14379
ENSSSCE00000045128	2	ENSSSCT00000005799	ZFAND5-201	ENSSSCG00000030268	ZFAND5	0	0	0	-0.927225
ENSSSCE00000045526	2	ENSSSCT00000085244;ENSSSCT00000061791	STOML2-202;STOML2-201	ENSSSCG00000039782	STOML2	0	0	0	0.811449
ENSSSCE00000250922	2	ENSSSCT00000035400;ENSSSCT00000006049	TRIM32-201;TRIM32-202	ENSSSCG00000005501	TRIM32	0	0	0	0.571037
ENSSSCE00000047873	2	ENSSSCT00000080911;ENSSSCT00000042194	RPL35-202;RPL35-201	ENSSSCG00000034227	RPL35	0	0	0	1.38528
ENSSSCE00000435199	2	ENSSSCT00000050344	ZBTB34-201	ENSSSCG00000031426	ZBTB34	0	0	0	0.776277
ENSSSCE00000048178	2	ENSSSCT00000006181	CDK9-201	ENSSSCG00000005621	CDK9	0	0	0	1.00641
ENSSSCE00000048509	2	ENSSSCT00000006218	WDR34-201	ENSSSCG00000005655	WDR34	0	0	0	0.965719
ENSSSCE00000276544	2	ENSSSCT00000054907;ENSSSCT00000023409;ENSSSCT00000030751	OLFM1-203;OLFM1-202;OLFM1-201	ENSSSCG00000029715	OLFM1	0	-0.916853	0	0
ENSSSCE00000217514	2	ENSSSCT00000066361;ENSSSCT00000044550	NA	ENSSSCG00000037030	NA	0	0	0	0.704487
ENSSSCE00000163914	2	ENSSSCT00000057751;ENSSSCT00000045097;ENSSSCT00000012334	RPSA-203;RPSA-202;RPSA-201	ENSSSCG00000037236	RPSA	0	0	0	1.14738
ENSSSCE00000099212	2	ENSSSCT00000012338	EIF1B-201	ENSSSCG00000011270	EIF1B	0	0	0	0.998965
ENSSSCE00000099402	2	ENSSSCT00000012363	POMGNT2-201	ENSSSCG00000011293	POMGNT2	0	-0.817161	0	0
ENSSSCE00000100316	2	ENSSSCT00000012456	CCDC71-201	ENSSSCG00000011378	CCDC71	0	0	0	0.677612
ENSSSCE00000102383	2	ENSSSCT00000012657	BRK1-201	ENSSSCG00000011565	BRK1	0	0	0	0.750341
ENSSSCE00000172399	2	ENSSSCT00000023649	CHST2-201	ENSSSCG00000022031	CHST2	0	-1.04394	0	0
ENSSSCE00000194697	2	ENSSSCT00000079291;ENSSSCT00000025236	PFN2-201;PFN2-202	ENSSSCG00000030260	PFN2	0	0	0	-1.30758
ENSSSCE00000346700	2	ENSSSCT00000046992	SST-201	ENSSSCG00000033815	SST	0	-0.924282	0	0
ENSSSCE00000104664	2	ENSSSCT00000012931	MB21D2-201	ENSSSCG00000011819	MB21D2	0	0	0	0.6265
ENSSSCE00000235857	2	ENSSSCT00000064123	SUMO3-201	ENSSSCG00000035795	SUMO3	0	-1.10363	0	0
ENSSSCE00000411202	2	ENSSSCT00000077459	CDK10-204	ENSSSCG00000025401	CDK10	0	0	0	0.703789
ENSSSCE00000241813	2	ENSSSCT00000047234;ENSSSCT00000028682	NA	ENSSSCG00000024974	NA	0	0	0	1.28015
ENSSSCE00000284471	2	ENSSSCT00000002944	NA	ENSSSCG00000002653	NA	-1.11326	0	0	0
ENSSSCE00000265035	2	ENSSSCT00000060599	MAF-202	ENSSSCG00000040607	MAF	0	0	0	0.777569
ENSSSCE00000325133	2	ENSSSCT00000040568	GNAO1-201	ENSSSCG00000034192	GNAO1	0	0	0	-1.19202
ENSSSCE00000023425	2	ENSSSCT00000003232	TBCB-201	ENSSSCG00000002926	TBCB	0	0	0	0.899775
ENSSSCE00000192706	2	ENSSSCT00000076986;ENSSSCT00000003287;ENSSSCT00000049267;ENSSSCT00000081674;ENSSSCT00000043450	NA	ENSSSCG00000002963	NA	0	0	0	1.19499
ENSSSCE00000174761	2	ENSSSCT00000024602	RPS16-201	ENSSSCG00000020817	RPS16	0	0	0	1.42129
ENSSSCE00000232737	2	ENSSSCT00000063978	IRGQ-201	ENSSSCG00000030637	IRGQ	0	0	0	0.897598
ENSSSCE00000362803	2	ENSSSCT00000047019	FBXO46-201	ENSSSCG00000038367	FBXO46	0	0	0	0.648387
ENSSSCE00000025121	2	ENSSSCT00000089783;ENSSSCT00000003477;ENSSSCT00000071376;ENSSSCT00000043779	CYTH2-204;CYTH2-203;CYTH2-202;CYTH2-201	ENSSSCG00000003136	CYTH2	0	0	0	0.850191
ENSSSCE00000025302	2	ENSSSCT00000003504	PPP1R15A-201	ENSSSCG00000003155	PPP1R15A	0	0	0	0.882994
ENSSSCE00000224776	2	ENSSSCT00000003515	NA	ENSSSCG00000003165	NA	0	0	0	1.74787
ENSSSCE00000025621	2	ENSSSCT00000055482;ENSSSCT00000003551;ENSSSCT00000045820	PTOV1-203;PTOV1-202;PTOV1-201	ENSSSCG00000003196	PTOV1	0	0	0	1.17557
ENSSSCE00000297997	2	ENSSSCT00000038974	IL4I1-202	ENSSSCG00000003192	IL4I1	0	0	0	1.03429
ENSSSCE00000299725	2	ENSSSCT00000041176;ENSSSCT00000064307	NA	ENSSSCG00000040236	NA	0	0	0	0.795998
ENSSSCE00000185948	2	ENSSSCT00000025289	ZNF579-201	ENSSSCG00000025138	ZNF579	0	0	0	0.983102
ENSSSCE00000340766	2	ENSSSCT00000057085	ZNF784-201	ENSSSCG00000037024	ZNF784	0	0	0	1.12162
ENSSSCE00000324922	2	ENSSSCT00000083849;ENSSSCT00000075141;ENSSSCT00000063966;ENSSSCT00000065930	NA	ENSSSCG00000036306	NA	0	0	0	1.22819
ENSSSCE00000367342	2	ENSSSCT00000046783	ISG15-201	ENSSSCG00000040575	ISG15	0	-0.697168	0	0
ENSSSCE00000315067	2	ENSSSCT00000057161	UBIAD1-201	ENSSSCG00000037325	UBIAD1	0	0	0	0.957189
ENSSSCE00000231704	2	ENSSSCT00000031675	NA	ENSSSCG00000030015	NA	0	0	0	0.961164
ENSSSCE00000227371	2	ENSSSCT00000028412	TRNP1-201	ENSSSCG00000027325	TRNP1	0	-1.48739	0	0
ENSSSCE00000365258	2	ENSSSCT00000062189	MARCKSL1-201	ENSSSCG00000031380	MARCKSL1	0	0	0	1.15058
ENSSSCE00000375223	2	ENSSSCT00000064972	C1orf122-201	ENSSSCG00000038888	C1orf122	0	-0.954318	0	0
ENSSSCE00000029632	2	ENSSSCT00000004049	NDUFS5-201	ENSSSCG00000003653	NDUFS5	0	0	0	1.01459
ENSSSCE00000292392	2	ENSSSCT00000037431	NA	ENSSSCG00000031172	NA	0	0	0	-1.28428
ENSSSCE00000350801	2	ENSSSCT00000064042	FOXO6-201	ENSSSCG00000035074	FOXO6	0	0	0	1.05243
ENSSSCE00000112716	2	ENSSSCT00000014045	DEAF1-201	ENSSSCG00000012850	DEAF1	0	-1.45233	0	0
ENSSSCE00000112675	2	ENSSSCT00000014041	GATD1-201	ENSSSCG00000012846	GATD1	0	-0.720514	0	0
ENSSSCE00000112673	2	ENSSSCT00000014040	CEND1-201	ENSSSCG00000012845	CEND1	0	-1.53463	0	0
ENSSSCE00000287251	2	ENSSSCT00000090394;ENSSSCT00000078281;ENSSSCT00000045167;ENSSSCT00000084334	TOLLIP-204;TOLLIP-202;TOLLIP-201;TOLLIP-203	ENSSSCG00000033033	TOLLIP	0	-1.09347	0	0
ENSSSCE00000417999	2	ENSSSCT00000075316	CD81-203	ENSSSCG00000039243	CD81	0	-1.55648	0	0
ENSSSCE00000260361	2	ENSSSCT00000035749	FADD-201	ENSSSCG00000030888	FADD	0	0	0	0.621935
ENSSSCE00000372516	2	ENSSSCT00000043766	LRFN4-201	ENSSSCG00000039360	LRFN4	0	0	0	0.800576
ENSSSCE00000113574	2	ENSSSCT00000014145	B4GAT1-201	ENSSSCG00000012940	B4GAT1	0	-1.18415	0	0
ENSSSCE00000366621	2	ENSSSCT00000050319	NA	ENSSSCG00000032197	NA	0	-0.880459	0	0
ENSSSCE00000114744	2	ENSSSCT00000014280	EEF1G-201	ENSSSCG00000013064	EEF1G	0	0	0	1.29733
ENSSSCE00000298023	2	ENSSSCT00000050390	NA	ENSSSCG00000014540	NA	0	-0.892477	0	0
ENSSSCE00000335519	2	ENSSSCT00000043568	SELENOH-201	ENSSSCG00000032364	SELENOH	0	0	0	0.925406
ENSSSCE00000121683	2	ENSSSCT00000061751;ENSSSCT00000015197	TMEM59L-202;TMEM59L-201	ENSSSCG00000013911	TMEM59L	0	-1.31596	0	0
ENSSSCE00000121617	2	ENSSSCT00000015186;ENSSSCT00000088649	NA	ENSSSCG00000013900	NA	-0.796115	0	0	0
ENSSSCE00000381579	2	ENSSSCT00000042606	MRPL34-201	ENSSSCG00000039295	MRPL34	0	-0.847347	0	0
ENSSSCE00000376895	2	ENSSSCT00000041571	NA	ENSSSCG00000033298	NA	0	0	0	1.26127
ENSSSCE00000273642	2	ENSSSCT00000065145	GADD45GIP1-201	ENSSSCG00000034859	GADD45GIP1	0	0	0	0.905917
ENSSSCE00000120306	2	ENSSSCT00000048277	GET3-201	ENSSSCG00000038776	GET3	0	-0.83534	0	0
ENSSSCE00000325368	2	ENSSSCT00000030404;ENSSSCT00000014933	PIN1-202;PIN1-201	ENSSSCG00000039619	PIN1	0	-1.34778	0	0
ENSSSCE00000285291	2	ENSSSCT00000054127;ENSSSCT00000073766	PRAM1-202;PRAM1-201	ENSSSCG00000024810	PRAM1	0	0	0	0.82336
ENSSSCE00000118916	2	ENSSSCT00000014825	TRAPPC5-201	ENSSSCG00000013573	TRAPPC5	0	0	0	1.06542
ENSSSCE00000118470	2	ENSSSCT00000014771	MICOS13-201	ENSSSCG00000013524	MICOS13	0	-0.97238	0	0
ENSSSCE00000161935	2	ENSSSCT00000029522	KLF16-201	ENSSSCG00000024672	KLF16	0	-1.20115	0	0
ENSSSCE00000117704	2	ENSSSCT00000014680	NA	ENSSSCG00000013436	NA	0	-1.38939	0	0
ENSSSCE00000233070	2	ENSSSCT00000022668	MEX3D-201	ENSSSCG00000021750	MEX3D	0	0	0	0.967696
ENSSSCE00000117659	2	ENSSSCT00000046776;ENSSSCT00000087322	ATP5F1D-201;ATP5F1D-202	ENSSSCG00000035532	ATP5F1D	0	-1.05397	0	0
ENSSSCE00000312736	2	ENSSSCT00000048151	CDC34-201	ENSSSCG00000039640	CDC34	0	0	0	0.780834
ENSSSCE00000284113	2	ENSSSCT00000043160	DBN1-201	ENSSSCG00000040706	DBN1	0	0	0	0.718968
ENSSSCE00000123086	2	ENSSSCT00000082630;ENSSSCT00000015402	TBCA-203;TBCA-202	ENSSSCG00000014100	TBCA	0	0	0	0.984247
ENSSSCE00000123434	2	ENSSSCT00000087754;ENSSSCT00000015437	RPS23-202;RPS23-201	ENSSSCG00000014133	RPS23	0	0	0	1.70097
ENSSSCE00000123495	2	ENSSSCT00000063285	COX7C-201	ENSSSCG00000040325	COX7C	1.44441	0	0	0
ENSSSCE00000358342	2	ENSSSCT00000015459	MBLAC2-201	ENSSSCG00000014152	MBLAC2	0	-0.746049	0	0
ENSSSCE00000124966	2	ENSSSCT00000015612	UQCRQ-201	ENSSSCG00000014289	UQCRQ	0	-0.76694	0	0
ENSSSCE00000125040	2	ENSSSCT00000015621	PPP2CA-201	ENSSSCG00000014298	PPP2CA	0	0	0	-0.781464
ENSSSCE00000125665	2	ENSSSCT00000089958;ENSSSCT00000084398;ENSSSCT00000015701	NDUFA2-203;NDUFA2-202;NDUFA2-201	ENSSSCG00000014371	NDUFA2	0	-1.48203	0	0
ENSSSCE00000167440	2	ENSSSCT00000023828	PCDHGB5-201	ENSSSCG00000023485	PCDHGB5	0	1.03118	0	0
ENSSSCE00000333920	2	ENSSSCT00000048777	NA	ENSSSCG00000033262	NA	0	0	0	1.51019
ENSSSCE00000285657	2	ENSSSCT00000051580;ENSSSCT00000057924	NDST1-202;NDST1-201	ENSSSCG00000032731	NDST1	-0.988335	0	0	0
ENSSSCE00000276992	2	ENSSSCT00000045618	DTX1-201	ENSSSCG00000009873	DTX1	0	0	0	0.842079
ENSSSCE00000206316	2	ENSSSCT00000053256;ENSSSCT00000049772	RPL6-202;RPL6-201	ENSSSCG00000039130	RPL6	0	0	0	0.859662
ENSSSCE00000085947	2	ENSSSCT00000061081	COX6A1-201	ENSSSCG00000039265	COX6A1	0	-1.06463	0	0
ENSSSCE00000212106	2	ENSSSCT00000010860	RNF10-201	ENSSSCG00000009910	RNF10	-0.848926	0	0	0
ENSSSCE00000353336	2	ENSSSCT00000010922	MN1-201	ENSSSCG00000009966	MN1	0	2.07861	0	0
ENSSSCE00000087304	2	ENSSSCT00000011007	GNAZ-201	ENSSSCG00000010046	GNAZ	-0.877159	0	0	0
ENSSSCE00000087527	2	ENSSSCT00000074518;ENSSSCT00000011034	NA	ENSSSCG00000010073	NA	0	-1.60729	0	0
ENSSSCE00000282755	2	ENSSSCT00000063772	IRF2BP2-201	ENSSSCG00000038132	IRF2BP2	0	0	0	0.592408
ENSSSCE00000275252	2	ENSSSCT00000036755	NA	ENSSSCG00000039544	NA	1.1668	0	0	0
ENSSSCE00000291212	2	ENSSSCT00000045694	ZNF22-201	ENSSSCG00000042874	ZNF22	0	0	0	0.715201
ENSSSCE00000093674	2	ENSSSCT00000088511;ENSSSCT00000011683	PRDX3-202;PRDX3-201	ENSSSCG00000010682	PRDX3	0	-0.831212	0	0
ENSSSCE00000378524	2	ENSSSCT00000051537	CALY-203	ENSSSCG00000034701	CALY	0	0	0	-0.764899
ENSSSCE00000135128	2	ENSSSCT00000060340	DBI-201	ENSSSCG00000032213	DBI	0	0	0	0.870872
ENSSSCE00000135784	2	ENSSSCT00000059379;ENSSSCT00000024370	SLC25A4-202;SLC25A4-201	ENSSSCG00000015790	SLC25A4	0	-0.997783	0	0
ENSSSCE00000356057	2	ENSSSCT00000045899	B3GNT7-201	ENSSSCG00000033015	B3GNT7	0	-1.01312	0	0
ENSSSCE00000141219	2	ENSSSCT00000017733;ENSSSCT00000077159	ECEL1-202;ECEL1-201	ENSSSCG00000016285	ECEL1	0	0	0	0.862416
ENSSSCE00000401479	2	ENSSSCT00000041906	ARL4C-201	ENSSSCG00000034293	ARL4C	0	0	0	0.852507
ENSSSCE00000141607	2	ENSSSCT00000017775	ACKR3-201	ENSSSCG00000016322	ACKR3	0	0	0	1.08613
ENSSSCE00000290184	2	ENSSSCT00000060487	GPC1-201	ENSSSCG00000016364	GPC1	0	0	0	0.918212
ENSSSCE00000309421	2	ENSSSCT00000050247	STK25-203	ENSSSCG00000016372	STK25	0	1.02751	0	0
ENSSSCE00000132132	2	ENSSSCT00000023813;ENSSSCT00000016770	GRM3-202;GRM3-201	ENSSSCG00000015395	GRM3	0	0	0	-1.11975
ENSSSCE00000134387	2	ENSSSCT00000055494	VWC2-201	ENSSSCG00000015626	VWC2	0	-0.933059	0	0
ENSSSCE00000351776	2	ENSSSCT00000046910	RPS3A-202	ENSSSCG00000009019	RPS3A	0	0	0	1.03473
ENSSSCE00000356557	2	ENSSSCT00000040840	AP1AR-204	ENSSSCG00000009128	AP1AR	-0.840854	0	0	0
ENSSSCE00000377063	2	ENSSSCT00000059147	HNRNPDL-201	ENSSSCG00000037245	HNRNPDL	0	0.718028	0	0
ENSSSCE00000064617	2	ENSSSCT00000008288	PSMG3-201	ENSSSCG00000007556	PSMG3	0	-0.925121	0	0
ENSSSCE00000475805	2	ENSSSCT00000086568	NA	ENSSSCG00000044331	NA	0	0	0	0.717755
ENSSSCE00000278896	2	ENSSSCT00000026008	FSCN1-201	ENSSSCG00000007586	FSCN1	0	0	0	0.568919
ENSSSCE00000234149	2	ENSSSCT00000030995	FAM200A-201	ENSSSCG00000029175	FAM200A	0	0.839672	0	0
ENSSSCE00000370956	2	ENSSSCT00000058833	VGF-201	ENSSSCG00000039053	VGF	0	-1.04134	0	0
ENSSSCE00000065828	2	ENSSSCT00000039594	NA	ENSSSCG00000007692	NA	0	0	0	-1.10367
ENSSSCE00000163054	2	ENSSSCT00000031261	ZNF768-201	ENSSSCG00000023349	ZNF768	0	0	0	1.06842
ENSSSCE00000319022	2	ENSSSCT00000057159	NA	ENSSSCG00000040342	NA	0	-1.26925	0	0
ENSSSCE00000312928	2	ENSSSCT00000046648	HS3ST4-201	ENSSSCG00000036837	HS3ST4	0	-0.802476	0	0
ENSSSCE00000291923	2	ENSSSCT00000047856	HS3ST2-201	ENSSSCG00000036475	HS3ST2	0	-1.43491	0	0
ENSSSCE00000067265	2	ENSSSCT00000071244;ENSSSCT00000008599	CRYM-202;CRYM-201	ENSSSCG00000007849	CRYM	0	-1.25961	0	0
ENSSSCE00000069061	2	ENSSSCT00000085308;ENSSSCT00000067227;ENSSSCT00000008834	ELOB-203;ELOB-202;ELOB-201	ENSSSCG00000008061	ELOB	0	0	0	0.818374
ENSSSCE00000070299	2	ENSSSCT00000008974	COX5B-201	ENSSSCG00000008195	COX5B	0	-1.10889	0	0
ENSSSCE00000072831	2	ENSSSCT00000090657;ENSSSCT00000009286;ENSSSCT00000049410;ENSSSCT00000043058	SRSF7-204;SRSF7-203;SRSF7-201;SRSF7-202	ENSSSCG00000008484	SRSF7	0	0	0	0.72852
ENSSSCE00000252169	2	ENSSSCT00000006478	MFSD3-201	ENSSSCG00000005899	MFSD3	0	0	0	0.795994
ENSSSCE00000050368	2	ENSSSCT00000055670;ENSSSCT00000040607;ENSSSCT00000048497	CYHR1-204;CYHR1-203;CYHR1-201	ENSSSCG00000027076	CYHR1	0	0	0	0.82591
ENSSSCE00000359865	2	ENSSSCT00000049009	ZNF623-201	ENSSSCG00000039679	ZNF623	0	0.650442	0	0
ENSSSCE00000379497	2	ENSSSCT00000044904	THEM6-201	ENSSSCG00000032063	THEM6	0	-1.40408	0	0
ENSSSCE00000050714	2	ENSSSCT00000006514	TRAPPC9-201	ENSSSCG00000005934	TRAPPC9	-0.854412	0	0	0
ENSSSCE00000052875	2	ENSSSCT00000074080;ENSSSCT00000006757	PKIA-202;PKIA-201	ENSSSCG00000006163	PKIA	0	0	0	-1.23198
ENSSSCE00000053007	2	ENSSSCT00000052920	RPL7-201	ENSSSCG00000032111	RPL7	0	0	0	1.00529
ENSSSCE00000054325	2	ENSSSCT00000006933	MGST3-201	ENSSSCG00000006325	MGST3	0	-1.0276	0	0
ENSSSCE00000054873	2	ENSSSCT00000051482;ENSSSCT00000007005;ENSSSCT00000007006	IGSF8-203;IGSF8-202;IGSF8-201	ENSSSCG00000006392	IGSF8	0	-1.0247	0	0
ENSSSCE00000293955	2	ENSSSCT00000054809	ACKR1-201	ENSSSCG00000036223	ACKR1	0	-1.26404	0	0
ENSSSCE00000055651	2	ENSSSCT00000065560;ENSSSCT00000007126	SYT11-202;SYT11-201	ENSSSCG00000006506	SYT11	0	0	0	-1.72405
ENSSSCE00000307711	2	ENSSSCT00000072858;ENSSSCT00000027320;ENSSSCT00000062564	ATP1A1-206;ATP1A1-205;ATP1A1-204	ENSSSCG00000006740	ATP1A1	-1.47867	0	0	0
ENSSSCE00000058299	2	ENSSSCT00000007459	KCNC4-201	ENSSSCG00000006810	KCNC4	0	0	0	-0.795418
ENSSSCE00000319233	2	ENSSSCT00000051604	LRRC8D-201	ENSSSCG00000038417	LRRC8D	0	0	0	1.26561
ENSSSCE00000107005	2	ENSSSCT00000035781	TMSB4X-201	ENSSSCG00000012119	TMSB4X	0	0	0	1.10928
ENSSSCE00000373832	2	ENSSSCT00000036584	ARX-201	ENSSSCG00000020801	ARX	0	0	0	0.906876
ENSSSCE00000240572	2	ENSSSCT00000033070	NA	ENSSSCG00000012238	NA	0	-1.00347	0	0
ENSSSCE00000196434	2	ENSSSCT00000025493	MID1IP1-201	ENSSSCG00000025447	MID1IP1	0	-1.17287	0	0
ENSSSCE00000174987	2	ENSSSCT00000025387;ENSSSCT00000082470	PCSK1N-202;PCSK1N-201	ENSSSCG00000021328	PCSK1N	0	-1.35583	0	0
ENSSSCE00000259218	2	ENSSSCT00000034183	BEX5-201	ENSSSCG00000012514	BEX5	0	0	0	1.17019
ENSSSCE00000332972	2	ENSSSCT00000013697	BEX3-201	ENSSSCG00000012528	BEX3	0.925343	0	0	0
ENSSSCE00000340494	2	ENSSSCT00000056896	NA	ENSSSCG00000032146	NA	0	-1.01559	0	0
ENSSSCE00000326825	2	ENSSSCT00000001501;ENSSSCT00000001098;ENSSSCT00000077770	TUBB-202;TUBB-201;TUBB-203	ENSSSCG00000001379	TUBB	0	0	0	0.970877
ENSSSCE00000413534	2	ENSSSCT00000026311	NA	ENSSSCG00000029160	NA	0	0	0	0.917373
ENSSSCE00000248570	2	ENSSSCT00000088469;ENSSSCT00000035929	TNFRSF21-202;TNFRSF21-201	ENSSSCG00000001727	TNFRSF21	-0.890489	0	0	0
ENSSSCE00000203822	2	ENSSSCT00000030780	RPS17-201	ENSSSCG00000027358	RPS17	0	0	0	1.4948
ENSSSCE00000176164	2	ENSSSCT00000002071	MESP2-201	ENSSSCG00000001848	MESP2	0	-0.787552	0	0
ENSSSCE00000186666	2	ENSSSCT00000027931	COX5A-201	ENSSSCG00000024316	COX5A	0	-1.24172	0	0
ENSSSCE00000015839	2	ENSSSCT00000002136;ENSSSCT00000077953	UBL7-202;UBL7-201	ENSSSCG00000001907	UBL7	0	0	0	0.672613
ENSSSCE00000016978	2	ENSSSCT00000002265	SLC22A17-201	ENSSSCG00000002025	SLC22A17	0	-0.762498	0	0
ENSSSCE00000017119	2	ENSSSCT00000002277	C14orf119-201	ENSSSCG00000002035	C14orf119	0	0	0	0.782277
ENSSSCE00000017121	2	ENSSSCT00000063573	C14orf93-201	ENSSSCG00000031452	C14orf93	0	0	0	0.729261
ENSSSCE00000365178	2	ENSSSCT00000052145	NOP10-201	ENSSSCG00000036960	NOP10	0	0	0	0.756686
ENSSSCE00000295847	2	ENSSSCT00000002774	GLRX5-201	ENSSSCG00000002496	GLRX5	0	0	0	0.848225
ENSSSCE00000000358	2	ENSSSCT00000000040;ENSSSCT00000091240;ENSSSCT00000076327	CYB5R3-203;CYB5R3-202;CYB5R3-201	ENSSSCG00000000038	CYB5R3	0	-0.794304	0	0
ENSSSCE00000000466	2	ENSSSCT00000038079;ENSSSCT00000023171;ENSSSCT00000000064	SNU13-203;SNU13-202;SNU13-201	ENSSSCG00000000058	SNU13	0	-0.842892	0	0
ENSSSCE00000000740	2	ENSSSCT00000064502	ATF4-201	ENSSSCG00000000084	ATF4	0	0	0	0.595895
ENSSSCE00000314408	2	ENSSSCT00000000139;ENSSSCT00000044466	TST-202;TST-201	ENSSSCG00000000133	TST	0	-1.12248	0	0
ENSSSCE00000002286	2	ENSSSCT00000000286	MYG1-201	ENSSSCG00000000267	MYG1	0	0	0	0.839958
ENSSSCE00000245264	2	ENSSSCT00000037734	ERBB3-201	ENSSSCG00000020725	ERBB3	0	0	0	1.54904
ENSSSCE00000384912	2	ENSSSCT00000039987	NXPH4-201	ENSSSCG00000039966	NXPH4	0	0	0	1.09267
ENSSSCE00000304749	2	ENSSSCT00000051581	NA	ENSSSCG00000037609	NA	0	-0.908559	0	0
ENSSSCE00000006992	2	ENSSSCT00000000879	AMIGO2-201	ENSSSCG00000000810	AMIGO2	0.810477	0	0	0
ENSSSCE00000007795	2	ENSSSCT00000000979;ENSSSCT00000087252;ENSSSCT00000076923	SNRPF-201;SNRPF-203;SNRPF-202	ENSSSCG00000000895	SNRPF	0	0	0	1.1976
ENSSSCE00000007989	2	ENSSSCT00000001000	LUM-201	ENSSSCG00000000916	LUM	1.09386	0	0	0
ENSSSCE00000319365	2	ENSSSCT00000050105	NA	ENSSSCG00000039222	NA	0	0	0	0.599749
ENSSSCE00000178325	2	ENSSSCT00000076495;ENSSSCT00000072781;ENSSSCT00000047002	RPL37-203;RPL37-202;RPL37-201	ENSSSCG00000033326	RPL37	0	0	0	1.47325
ENSSSCE00000290995	2	ENSSSCT00000046282	MRPL36-201	ENSSSCG00000040154	MRPL36	0	0	0	0.86146
ENSSSCE00000216569	2	ENSSSCT00000010198	POLR1D-201	ENSSSCG00000009310	POLR1D	0	0	0	1.38855
ENSSSCE00000279799	2	ENSSSCT00000052862;ENSSSCT00000062067;ENSSSCT00000087705	TPT1-201;TPT1-202;TPT1-203	ENSSSCG00000040929	TPT1	0	0	0	0.796026
ENSSSCE00000081537	2	ENSSSCT00000010403	SLITRK5-201	ENSSSCG00000009488	SLITRK5	-0.702109	0	0	0
ENSSSCE00000081695	2	ENSSSCT00000059406	NA	ENSSSCG00000009501	NA	0	0	0	-1.71366
ENSSSCE00000371488	2	ENSSSCT00000010439	ZIC5-201	ENSSSCG00000009521	ZIC5	0	0.950608	0	0
ENSSSCE00000096418	2	ENSSSCT00000012010	RPP25L-201	ENSSSCG00000010973	RPP25L	0	0	0	1.1167
ENSSSCE00000327235	2	ENSSSCT00000052215	NKX2-2-201	ENSSSCG00000040017	NKX2-2	0	-0.952927	0	0
ENSSSCE00000061188	2	ENSSSCT00000007791	NXT1-201	ENSSSCG00000007119	NXT1	0	0	0	1.23398
ENSSSCE00000223891	2	ENSSSCT00000038762	CST3-201	ENSSSCG00000037360	CST3	0	-0.960647	0	0
ENSSSCE00000061522	2	ENSSSCT00000007838	MRPS26-201	ENSSSCG00000007165	MRPS26	0	0	0	0.899487
ENSSSCE00000061572	2	ENSSSCT00000007841	PCED1A-201	ENSSSCG00000007168	PCED1A	0	0	0	0.691719
ENSSSCE00000062336	2	ENSSSCT00000007966	MAP1LC3A-201	ENSSSCG00000007281	MAP1LC3A	0	-1.18979	0	0
ENSSSCE00000062700	2	ENSSSCT00000008001	SCAND1-201	ENSSSCG00000007312	SCAND1	0	0	0	1.06753
ENSSSCE00000062989	2	ENSSSCT00000008040	SLC32A1-201	ENSSSCG00000007348	SLC32A1	0	-0.708175	0	0
ENSSSCE00000063255	2	ENSSSCT00000008071;ENSSSCT00000045357	GDAP1L1-202;GDAP1L1-201	ENSSSCG00000007373	GDAP1L1	0	0	0	0.898114
ENSSSCE00000063541	2	ENSSSCT00000008131	ZSWIM1-201	ENSSSCG00000007428	ZSWIM1	0	0	0	0.710328
ENSSSCE00000373945	2	ENSSSCT00000040714	GID8-202	ENSSSCG00000034173	GID8	0	0	0	0.784574
ENSSSCE00000258134	2	ENSSSCT00000047721;ENSSSCT00000082155	STMN3-202;STMN3-201	ENSSSCG00000038405	STMN3	0	-1.20643	0	0
ENSSSCE00000324617	2	ENSSSCT00000039616	SOX18-201	ENSSSCG00000037865	SOX18	0	-0.99685	0	0
ENSSSCE00000348143	2	ENSSSCT00000078985;ENSSSCT00000053704	RAC3-202;RAC3-201	ENSSSCG00000036973	RAC3	0	0	0	0.899185
ENSSSCE00000285648	2	ENSSSCT00000046171	MRPL12-201	ENSSSCG00000033148	MRPL12	0	0	0	0.966299
ENSSSCE00000149229	2	ENSSSCT00000018688;ENSSSCT00000086368	TIMP2-201;TIMP2-202	ENSSSCG00000017164	TIMP2	0	0	0	-0.854281
ENSSSCE00000150022	2	ENSSSCT00000018778	SSTR2-201	ENSSSCG00000017249	SSTR2	0	0	0	0.535005
ENSSSCE00000150159	2	ENSSSCT00000066412;ENSSSCT00000061440	PRKAR1A-202;PRKAR1A-201	ENSSSCG00000017259	PRKAR1A	0	0	0	-1.40463
ENSSSCE00000151402	2	ENSSSCT00000018919	ARL4D-201	ENSSSCG00000017380	ARL4D	0	-1.41612	0	0
ENSSSCE00000224188	2	ENSSSCT00000025302	VAT1-202	ENSSSCG00000024059	VAT1	0	0	0	0.550788
ENSSSCE00000312801	2	ENSSSCT00000037200	CAVIN1-201	ENSSSCG00000035446	CAVIN1	0	-0.712408	0	0
ENSSSCE00000349847	2	ENSSSCT00000056283	KLHL11-201	ENSSSCG00000032404	KLHL11	0	0	0	-1.16329
ENSSSCE00000152032	2	ENSSSCT00000018992	NA	ENSSSCG00000017446	NA	0	0	0	0.845836
ENSSSCE00000152745	2	ENSSSCT00000019079;ENSSSCT00000051927	NFE2L1-201;NFE2L1-202	ENSSSCG00000017525	NFE2L1	0	0	0	-0.86243
ENSSSCE00000153275	2	ENSSSCT00000035061	SAMD14-201	ENSSSCG00000017585	SAMD14	0	0	0	0.619011
ENSSSCE00000223799	2	ENSSSCT00000046082;ENSSSCT00000088028	NME1-202;NME1-201	ENSSSCG00000038348	NME1	0	0	0	0.761901
ENSSSCE00000347471	2	ENSSSCT00000059116	RASL10B-201	ENSSSCG00000036746	RASL10B	0	-0.720689	0	0
ENSSSCE00000154815	2	ENSSSCT00000062428	NA	ENSSSCG00000035080	NA	0	0	0	1.25559
ENSSSCE00000204475	2	ENSSSCT00000027464	HIC1-201	ENSSSCG00000025717	HIC1	0	0	0	0.607749
ENSSSCE00000410875	2	ENSSSCT00000019572;ENSSSCT00000041798;ENSSSCT00000087824;ENSSSCT00000049254	NDEL1-204;NDEL1-203;NDEL1-202;NDEL1-201	ENSSSCG00000017986	NDEL1	1.45606	0	0	0
ENSSSCE00000384594	2	ENSSSCT00000051329	SMARCD3-201	ENSSSCG00000016435	SMARCD3	0	0	0	0.78259
ENSSSCE00000143863	2	ENSSSCT00000018047	ATP6V1F-201	ENSSSCG00000016577	ATP6V1F	0	0	0	0.852135
ENSSSCE00000337240	2	ENSSSCT00000042895	HILPDA-201	ENSSSCG00000031109	HILPDA	0	0	0	1.01982
ENSSSCE00000145598	2	ENSSSCT00000018262	ZNF777-201	ENSSSCG00000016775	ZNF777	0	0	0	0.645804
ENSSSCE00000299337	2	ENSSSCT00000042603;ENSSSCT00000083694;ENSSSCT00000056616	NA	ENSSSCG00000038713	NA	0	0	0	0.874383
ENSSSCE00000050082	2	ENSSSCT00000006424	TOR4A-201	ENSSSCG00000005845	TOR4A	0	0	0	1.28795
ENSSSCE00000371974	2	ENSSSCT00000046578;ENSSSCT00000045399	NPDC1-202;NPDC1-201	ENSSSCG00000034566	NPDC1	0	0	0	0.746715
ENSSSCE00000379566	2	ENSSSCT00000061176;ENSSSCT00000089482	INPP5E-202;INPP5E-201	ENSSSCG00000040869	INPP5E	0	0	0	0.747814
ENSSSCE00000385535	2	ENSSSCT00000043093;ENSSSCT00000081228	AKAP17A-201;AKAP17A-202	ENSSSCG00000032986	AKAP17A	0	0.612683	0	0
ENSSSCE00000034603	3	ENSSSCT00000004616	RPS12-201	ENSSSCG00000004177	RPS12	0	0	0	1.35019
ENSSSCE00000334432	3	ENSSSCT00000038263	FABP7-202	ENSSSCG00000004234	FABP7	0	0	0	0.90934
ENSSSCE00000035059	3	ENSSSCT00000086900;ENSSSCT00000077810;ENSSSCT00000004682;ENSSSCT00000059055	SERINC1-204;SERINC1-203;SERINC1-202;SERINC1-201	ENSSSCG00000004237	SERINC1	0	0	0	-1.88317
ENSSSCE00000406017	3	ENSSSCT00000036499	NA	ENSSSCG00000031023	NA	0	0	0	1.20085
ENSSSCE00000294132	3	ENSSSCT00000061086	NA	ENSSSCG00000037674	NA	1.34362	0	0	0
ENSSSCE00000277740	3	ENSSSCT00000062680	HYPK-201	ENSSSCG00000038436	HYPK	0	0	0	0.960706
ENSSSCE00000318747	3	ENSSSCT00000038822	CHAC1-201	ENSSSCG00000038521	CHAC1	0	-1.06683	0	0
ENSSSCE00000042316	3	ENSSSCT00000078638;ENSSSCT00000060675;ENSSSCT00000071291	RAB11A-204;RAB11A-201;RAB11A-203	ENSSSCG00000032312	RAB11A	0	0	0	-0.684806
ENSSSCE00000184727	3	ENSSSCT00000031923	FEM1B-201	ENSSSCG00000022419	FEM1B	0	0	0	-0.834631
ENSSSCE00000044240	3	ENSSSCT00000036713;ENSSSCT00000005698	RPS6-202;RPS6-201	ENSSSCG00000005169	RPS6	0	0	0	1.19262
ENSSSCE00000448821	3	ENSSSCT00000069089	GNG10-201	ENSSSCG00000046439	GNG10	0	0	0	1.10061
ENSSSCE00000047280	3	ENSSSCT00000023943;ENSSSCT00000006041;ENSSSCT00000036896;ENSSSCT00000032138;ENSSSCT00000037550;ENSSSCT00000058254;ENSSSCT00000062234;ENSSSCT00000026819;ENSSSCT00000041382;ENSSSCT00000037131	TNC-210;TNC-209;TNC-208;TNC-207;TNC-206;TNC-205;TNC-204;TNC-203;TNC-202;TNC-201	ENSSSCG00000005494	TNC	0	0	0	-1.34471
ENSSSCE00000047874	3	ENSSSCT00000080911;ENSSSCT00000042194	RPL35-202;RPL35-201	ENSSSCG00000034227	RPL35	0	0	0	1.06954
ENSSSCE00000367052	3	ENSSSCT00000054907;ENSSSCT00000023409;ENSSSCT00000030751	OLFM1-203;OLFM1-202;OLFM1-201	ENSSSCG00000029715	OLFM1	0	-0.895443	0	0
ENSSSCE00000279824	3	ENSSSCT00000057751;ENSSSCT00000045097;ENSSSCT00000012334	RPSA-203;RPSA-202;RPSA-201	ENSSSCG00000037236	RPSA	0	0	0	1.09544
ENSSSCE00000286502	3	ENSSSCT00000054648	TMEM42-201	ENSSSCG00000031576	TMEM42	0	0	0	1.00172
ENSSSCE00000375712	3	ENSSSCT00000043143	TCTA-201	ENSSSCG00000037459	TCTA	0	-0.910038	0	0
ENSSSCE00000100443	3	ENSSSCT00000012468	IP6K1-201	ENSSSCG00000011390	IP6K1	-0.930684	0	0	0
ENSSSCE00000293101	3	ENSSSCT00000012657	BRK1-201	ENSSSCG00000011565	BRK1	0	0	0	0.942728
ENSSSCE00000102532	3	ENSSSCT00000044760	RPL32-201	ENSSSCG00000035811	RPL32	0	0	0	1.02083
ENSSSCE00000102734	3	ENSSSCT00000012701	CHCHD4-201	ENSSSCG00000011604	CHCHD4	0	0	0	0.837595
ENSSSCE00000326546	3	ENSSSCT00000064614	SPSB4-201	ENSSSCG00000034369	SPSB4	0	0	0	0.833828
ENSSSCE00000382444	3	ENSSSCT00000012800	ZIC1-201	ENSSSCG00000011692	ZIC1	1.31285	0	0	0
ENSSSCE00000103893	3	ENSSSCT00000012837	PTX3-201	ENSSSCG00000011727	PTX3	0	0	0	0.900488
ENSSSCE00000313642	3	ENSSSCT00000062391	EEF1AKMT4-201	ENSSSCG00000045512	EEF1AKMT4	0	-1.47472	0	0
ENSSSCE00000328341	3	ENSSSCT00000064153	KCNJ6-201	ENSSSCG00000012065	KCNJ6	0	0	0	-0.736061
ENSSSCE00000339990	3	ENSSSCT00000064115	PCP4-201	ENSSSCG00000037110	PCP4	0	-1.47421	0	0
ENSSSCE00000349355	3	ENSSSCT00000002927	NA	ENSSSCG00000002637	NA	0	0	0	1.06912
ENSSSCE00000204742	3	ENSSSCT00000028682;ENSSSCT00000047234	NA	ENSSSCG00000024974	NA	0	0	0	1.27807
ENSSSCE00000213992	3	ENSSSCT00000002941	APRT-201	ENSSSCG00000002650	APRT	0	0	0	0.827187
ENSSSCE00000240496	3	ENSSSCT00000002997	TERF2IP-202	ENSSSCG00000002703	TERF2IP	0	0	0	0.854539
ENSSSCE00000319330	3	ENSSSCT00000052680	PSKH1-201	ENSSSCG00000040313	PSKH1	0	0	0	0.761571
ENSSSCE00000024486	3	ENSSSCT00000003379;ENSSSCT00000049365	NA	ENSSSCG00000003042	NA	0	0	0	1.55054
ENSSSCE00000024596	3	ENSSSCT00000003396	ZNF428-201	ENSSSCG00000003059	ZNF428	0	0	0	1.06474
ENSSSCE00000301007	3	ENSSSCT00000064697	CD3EAP-201	ENSSSCG00000020754	CD3EAP	0	0	0	0.792101
ENSSSCE00000024894	3	ENSSSCT00000003446	ARHGAP35-201	ENSSSCG00000003107	ARHGAP35	-1.79762	0	0	0
ENSSSCE00000319999	3	ENSSSCT00000051297	FUT1-201	ENSSSCG00000038580	FUT1	0	0	0	0.618548
ENSSSCE00000025272	3	ENSSSCT00000003500	FTL-201	ENSSSCG00000003153	FTL	0	0	0	1.11115
ENSSSCE00000163128	3	ENSSSCT00000003515	NA	ENSSSCG00000003165	NA	0	0	0	1.65403
ENSSSCE00000025622	3	ENSSSCT00000055482;ENSSSCT00000003551;ENSSSCT00000045820	PTOV1-203;PTOV1-202;PTOV1-201	ENSSSCG00000003196	PTOV1	0	0	0	1.2357
ENSSSCE00000430755	3	ENSSSCT00000064307	NA	ENSSSCG00000040236	NA	0	0	0	1.10176
ENSSSCE00000197874	3	ENSSSCT00000027911;ENSSSCT00000053934	RPS9-202;RPS9-201	ENSSSCG00000029785	RPS9	0	0	0	1.25655
ENSSSCE00000332590	3	ENSSSCT00000039677;ENSSSCT00000048452	NA	ENSSSCG00000039460	NA	0	0	0	1.53813
ENSSSCE00000381431	3	ENSSSCT00000048993	UBE2S-201	ENSSSCG00000035344	UBE2S	1.01122	0	0	0
ENSSSCE00000229728	3	ENSSSCT00000031117	ZNF628-201	ENSSSCG00000025343	ZNF628	0	0	0	0.786788
ENSSSCE00000321921	3	ENSSSCT00000060441	NAT14-201	ENSSSCG00000034329	NAT14	0	-0.71235	0	0
ENSSSCE00000351126	3	ENSSSCT00000080266;ENSSSCT00000053120	FIZ1-201;FIZ1-202	ENSSSCG00000033985	FIZ1	0	0	0	0.913304
ENSSSCE00000238213	3	ENSSSCT00000028486	ZNF865-202	ENSSSCG00000029156	ZNF865	0	0	0	0.887838
ENSSSCE00000289397	3	ENSSSCT00000057540;ENSSSCT00000003681	ZNF787-202;ZNF787-201	ENSSSCG00000003317	ZNF787	0	0	0	1.05687
ENSSSCE00000349335	3	ENSSSCT00000054649	NA	ENSSSCG00000033601	NA	0	0.717883	0	0
ENSSSCE00000323616	3	ENSSSCT00000058883	NA	ENSSSCG00000036554	NA	0	0.588088	0	0
ENSSSCE00000288500	3	ENSSSCT00000062520	NA	ENSSSCG00000035527	NA	0	0.723826	0	0
ENSSSCE00000329828	3	ENSSSCT00000050726	UBE2M-201	ENSSSCG00000037734	UBE2M	0	-0.819035	0	0
ENSSSCE00000311431	3	ENSSSCT00000058093	HES5-201	ENSSSCG00000037304	HES5	0	0	0	1.37422
ENSSSCE00000027412	3	ENSSSCT00000028071	MAD2L2-201	ENSSSCG00000003419	MAD2L2	0	0	0	0.865182
ENSSSCE00000324193	3	ENSSSCT00000032220	NA	ENSSSCG00000028414	NA	0	-0.991525	0	0
ENSSSCE00000231174	3	ENSSSCT00000032022	NA	ENSSSCG00000024009	NA	0	-1.27149	0	0
ENSSSCE00000028479	3	ENSSSCT00000062481	C1QA-201	ENSSSCG00000003524	C1QA	0	-1.02748	0	0
ENSSSCE00000298975	3	ENSSSCT00000065650	C1QC-201	ENSSSCG00000038706	C1QC	0	-1.07566	0	0
ENSSSCE00000182063	3	ENSSSCT00000047868;ENSSSCT00000025212	STMN1-201;STMN1-202	ENSSSCG00000026257	STMN1	0	0	0	0.79793
ENSSSCE00000323811	3	ENSSSCT00000027438	YTHDF2-203	ENSSSCG00000027686	YTHDF2	0	0	0	1.06321
ENSSSCE00000362153	3	ENSSSCT00000062189	MARCKSL1-201	ENSSSCG00000031380	MARCKSL1	0	0	0	1.01909
ENSSSCE00000368758	3	ENSSSCT00000042964	DLGAP3-201	ENSSSCG00000040173	DLGAP3	0	-0.649616	0	0
ENSSSCE00000333446	3	ENSSSCT00000064972	C1orf122-201	ENSSSCG00000038888	C1orf122	0	-0.9501	0	0
ENSSSCE00000029633	3	ENSSSCT00000004049	NDUFS5-201	ENSSSCG00000003653	NDUFS5	0	0	0	1.07391
ENSSSCE00000301139	3	ENSSSCT00000065368	ZBTB14-201	ENSSSCG00000033032	ZBTB14	0	0	0	0.780632
ENSSSCE00000030191	3	ENSSSCT00000004100	SNRPD1-201	ENSSSCG00000003701	SNRPD1	0	0	0	1.21616
ENSSSCE00000032523	3	ENSSSCT00000004346	RPS8-201	ENSSSCG00000003930	RPS8	0	0	0	1.25072
ENSSSCE00000266684	3	ENSSSCT00000049566	NA	ENSSSCG00000014556	NA	0	0	0	0.641689
ENSSSCE00000113512	3	ENSSSCT00000053522;ENSSSCT00000014136	NA	ENSSSCG00000038304	NA	0	0	0	0.903361
ENSSSCE00000316340	3	ENSSSCT00000060255	RBM14-203	ENSSSCG00000038008	RBM14	0	0	0	1.08522
ENSSSCE00000215602	3	ENSSSCT00000031935	NA	ENSSSCG00000021891	NA	0	-0.660433	0	0
ENSSSCE00000113793	3	ENSSSCT00000024354	NA	ENSSSCG00000012961	NA	0	0	0	1.11158
ENSSSCE00000113838	3	ENSSSCT00000014173	C11orf68-201	ENSSSCG00000012966	C11orf68	0	0	0	0.748763
ENSSSCE00000114233	3	ENSSSCT00000070722;ENSSSCT00000051108	NA	ENSSSCG00000034387	NA	0	-0.991778	0	0
ENSSSCE00000276982	3	ENSSSCT00000050319	NA	ENSSSCG00000032197	NA	0	-1.21884	0	0
ENSSSCE00000222721	3	ENSSSCT00000022806	INTS5-201	ENSSSCG00000028275	INTS5	0	0	0	0.731245
ENSSSCE00000240995	3	ENSSSCT00000032340	NA	ENSSSCG00000027538	NA	1.21314	0	0	0
ENSSSCE00000188913	3	ENSSSCT00000076595;ENSSSCT00000086481;ENSSSCT00000076208;ENSSSCT00000030523	UBE2L6-203;UBE2L6-204;UBE2L6-202;UBE2L6-201	ENSSSCG00000023379	UBE2L6	0	0	0	0.913599
ENSSSCE00000286015	3	ENSSSCT00000037012	RTN4RL2-201	ENSSSCG00000040919	RTN4RL2	0	0	0	0.848272
ENSSSCE00000239589	3	ENSSSCT00000022602	RACK1-201	ENSSSCG00000029724	RACK1	0	0	0	1.41952
ENSSSCE00000270917	3	ENSSSCT00000057338;ENSSSCT00000066111	NCAN-202;NCAN-201	ENSSSCG00000032131	NCAN	-1.63999	0	0	0
ENSSSCE00000237706	3	ENSSSCT00000061751;ENSSSCT00000015197	TMEM59L-202;TMEM59L-201	ENSSSCG00000013911	TMEM59L	0	-1.15351	0	0
ENSSSCE00000344613	3	ENSSSCT00000015061	DNAJB1-201	ENSSSCG00000013784	DNAJB1	0	0	0	0.849573
ENSSSCE00000120693	3	ENSSSCT00000015043	NA	ENSSSCG00000013768	NA	0	-1.01177	0	0
ENSSSCE00000120304	3	ENSSSCT00000015001	TRIR-201	ENSSSCG00000013727	TRIR	0	0	0	1.10268
ENSSSCE00000375960	3	ENSSSCT00000024704;ENSSSCT00000014932	OLFM2-202;OLFM2-201	ENSSSCG00000027434	OLFM2	0	0	0	0.817034
ENSSSCE00000294557	3	ENSSSCT00000044779	CDKN2D-201	ENSSSCG00000013643	CDKN2D	0	-0.904468	0	0
ENSSSCE00000253108	3	ENSSSCT00000070286;ENSSSCT00000033206;ENSSSCT00000034746	ILF3-203;ILF3-202;ILF3-201	ENSSSCG00000013638	ILF3	0	1.11138	0	0
ENSSSCE00000119207	3	ENSSSCT00000014851	RPS28-201	ENSSSCG00000013597	RPS28	0	0	0	1.19987
ENSSSCE00000186139	3	ENSSSCT00000043828	ZNF358-201	ENSSSCG00000025078	ZNF358	0	0	0	1.00242
ENSSSCE00000118631	3	ENSSSCT00000014793	TUBB4A-201	ENSSSCG00000013545	TUBB4A	0	-1.09855	0	0
ENSSSCE00000117635	3	ENSSSCT00000014671;ENSSSCT00000039931;ENSSSCT00000062469;ENSSSCT00000061041;ENSSSCT00000057503	DAZAP1-209;DAZAP1-208;DAZAP1-207;DAZAP1-206;DAZAP1-205	ENSSSCG00000013427	DAZAP1	0	0	0	1.00074
ENSSSCE00000232606	3	ENSSSCT00000056058;ENSSSCT00000023998	POLR2E-202;POLR2E-201	ENSSSCG00000021472	POLR2E	0	0	0	0.964846
ENSSSCE00000122334	3	ENSSSCT00000015311;ENSSSCT00000047439;ENSSSCT00000036969	SQSTM1-203;SQSTM1-202;SQSTM1-201	ENSSSCG00000014016	SQSTM1	0	-0.780931	0	0
ENSSSCE00000122493	3	ENSSSCT00000015327;ENSSSCT00000046549;ENSSSCT00000088957	NA	ENSSSCG00000014031	NA	0	0	0	0.808186
ENSSSCE00000122821	3	ENSSSCT00000015371;ENSSSCT00000064571	NA	ENSSSCG00000014071	NA	0	0	0	0.94631
ENSSSCE00000285021	3	ENSSSCT00000054735	CDKN2AIPNL-201	ENSSSCG00000037127	CDKN2AIPNL	0	0	0	1.05919
ENSSSCE00000357928	3	ENSSSCT00000040716	PAIP2-201	ENSSSCG00000026606	PAIP2	0	0	0	0.891954
ENSSSCE00000218998	3	ENSSSCT00000053499;ENSSSCT00000023766	PCDH1-202;PCDH1-201	ENSSSCG00000022289	PCDH1	-1.11475	0	0	0
ENSSSCE00000295554	3	ENSSSCT00000048777	NA	ENSSSCG00000033262	NA	0	0	0	1.33097
ENSSSCE00000332581	3	ENSSSCT00000028463;ENSSSCT00000010526	LZTS1-202;LZTS1-201	ENSSSCG00000028559	LZTS1	0	1.18912	0	0
ENSSSCE00000263956	3	ENSSSCT00000064744	FBRSL1-203	ENSSSCG00000023569	FBRSL1	0	0	0	0.70436
ENSSSCE00000084054	3	ENSSSCT00000010685;ENSSSCT00000069808	RAN-201;RAN-202	ENSSSCG00000009746	RAN	0.927693	0	0	0
ENSSSCE00000202147	3	ENSSSCT00000067788	NA	ENSSSCG00000051618	NA	0	0.773581	0	0
ENSSSCE00000085261	3	ENSSSCT00000010797	NA	ENSSSCG00000009851	NA	0	-0.797635	0	0
ENSSSCE00000237963	3	ENSSSCT00000053256;ENSSSCT00000049772	RPL6-202;RPL6-201	ENSSSCG00000039130	RPL6	0	0	0	1.13112
ENSSSCE00000334414	3	ENSSSCT00000061081	COX6A1-201	ENSSSCG00000039265	COX6A1	0	-0.951812	0	0
ENSSSCE00000085937	3	ENSSSCT00000010856	SRSF9-201	ENSSSCG00000009906	SRSF9	0	0	0	0.754228
ENSSSCE00000086590	3	ENSSSCT00000010922	MN1-201	ENSSSCG00000009966	MN1	0	1.69415	0	0
ENSSSCE00000087234	3	ENSSSCT00000010992	YWHAH-201	ENSSSCG00000010035	YWHAH	0	-0.877381	0	0
ENSSSCE00000246191	3	ENSSSCT00000011007	GNAZ-201	ENSSSCG00000010046	GNAZ	0	-0.849053	0	0
ENSSSCE00000197019	3	ENSSSCT00000011056	CRKL-201	ENSSSCG00000010095	CRKL	0	0	0	0.978581
ENSSSCE00000427061	3	ENSSSCT00000037080;ENSSSCT00000062308	NA	ENSSSCG00000010128	NA	0	1.41165	0	0
ENSSSCE00000350239	3	ENSSSCT00000041250	DDIT4-201	ENSSSCG00000031888	DDIT4	0	0	0	0.738556
ENSSSCE00000318430	3	ENSSSCT00000058906;ENSSSCT00000055006	FBXL15-201;FBXL15-202	ENSSSCG00000038504	FBXL15	0	0	0	0.891376
ENSSSCE00000279127	3	ENSSSCT00000031639	GPM6A-201	ENSSSCG00000023328	GPM6A	0	0	0	-1.94717
ENSSSCE00000247003	3	ENSSSCT00000025252	ING2-201	ENSSSCG00000024555	ING2	0	0	0	0.649325
ENSSSCE00000336501	3	ENSSSCT00000063060	PURG-203	ENSSSCG00000038933	PURG	0	0	0	1.10582
ENSSSCE00000327861	3	ENSSSCT00000075072;ENSSSCT00000084023;ENSSSCT00000049415	NA	ENSSSCG00000036716	NA	0	0	0	1.08288
ENSSSCE00000198100	3	ENSSSCT00000044221	BCS1L-201	ENSSSCG00000035775	BCS1L	0	0	0	0.918373
ENSSSCE00000141667	3	ENSSSCT00000088492;ENSSSCT00000017784	RAMP1-202;RAMP1-201	ENSSSCG00000016331	RAMP1	0	-1.31537	0	0
ENSSSCE00000141830	3	ENSSSCT00000088042;ENSSSCT00000017804	NDUFA10-202;NDUFA10-201	ENSSSCG00000016349	NDUFA10	0	-0.833304	0	0
ENSSSCE00000178041	3	ENSSSCT00000022688	NA	ENSSSCG00000020790	NA	0	0	0	0.794709
ENSSSCE00000126674	3	ENSSSCT00000036776;ENSSSCT00000046967;ENSSSCT00000015919	RPL27A-203;RPL27A-202;RPL27A-201	ENSSSCG00000014569	RPL27A	0	0	0	1.44318
ENSSSCE00000127669	3	ENSSSCT00000016202	SPCS2-201	ENSSSCG00000014850	SPCS2	0.769567	0	0	0
ENSSSCE00000129763	3	ENSSSCT00000016469	RPS25-201	ENSSSCG00000036296	RPS25	0	0	0	1.36469
ENSSSCE00000235992	3	ENSSSCT00000028465	NDUFA4-201	ENSSSCG00000024313	NDUFA4	0	-1.57955	0	0
ENSSSCE00000131993	3	ENSSSCT00000016759	TOMM7-201	ENSSSCG00000015384	TOMM7	0	0	0	1.14125
ENSSSCE00000375892	3	ENSSSCT00000023813;ENSSSCT00000016770	GRM3-202;GRM3-201	ENSSSCG00000015395	GRM3	0	0	0	-0.847439
ENSSSCE00000316390	3	ENSSSCT00000046645	NAT8L-201	ENSSSCG00000033541	NAT8L	0	-0.682699	0	0
ENSSSCE00000287958	3	ENSSSCT00000046635	MSANTD1-201	ENSSSCG00000040111	MSANTD1	0	-1.00826	0	0
ENSSSCE00000385034	3	ENSSSCT00000044341	NSG1-201	ENSSSCG00000024892	NSG1	0	0	0	1.09961
ENSSSCE00000078617	3	ENSSSCT00000010015	NA	ENSSSCG00000009146	NA	0	0	0	1.71265
ENSSSCE00000292983	3	ENSSSCT00000054297	ZNF853-201	ENSSSCG00000037890	ZNF853	-0.982128	0	0	0
ENSSSCE00000448845	3	ENSSSCT00000060546	NA	ENSSSCG00000032626	NA	0	0	0	0.787015
ENSSSCE00000385859	3	ENSSSCT00000052133	BRI3-201	ENSSSCG00000037605	BRI3	0	0	0	1.0007
ENSSSCE00000217858	3	ENSSSCT00000073703;ENSSSCT00000061245	PDAP1-202;PDAP1-201	ENSSSCG00000033450	PDAP1	0.92781	0	0	0
ENSSSCE00000245701	3	ENSSSCT00000031902	MEPCE-201	ENSSSCG00000023680	MEPCE	0	0	0	1.28523
ENSSSCE00000284749	3	ENSSSCT00000039594	NA	ENSSSCG00000007692	NA	0	-0.826997	0	0
ENSSSCE00000264498	3	ENSSSCT00000043889	VKORC1-201	ENSSSCG00000035364	VKORC1	0	0	0	0.81096
ENSSSCE00000361925	3	ENSSSCT00000049771	ZNF689-201	ENSSSCG00000033496	ZNF689	0	0	0	0.708282
ENSSSCE00000291316	3	ENSSSCT00000046330	ZNF771-201	ENSSSCG00000040745	ZNF771	0	0	0	0.96134
ENSSSCE00000213341	3	ENSSSCT00000071842;ENSSSCT00000068806;ENSSSCT00000027242	MAZ-203;MAZ-201;MAZ-202	ENSSSCG00000025321	MAZ	0	0	0	0.941983
ENSSSCE00000392353	3	ENSSSCT00000027444	MVP-201	ENSSSCG00000027946	MVP	0	0	0	1.27028
ENSSSCE00000200074	3	ENSSSCT00000028658	FLYWCH2-201	ENSSSCG00000022630	FLYWCH2	0	-1.52976	0	0
ENSSSCE00000321288	3	ENSSSCT00000060151	PGP-201	ENSSSCG00000036614	PGP	0	-0.830162	0	0
ENSSSCE00000068781	3	ENSSSCT00000008804	GFER-201	ENSSSCG00000008035	GFER	0	0	0	0.921546
ENSSSCE00000351014	3	ENSSSCT00000065447	MRPS34-201	ENSSSCG00000008016	MRPS34	0	0	0	0.739039
ENSSSCE00000330843	3	ENSSSCT00000048575	SOX8-202	ENSSSCG00000037970	SOX8	0	-1.18972	0	0
ENSSSCE00000187147	3	ENSSSCT00000025763	FAM136A-201	ENSSSCG00000026446	FAM136A	0	0	0	0.673299
ENSSSCE00000072832	3	ENSSSCT00000090657;ENSSSCT00000043058;ENSSSCT00000009286;ENSSSCT00000049410	SRSF7-204;SRSF7-202;SRSF7-203;SRSF7-201	ENSSSCG00000008484	SRSF7	0	0	0	0.997488
ENSSSCE00000074081	3	ENSSSCT00000009429	MYCN-201	ENSSSCG00000008618	MYCN	0	0	0	1.2213
ENSSSCE00000074387	3	ENSSSCT00000009458	ID2-201	ENSSSCG00000008645	ID2	0	0	0	1.33828
ENSSSCE00000050369	3	ENSSSCT00000055670;ENSSSCT00000048497;ENSSSCT00000040607	CYHR1-204;CYHR1-201;CYHR1-203	ENSSSCG00000027076	CYHR1	0	0	0	0.895482
ENSSSCE00000050639	3	ENSSSCT00000006505	EXOSC4-201	ENSSSCG00000005925	EXOSC4	0	0	0	1.03966
ENSSSCE00000053008	3	ENSSSCT00000052920	RPL7-201	ENSSSCG00000032111	RPL7	0	0	0	1.06123
ENSSSCE00000053629	3	ENSSSCT00000043834	RPS20-201	ENSSSCG00000040470	RPS20	0	0	0	1.28206
ENSSSCE00000055602	3	ENSSSCT00000007120	SSR2-201	ENSSSCG00000006501	SSR2	0	0	0	1.13146
ENSSSCE00000055909	3	ENSSSCT00000007153	NA	ENSSSCG00000006531	NA	0	0	0	0.610669
ENSSSCE00000240304	3	ENSSSCT00000007162;ENSSSCT00000088599	PBXIP1-202;PBXIP1-201	ENSSSCG00000006540	PBXIP1	0	0	0	0.569928
ENSSSCE00000259006	3	ENSSSCT00000039921	CHTOP-205	ENSSSCG00000022107	CHTOP	0	0.75313	0	0
ENSSSCE00000057081	3	ENSSSCT00000007303	SF3B4-201	ENSSSCG00000006665	SF3B4	0	0	0	0.927103
ENSSSCE00000058288	3	ENSSSCT00000061729	LAMTOR5-201	ENSSSCG00000040889	LAMTOR5	0.964662	0	0	0
ENSSSCE00000251453	3	ENSSSCT00000035781	TMSB4X-201	ENSSSCG00000012119	TMSB4X	0	0	0	1.14155
ENSSSCE00000109433	3	ENSSSCT00000084360;ENSSSCT00000042314;ENSSSCT00000089094;ENSSSCT00000013564	RPS4X-203;RPS4X-202;RPS4X-204;RPS4X-201	ENSSSCG00000012405	RPS4X	0	0	0	0.799573
ENSSSCE00000382950	3	ENSSSCT00000060176	NA	ENSSSCG00000039273	NA	0	0	0	0.940935
ENSSSCE00000110200	3	ENSSSCT00000013697	BEX3-201	ENSSSCG00000012528	BEX3	0	0	0	0.625285
ENSSSCE00000249016	3	ENSSSCT00000035102;ENSSSCT00000033034;ENSSSCT00000013703;ENSSSCT00000033482	MORF4L2-204;MORF4L2-202;MORF4L2-201;MORF4L2-203	ENSSSCG00000012534	MORF4L2	0	0	0	-0.668353
ENSSSCE00000196757	3	ENSSSCT00000013686	NA	ENSSSCG00000012517	NA	0	0	0	1.69784
ENSSSCE00000430357	3	ENSSSCT00000075387	APLN-201	ENSSSCG00000048443	APLN	0	-0.78802	0	0
ENSSSCE00000311363	3	ENSSSCT00000058064	PSMG4-201	ENSSSCG00000036988	PSMG4	0	-0.758649	0	0
ENSSSCE00000326961	3	ENSSSCT00000045084	NA	ENSSSCG00000031269	NA	0	0	0	0.799896
ENSSSCE00000295419	3	ENSSSCT00000045180	RNF182-202	ENSSSCG00000038290	RNF182	0	0	0	1.07585
ENSSSCE00000235048	3	ENSSSCT00000001501;ENSSSCT00000001098	TUBB-202;TUBB-201	ENSSSCG00000001379	TUBB	0	0	0	0.880689
ENSSSCE00000257001	3	ENSSSCT00000032879	GPANK1-201	ENSSSCG00000001413	GPANK1	0	0	0	1.10161
ENSSSCE00000243469	3	ENSSSCT00000044124;ENSSSCT00000038437	IDH2-203;IDH2-202	ENSSSCG00000001852	IDH2	0	0	0	0.64801
ENSSSCE00000016692	3	ENSSSCT00000053253	NEDD8-201	ENSSSCG00000031938	NEDD8	0	-1.03768	0	0
ENSSSCE00000016979	3	ENSSSCT00000002265	SLC22A17-201	ENSSSCG00000002025	SLC22A17	0	-0.975679	0	0
ENSSSCE00000017582	3	ENSSSCT00000059621	APEX1-201	ENSSSCG00000040060	APEX1	0	0	0	0.763965
ENSSSCE00000018412	3	ENSSSCT00000002556	VTI1B-201	ENSSSCG00000002295	VTI1B	0	-0.742288	0	0
ENSSSCE00000378317	3	ENSSSCT00000061503	FLRT2-203	ENSSSCG00000040166	FLRT2	0	0	0	1.3147
ENSSSCE00000019800	3	ENSSSCT00000002719	NA	ENSSSCG00000002449	NA	0	0	0	1.24556
ENSSSCE00000216862	3	ENSSSCT00000001065	PANX2-201	ENSSSCG00000000975	PANX2	0	-0.836189	0	0
ENSSSCE00000249727	3	ENSSSCT00000038079;ENSSSCT00000023171;ENSSSCT00000000064	SNU13-203;SNU13-202;SNU13-201	ENSSSCG00000000058	SNU13	0	-0.565861	0	0
ENSSSCE00000228132	3	ENSSSCT00000086530;ENSSSCT00000063010	RPL3-202;RPL3-201	ENSSSCG00000040494	RPL3	0	0	0	0.944325
ENSSSCE00000001041	3	ENSSSCT00000053122;ENSSSCT00000054436;ENSSSCT00000088226;ENSSSCT00000076029	LGALS1-201;LGALS1-202;LGALS1-204;LGALS1-203	ENSSSCG00000033854	LGALS1	0	-1.82566	0	0
ENSSSCE00000001500	3	ENSSSCT00000000180	CKAP4-201	ENSSSCG00000000171	CKAP4	0	0	0	0.814012
ENSSSCE00000188979	3	ENSSSCT00000062408;ENSSSCT00000040522;ENSSSCT00000000201	TUBA1B-206;TUBA1B-204;TUBA1B-201	ENSSSCG00000000190	TUBA1B	0	0	0	0.933268
ENSSSCE00000344521	3	ENSSSCT00000037219;ENSSSCT00000073079;ENSSSCT00000089750;ENSSSCT00000027228;ENSSSCT00000076713	TMBIM6-205;TMBIM6-204;TMBIM6-203;TMBIM6-202;TMBIM6-201	ENSSSCG00000029652	TMBIM6	0	0	0	-0.693867
ENSSSCE00000188321	3	ENSSSCT00000032497	SMUG1-201	ENSSSCG00000024221	SMUG1	0	0	0	0.826697
ENSSSCE00000002763	3	ENSSSCT00000037734	ERBB3-201	ENSSSCG00000020725	ERBB3	0	0	0	1.80169
ENSSSCE00000333869	3	ENSSSCT00000056766	ZC3H10-201	ENSSSCG00000033568	ZC3H10	0	0	0	0.716349
ENSSSCE00000267169	3	ENSSSCT00000043977	KCNMB4-201	ENSSSCG00000031173	KCNMB4	0	-0.939008	0	0
ENSSSCE00000182251	3	ENSSSCT00000000696	GABARAPL1-201	ENSSSCG00000000645	GABARAPL1	0	-0.989882	0	0
ENSSSCE00000164057	3	ENSSSCT00000037991	C12orf57-201	ENSSSCG00000040186	C12orf57	0	0	0	1.03448
ENSSSCE00000314913	3	ENSSSCT00000044658	BTG1-201	ENSSSCG00000035790	BTG1	0	0	0	0.777305
ENSSSCE00000310715	3	ENSSSCT00000037199	DUSP6-201	ENSSSCG00000037910	DUSP6	0	-1.06666	0	0
ENSSSCE00000237506	3	ENSSSCT00000072781;ENSSSCT00000047002	RPL37-202;RPL37-201	ENSSSCG00000033326	RPL37	0	0	0	1.20756
ENSSSCE00000146805	3	ENSSSCT00000018388	PELO-201	ENSSSCG00000016884	PELO	0	0	0	0.782642
ENSSSCE00000147606	3	ENSSSCT00000018499	RPL26L1-201	ENSSSCG00000016989	RPL26L1	0	0	0	1.40792
ENSSSCE00000148607	3	ENSSSCT00000018616	C5orf49-201	ENSSSCG00000017098	C5orf49	0	-1.35444	0	0
ENSSSCE00000360353	3	ENSSSCT00000028302	SAP18-201	ENSSSCG00000028865	SAP18	0	0	0	0.852847
ENSSSCE00000079875	3	ENSSSCT00000045322	RPL21-201	ENSSSCG00000009303	RPL21	0	0	0	1.24956
ENSSSCE00000079906	3	ENSSSCT00000010197	POLR1D-202	ENSSSCG00000009310	POLR1D	0	0	0	1.12064
ENSSSCE00000292272	3	ENSSSCT00000052862;ENSSSCT00000062067;ENSSSCT00000087705	TPT1-201;TPT1-202;TPT1-203	ENSSSCG00000040929	TPT1	0	0	0	0.916194
ENSSSCE00000314147	3	ENSSSCT00000046904	SERP2-201	ENSSSCG00000040405	SERP2	0	0	0	0.846966
ENSSSCE00000081193	3	ENSSSCT00000010353	PCDH8-201	ENSSSCG00000009445	PCDH8	0	0	0	1.28518
ENSSSCE00000096919	3	ENSSSCT00000071311;ENSSSCT00000065218;ENSSSCT00000012075	VIM-203;VIM-202;VIM-201	ENSSSCG00000011033	VIM	0.916545	0	0	0
ENSSSCE00000364788	3	ENSSSCT00000038762	CST3-201	ENSSSCG00000037360	CST3	0	-1.60918	0	0
ENSSSCE00000343310	3	ENSSSCT00000066335	PDYN-201	ENSSSCG00000037684	PDYN	0	0	0	1.11371
ENSSSCE00000183807	3	ENSSSCT00000023746	SRXN1-201	ENSSSCG00000023298	SRXN1	0	-0.846102	0	0
ENSSSCE00000062337	3	ENSSSCT00000007966	MAP1LC3A-201	ENSSSCG00000007281	MAP1LC3A	0	-1.48164	0	0
ENSSSCE00000187437	3	ENSSSCT00000028045;ENSSSCT00000066439	CPNE1-203;CPNE1-205	ENSSSCG00000047420	CPNE1	0	0	0	0.846939
ENSSSCE00000063256	3	ENSSSCT00000008071;ENSSSCT00000045357	GDAP1L1-202;GDAP1L1-201	ENSSSCG00000007373	GDAP1L1	0	0	0	0.868887
ENSSSCE00000308638	3	ENSSSCT00000008182	KCNG1-201	ENSSSCG00000007476	KCNG1	0	-1.51286	0	0
ENSSSCE00000064071	3	ENSSSCT00000008196;ENSSSCT00000073104	PFDN4-201;PFDN4-202	ENSSSCG00000007487	PFDN4	0	0	0	1.03791
ENSSSCE00000328320	3	ENSSSCT00000008239	NA	ENSSSCG00000033041	NA	0	0	0	0.827684
ENSSSCE00000253176	3	ENSSSCT00000033972	NA	ENSSSCG00000007524	NA	0	0	0	1.11473
ENSSSCE00000313787	3	ENSSSCT00000056605	HRH3-201	ENSSSCG00000038578	HRH3	0	-1.26796	0	0
ENSSSCE00000319109	3	ENSSSCT00000047721;ENSSSCT00000082155	STMN3-202;STMN3-201	ENSSSCG00000038405	STMN3	0	-0.901023	0	0
ENSSSCE00000347788	3	ENSSSCT00000046601	SAMD10-201	ENSSSCG00000034186	SAMD10	0	0	0	1.2486
ENSSSCE00000272873	3	ENSSSCT00000057499;ENSSSCT00000089008	ALYREF-202;ALYREF-201	ENSSSCG00000032655	ALYREF	0	0	0	0.877412
ENSSSCE00000425957	3	ENSSSCT00000065258	HGS-204	ENSSSCG00000033082	HGS	0	0	0	0.803792
ENSSSCE00000192470	3	ENSSSCT00000054810	FAAP100-201	ENSSSCG00000029616	FAAP100	0	0	0	0.9341
ENSSSCE00000163000	3	ENSSSCT00000026568	UBALD2-201	ENSSSCG00000023423	UBALD2	0	0	0	1.30274
ENSSSCE00000149442	3	ENSSSCT00000018712	FOXJ1-201	ENSSSCG00000017187	FOXJ1	0	0	0	0.70625
ENSSSCE00000149755	3	ENSSSCT00000018737;ENSSSCT00000080708	SUMO2-201;SUMO2-203	ENSSSCG00000017212	SUMO2	1.01746	0	0	0
ENSSSCE00000166913	3	ENSSSCT00000029381	BTBD17-201	ENSSSCG00000026789	BTBD17	0	-1.02519	0	0
ENSSSCE00000150035	3	ENSSSCT00000018780	SOX9-201	ENSSSCG00000017251	SOX9	0.917207	0	0	0
ENSSSCE00000151153	3	ENSSSCT00000018894	FAM171A2-201	ENSSSCG00000017356	FAM171A2	0	0	0	0.775296
ENSSSCE00000193757	3	ENSSSCT00000026116	RPL27-201	ENSSSCG00000025507	RPL27	0	0	0	0.991807
ENSSSCE00000274126	3	ENSSSCT00000037200	CAVIN1-201	ENSSSCG00000035446	CAVIN1	0	-1.19876	0	0
ENSSSCE00000151774	3	ENSSSCT00000046903;ENSSSCT00000077590	RAB5C-201;RAB5C-202	ENSSSCG00000032467	RAB5C	0	-0.701779	0	0
ENSSSCE00000233654	3	ENSSSCT00000051843	RPL23-201	ENSSSCG00000038880	RPL23	0	0	0	1.24389
ENSSSCE00000153276	3	ENSSSCT00000035061	SAMD14-201	ENSSSCG00000017585	SAMD14	0	0	0	0.733
ENSSSCE00000294670	3	ENSSSCT00000025956	TMEM97-201	ENSSSCG00000033123	TMEM97	0	0	0	0.667444
ENSSSCE00000478721	3	ENSSSCT00000058218;ENSSSCT00000065889	SEZ6-202;SEZ6-201	ENSSSCG00000035445	SEZ6	0	1.59941	0	0
ENSSSCE00000431459	3	ENSSSCT00000062334	SMCR8-201	ENSSSCG00000038189	SMCR8	0	0	0	0.743103
ENSSSCE00000145054	3	ENSSSCT00000018195	CYCS-201	ENSSSCG00000016714	CYCS	0	-1.13623	0	0
ENSSSCE00000145091	3	ENSSSCT00000018199	NPY-201	ENSSSCG00000016718	NPY	0	-1.10145	0	0
ENSSSCE00000315910	3	ENSSSCT00000029923	NA	ENSSSCG00000025060	NA	0	0	0	0.737895
ENSSSCE00000376441	3	ENSSSCT00000056892	NA	ENSSSCG00000039713	NA	0	-0.796721	0	0
ENSSSCE00000343798	3	ENSSSCT00000006410	MAMDC4-202	ENSSSCG00000005832	MAMDC4	0	0	0	0.719845
ENSSSCE00000362840	3	ENSSSCT00000047083	DNLZ-201	ENSSSCG00000034732	DNLZ	0	0	0	1.02904
ENSSSCE00000376856	3	ENSSSCT00000062439	METTL7A-201	ENSSSCG00000035675	METTL7A	0	-1.12166	0	0
ENSSSCE00000341868	3	ENSSSCT00000057952	SNRPN-203	ENSSSCG00000028124	SNRPN	0	0	0	-0.840445
ENSSSCE00000333206	3	ENSSSCT00000052323	LRRC55-201	ENSSSCG00000039445	LRRC55	-0.825569	0	0	0
ENSSSCE00000034604	4	ENSSSCT00000004616	RPS12-201	ENSSSCG00000004177	RPS12	0	0	0	1.34111
ENSSSCE00000268797	4	ENSSSCT00000004694	ASF1A-201	ENSSSCG00000004247	ASF1A	0	0	0	0.913857
ENSSSCE00000177170	4	ENSSSCT00000027450;ENSSSCT00000049638	NA	ENSSSCG00000035007	NA	0	0	0	1.32055
ENSSSCE00000395123	4	ENSSSCT00000005364	SALL3-201	ENSSSCG00000004858	SALL3	0	0	0	1.31935
ENSSSCE00000042629	4	ENSSSCT00000005486	LARP6-201	ENSSSCG00000004974	LARP6	0	-1.09656	0	0
ENSSSCE00000311278	4	ENSSSCT00000006079	NDUFA8-201	ENSSSCG00000005528	NDUFA8	0	0	0	0.876463
ENSSSCE00000346280	4	ENSSSCT00000066119	PDCL-201	ENSSSCG00000038554	PDCL	0	0	0	0.559052
ENSSSCE00000444319	4	ENSSSCT00000049749	DPM2-201	ENSSSCG00000032481	DPM2	0	-0.964526	0	0
ENSSSCE00000361211	4	ENSSSCT00000045365	SURF6-201	ENSSSCG00000032106	SURF6	0	0	0	0.6551
ENSSSCE00000376582	4	ENSSSCT00000054907	OLFM1-203	ENSSSCG00000029715	OLFM1	0	-1.22477	0	0
ENSSSCE00000220820	4	ENSSSCT00000064323	NKIRAS1-201	ENSSSCG00000024296	NKIRAS1	0	-0.740904	0	0
ENSSSCE00000099214	4	ENSSSCT00000012338	EIF1B-201	ENSSSCG00000011270	EIF1B	0	0	0	1.60855
ENSSSCE00000099904	4	ENSSSCT00000012428	TMA7-201	ENSSSCG00000011351	TMA7	0	0	0	1.15645
ENSSSCE00000101054	4	ENSSSCT00000012527	SPCS1-201	ENSSSCG00000011447	SPCS1	0	-0.931695	0	0
ENSSSCE00000299958	4	ENSSSCT00000012653	PRRT3-201	ENSSSCG00000011561	PRRT3	0	-0.780753	0	0
ENSSSCE00000361438	4	ENSSSCT00000044760	RPL32-201	ENSSSCG00000035811	RPL32	0	0	0	1.25797
ENSSSCE00000102702	4	ENSSSCT00000078675;ENSSSCT00000012698	LSM3-202;LSM3-201	ENSSSCG00000011601	LSM3	0	0	0	1.26778
ENSSSCE00000334276	4	ENSSSCT00000064735	WNT7A-201	ENSSSCG00000039010	WNT7A	0	0	0	1.41625
ENSSSCE00000178432	4	ENSSSCT00000079667;ENSSSCT00000024938;ENSSSCT00000084415;ENSSSCT00000081829	PPM1L-204;PPM1L-203;PPM1L-202;PPM1L-201	ENSSSCG00000023434	PPM1L	0	0	0	-1.0564
ENSSSCE00000419768	4	ENSSSCT00000085974	GPR160-202	ENSSSCG00000035883	GPR160	0	0	0	0.896194
ENSSSCE00000148255	4	ENSSSCT00000061488	NA	ENSSSCG00000036114	NA	0	0	0	0.900058
ENSSSCE00000367485	4	ENSSSCT00000058748	HES1-201	ENSSSCG00000031356	HES1	1.21323	0	0	0
ENSSSCE00000377449	4	ENSSSCT00000043186	PHLDB2-209	ENSSSCG00000022081	PHLDB2	0	0	0	-1.04807
ENSSSCE00000379311	4	ENSSSCT00000025887;ENSSSCT00000043462	NA	ENSSSCG00000021991	NA	0	0	0	1.07904
ENSSSCE00000293968	4	ENSSSCT00000027799	SPATA2L-201	ENSSSCG00000029339	SPATA2L	0	-1.50548	0	0
ENSSSCE00000173287	4	ENSSSCT00000028682	NA	ENSSSCG00000024974	NA	0	0	0	1.39761
ENSSSCE00000291690	4	ENSSSCT00000043380	TRAPPC2L-201	ENSSSCG00000002646	TRAPPC2L	0	0	0	0.746672
ENSSSCE00000021555	4	ENSSSCT00000003001	GABARAPL2-202	ENSSSCG00000002707	GABARAPL2	0	0	0	0.788144
ENSSSCE00000313763	4	ENSSSCT00000049854	NA	ENSSSCG00000028464	NA	0.865282	0	0	0
ENSSSCE00000454300	4	ENSSSCT00000078210	NA	ENSSSCG00000031462	NA	0	0	0	1.04632
ENSSSCE00000224869	4	ENSSSCT00000026185	GFOD2-201	ENSSSCG00000024750	GFOD2	0	0	0	0.981382
ENSSSCE00000305584	4	ENSSSCT00000040011	CHST8-201	ENSSSCG00000035222	CHST8	0	-1.37084	0	0
ENSSSCE00000023003	4	ENSSSCT00000078817	GRAMD1A-203	ENSSSCG00000002879	GRAMD1A	0	0	0	0.824147
ENSSSCE00000023427	4	ENSSSCT00000003232	TBCB-201	ENSSSCG00000002926	TBCB	0	0	0	0.963385
ENSSSCE00000338690	4	ENSSSCT00000044146	ZNF793-201	ENSSSCG00000033611	ZNF793	0	0	0	0.947998
ENSSSCE00000324953	4	ENSSSCT00000055868	LRFN1-201	ENSSSCG00000032407	LRFN1	0	0	0	0.60042
ENSSSCE00000205191	4	ENSSSCT00000025029	NOP53-201	ENSSSCG00000022774	NOP53	0	0	0	1.21386
ENSSSCE00000325732	4	ENSSSCT00000050306	NA	ENSSSCG00000032098	NA	0	0	0	0.811038
ENSSSCE00000025273	4	ENSSSCT00000003500	FTL-201	ENSSSCG00000003153	FTL	0	0	0	1.10706
ENSSSCE00000025318	4	ENSSSCT00000086131;ENSSSCT00000037419	LIN7B-203;LIN7B-202	ENSSSCG00000003157	LIN7B	0	0	0	0.780759
ENSSSCE00000162392	4	ENSSSCT00000003515	NA	ENSSSCG00000003165	NA	0	0	0	1.68844
ENSSSCE00000025692	4	ENSSSCT00000003556	ATF5-201	ENSSSCG00000003201	ATF5	0	0	0	0.803229
ENSSSCE00000026167	4	ENSSSCT00000058914;ENSSSCT00000065528;ENSSSCT00000003629;ENSSSCT00000062063	TSEN34-203;TSEN34-204;TSEN34-202;TSEN34-201	ENSSSCG00000003268	TSEN34	0	0	0	0.828723
ENSSSCE00000268896	4	ENSSSCT00000039677	NA	ENSSSCG00000039460	NA	0	0	0	1.37364
ENSSSCE00000297361	4	ENSSSCT00000048993	UBE2S-201	ENSSSCG00000035344	UBE2S	0	0	0	1.08762
ENSSSCE00000201915	4	ENSSSCT00000031117	ZNF628-201	ENSSSCG00000025343	ZNF628	0	0	0	0.995135
ENSSSCE00000272481	4	ENSSSCT00000083787;ENSSSCT00000063292	ZNF444-203;ZNF444-202	ENSSSCG00000035770	ZNF444	0	0	0	1.16353
ENSSSCE00000263729	4	ENSSSCT00000057365	NA	ENSSSCG00000033232	NA	0	0	0	1.53097
ENSSSCE00000314842	4	ENSSSCT00000060473	TMEM240-201	ENSSSCG00000038530	TMEM240	0	-0.852076	0	0
ENSSSCE00000315889	4	ENSSSCT00000023903;ENSSSCT00000055913	PHF13-202;PHF13-201	ENSSSCG00000027869	PHF13	0	0	0	0.585628
ENSSSCE00000242169	4	ENSSSCT00000029896	SRM-201	ENSSSCG00000027689	SRM	0	0	0	0.895336
ENSSSCE00000306638	4	ENSSSCT00000032220	NA	ENSSSCG00000028414	NA	0	0	0	0.986495
ENSSSCE00000377959	4	ENSSSCT00000042569	NBL1-201	ENSSSCG00000024669	NBL1	0	-1.07752	0	0
ENSSSCE00000233629	4	ENSSSCT00000025212;ENSSSCT00000047868	STMN1-202;STMN1-201	ENSSSCG00000026257	STMN1	0	0	0	1.02909
ENSSSCE00000265939	4	ENSSSCT00000062189	MARCKSL1-201	ENSSSCG00000031380	MARCKSL1	0	0	0	0.999859
ENSSSCE00000307079	4	ENSSSCT00000075835;ENSSSCT00000038256;ENSSSCT00000088114	PSMB2-203;PSMB2-202;PSMB2-201	ENSSSCG00000035914	PSMB2	0	0	0	1.16761
ENSSSCE00000171222	4	ENSSSCT00000025221	SNIP1-201	ENSSSCG00000029991	SNIP1	0	0	0	1.11965
ENSSSCE00000378471	4	ENSSSCT00000051031	SYT4-201	ENSSSCG00000037079	SYT4	0	-0.758368	0	0
ENSSSCE00000373514	4	ENSSSCT00000037431	NA	ENSSSCG00000031172	NA	0	-0.852585	0	0
ENSSSCE00000032247	4	ENSSSCT00000004318	NA	ENSSSCG00000003903	NA	0	0	0	0.912354
ENSSSCE00000032524	4	ENSSSCT00000004346	RPS8-201	ENSSSCG00000003930	RPS8	0	0	0	1.43551
ENSSSCE00000177173	4	ENSSSCT00000075847;ENSSSCT00000030846;ENSSSCT00000036973	B4GALT2-203;B4GALT2-202;B4GALT2-201	ENSSSCG00000026793	B4GALT2	0	0	0	0.82112
ENSSSCE00000414470	4	ENSSSCT00000049566	NA	ENSSSCG00000014556	NA	0	0	0	0.888293
ENSSSCE00000112718	4	ENSSSCT00000014045	DEAF1-201	ENSSSCG00000012850	DEAF1	0	-1.14248	0	0
ENSSSCE00000290777	4	ENSSSCT00000050319	NA	ENSSSCG00000032197	NA	0	-1.15668	0	0
ENSSSCE00000114746	4	ENSSSCT00000014280	EEF1G-201	ENSSSCG00000013064	EEF1G	0	0	0	1.17001
ENSSSCE00000126553	4	ENSSSCT00000050390	NA	ENSSSCG00000014540	NA	0	-1.06363	0	0
ENSSSCE00000115211	4	ENSSSCT00000014338	MRPL16-201	ENSSSCG00000013118	MRPL16	0	0	0	1.15871
ENSSSCE00000117132	4	ENSSSCT00000014615	RPS13-201	ENSSSCG00000013381	RPS13	0	0	0	1.6214
ENSSSCE00000212949	4	ENSSSCT00000061751;ENSSSCT00000015197	TMEM59L-202;TMEM59L-201	ENSSSCG00000013911	TMEM59L	0	-1.14864	0	0
ENSSSCE00000121368	4	ENSSSCT00000062755	PGLS-203	ENSSSCG00000013878	PGLS	0	0	0	1.06056
ENSSSCE00000263946	4	ENSSSCT00000030404	PIN1-202	ENSSSCG00000039619	PIN1	0	-1.20543	0	0
ENSSSCE00000348663	4	ENSSSCT00000024704;ENSSSCT00000014932	OLFM2-202;OLFM2-201	ENSSSCG00000027434	OLFM2	0	0	0	0.584342
ENSSSCE00000280254	4	ENSSSCT00000044779	CDKN2D-201	ENSSSCG00000013643	CDKN2D	0	-1.09352	0	0
ENSSSCE00000351794	4	ENSSSCT00000043828	ZNF358-201	ENSSSCG00000025078	ZNF358	0	0	0	1.34316
ENSSSCE00000118632	4	ENSSSCT00000014793	TUBB4A-201	ENSSSCG00000013545	TUBB4A	0	-0.910832	0	0
ENSSSCE00000322557	4	ENSSSCT00000050735	EFNA2-201	ENSSSCG00000038701	EFNA2	0	0	0	1.3048
ENSSSCE00000117661	4	ENSSSCT00000087322;ENSSSCT00000046776	ATP5F1D-202;ATP5F1D-201	ENSSSCG00000035532	ATP5F1D	0	-1.02983	0	0
ENSSSCE00000291768	4	ENSSSCT00000051893	GPX4-201	ENSSSCG00000024052	GPX4	0	-0.984195	0	0
ENSSSCE00000304406	4	ENSSSCT00000081759;ENSSSCT00000081400;ENSSSCT00000038520;ENSSSCT00000087008;ENSSSCT00000028173	NA	ENSSSCG00000027907	NA	0	-1.22351	0	0
ENSSSCE00000122822	4	ENSSSCT00000015371;ENSSSCT00000064571	NA	ENSSSCG00000014071	NA	0	0	0	1.10624
ENSSSCE00000122869	4	ENSSSCT00000087948;ENSSSCT00000015376	NSA2-202;NSA2-201	ENSSSCG00000014075	NSA2	0	0	0	1.279
ENSSSCE00000123436	4	ENSSSCT00000015437	RPS23-201	ENSSSCG00000014133	RPS23	0	0	0	1.57263
ENSSSCE00000275158	4	ENSSSCT00000037783	CAMLG-201	ENSSSCG00000038955	CAMLG	0	0	0	1.06456
ENSSSCE00000210403	4	ENSSSCT00000031093	PAIP2-202	ENSSSCG00000026606	PAIP2	0.752815	0	0	0
ENSSSCE00000270472	4	ENSSSCT00000090185;ENSSSCT00000044478	PFDN1-202;PFDN1-201	ENSSSCG00000038493	PFDN1	0	0	0	0.934892
ENSSSCE00000289296	4	ENSSSCT00000047787;ENSSSCT00000047324;ENSSSCT00000064732	EXTL3-203;EXTL3-202;EXTL3-201	ENSSSCG00000009680	EXTL3	-1.35185	0	0	0
ENSSSCE00000345339	4	ENSSSCT00000059061	FAM167A-201	ENSSSCG00000032852	FAM167A	0	0	0	0.742311
ENSSSCE00000292837	4	ENSSSCT00000010717	CDK2AP1-201	ENSSSCG00000009775	CDK2AP1	0	0	0	0.861027
ENSSSCE00000433799	4	ENSSSCT00000067788	NA	ENSSSCG00000051618	NA	0	0	0	1.38653
ENSSSCE00000447476	4	ENSSSCT00000068675	RHOF-201	ENSSSCG00000009807	RHOF	0	0	0	1.32326
ENSSSCE00000087421	4	ENSSSCT00000078808;ENSSSCT00000011019	NA	ENSSSCG00000010058	NA	0	0	0	0.877785
ENSSSCE00000088599	4	ENSSSCT00000011132;ENSSSCT00000067270	NTPCR-202;NTPCR-201	ENSSSCG00000010166	NTPCR	0	0	0	1.16695
ENSSSCE00000089639	4	ENSSSCT00000011247	PCBD1-202	ENSSSCG00000010275	PCBD1	0	-0.979794	0	0
ENSSSCE00000369022	4	ENSSSCT00000041250	DDIT4-201	ENSSSCG00000031888	DDIT4	0	0	0	1.05891
ENSSSCE00000328370	4	ENSSSCT00000052453	SLC25A28-201	ENSSSCG00000037536	SLC25A28	0	0	0	0.867699
ENSSSCE00000370810	4	ENSSSCT00000058906;ENSSSCT00000055006	FBXL15-201;FBXL15-202	ENSSSCG00000038504	FBXL15	0	0	0	0.832865
ENSSSCE00000347920	4	ENSSSCT00000038857	CUEDC2-201	ENSSSCG00000033359	CUEDC2	0	0	0	0.977642
ENSSSCE00000185008	4	ENSSSCT00000031259	WBP1L-201	ENSSSCG00000029594	WBP1L	0	0	0	0.797863
ENSSSCE00000273019	4	ENSSSCT00000064349	POLR2D-201	ENSSSCG00000039230	POLR2D	0	0	0	0.789353
ENSSSCE00000381915	4	ENSSSCT00000062516	KLHL23-201	ENSSSCG00000015937	KLHL23	0	0	0	0.914993
ENSSSCE00000138819	4	ENSSSCT00000017469	ORMDL1-201	ENSSSCG00000016044	ORMDL1	0.887375	0	0	0
ENSSSCE00000345595	4	ENSSSCT00000017613	MARCHF4-201	ENSSSCG00000016176	MARCHF4	0	0	0	1.07474
ENSSSCE00000335843	4	ENSSSCT00000049415	NA	ENSSSCG00000036716	NA	0	0	0	0.993146
ENSSSCE00000203840	4	ENSSSCT00000036776;ENSSSCT00000046967;ENSSSCT00000015919	RPL27A-203;RPL27A-202;RPL27A-201	ENSSSCG00000014569	RPL27A	0	0	0	1.38855
ENSSSCE00000185189	4	ENSSSCT00000016399	SDHD-201	ENSSSCG00000015034	SDHD	0	-0.865069	0	0
ENSSSCE00000314374	4	ENSSSCT00000058374	BET1-203	ENSSSCG00000036385	BET1	0	0	0	0.848396
ENSSSCE00000227549	4	ENSSSCT00000030736	POLR1F-201	ENSSSCG00000025298	POLR1F	0	0	0	0.700842
ENSSSCE00000133760	4	ENSSSCT00000016950	ARPC5-201	ENSSSCG00000015560	ARPC5	0	0	0	0.752625
ENSSSCE00000271822	4	ENSSSCT00000053758	TSEN15-203	ENSSSCG00000031121	TSEN15	1.07009	0	0	0
ENSSSCE00000289060	4	ENSSSCT00000066428	NENF-201	ENSSSCG00000038614	NENF	0	0	0	0.923662
ENSSSCE00000221903	4	ENSSSCT00000025595	ATP5ME-201	ENSSSCG00000023903	ATP5ME	0	-0.928667	0	0
ENSSSCE00000076537	4	ENSSSCT00000009731	NPY1R-201	ENSSSCG00000008888	NPY1R	0	0	0	0.719446
ENSSSCE00000314384	4	ENSSSCT00000052546	PCDH18-201	ENSSSCG00000032749	PCDH18	0.971242	0	0	0
ENSSSCE00000368097	4	ENSSSCT00000010007;ENSSSCT00000010008;ENSSSCT00000073594	CASP6-203;CASP6-202;CASP6-201	ENSSSCG00000009140	CASP6	0	0	0	0.824125
ENSSSCE00000078615	4	ENSSSCT00000010014	OSTC-201	ENSSSCG00000009145	OSTC	0	0	0	0.831468
ENSSSCE00000078618	4	ENSSSCT00000010015	NA	ENSSSCG00000009146	NA	0	0	0	1.71212
ENSSSCE00000078857	4	ENSSSCT00000010051	H2AFZ-201	ENSSSCG00000009178	H2AFZ	0	0	0	1.1522
ENSSSCE00000316405	4	ENSSSCT00000026008	FSCN1-201	ENSSSCG00000007586	FSCN1	0	0	0	0.866663
ENSSSCE00000197022	4	ENSSSCT00000022361	ORAI2-201	ENSSSCG00000023912	ORAI2	-1.05647	0	0	0
ENSSSCE00000292035	4	ENSSSCT00000065981	VPS37D-201	ENSSSCG00000033358	VPS37D	0	0	0	1.77664
ENSSSCE00000066050	4	ENSSSCT00000008462;ENSSSCT00000038307;ENSSSCT00000037142	NA	ENSSSCG00000007719	NA	-0.925549	0	0	0
ENSSSCE00000477762	4	ENSSSCT00000073051	KCTD7-201	ENSSSCG00000040985	KCTD7	0	0	0	0.485106
ENSSSCE00000200457	4	ENSSSCT00000008489	NA	ENSSSCG00000007743	NA	0	0	0	0.7875
ENSSSCE00000066502	4	ENSSSCT00000008514	ZNF668-201	ENSSSCG00000007767	ZNF668	0	0	0	1.11735
ENSSSCE00000219651	4	ENSSSCT00000030167;ENSSSCT00000046881	METTL9-202;METTL9-201	ENSSSCG00000030373	METTL9	0	0	0	0.767812
ENSSSCE00000174892	4	ENSSSCT00000029316	C16orf72-201	ENSSSCG00000028454	C16orf72	0	0	0	0.587218
ENSSSCE00000234424	4	ENSSSCT00000029023	NDUFB10-201	ENSSSCG00000030328	NDUFB10	0	0	0	0.971246
ENSSSCE00000323637	4	ENSSSCT00000037184	TMEM127-201	ENSSSCG00000034105	TMEM127	0	-0.917768	0	0
ENSSSCE00000183837	4	ENSSSCT00000028572	C2orf68-201	ENSSSCG00000028287	C2orf68	0	0	0	0.721929
ENSSSCE00000380598	4	ENSSSCT00000057837	POLE4-202	ENSSSCG00000038307	POLE4	0	0	0	0.764441
ENSSSCE00000244944	4	ENSSSCT00000045760	RPS27A-201	ENSSSCG00000034617	RPS27A	0	0	0	1.3118
ENSSSCE00000338721	4	ENSSSCT00000039565	PPP1R21-201	ENSSSCG00000008423	PPP1R21	0.853661	0	0	0
ENSSSCE00000474728	4	ENSSSCT00000009398;ENSSSCT00000046148	FKBP1B-201;FKBP1B-202	ENSSSCG00000045531	FKBP1B	0	-0.946964	0	0
ENSSSCE00000212016	4	ENSSSCT00000086800;ENSSSCT00000029433;ENSSSCT00000052543	RPS7-203;RPS7-202;RPS7-201	ENSSSCG00000031088	RPS7	0	0	0	1.16114
ENSSSCE00000196441	4	ENSSSCT00000026549	ADI1-201	ENSSSCG00000029161	ADI1	0	0	0	0.786201
ENSSSCE00000379452	4	ENSSSCT00000038242	CYC1-201	ENSSSCG00000031918	CYC1	0	-1.16624	0	0
ENSSSCE00000275972	4	ENSSSCT00000048890;ENSSSCT00000045605	LY6H-201;LY6H-202	ENSSSCG00000033353	LY6H	0	0	0	0.696002
ENSSSCE00000313185	4	ENSSSCT00000043028	NA	ENSSSCG00000040535	NA	0	-1.40344	0	0
ENSSSCE00000188884	4	ENSSSCT00000006610	SYBU-201	ENSSSCG00000006023	SYBU	-0.803674	0	0	0
ENSSSCE00000459595	4	ENSSSCT00000006642	BAALC-201	ENSSSCG00000006053	BAALC	0	-1.18282	0	0
ENSSSCE00000052216	4	ENSSSCT00000040510	RPL30-201	ENSSSCG00000006081	RPL30	0	0	0	1.59364
ENSSSCE00000053009	4	ENSSSCT00000052920	RPL7-201	ENSSSCG00000032111	RPL7	0	0	0	1.25874
ENSSSCE00000336781	4	ENSSSCT00000043834	RPS20-201	ENSSSCG00000040470	RPS20	0	0	0	1.01779
ENSSSCE00000368394	4	ENSSSCT00000055940	XKR4-201	ENSSSCG00000031813	XKR4	0	0	0	-0.773623
ENSSSCE00000054875	4	ENSSSCT00000051482;ENSSSCT00000007005;ENSSSCT00000007006	IGSF8-203;IGSF8-202;IGSF8-201	ENSSSCG00000006392	IGSF8	0	-1.26994	0	0
ENSSSCE00000055326	4	ENSSSCT00000007088	ISG20L2-201	ENSSSCG00000006471	ISG20L2	0	0	0	1.11976
ENSSSCE00000438573	4	ENSSSCT00000007126;ENSSSCT00000065560	SYT11-201;SYT11-202	ENSSSCG00000006506	SYT11	0	-0.84536	0	0
ENSSSCE00000056985	4	ENSSSCT00000040466	ENSA-202	ENSSSCG00000006653	ENSA	0	-1.2423	0	0
ENSSSCE00000302045	4	ENSSSCT00000057768	MRPS21-201	ENSSSCG00000040782	MRPS21	0	0	0	0.885187
ENSSSCE00000370660	4	ENSSSCT00000061729	LAMTOR5-201	ENSSSCG00000040889	LAMTOR5	0	0	0	0.914707
ENSSSCE00000059223	4	ENSSSCT00000067358;ENSSSCT00000085097;ENSSSCT00000040918	RPL5-203;RPL5-204;RPL5-202	ENSSSCG00000006899	RPL5	0	0	0	0.965344
ENSSSCE00000258965	4	ENSSSCT00000036584	ARX-201	ENSSSCG00000020801	ARX	0	0	0	1.00416
ENSSSCE00000108631	4	ENSSSCT00000013469	MAGED1-201	ENSSSCG00000012318	MAGED1	0	0	0	0.780303
ENSSSCE00000197927	4	ENSSSCT00000026665	GPR173-201	ENSSSCG00000024958	GPR173	0	0	0	1.02495
ENSSSCE00000109434	4	ENSSSCT00000084360;ENSSSCT00000042314;ENSSSCT00000089094;ENSSSCT00000013564	RPS4X-203;RPS4X-202;RPS4X-204;RPS4X-201	ENSSSCG00000012405	RPS4X	0	0	0	0.817639
ENSSSCE00000111871	4	ENSSSCT00000054671	HMGB3-201	ENSSSCG00000035908	HMGB3	0	0	0	0.93718
ENSSSCE00000359028	4	ENSSSCT00000068747;ENSSSCT00000074254;ENSSSCT00000060452	ATP6AP1-203;ATP6AP1-202;ATP6AP1-201	ENSSSCG00000037310	ATP6AP1	0	-0.771526	0	0
ENSSSCE00000447926	4	ENSSSCT00000062252	NA	ENSSSCG00000036257	NA	0	-0.869359	0	0
ENSSSCE00000308480	4	ENSSSCT00000053590	TMEM170B-201	ENSSSCG00000037420	TMEM170B	0	0	0	-1.43789
ENSSSCE00000183877	4	ENSSSCT00000024140	ZSCAN31-201	ENSSSCG00000025335	ZSCAN31	0	0	0	1.45539
ENSSSCE00000414224	4	ENSSSCT00000001349	PPP1R11-201	ENSSSCG00000024259	PPP1R11	0	0	0	0.799158
ENSSSCE00000010538	4	ENSSSCT00000001501	TUBB-202	ENSSSCG00000001379	TUBB	0	0	0	1.44214
ENSSSCE00000251598	4	ENSSSCT00000032879	GPANK1-201	ENSSSCG00000001413	GPANK1	0	0	0	1.23989
ENSSSCE00000012004	4	ENSSSCT00000084331;ENSSSCT00000001675	RPS18-202;RPS18-201	ENSSSCG00000001502	RPS18	0	0	0	1.16896
ENSSSCE00000264304	4	ENSSSCT00000059689	MED20-201	ENSSSCG00000038520	MED20	0	0	0	0.976137
ENSSSCE00000278414	4	ENSSSCT00000061108;ENSSSCT00000001918	RCAN2-201;RCAN2-202	ENSSSCG00000001716	RCAN2	0	-0.879345	0	0
ENSSSCE00000164994	4	ENSSSCT00000025681	CRABP1-201	ENSSSCG00000021873	CRABP1	0	0	0	1.40561
ENSSSCE00000177642	4	ENSSSCT00000030780	RPS17-201	ENSSSCG00000027358	RPS17	0	0	0	1.39434
ENSSSCE00000214053	4	ENSSSCT00000044124;ENSSSCT00000038437	IDH2-203;IDH2-202	ENSSSCG00000001852	IDH2	0	0	0	0.76393
ENSSSCE00000304033	4	ENSSSCT00000054117	LINGO1-201	ENSSSCG00000001872	LINGO1	0	-1.08961	0	0
ENSSSCE00000287916	4	ENSSSCT00000053253	NEDD8-201	ENSSSCG00000031938	NEDD8	0	0	0	0.825616
ENSSSCE00000016980	4	ENSSSCT00000002265	SLC22A17-201	ENSSSCG00000002025	SLC22A17	0	-0.73504	0	0
ENSSSCE00000017583	4	ENSSSCT00000059621	APEX1-201	ENSSSCG00000040060	APEX1	0	0	0	0.6359
ENSSSCE00000464997	4	ENSSSCT00000024127	NA	ENSSSCG00000023791	NA	0	-0.746691	0	0
ENSSSCE00000311315	4	ENSSSCT00000059293;ENSSSCT00000058955	JDP2-201;JDP2-202	ENSSSCG00000035895	JDP2	0	-1.12806	0	0
ENSSSCE00000463326	4	ENSSSCT00000047272	ZDHHC22-201	ENSSSCG00000033688	ZDHHC22	0	-1.04962	0	0
ENSSSCE00000296451	4	ENSSSCT00000061356;ENSSSCT00000086341	TAFA5-202;TAFA5-203	ENSSSCG00000034776	TAFA5	0	-0.705489	0	0
ENSSSCE00000000046	4	ENSSSCT00000000006	CDPF1-201	ENSSSCG00000000005	CDPF1	0	0	0	0.845234
ENSSSCE00000000767	4	ENSSSCT00000086530;ENSSSCT00000063010	RPL3-202;RPL3-201	ENSSSCG00000040494	RPL3	0	0	0	0.836537
ENSSSCE00000340892	4	ENSSSCT00000063502	ATG101-201	ENSSSCG00000033687	ATG101	0	0	0	0.78476
ENSSSCE00000002336	4	ENSSSCT00000000292	PRR13-201	ENSSSCG00000000273	PRR13	0	0	0	0.711802
ENSSSCE00000002422	4	ENSSSCT00000058552;ENSSSCT00000000309;ENSSSCT00000071718	HNRNPA1-203;HNRNPA1-202;HNRNPA1-201	ENSSSCG00000000288	HNRNPA1	0.974392	0	0	0
ENSSSCE00000362980	4	ENSSSCT00000052535	NA	ENSSSCG00000033310	NA	0	0	0	0.757736
ENSSSCE00000385063	4	ENSSSCT00000056767	MARCHF9-201	ENSSSCG00000033013	MARCHF9	0	0	0	0.864328
ENSSSCE00000296302	4	ENSSSCT00000048776	MGST1-201	ENSSSCG00000032580	MGST1	0	-1.3689	0	0
ENSSSCE00000361543	4	ENSSSCT00000040352	CDKN1B-201	ENSSSCG00000037144	CDKN1B	0	0	0	1.38932
ENSSSCE00000329999	4	ENSSSCT00000053571	SLC48A1-201	ENSSSCG00000036775	SLC48A1	0	-0.992033	0	0
ENSSSCE00000266884	4	ENSSSCT00000047291	NA	ENSSSCG00000032942	NA	0.951811	0	0	0
ENSSSCE00000183000	4	ENSSSCT00000025512	FBXL7-201	ENSSSCG00000028239	FBXL7	0	0	0	1.1778
ENSSSCE00000364093	4	ENSSSCT00000069523;ENSSSCT00000044903	MRPS36-203;MRPS36-201	ENSSSCG00000037463	MRPS36	0	-1.01956	0	0
ENSSSCE00000147575	4	ENSSSCT00000018492	NA	ENSSSCG00000016982	NA	0	0	0	1.35432
ENSSSCE00000273994	4	ENSSSCT00000061778	CCDC127-201	ENSSSCG00000036783	CCDC127	0	0	0	0.752562
ENSSSCE00000289444	4	ENSSSCT00000041442	XPO4-201	ENSSSCG00000009276	XPO4	0	0	0	0.810629
ENSSSCE00000079876	4	ENSSSCT00000045322	RPL21-201	ENSSSCG00000009303	RPL21	0	0	0	1.1137
ENSSSCE00000316894	4	ENSSSCT00000023371	NUDT15-201	ENSSSCG00000027551	NUDT15	0	0	0	0.782554
ENSSSCE00000304123	4	ENSSSCT00000062067;ENSSSCT00000052862;ENSSSCT00000087705	TPT1-202;TPT1-201;TPT1-203	ENSSSCG00000040929	TPT1	0	0	0	0.830366
ENSSSCE00000343066	4	ENSSSCT00000064585	TSC22D1-201	ENSSSCG00000009422	TSC22D1	0	0	0	0.936389
ENSSSCE00000339625	4	ENSSSCT00000045302	TSC22D1-202	ENSSSCG00000009422	TSC22D1	0	-0.735809	0	0
ENSSSCE00000081697	4	ENSSSCT00000059406	NA	ENSSSCG00000009501	NA	0	0	0	-1.44134
ENSSSCE00000187250	4	ENSSSCT00000010454	ARGLU1-201	ENSSSCG00000009536	ARGLU1	0	0	0	0.781164
ENSSSCE00000418262	4	ENSSSCT00000043241	IRS2-201	ENSSSCG00000034763	IRS2	0	0	0	0.896616
ENSSSCE00000213701	4	ENSSSCT00000049322	H3-3A-201	ENSSSCG00000023971	H3-3A	0	0	0	1.56899
ENSSSCE00000095795	4	ENSSSCT00000011941	ZNF281-201	ENSSSCG00000010911	ZNF281	0	1.22966	0	0
ENSSSCE00000359084	4	ENSSSCT00000012062	JCAD-201	ENSSSCG00000011020	JCAD	0	-0.693895	0	0
ENSSSCE00000096920	4	ENSSSCT00000065218;ENSSSCT00000071311;ENSSSCT00000012075	VIM-202;VIM-203;VIM-201	ENSSSCG00000011033	VIM	0	0	0	0.757174
ENSSSCE00000287443	4	ENSSSCT00000047376	SYNDIG1-201	ENSSSCG00000007130	SYNDIG1	0	-0.924496	0	0
ENSSSCE00000300117	4	ENSSSCT00000007838	MRPS26-201	ENSSSCG00000007165	MRPS26	0	0	0	0.925535
ENSSSCE00000061574	4	ENSSSCT00000007841	PCED1A-201	ENSSSCG00000007168	PCED1A	0	0	0	0.824809
ENSSSCE00000202176	4	ENSSSCT00000007853	STK35-201	ENSSSCG00000007179	STK35	0	0	0	0.576581
ENSSSCE00000360461	4	ENSSSCT00000055300	TMEM74B-201	ENSSSCG00000035262	TMEM74B	0	0	0	0.693255
ENSSSCE00000062338	4	ENSSSCT00000007966	MAP1LC3A-201	ENSSSCG00000007281	MAP1LC3A	0	-1.16042	0	0
ENSSSCE00000311497	4	ENSSSCT00000038183;ENSSSCT00000075424	MYL9-201;MYL9-202	ENSSSCG00000036402	MYL9	0	-1.28988	0	0
ENSSSCE00000355946	4	ENSSSCT00000027233	NA	ENSSSCG00000025673	NA	0	0	0	0.958158
ENSSSCE00000063158	4	ENSSSCT00000008057;ENSSSCT00000047276;ENSSSCT00000086049	SRSF6-201;SRSF6-203;SRSF6-204	ENSSSCG00000007362	SRSF6	0	0.712019	0	0
ENSSSCE00000164426	4	ENSSSCT00000026530	RPS21-201	ENSSSCG00000021825	RPS21	0	0	0	1.38257
ENSSSCE00000375010	4	ENSSSCT00000065251	SRSF2-201	ENSSSCG00000036592	SRSF2	0	0	0	0.669763
ENSSSCE00000189850	4	ENSSSCT00000026116	RPL27-201	ENSSSCG00000025507	RPL27	0	0	0	1.10089
ENSSSCE00000151951	4	ENSSSCT00000018976	EIF1-202	ENSSSCG00000017430	EIF1	0	0	0	0.988557
ENSSSCE00000152187	4	ENSSSCT00000019021	IGFBP4-201	ENSSSCG00000017472	IGFBP4	0	-0.730093	0	0
ENSSSCE00000305005	4	ENSSSCT00000059116	RASL10B-201	ENSSSCG00000036746	RASL10B	0	-0.756065	0	0
ENSSSCE00000289829	4	ENSSSCT00000024555	PHF23-203	ENSSSCG00000017937	PHF23	0	0	0	1.07427
ENSSSCE00000210667	4	ENSSSCT00000024076	RPL26-201	ENSSSCG00000028850	RPL26	0	0	0	1.59239
ENSSSCE00000374057	4	ENSSSCT00000048383	ALKBH5-201	ENSSSCG00000035120	ALKBH5	0	0	0	0.715877
ENSSSCE00000417470	4	ENSSSCT00000053520	RAI1-203	ENSSSCG00000038164	RAI1	0	0	0	0.846248
ENSSSCE00000192173	4	ENSSSCT00000026958	KBTBD2-201	ENSSSCG00000022464	KBTBD2	0	0	0	0.790949
ENSSSCE00000265691	4	ENSSSCT00000049968	TMEM179-201	ENSSSCG00000039537	TMEM179	0	-0.936309	0	0
ENSSSCE00000020773	4	ENSSSCT00000002842	NUDT14-201	ENSSSCG00000002557	NUDT14	0	0	0	0.637011
ENSSSCE00000385585	4	ENSSSCT00000038777	BTBD6-201	ENSSSCG00000035555	BTBD6	0	0	0	0.728913
ENSSSCE00000034605	5	ENSSSCT00000004616	RPS12-201	ENSSSCG00000004177	RPS12	0	0	0	1.58418
ENSSSCE00000280555	5	ENSSSCT00000004661;ENSSSCT00000065461	RSPO3-201;RSPO3-202	ENSSSCG00000004218	RSPO3	0	0	0	1.23553
ENSSSCE00000187166	5	ENSSSCT00000027450;ENSSSCT00000049638	NA	ENSSSCG00000035007	NA	0	0	0	1.35686
ENSSSCE00000268283	5	ENSSSCT00000049471	NAA30-201	ENSSSCG00000031332	NAA30	0	0	0	0.631238
ENSSSCE00000455894	5	ENSSSCT00000087947	FXN-202	ENSSSCG00000032999	FXN	0	0	0	0.738766
ENSSSCE00000048016	5	ENSSSCT00000006167	ANGPTL2-201	ENSSSCG00000005608	ANGPTL2	0	-0.814376	0	0
ENSSSCE00000384067	5	ENSSSCT00000060461	MED22-201	ENSSSCG00000031941	MED22	0	0	0	0.75031
ENSSSCE00000099201	5	ENSSSCT00000057751;ENSSSCT00000045097;ENSSSCT00000012334	RPSA-203;RPSA-202;RPSA-201	ENSSSCG00000037236	RPSA	0	0	0	1.1096
ENSSSCE00000164755	5	ENSSSCT00000028812;ENSSSCT00000045830;ENSSSCT00000065121	MON1A-201;MON1A-202;MON1A-203	ENSSSCG00000025791	MON1A	0	0	0	0.87469
ENSSSCE00000409972	5	ENSSSCT00000089194	RAB7A-205	ENSSSCG00000011615	RAB7A	0	0	0	0.933073
ENSSSCE00000379763	5	ENSSSCT00000063351	SON-203	ENSSSCG00000023674	SON	0	0	0	1.18578
ENSSSCE00000224422	5	ENSSSCT00000002941	APRT-201	ENSSSCG00000002650	APRT	0	-0.766047	0	0
ENSSSCE00000021356	5	ENSSSCT00000039094	HSDL1-201	ENSSSCG00000002681	HSDL1	0	1.067	0	0
ENSSSCE00000379729	5	ENSSSCT00000055788	NA	ENSSSCG00000031462	NA	0	0	0	1.12895
ENSSSCE00000380158	5	ENSSSCT00000076241	NIP7-202	ENSSSCG00000033741	NIP7	0	0	0	0.917435
ENSSSCE00000316404	5	ENSSSCT00000003056	NA	ENSSSCG00000002759	NA	0	0	0	0.843954
ENSSSCE00000295593	5	ENSSSCT00000059806	DMAC2-201	ENSSSCG00000032711	DMAC2	0	0	0	0.812337
ENSSSCE00000025274	5	ENSSSCT00000003500	FTL-201	ENSSSCG00000003153	FTL	0	0	0	1.04066
ENSSSCE00000236668	5	ENSSSCT00000003515	NA	ENSSSCG00000003165	NA	0	0	0	1.93137
ENSSSCE00000402693	5	ENSSSCT00000090470	ASPDH-205	ENSSSCG00000003217	ASPDH	0	0	0	1.18122
ENSSSCE00000025978	5	ENSSSCT00000045748	NA	ENSSSCG00000032969	NA	0	0	0	0.828218
ENSSSCE00000282263	5	ENSSSCT00000039677	NA	ENSSSCG00000039460	NA	0	0	0	0.935198
ENSSSCE00000342244	5	ENSSSCT00000052949	THAP3-201	ENSSSCG00000036876	THAP3	0	0	0	1.29427
ENSSSCE00000027083	5	ENSSSCT00000083858;ENSSSCT00000003759	SLC45A1-202;SLC45A1-201	ENSSSCG00000003388	SLC45A1	0	-0.73067	0	0
ENSSSCE00000256625	5	ENSSSCT00000033211	CDC42-202	ENSSSCG00000003520	CDC42	0	-0.742325	0	0
ENSSSCE00000308552	5	ENSSSCT00000043802	RSRP1-201	ENSSSCG00000034449	RSRP1	0	0	0	0.978673
ENSSSCE00000223855	5	ENSSSCT00000025212;ENSSSCT00000047868	STMN1-202;STMN1-201	ENSSSCG00000026257	STMN1	0	0	0	1.18298
ENSSSCE00000029251	5	ENSSSCT00000004005	IQCC-201	ENSSSCG00000003610	IQCC	0	0	0	1.19213
ENSSSCE00000267986	5	ENSSSCT00000046669	TAL1-201	ENSSSCG00000035847	TAL1	0	0	0	0.872376
ENSSSCE00000032525	5	ENSSSCT00000004346	RPS8-201	ENSSSCG00000003930	RPS8	0	0	0	1.33971
ENSSSCE00000208779	5	ENSSSCT00000075847;ENSSSCT00000030846;ENSSSCT00000036973	B4GALT2-203;B4GALT2-202;B4GALT2-201	ENSSSCG00000026793	B4GALT2	0	0	0	0.726908
ENSSSCE00000112720	5	ENSSSCT00000014045	DEAF1-201	ENSSSCG00000012850	DEAF1	0	-0.967784	0	0
ENSSSCE00000324733	5	ENSSSCT00000083978;ENSSSCT00000063799;ENSSSCT00000082363	MOB2-203;MOB2-202;MOB2-201	ENSSSCG00000037847	MOB2	0	0	0	0.799243
ENSSSCE00000183064	5	ENSSSCT00000052185	CTSD-201	ENSSSCG00000040793	CTSD	0	-0.864874	0	0
ENSSSCE00000318402	5	ENSSSCT00000046016	CCND1-201	ENSSSCG00000037900	CCND1	0.837876	0	0	0
ENSSSCE00000113238	5	ENSSSCT00000014105	CDK2AP2-201	ENSSSCG00000012902	CDK2AP2	0	0	0	0.84251
ENSSSCE00000323462	5	ENSSSCT00000051108	NA	ENSSSCG00000034387	NA	0	0	0	0.776791
ENSSSCE00000114424	5	ENSSSCT00000014237	NA	ENSSSCG00000013024	NA	0	-0.5727	0	0
ENSSSCE00000378871	5	ENSSSCT00000036815	TMEM138-201	ENSSSCG00000037843	TMEM138	0	0	0	0.893016
ENSSSCE00000204625	5	ENSSSCT00000014397	MED19-201	ENSSSCG00000013177	MED19	0	0	0	0.64854
ENSSSCE00000220766	5	ENSSSCT00000023067	ZNF408-201	ENSSSCG00000023097	ZNF408	0	0	0	1.13922
ENSSSCE00000185217	5	ENSSSCT00000026025	NA	ENSSSCG00000024791	NA	0	-1.03456	0	0
ENSSSCE00000231806	5	ENSSSCT00000061751;ENSSSCT00000015197	TMEM59L-202;TMEM59L-201	ENSSSCG00000013911	TMEM59L	0	-1.00527	0	0
ENSSSCE00000323307	5	ENSSSCT00000043193	ABHD8-201	ENSSSCG00000031877	ABHD8	0	0	0	0.872643
ENSSSCE00000389460	5	ENSSSCT00000015134	FAM32A-201	ENSSSCG00000013855	FAM32A	0	0	0	1.02773
ENSSSCE00000372579	5	ENSSSCT00000041571	NA	ENSSSCG00000033298	NA	0	0	0	1.2432
ENSSSCE00000305976	5	ENSSSCT00000054127;ENSSSCT00000073766	PRAM1-202;PRAM1-201	ENSSSCG00000024810	PRAM1	0	0	0	0.911933
ENSSSCE00000118633	5	ENSSSCT00000014793	TUBB4A-201	ENSSSCG00000013545	TUBB4A	0	-0.655201	0	0
ENSSSCE00000172106	5	ENSSSCT00000014704	OAZ1-201	ENSSSCG00000013460	OAZ1	0	-0.909475	0	0
ENSSSCE00000160995	5	ENSSSCT00000015314	MAML1-201	ENSSSCG00000014019	MAML1	0	0	0	0.826626
ENSSSCE00000292132	5	ENSSSCT00000047752	ZNF354B-201	ENSSSCG00000028295	ZNF354B	0	0	0	1.20115
ENSSSCE00000122529	5	ENSSSCT00000015333	NA	ENSSSCG00000014037	NA	0	-0.953468	0	0
ENSSSCE00000122575	5	ENSSSCT00000075756	PRELID1-202	ENSSSCG00000031182	PRELID1	0	0	0	0.790723
ENSSSCE00000122870	5	ENSSSCT00000087948	NSA2-202	ENSSSCG00000014075	NSA2	0	0	0	1.32539
ENSSSCE00000125043	5	ENSSSCT00000015621	PPP2CA-201	ENSSSCG00000014298	PPP2CA	0	-0.980851	0	0
ENSSSCE00000346179	5	ENSSSCT00000010526	LZTS1-201	ENSSSCG00000028559	LZTS1	0	0	0	1.32754
ENSSSCE00000083974	5	ENSSSCT00000059874	PUS1-201	ENSSSCG00000009741	PUS1	0	0	0	0.759368
ENSSSCE00000273909	5	ENSSSCT00000049639	C12orf49-207	ENSSSCG00000035873	C12orf49	0	0	0	-0.661752
ENSSSCE00000206036	5	ENSSSCT00000049772;ENSSSCT00000053256	RPL6-201;RPL6-202	ENSSSCG00000039130	RPL6	0	0	0	1.14849
ENSSSCE00000087473	5	ENSSSCT00000011025	NA	ENSSSCG00000035836	NA	0	0	0	1.09963
ENSSSCE00000285477	5	ENSSSCT00000047808	MORN4-201	ENSSSCG00000036954	MORN4	0	0	0	0.925856
ENSSSCE00000311937	5	ENSSSCT00000028927	LZTS2-201	ENSSSCG00000021798	LZTS2	0	0	0	1.20869
ENSSSCE00000092557	5	ENSSSCT00000011574;ENSSSCT00000053119	PSD-202;PSD-201	ENSSSCG00000010581	PSD	0	0	-0.795226	0
ENSSSCE00000347277	5	ENSSSCT00000055006;ENSSSCT00000058906	FBXL15-202;FBXL15-201	ENSSSCG00000038504	FBXL15	0	0	0	0.93637
ENSSSCE00000314359	5	ENSSSCT00000054746	ARL3-202	ENSSSCG00000031782	ARL3	0	0	0	1.11592
ENSSSCE00000351916	5	ENSSSCT00000048560	RAB11FIP2-201	ENSSSCG00000010672	RAB11FIP2	0	0	0	-1.17345
ENSSSCE00000160996	5	ENSSSCT00000057586;ENSSSCT00000030128	BNIP3-202;BNIP3-201	ENSSSCG00000024388	BNIP3	0	-0.819111	0	0
ENSSSCE00000288433	5	ENSSSCT00000040367	LYPD1-201	ENSSSCG00000035102	LYPD1	0	-0.997376	0	0
ENSSSCE00000136335	5	ENSSSCT00000017250;ENSSSCT00000070332	PPP2CB-203;PPP2CB-201	ENSSSCG00000015842	PPP2CB	0	-0.708321	0	0
ENSSSCE00000136383	5	ENSSSCT00000043781	SARAF-201	ENSSSCG00000033402	SARAF	0	-1.05366	0	0
ENSSSCE00000308610	5	ENSSSCT00000032259	IGFBP5-201	ENSSSCG00000025924	IGFBP5	0	0	0	0.68091
ENSSSCE00000126728	5	ENSSSCT00000054535	DENND5A-201	ENSSSCG00000014578	DENND5A	-0.933022	0	0	0
ENSSSCE00000418932	5	ENSSSCT00000083267	TMEM9B-204	ENSSSCG00000014577	TMEM9B	0	0	0	0.586432
ENSSSCE00000295170	5	ENSSSCT00000016263	CREBZF-201	ENSSSCG00000014907	CREBZF	0	0	0	1.53199
ENSSSCE00000232535	5	ENSSSCT00000022763	HYLS1-201	ENSSSCG00000024913	HYLS1	0	0	0	0.791894
ENSSSCE00000130726	5	ENSSSCT00000061256;ENSSSCT00000060720	APLP2-202;APLP2-201	ENSSSCG00000015244	APLP2	0	0	0	-1.25189
ENSSSCE00000264956	5	ENSSSCT00000031589	KLHDC8A-201	ENSSSCG00000023441	KLHDC8A	0	0	0	1.24622
ENSSSCE00000194484	5	ENSSSCT00000027813	RPA3-201	ENSSSCG00000023886	RPA3	0	0	0	1.10159
ENSSSCE00000321047	5	ENSSSCT00000028465	NDUFA4-201	ENSSSCG00000024313	NDUFA4	0	-1.09394	0	0
ENSSSCE00000313722	5	ENSSSCT00000050920	ZBTB37-202	ENSSSCG00000015494	ZBTB37	0	0.720992	0	0
ENSSSCE00000411292	5	ENSSSCT00000069231	VSTM2A-203	ENSSSCG00000015636	VSTM2A	0	-0.991254	0	0
ENSSSCE00000385340	5	ENSSSCT00000045577;ENSSSCT00000049698	FAM53A-201;FAM53A-202	ENSSSCG00000032633	FAM53A	0	-0.85857	0	0
ENSSSCE00000317340	5	ENSSSCT00000084673;ENSSSCT00000049086	TMEM128-202;TMEM128-201	ENSSSCG00000034122	TMEM128	0	0	0	0.931378
ENSSSCE00000182755	5	ENSSSCT00000009671	RASL11B-201	ENSSSCG00000008835	RASL11B	0	-1.36938	0	0
ENSSSCE00000367702	5	ENSSSCT00000064453	ANKRD50-201	ENSSSCG00000022173	ANKRD50	0	0	0	0.577597
ENSSSCE00000079492	5	ENSSSCT00000010125	SCD5-201	ENSSSCG00000009245	SCD5	0	-0.907385	0	0
ENSSSCE00000079501	5	ENSSSCT00000059147	HNRNPDL-201	ENSSSCG00000037245	HNRNPDL	0.9755	0	0	0
ENSSSCE00000445956	5	ENSSSCT00000085913	C7orf50-202	ENSSSCG00000038777	C7orf50	0	0	0	0.760623
ENSSSCE00000326405	5	ENSSSCT00000054297	ZNF853-201	ENSSSCG00000037890	ZNF853	0	-0.708553	0	0
ENSSSCE00000305019	5	ENSSSCT00000062901	KDELR2-202	ENSSSCG00000031432	KDELR2	0	0	0	0.688361
ENSSSCE00000180841	5	ENSSSCT00000008477	SBDS-201	ENSSSCG00000007732	SBDS	0	-0.839678	0	0
ENSSSCE00000067268	5	ENSSSCT00000071244;ENSSSCT00000008599	CRYM-202;CRYM-201	ENSSSCG00000007849	CRYM	0	-1.27153	0	0
ENSSSCE00000070150	5	ENSSSCT00000008960	TXNDC9-201	ENSSSCG00000008181	TXNDC9	0	0	0	1.12603
ENSSSCE00000070905	5	ENSSSCT00000009076	NA	ENSSSCG00000008287	NA	0	0	0	1.26314
ENSSSCE00000229899	5	ENSSSCT00000045760	RPS27A-201	ENSSSCG00000034617	RPS27A	0	0	0	1.41624
ENSSSCE00000073173	5	ENSSSCT00000009320	DPY30-201	ENSSSCG00000008516	DPY30	0	0	0	1.02125
ENSSSCE00000322714	5	ENSSSCT00000045664	ENY2-201	ENSSSCG00000038444	ENY2	0	0	0	0.795162
ENSSSCE00000052852	5	ENSSSCT00000006753	HEY1-201	ENSSSCG00000006159	HEY1	0	-0.876913	0	0
ENSSSCE00000385906	5	ENSSSCT00000052920	RPL7-201	ENSSSCG00000032111	RPL7	0	0	0	1.45537
ENSSSCE00000053592	5	ENSSSCT00000006838	FAM110B-201	ENSSSCG00000006240	FAM110B	0	0	0	1.32564
ENSSSCE00000240480	5	ENSSSCT00000007085	HDGF-203	ENSSSCG00000006468	HDGF	0	0	0	1.40597
ENSSSCE00000056070	5	ENSSSCT00000007170;ENSSSCT00000046655	CHRNB2-202;CHRNB2-201	ENSSSCG00000006545	CHRNB2	-1.18302	0	0	0
ENSSSCE00000056684	5	ENSSSCT00000059853	PSMB4-201	ENSSSCG00000034984	PSMB4	0	0	0	1.11989
ENSSSCE00000339101	5	ENSSSCT00000052631	SLC16A1-203	ENSSSCG00000006771	SLC16A1	0	-1.12003	0	0
ENSSSCE00000253412	5	ENSSSCT00000036584	ARX-201	ENSSSCG00000020801	ARX	0	0	0	1.34159
ENSSSCE00000219848	5	ENSSSCT00000030442	DYNLT3-201	ENSSSCG00000028908	DYNLT3	0	-0.742447	0	0
ENSSSCE00000218896	5	ENSSSCT00000033070	NA	ENSSSCG00000012238	NA	0	-1.20375	0	0
ENSSSCE00000189313	5	ENSSSCT00000023558	TSR2-201	ENSSSCG00000012334	TSR2	0	0	0	0.828058
ENSSSCE00000109435	5	ENSSSCT00000089094;ENSSSCT00000042314;ENSSSCT00000013564	RPS4X-204;RPS4X-202;RPS4X-201	ENSSSCG00000012405	RPS4X	0	0	0	0.758111
ENSSSCE00000354455	5	ENSSSCT00000060205	RLIM-201	ENSSSCG00000028538	RLIM	0	0.922877	0	0
ENSSSCE00000255073	5	ENSSSCT00000035723	SLC25A43-201	ENSSSCG00000012624	SLC25A43	0	0	0	0.886084
ENSSSCE00000294836	5	ENSSSCT00000054671	HMGB3-201	ENSSSCG00000035908	HMGB3	0	0	0	1.25978
ENSSSCE00000253033	5	ENSSSCT00000033187	BCAP31-201	ENSSSCG00000012772	BCAP31	0	-0.883529	0	0
ENSSSCE00000463707	5	ENSSSCT00000001501	TUBB-202	ENSSSCG00000001379	TUBB	0	0	0	1.92035
ENSSSCE00000285543	5	ENSSSCT00000056900	NUDT3-202	ENSSSCG00000031593	NUDT3	0	0	0	0.952567
ENSSSCE00000192521	5	ENSSSCT00000022833	NA	ENSSSCG00000023160	NA	0	-0.997499	0	0
ENSSSCE00000330749	5	ENSSSCT00000061082	PPIL1-201	ENSSSCG00000040984	PPIL1	0	0	0	1.04354
ENSSSCE00000362432	5	ENSSSCT00000051940	NA	ENSSSCG00000001850	NA	0	0	0	1.03023
ENSSSCE00000379661	5	ENSSSCT00000059621	APEX1-201	ENSSSCG00000040060	APEX1	0	0	0	1.11115
ENSSSCE00000378131	5	ENSSSCT00000002575	SLC10A1-201	ENSSSCG00000002313	SLC10A1	0	0	0	0.939745
ENSSSCE00000319482	5	ENSSSCT00000042523	DESI1-201	ENSSSCG00000034265	DESI1	0	-0.917554	0	0
ENSSSCE00000350164	5	ENSSSCT00000053608	PHF5A-201	ENSSSCG00000035082	PHF5A	0	0	0	1.37604
ENSSSCE00000292675	5	ENSSSCT00000064502	ATF4-201	ENSSSCG00000000084	ATF4	0	0	0	0.687903
ENSSSCE00000000768	5	ENSSSCT00000086530;ENSSSCT00000063010	RPL3-202;RPL3-201	ENSSSCG00000040494	RPL3	0	0	0	1.17431
ENSSSCE00000391740	5	ENSSSCT00000087173	NA	ENSSSCG00000043051	NA	0	0	0	1.22569
ENSSSCE00000342606	5	ENSSSCT00000051854	TIMP3-201	ENSSSCG00000031866	TIMP3	0	0	0	-0.880596
ENSSSCE00000224885	5	ENSSSCT00000026162	ATP5MC2-201	ENSSSCG00000033368	ATP5MC2	0	0	0	1.18992
ENSSSCE00000298254	5	ENSSSCT00000080614	NA	ENSSSCG00000039506	NA	0	-1.64866	0	0
ENSSSCE00000003006	5	ENSSSCT00000000425	NA	ENSSSCG00000000394	NA	0	0	0	1.28172
ENSSSCE00000005263	5	ENSSSCT00000000696	GABARAPL1-201	ENSSSCG00000000645	GABARAPL1	0	-0.985895	0	0
ENSSSCE00000331619	5	ENSSSCT00000049293	NA	ENSSSCG00000022176	NA	0	0	0	0.797017
ENSSSCE00000265491	5	ENSSSCT00000047512	SUB1-201	ENSSSCG00000032650	SUB1	0	0	0	-1.12483
ENSSSCE00000425412	5	ENSSSCT00000040281;ENSSSCT00000068814;ENSSSCT00000089467;ENSSSCT00000042915;ENSSSCT00000018435	RAB3C-204;RAB3C-205;RAB3C-203;RAB3C-202;RAB3C-201	ENSSSCG00000031796	RAB3C	0	0	0	-0.907559
ENSSSCE00000369645	5	ENSSSCT00000018489	NSG2-202	ENSSSCG00000016979	NSG2	0	0	0	0.636686
ENSSSCE00000147608	5	ENSSSCT00000018499	RPL26L1-201	ENSSSCG00000016989	RPL26L1	0	0	0	1.39252
ENSSSCE00000261069	5	ENSSSCT00000033376	DUSP1-201	ENSSSCG00000016991	DUSP1	0	0	0	0.879876
ENSSSCE00000463111	5	ENSSSCT00000018621	NA	ENSSSCG00000017103	NA	0	-0.696551	0	0
ENSSSCE00000148686	5	ENSSSCT00000018624	NA	ENSSSCG00000017106	NA	0	0	0	0.822731
ENSSSCE00000079877	5	ENSSSCT00000045322	RPL21-201	ENSSSCG00000009303	RPL21	0	0	0	1.2323
ENSSSCE00000307169	5	ENSSSCT00000089553;ENSSSCT00000086707	NA	ENSSSCG00000035992	NA	0	-0.871987	0	0
ENSSSCE00000202222	5	ENSSSCT00000046242	PCDH17-202	ENSSSCG00000009446	PCDH17	0	0	0	0.82352
ENSSSCE00000200083	5	ENSSSCT00000010417;ENSSSCT00000047953	CLDN10-202;CLDN10-201	ENSSSCG00000009500	CLDN10	0	-1.20534	0	0
ENSSSCE00000349578	5	ENSSSCT00000042452	RGS2-201	ENSSSCG00000037241	RGS2	0	0	0	1.18245
ENSSSCE00000381621	5	ENSSSCT00000039457	SHISA4-201	ENSSSCG00000031981	SHISA4	0	-1.6786	0	0
ENSSSCE00000210066	5	ENSSSCT00000012233	NA	ENSSSCG00000011171	NA	0	-1.13019	0	0
ENSSSCE00000337888	5	ENSSSCT00000037433	HSPA14-206	ENSSSCG00000011051	HSPA14	0	0	0	0.883299
ENSSSCE00000062738	5	ENSSSCT00000008004	AAR2-203	ENSSSCG00000007315	AAR2	0	0	0	0.9866
ENSSSCE00000285839	5	ENSSSCT00000027233	NA	ENSSSCG00000025673	NA	0	0	0	0.911714
ENSSSCE00000370560	5	ENSSSCT00000057467	ZHX3-201	ENSSSCG00000032566	ZHX3	0	0	0	0.756586
ENSSSCE00000168357	5	ENSSSCT00000026128	PKIG-201	ENSSSCG00000022998	PKIG	0	-1.25622	0	0
ENSSSCE00000064077	5	ENSSSCT00000008197;ENSSSCT00000079916	DOK5-201;DOK5-202	ENSSSCG00000007488	DOK5	0	0	0	0.917428
ENSSSCE00000308380	5	ENSSSCT00000064465	ZBTB46-201	ENSSSCG00000040388	ZBTB46	0	0	0	0.78529
ENSSSCE00000377684	5	ENSSSCT00000046171	MRPL12-201	ENSSSCG00000033148	MRPL12	0	0	0	0.943909
ENSSSCE00000319190	5	ENSSSCT00000057499;ENSSSCT00000089008	ALYREF-202;ALYREF-201	ENSSSCG00000032655	ALYREF	0	0	0	1.14912
ENSSSCE00000313979	5	ENSSSCT00000054383	TSPAN10-201	ENSSSCG00000031531	TSPAN10	0	-1.40984	0	0
ENSSSCE00000271900	5	ENSSSCT00000018664	NPTX1-201	ENSSSCG00000017144	NPTX1	0	-0.609541	0	0
ENSSSCE00000353982	5	ENSSSCT00000065251	SRSF2-201	ENSSSCG00000036592	SRSF2	0	0	0	1.04514
ENSSSCE00000170245	5	ENSSSCT00000025222	METTL23-201	ENSSSCG00000023139	METTL23	0	0	0	1.47057
ENSSSCE00000149635	5	ENSSSCT00000018727	H3-3B-201	ENSSSCG00000017202	H3-3B	0	0	0	1.35835
ENSSSCE00000270228	5	ENSSSCT00000018738	JPT1-201	ENSSSCG00000017213	JPT1	0	0	0	1.32508
ENSSSCE00000376749	5	ENSSSCT00000055703	NA	ENSSSCG00000031893	NA	0	0	0	0.759319
ENSSSCE00000353912	5	ENSSSCT00000047753	RUNDC1-201	ENSSSCG00000035057	RUNDC1	0	0	0	0.685468
ENSSSCE00000152386	5	ENSSSCT00000019042;ENSSSCT00000026850	PSMD3-202;PSMD3-201	ENSSSCG00000017489	PSMD3	0	0	0	0.573272
ENSSSCE00000341639	5	ENSSSCT00000038340	ORMDL3-202	ENSSSCG00000017492	ORMDL3	0	0	0	1.03819
ENSSSCE00000152589	5	ENSSSCT00000019062	NA	ENSSSCG00000017509	NA	0	0	0	1.24078
ENSSSCE00000268232	5	ENSSSCT00000046082	NME1-202	ENSSSCG00000038348	NME1	0	0	0	0.831625
ENSSSCE00000381593	5	ENSSSCT00000045227	SUPT4H1-201	ENSSSCG00000034752	SUPT4H1	0	0	0	0.64144
ENSSSCE00000344037	5	ENSSSCT00000046928	WSB1-201	ENSSSCG00000017752	WSB1	0	1.25501	0	0
ENSSSCE00000182674	5	ENSSSCT00000019532	EFNB3-201	ENSSSCG00000017948	EFNB3	0	0	0	0.816344
ENSSSCE00000242195	5	ENSSSCT00000019629	CENPV-201	ENSSSCG00000018034	CENPV	0	0	0	1.83236
ENSSSCE00000305902	5	ENSSSCT00000019647	NT5M-201	ENSSSCG00000018052	NT5M	0	-0.945827	0	0
ENSSSCE00000142725	5	ENSSSCT00000017931;ENSSSCT00000017924	ZYX-202;ZYX-201	ENSSSCG00000016461	ZYX	0	0	0	0.642843
ENSSSCE00000412326	5	ENSSSCT00000051561	MTPN-201	ENSSSCG00000039290	MTPN	0	0	0	-1.18683
ENSSSCE00000342700	5	ENSSSCT00000057513	JAZF1-201	ENSSSCG00000016691	JAZF1	0	-0.820861	0	0
ENSSSCE00000145114	5	ENSSSCT00000018201	PGAM2-201	ENSSSCG00000016720	PGAM2	0	0	0	0.738012
ENSSSCE00000419998	5	ENSSSCT00000085168	NA	ENSSSCG00000016737	NA	0	-1.16513	0	0
ENSSSCE00000366525	5	ENSSSCT00000018219	NA	ENSSSCG00000016737	NA	0	-1.07536	0	0
ENSSSCE00000374450	5	ENSSSCT00000065013;ENSSSCT00000084209	ZNF282-201;ZNF282-204	ENSSSCG00000016773	ZNF282	0	0	0	1.08364
ENSSSCE00000020774	5	ENSSSCT00000002842	NUDT14-201	ENSSSCG00000002557	NUDT14	0	0	0	1.14161
ENSSSCE00000471723	5	ENSSSCT00000081228	AKAP17A-202	ENSSSCG00000032986	AKAP17A	0	0	0	1.27176
ENSSSCE00000212431	5	ENSSSCT00000017243	DUSP26-201	ENSSSCG00000015835	DUSP26	0	-1.56027	0	0
ENSSSCE00000269430	6	ENSSSCT00000051787	CLVS2-201	ENSSSCG00000004232	CLVS2	0	0	0	-0.697433
ENSSSCE00000035062	6	ENSSSCT00000086900;ENSSSCT00000077810;ENSSSCT00000004682;ENSSSCT00000059055	SERINC1-204;SERINC1-203;SERINC1-202;SERINC1-201	ENSSSCG00000004237	SERINC1	0	0	0	-1.25364
ENSSSCE00000278257	6	ENSSSCT00000004762	AKIRIN2-202	ENSSSCG00000004307	AKIRIN2	0	0	0	1.11252
ENSSSCE00000036541	6	ENSSSCT00000004856	GTF3C6-201	ENSSSCG00000004393	GTF3C6	0	0	0	1.0547
ENSSSCE00000036863	6	ENSSSCT00000004898	HS3ST5-201	ENSSSCG00000004433	HS3ST5	0	0	0	0.755405
ENSSSCE00000194936	6	ENSSSCT00000005026	OAZ2-203	ENSSSCG00000004550	OAZ2	0	0	0	0.778648
ENSSSCE00000205958	6	ENSSSCT00000005219	LRRC57-201	ENSSSCG00000004726	LRRC57	0	0	0	0.903396
ENSSSCE00000342956	6	ENSSSCT00000050823	NDUFAF1-201	ENSSSCG00000004748	NDUFAF1	0	-1.14433	0	0
ENSSSCE00000440861	6	ENSSSCT00000045630	RFK-201	ENSSSCG00000037277	RFK	0	0	0	0.74858
ENSSSCE00000348847	6	ENSSSCT00000064877	LHX2-201	ENSSSCG00000005586	LHX2	0	0	0	0.85094
ENSSSCE00000048182	6	ENSSSCT00000006181	CDK9-201	ENSSSCG00000005621	CDK9	0	0	0	0.88248
ENSSSCE00000335291	6	ENSSSCT00000056294	SWI5-201	ENSSSCG00000032748	SWI5	0	0	0	1.08125
ENSSSCE00000346518	6	ENSSSCT00000044498	SURF2-201	ENSSSCG00000038459	SURF2	0	0	0	0.883696
ENSSSCE00000253971	6	ENSSSCT00000035075	UBE2E2-201	ENSSSCG00000031392	UBE2E2	0	-1.24432	0	0
ENSSSCE00000348115	6	ENSSSCT00000056051	NA	ENSSSCG00000011272	NA	0	0	0	0.942764
ENSSSCE00000099386	6	ENSSSCT00000012360	HIGD1A-201	ENSSSCG00000011290	HIGD1A	0	-1.20568	0	0
ENSSSCE00000377681	6	ENSSSCT00000063383	IP6K2-201	ENSSSCG00000040922	IP6K2	0	0	0	1.26661
ENSSSCE00000384606	6	ENSSSCT00000063015	C3orf18-201	ENSSSCG00000037433	C3orf18	0	0	0	0.734337
ENSSSCE00000284027	6	ENSSSCT00000012734	TMEM108-201	ENSSSCG00000011635	TMEM108	0	0	0	1.03305
ENSSSCE00000325309	6	ENSSSCT00000060729	ZNF639-201	ENSSSCG00000038443	ZNF639	0	0	0	0.688675
ENSSSCE00000391351	6	ENSSSCT00000073124	NCBP2-202	ENSSSCG00000027323	NCBP2	0	0	0	1.2391
ENSSSCE00000164087	6	ENSSSCT00000013138	HSPA13-201	ENSSSCG00000012007	HSPA13	0	0	0	-0.926504
ENSSSCE00000297868	6	ENSSSCT00000022901	SLC19A1-201	ENSSSCG00000030696	SLC19A1	0	0	0	0.762823
ENSSSCE00000021143	6	ENSSSCT00000002944	NA	ENSSSCG00000002653	NA	0	-0.814346	0	0
ENSSSCE00000021530	6	ENSSSCT00000002998;ENSSSCT00000041141	KARS1-202;KARS1-201	ENSSSCG00000002704	KARS1	0	0	0	1.07188
ENSSSCE00000279605	6	ENSSSCT00000003056	NA	ENSSSCG00000002759	NA	0	0	0	1.01376
ENSSSCE00000378073	6	ENSSSCT00000064966	BEAN1-201	ENSSSCG00000033191	BEAN1	0	-0.685148	0	0
ENSSSCE00000023429	6	ENSSSCT00000003232	TBCB-201	ENSSSCG00000002926	TBCB	0	0	0	1.10099
ENSSSCE00000199810	6	ENSSSCT00000003349	CCDC97-202	ENSSSCG00000003016	CCDC97	0	0	0	1.06647
ENSSSCE00000199676	6	ENSSSCT00000003346	B9D2-201	ENSSSCG00000003013	B9D2	0	0	0	0.852249
ENSSSCE00000477684	6	ENSSSCT00000045113	SELENOW-201	ENSSSCG00000034313	SELENOW	0	-1.14003	0	0
ENSSSCE00000383943	6	ENSSSCT00000003473	NA	ENSSSCG00000003132	NA	0	0	0	0.872604
ENSSSCE00000025125	6	ENSSSCT00000089783;ENSSSCT00000003477;ENSSSCT00000071376;ENSSSCT00000043779	CYTH2-204;CYTH2-203;CYTH2-202;CYTH2-201	ENSSSCG00000003136	CYTH2	0	0	0	1.15219
ENSSSCE00000025275	6	ENSSSCT00000003500	FTL-201	ENSSSCG00000003153	FTL	0	0	0	1.30917
ENSSSCE00000173234	6	ENSSSCT00000055482;ENSSSCT00000003551;ENSSSCT00000045820	PTOV1-203;PTOV1-202;PTOV1-201	ENSSSCG00000003196	PTOV1	0	0	0	0.898953
ENSSSCE00000422042	6	ENSSSCT00000090470	ASPDH-205	ENSSSCG00000003217	ASPDH	0	0	0	1.56703
ENSSSCE00000290889	6	ENSSSCT00000030728	CHMP2A-201	ENSSSCG00000029362	CHMP2A	0	-0.854663	0	0
ENSSSCE00000365031	6	ENSSSCT00000039487	MZF1-201	ENSSSCG00000031562	MZF1	0	0	0	0.760856
ENSSSCE00000453945	6	ENSSSCT00000079515	TMEM201-201	ENSSSCG00000003393	TMEM201	0	0	0	0.586929
ENSSSCE00000363829	6	ENSSSCT00000041744	TARDBP-203	ENSSSCG00000023126	TARDBP	0	0	0	0.892504
ENSSSCE00000417654	6	ENSSSCT00000080789	SPEN-203	ENSSSCG00000034484	SPEN	0	0	0	1.42971
ENSSSCE00000347754	6	ENSSSCT00000025212;ENSSSCT00000047868	STMN1-202;STMN1-201	ENSSSCG00000026257	STMN1	0	0	0	1.82322
ENSSSCE00000370847	6	ENSSSCT00000054235	NCDN-201	ENSSSCG00000031786	NCDN	0	-0.821607	0	0
ENSSSCE00000345901	6	ENSSSCT00000051925	C1orf109-201	ENSSSCG00000039905	C1orf109	0	0	0	0.769098
ENSSSCE00000296208	6	ENSSSCT00000004346	RPS8-201	ENSSSCG00000003930	RPS8	0	0	0	1.56096
ENSSSCE00000362785	6	ENSSSCT00000039078	DMAP1-201	ENSSSCG00000034096	DMAP1	0	0	0	1.07878
ENSSSCE00000439420	6	ENSSSCT00000075122	NA	ENSSSCG00000042756	NA	0	0	0	0.979141
ENSSSCE00000112679	6	ENSSSCT00000014041	GATD1-201	ENSSSCG00000012846	GATD1	0	-0.834858	0	0
ENSSSCE00000160573	6	ENSSSCT00000014072	LTO1-201	ENSSSCG00000012874	LTO1	0	0	0	0.866795
ENSSSCE00000113563	6	ENSSSCT00000059106	RBM14-201	ENSSSCG00000038008	RBM14	0	0	0	1.07523
ENSSSCE00000311649	6	ENSSSCT00000044047	EHD1-204	ENSSSCG00000013017	EHD1	0	0	0	0.626585
ENSSSCE00000114748	6	ENSSSCT00000014280	EEF1G-201	ENSSSCG00000013064	EEF1G	0	0	0	1.16266
ENSSSCE00000355030	6	ENSSSCT00000041378	TRIM41-201	ENSSSCG00000032836	TRIM41	0	0	0	0.952228
ENSSSCE00000382357	6	ENSSSCT00000057338;ENSSSCT00000066111	NCAN-202;NCAN-201	ENSSSCG00000032131	NCAN	-1.56235	0	0	0
ENSSSCE00000173545	6	ENSSSCT00000061751;ENSSSCT00000015197	TMEM59L-202;TMEM59L-201	ENSSSCG00000013911	TMEM59L	0	-1.40858	0	0
ENSSSCE00000121330	6	ENSSSCT00000015157	OCEL1-201	ENSSSCG00000013874	OCEL1	0	-1.09104	0	0
ENSSSCE00000423996	6	ENSSSCT00000079653	SMIM7-203	ENSSSCG00000013863	SMIM7	0	0	0	-0.793756
ENSSSCE00000119230	6	ENSSSCT00000014854	RAB11B-201	ENSSSCG00000013600	RAB11B	0	0	0	1.03748
ENSSSCE00000382463	6	ENSSSCT00000014836	PRR36-201	ENSSSCG00000013584	PRR36	0	0	0	1.38495
ENSSSCE00000365486	6	ENSSSCT00000049830	MOB3A-201	ENSSSCG00000032366	MOB3A	0	0	0	1.11082
ENSSSCE00000117768	6	ENSSSCT00000014688	BTBD2-201	ENSSSCG00000013444	BTBD2	0	0	0	0.594345
ENSSSCE00000365519	6	ENSSSCT00000048151	CDC34-201	ENSSSCG00000039640	CDC34	0	0	0	0.74922
ENSSSCE00000442793	6	ENSSSCT00000061938	ZNF879-201	ENSSSCG00000021640	ZNF879	0	0	0	1.73114
ENSSSCE00000306179	6	ENSSSCT00000064571	NA	ENSSSCG00000014071	NA	0	0	0	1.50737
ENSSSCE00000318109	6	ENSSSCT00000010526	LZTS1-201	ENSSSCG00000028559	LZTS1	0	0	0	1.53147
ENSSSCE00000338412	6	ENSSSCT00000010601;ENSSSCT00000036649	CLU-202;CLU-201	ENSSSCG00000009668	CLU	0	-1.35995	0	0
ENSSSCE00000083862	6	ENSSSCT00000010667	ZNF84-201	ENSSSCG00000009729	ZNF84	0	0.804163	0	0
ENSSSCE00000084057	6	ENSSSCT00000069808;ENSSSCT00000010685	RAN-202;RAN-201	ENSSSCG00000009746	RAN	0.931279	0	0	0
ENSSSCE00000331111	6	ENSSSCT00000064967	RNF34-202	ENSSSCG00000037811	RNF34	0	0	0	0.816447
ENSSSCE00000205586	6	ENSSSCT00000010768	PPTC7-201	ENSSSCG00000009825	PPTC7	0	0	0	-0.781909
ENSSSCE00000335286	6	ENSSSCT00000049772	RPL6-201	ENSSSCG00000039130	RPL6	0	0	0	1.41265
ENSSSCE00000339032	6	ENSSSCT00000049763;ENSSSCT00000048681	RPLP0-203;RPLP0-202	ENSSSCG00000036014	RPLP0	0	0	0	1.03038
ENSSSCE00000314999	6	ENSSSCT00000062436;ENSSSCT00000056417	C12orf43-202;C12orf43-201	ENSSSCG00000024329	C12orf43	0	0	0	0.814836
ENSSSCE00000321004	6	ENSSSCT00000046544	PHYHIPL-202	ENSSSCG00000039215	PHYHIPL	0	0	0	-1.5005
ENSSSCE00000092383	6	ENSSSCT00000011557	DPCD-201	ENSSSCG00000010565	DPCD	0	0	0	0.731718
ENSSSCE00000092558	6	ENSSSCT00000011574;ENSSSCT00000053119	PSD-202;PSD-201	ENSSSCG00000010581	PSD	-0.639476	0	0	0
ENSSSCE00000348333	6	ENSSSCT00000051884	NA	ENSSSCG00000027988	NA	0	0	0	1.13757
ENSSSCE00000379801	6	ENSSSCT00000058214	TSN-203	ENSSSCG00000015729	TSN	0	0	0	0.805418
ENSSSCE00000334008	6	ENSSSCT00000052756	NA	ENSSSCG00000033987	NA	0	0	0	0.929384
ENSSSCE00000138849	6	ENSSSCT00000017475	INPP1-201	ENSSSCG00000016050	INPP1	0	-1.07642	0	0
ENSSSCE00000309426	6	ENSSSCT00000047474	RIC3-203	ENSSSCG00000014580	RIC3	0	-1.13457	0	0
ENSSSCE00000277976	6	ENSSSCT00000028018;ENSSSCT00000016597	DCPS-202;DCPS-201	ENSSSCG00000015231	DCPS	0	0	0	1.28176
ENSSSCE00000130727	6	ENSSSCT00000061256;ENSSSCT00000060720	APLP2-202;APLP2-201	ENSSSCG00000015244	APLP2	0	0	0	-1.27871
ENSSSCE00000132136	6	ENSSSCT00000016770	GRM3-201	ENSSSCG00000015395	GRM3	0	-0.897079	0	0
ENSSSCE00000459924	6	ENSSSCT00000078453	SYPL1-201	ENSSSCG00000015434	SYPL1	0	0	0	0.873162
ENSSSCE00000311218	6	ENSSSCT00000048629	SLC26A1-201	ENSSSCG00000035739	SLC26A1	0	0	0	1.2482
ENSSSCE00000235697	6	ENSSSCT00000027138	MXD4-201	ENSSSCG00000008687	MXD4	0	0	0	0.916861
ENSSSCE00000319714	6	ENSSSCT00000009667	LRRC66-201	ENSSSCG00000008832	LRRC66	0	0	0	-0.964658
ENSSSCE00000416448	6	ENSSSCT00000063529	NOA1-203	ENSSSCG00000025792	NOA1	0	0	0	0.902356
ENSSSCE00000333834	6	ENSSSCT00000059147	HNRNPDL-201	ENSSSCG00000037245	HNRNPDL	0	0	0	0.759656
ENSSSCE00000393233	6	ENSSSCT00000062901	KDELR2-202	ENSSSCG00000031432	KDELR2	0	0	0	0.879354
ENSSSCE00000364273	6	ENSSSCT00000008383	NA	ENSSSCG00000021941	NA	0	0	0	1.30405
ENSSSCE00000213082	6	ENSSSCT00000075871	AP1S1-202	ENSSSCG00000021145	AP1S1	0	-1.00594	0	0
ENSSSCE00000463524	6	ENSSSCT00000071431	BCL7C-202	ENSSSCG00000007776	BCL7C	0	0.86116	0	0
ENSSSCE00000066720	6	ENSSSCT00000008539;ENSSSCT00000065770	CD2BP2-202;CD2BP2-201	ENSSSCG00000007791	CD2BP2	0	0	0	0.842374
ENSSSCE00000195359	6	ENSSSCT00000008599;ENSSSCT00000071244	CRYM-201;CRYM-202	ENSSSCG00000007849	CRYM	0	-1.4819	0	0
ENSSSCE00000068153	6	ENSSSCT00000008730	ZNF213-201	ENSSSCG00000007967	ZNF213	0	0	0	0.951714
ENSSSCE00000355376	6	ENSSSCT00000008768	RPUSD1-201	ENSSSCG00000008000	RPUSD1	0	0	0	0.996702
ENSSSCE00000323733	6	ENSSSCT00000045760	RPS27A-201	ENSSSCG00000034617	RPS27A	0	0	0	1.71884
ENSSSCE00000290547	6	ENSSSCT00000070307;ENSSSCT00000009378	GAREM2-202;GAREM2-201	ENSSSCG00000008572	GAREM2	0	0	0	0.801636
ENSSSCE00000317507	6	ENSSSCT00000087263;ENSSSCT00000006473	ARHGAP39-202;ARHGAP39-201	ENSSSCG00000005894	ARHGAP39	-0.870738	0	0	0
ENSSSCE00000317314	6	ENSSSCT00000024606	LRRC14-201	ENSSSCG00000030451	LRRC14	0	0	0	0.79889
ENSSSCE00000050867	6	ENSSSCT00000006524;ENSSSCT00000035168	KHDRBS3-202;KHDRBS3-201	ENSSSCG00000005941	KHDRBS3	0	0	0	0.617769
ENSSSCE00000051288	6	ENSSSCT00000006565	NA	ENSSSCG00000005982	NA	0	0	0	0.785888
ENSSSCE00000298782	6	ENSSSCT00000048692	TP53INP1-201	ENSSSCG00000034321	TP53INP1	1.06243	0	0	0
ENSSSCE00000170332	6	ENSSSCT00000032451	VXN-201	ENSSSCG00000023848	VXN	0	-1.27403	0	0
ENSSSCE00000397729	6	ENSSSCT00000025383	RIT1-202	ENSSSCG00000023991	RIT1	0	0	0	0.68512
ENSSSCE00000055912	6	ENSSSCT00000007153	NA	ENSSSCG00000006531	NA	0	0	0	0.952566
ENSSSCE00000348860	6	ENSSSCT00000065188	VPS72-201	ENSSSCG00000031869	VPS72	0	0	0	1.23162
ENSSSCE00000360190	6	ENSSSCT00000007303	SF3B4-201	ENSSSCG00000006665	SF3B4	0	0	0	1.42622
ENSSSCE00000182510	6	ENSSSCT00000040691	FNDC7-202	ENSSSCG00000032160	FNDC7	0	0	0	0.785085
ENSSSCE00000351910	6	ENSSSCT00000060360	TBC1D25-201	ENSSSCG00000040599	TBC1D25	0	0	0	0.855306
ENSSSCE00000216469	6	ENSSSCT00000057389	PQBP1-201	ENSSSCG00000025264	PQBP1	0	0	0	1.08131
ENSSSCE00000309901	6	ENSSSCT00000032638	NA	ENSSSCG00000012382	NA	0	0	0	1.07648
ENSSSCE00000409911	6	ENSSSCT00000081103	NA	ENSSSCG00000047468	NA	0	0	0	0.695147
ENSSSCE00000180844	6	ENSSSCT00000013927	TMEM185A-203	ENSSSCG00000012739	TMEM185A	0	0	0	0.691008
ENSSSCE00000360899	6	ENSSSCT00000034642;ENSSSCT00000074242;ENSSSCT00000036545	NA	ENSSSCG00000001414	NA	0	0	0	0.880716
ENSSSCE00000011224	6	ENSSSCT00000001585	RNF5-201	ENSSSCG00000001436	RNF5	0	0	0	0.945699
ENSSSCE00000229892	6	ENSSSCT00000055828	RAB23-201	ENSSSCG00000029539	RAB23	0	-0.746262	0	0
ENSSSCE00000385443	6	ENSSSCT00000001743	SRSF3-201	ENSSSCG00000001564	SRSF3	0	0	0	1.0703
ENSSSCE00000016982	6	ENSSSCT00000002265	SLC22A17-201	ENSSSCG00000002025	SLC22A17	0	-0.856345	0	0
ENSSSCE00000280634	6	ENSSSCT00000025486	EMC7-201	ENSSSCG00000027051	EMC7	0	-1.30514	0	0
ENSSSCE00000194273	6	ENSSSCT00000002675	AHSA1-202	ENSSSCG00000002406	AHSA1	0	-0.884235	0	0
ENSSSCE00000339270	6	ENSSSCT00000076440;ENSSSCT00000031940;ENSSSCT00000043548	CALM1-204;CALM1-201;CALM1-203	ENSSSCG00000025768	CALM1	-0.70126	0	0	0
ENSSSCE00000418998	6	ENSSSCT00000038528	YY1-202	ENSSSCG00000037558	YY1	0	0	0	1.05248
ENSSSCE00000241203	6	ENSSSCT00000086530;ENSSSCT00000063010	RPL3-202;RPL3-201	ENSSSCG00000040494	RPL3	0	0	0	1.02668
ENSSSCE00000312120	6	ENSSSCT00000000098	NPTXR-201	ENSSSCG00000000092	NPTXR	0	-1.30474	0	0
ENSSSCE00000385748	6	ENSSSCT00000062176	RND1-201	ENSSSCG00000038562	RND1	0	-1.04903	0	0
ENSSSCE00000003294	6	ENSSSCT00000023219	NDUFA4L2-202	ENSSSCG00000027621	NDUFA4L2	0	0	0	1.34353
ENSSSCE00000167020	6	ENSSSCT00000023069	METTL1-201	ENSSSCG00000025027	METTL1	0	0	0	0.838449
ENSSSCE00000226716	6	ENSSSCT00000044613	TMEM19-201	ENSSSCG00000000510	TMEM19	0	-1.45043	0	0
ENSSSCE00000274514	6	ENSSSCT00000059811	ARHGDIB-201	ENSSSCG00000033337	ARHGDIB	0	-1.33386	0	0
ENSSSCE00000246893	6	ENSSSCT00000061206	ATN1-201	ENSSSCG00000025117	ATN1	0	0	0	0.655289
ENSSSCE00000005714	6	ENSSSCT00000000754	PIANP-201	ENSSSCG00000000692	PIANP	0	-0.994728	0	0
ENSSSCE00000320642	6	ENSSSCT00000044116	CCND2-201	ENSSSCG00000038694	CCND2	0	0	0	1.60076
ENSSSCE00000166740	6	ENSSSCT00000026340	ZNF641-201	ENSSSCG00000021654	ZNF641	0	0	0	0.983855
ENSSSCE00000445587	6	ENSSSCT00000018489	NSG2-202	ENSSSCG00000016979	NSG2	0	0	0	1.21649
ENSSSCE00000206918	6	ENSSSCT00000028302	SAP18-201	ENSSSCG00000028865	SAP18	0	0	0	1.06974
ENSSSCE00000377649	6	ENSSSCT00000062067	TPT1-202	ENSSSCG00000040929	TPT1	0	0	0	1.41477
ENSSSCE00000327967	6	ENSSSCT00000051178	EFNB2-201	ENSSSCG00000009535	EFNB2	0	1.05934	0	0
ENSSSCE00000095458	6	ENSSSCT00000011898	DESI2-203	ENSSSCG00000010876	DESI2	0	0	0	0.990949
ENSSSCE00000354718	6	ENSSSCT00000049812	UBE2R2-201	ENSSSCG00000034725	UBE2R2	0	0	0	0.580399
ENSSSCE00000284236	6	ENSSSCT00000024125	GOLGA7-201	ENSSSCG00000020715	GOLGA7	0	0	0	0.823417
ENSSSCE00000061576	6	ENSSSCT00000007841	PCED1A-201	ENSSSCG00000007168	PCED1A	0	0	0	0.90299
ENSSSCE00000227640	6	ENSSSCT00000072846;ENSSSCT00000023513	NA	ENSSSCG00000022864	NA	0	0	0	0.885634
ENSSSCE00000295724	6	ENSSSCT00000047276	SRSF6-203	ENSSSCG00000007362	SRSF6	0	0	0	1.01069
ENSSSCE00000164094	6	ENSSSCT00000026128	PKIG-201	ENSSSCG00000022998	PKIG	0	-1.37413	0	0
ENSSSCE00000312025	6	ENSSSCT00000029508	RIMS4-201	ENSSSCG00000021453	RIMS4	0	-0.778256	0	0
ENSSSCE00000165623	6	ENSSSCT00000026441	TMEM189-201	ENSSSCG00000027287	TMEM189	0	-0.882686	0	0
ENSSSCE00000342246	6	ENSSSCT00000053107	GID8-203	ENSSSCG00000034173	GID8	0	0	0	1.02882
ENSSSCE00000346667	6	ENSSSCT00000064154	TCFL5-202	ENSSSCG00000038631	TCFL5	0	0	0	0.859814
ENSSSCE00000326126	6	ENSSSCT00000053704	RAC3-201	ENSSSCG00000036973	RAC3	0	0	0	1.03778
ENSSSCE00000357573	6	ENSSSCT00000057499;ENSSSCT00000089008	ALYREF-202;ALYREF-201	ENSSSCG00000032655	ALYREF	0	0	0	1.40849
ENSSSCE00000286050	6	ENSSSCT00000062261	CCDC137-201	ENSSSCG00000034716	CCDC137	0	0	0	1.14109
ENSSSCE00000331019	6	ENSSSCT00000062550	NA	ENSSSCG00000017165	NA	0	0	0	1.29864
ENSSSCE00000335486	6	ENSSSCT00000048742	KCTD2-201	ENSSSCG00000031958	KCTD2	0	0	0	0.745196
ENSSSCE00000191761	6	ENSSSCT00000019083	CBX1-203	ENSSSCG00000017529	CBX1	0	0	0	1.27355
ENSSSCE00000254270	6	ENSSSCT00000035061	SAMD14-201	ENSSSCG00000017585	SAMD14	0	0	0	0.816332
ENSSSCE00000316906	6	ENSSSCT00000043811	SRSF1-202	ENSSSCG00000017626	SRSF1	0	0	0	0.876673
ENSSSCE00000339900	6	ENSSSCT00000049123	YPEL2-201	ENSSSCG00000035400	YPEL2	0	-0.899475	0	0
ENSSSCE00000322037	6	ENSSSCT00000032258	SLC46A1-201	ENSSSCG00000023478	SLC46A1	0	0	0	0.934546
ENSSSCE00000154746	6	ENSSSCT00000019333	UNC119-201	ENSSSCG00000017761	UNC119	0	0	0	1.61188
ENSSSCE00000320506	6	ENSSSCT00000045217	PMP22-201	ENSSSCG00000037832	PMP22	0	-0.931582	0	0
ENSSSCE00000382894	6	ENSSSCT00000037686	RAMP3-202	ENSSSCG00000031144	RAMP3	0	-1.12336	0	0
ENSSSCE00000180379	6	ENSSSCT00000018226;ENSSSCT00000081756	TMED4-203;TMED4-201	ENSSSCG00000016744	TMED4	0	0	0	0.964823
ENSSSCE00000145603	6	ENSSSCT00000018262	ZNF777-201	ENSSSCG00000016775	ZNF777	0	0	0	1.11927
ENSSSCE00000302161	6	ENSSSCT00000056578	SAPCD2-201	ENSSSCG00000032279	SAPCD2	0.916631	0	0	0
ENSSSCE00000050052	6	ENSSSCT00000006418	FBXW5-201	ENSSSCG00000005839	FBXW5	0	0	0	0.623954
ENSSSCE00000050075	6	ENSSSCT00000006421	TMEM141-201	ENSSSCG00000005842	TMEM141	0	-0.961697	0	0
ENSSSCE00000290473	7	ENSSSCT00000043325	WTAP-205	ENSSSCG00000004050	WTAP	0	0	0	1.14792
ENSSSCE00000204681	7	ENSSSCT00000005256	VPS18-201	ENSSSCG00000004757	VPS18	0	0	0	0.82196
ENSSSCE00000174514	7	ENSSSCT00000006181	CDK9-201	ENSSSCG00000005621	CDK9	0	0	0	1.05035
ENSSSCE00000379458	7	ENSSSCT00000006195	PTGES2-201	ENSSSCG00000022655	PTGES2	0	-0.839185	0	0
ENSSSCE00000264390	7	ENSSSCT00000006302	GTF3C4-201	ENSSSCG00000005731	GTF3C4	0	0	0	0.973874
ENSSSCE00000343625	7	ENSSSCT00000063555	SURF4-201	ENSSSCG00000040710	SURF4	0	0	0	0.91193
ENSSSCE00000212416	7	ENSSSCT00000032548	SH3BP5-201	ENSSSCG00000024938	SH3BP5	0	0	0	0.779993
ENSSSCE00000218088	7	ENSSSCT00000012468	IP6K1-201	ENSSSCG00000011390	IP6K1	0	0	0	0.79624
ENSSSCE00000362743	7	ENSSSCT00000046666	SELENOT-201	ENSSSCG00000036920	SELENOT	0	-0.90636	0	0
ENSSSCE00000104268	7	ENSSSCT00000074249	DNAJC19-202	ENSSSCG00000011770	DNAJC19	0	0	0	0.833982
ENSSSCE00000317927	7	ENSSSCT00000024784	NCBP2-201	ENSSSCG00000027323	NCBP2	0	0	0	0.778879
ENSSSCE00000349078	7	ENSSSCT00000056522	IFNGR2-201	ENSSSCG00000034378	IFNGR2	0	-1.10126	0	0
ENSSSCE00000234335	7	ENSSSCT00000046647	CFAP410-201	ENSSSCG00000024500	CFAP410	0	0	0	0.767753
ENSSSCE00000173522	7	ENSSSCT00000030347	UBE2G2-201	ENSSSCG00000027165	UBE2G2	0	0	0	0.721088
ENSSSCE00000421200	7	ENSSSCT00000052506	PTTG1IP-201	ENSSSCG00000031249	PTTG1IP	0	-0.835097	0	0
ENSSSCE00000200920	7	ENSSSCT00000027461	CHMP1A-201	ENSSSCG00000023677	CHMP1A	0	-0.86344	0	0
ENSSSCE00000021531	7	ENSSSCT00000002998;ENSSSCT00000041141	KARS1-202;KARS1-201	ENSSSCG00000002704	KARS1	0	0	0	1.04069
ENSSSCE00000220052	7	ENSSSCT00000003002	TMEM231-201	ENSSSCG00000002708	TMEM231	0	0	0	0.775737
ENSSSCE00000285956	7	ENSSSCT00000046721	POP4-202	ENSSSCG00000002854	POP4	0	0	0	0.716876
ENSSSCE00000279301	7	ENSSSCT00000065629;ENSSSCT00000049953	KCTD15-202;KCTD15-201	ENSSSCG00000033695	KCTD15	0	0	0	0.623784
ENSSSCE00000023274	7	ENSSSCT00000003215	ALKBH6-201	ENSSSCG00000002910	ALKBH6	0	-1.21252	0	0
ENSSSCE00000349314	7	ENSSSCT00000049361	PSMD8-201	ENSSSCG00000036658	PSMD8	0	0	0	0.950442
ENSSSCE00000327538	7	ENSSSCT00000047020	FBXO17-201	ENSSSCG00000038805	FBXO17	0	0	0	1.19977
ENSSSCE00000025126	7	ENSSSCT00000089783;ENSSSCT00000003477;ENSSSCT00000071376;ENSSSCT00000043779	CYTH2-204;CYTH2-203;CYTH2-202;CYTH2-201	ENSSSCG00000003136	CYTH2	0	0	0	1.04289
ENSSSCE00000338513	7	ENSSSCT00000047904	SCAF1-201	ENSSSCG00000038807	SCAF1	0	0	0	0.542933
ENSSSCE00000025881	7	ENSSSCT00000003581	SYT3-201	ENSSSCG00000003222	SYT3	0	-0.965486	0	0
ENSSSCE00000026162	7	ENSSSCT00000003628	MBOAT7-201	ENSSSCG00000003267	MBOAT7	0	-1.0223	0	0
ENSSSCE00000315292	7	ENSSSCT00000045529	EPN1-201	ENSSSCG00000039670	EPN1	0	-0.836067	0	0
ENSSSCE00000289479	7	ENSSSCT00000050726	UBE2M-201	ENSSSCG00000037734	UBE2M	0	0	0	0.760282
ENSSSCE00000316746	7	ENSSSCT00000036719	LRRC47-201	ENSSSCG00000039516	LRRC47	0	0	0	0.768103
ENSSSCE00000391800	7	ENSSSCT00000079515	TMEM201-201	ENSSSCG00000003393	TMEM201	0	0	0	0.94279
ENSSSCE00000027846	7	ENSSSCT00000003856	FAM131C-203	ENSSSCG00000003470	FAM131C	0	-0.912382	0	0
ENSSSCE00000196216	7	ENSSSCT00000071276;ENSSSCT00000027692	SDHB-202;SDHB-201	ENSSSCG00000020926	SDHB	0	-0.900367	0	0
ENSSSCE00000028248	7	ENSSSCT00000046162	DDOST-201	ENSSSCG00000003505	DDOST	0	0	0	0.874722
ENSSSCE00000310088	7	ENSSSCT00000003947	MTFR1L-201	ENSSSCG00000003553	MTFR1L	0	0	0	0.697005
ENSSSCE00000343293	7	ENSSSCT00000043368;ENSSSCT00000045859	SFPQ-202;SFPQ-201	ENSSSCG00000035690	SFPQ	1.05365	0	0	0
ENSSSCE00000370963	7	ENSSSCT00000054235	NCDN-201	ENSSSCG00000031786	NCDN	0	-0.965209	0	0
ENSSSCE00000029493	7	ENSSSCT00000004030	ADPRS-201	ENSSSCG00000003634	ADPRS	0	0	0	1.28248
ENSSSCE00000112722	7	ENSSSCT00000014045	DEAF1-201	ENSSSCG00000012850	DEAF1	0	-1.17206	0	0
ENSSSCE00000282373	7	ENSSSCT00000052185	CTSD-201	ENSSSCG00000040793	CTSD	0	-1.00036	0	0
ENSSSCE00000461130	7	ENSSSCT00000070075;ENSSSCT00000089074;ENSSSCT00000038860	NRXN2-204;NRXN2-202;NRXN2-201	ENSSSCG00000033229	NRXN2	0	0	0	-0.765554
ENSSSCE00000114428	7	ENSSSCT00000014237	NA	ENSSSCG00000013024	NA	0	-0.735764	0	0
ENSSSCE00000342724	7	ENSSSCT00000014250	NA	ENSSSCG00000013038	NA	0	0	0	0.869784
ENSSSCE00000114749	7	ENSSSCT00000014280	EEF1G-201	ENSSSCG00000013064	EEF1G	0	0	0	1.38088
ENSSSCE00000116062	7	ENSSSCT00000014493;ENSSSCT00000036702	MAPK8IP1-202;MAPK8IP1-201	ENSSSCG00000013269	MAPK8IP1	0	-0.697862	0	0
ENSSSCE00000419548	7	ENSSSCT00000044280	SYT13-201	ENSSSCG00000031590	SYT13	0	-0.922607	0	0
ENSSSCE00000342742	7	ENSSSCT00000041686	NA	ENSSSCG00000033786	NA	0	0	0	0.901044
ENSSSCE00000384117	7	ENSSSCT00000057338;ENSSSCT00000066111	NCAN-202;NCAN-201	ENSSSCG00000032131	NCAN	-1.36621	0	0	0
ENSSSCE00000266087	7	ENSSSCT00000015214	NA	ENSSSCG00000013928	NA	0	-1.22152	0	0
ENSSSCE00000213798	7	ENSSSCT00000061751;ENSSSCT00000015197	TMEM59L-202;TMEM59L-201	ENSSSCG00000013911	TMEM59L	0	-1.51108	0	0
ENSSSCE00000344008	7	ENSSSCT00000089011;ENSSSCT00000015170;ENSSSCT00000062576	MAP1S-203;MAP1S-202;MAP1S-201	ENSSSCG00000013884	MAP1S	0	0	0	0.855882
ENSSSCE00000167481	7	ENSSSCT00000056676	TMEM38A-201	ENSSSCG00000013864	TMEM38A	0	-1.42332	0	0
ENSSSCE00000120686	7	ENSSSCT00000015041	PALM3-201	ENSSSCG00000013767	PALM3	0	0	0	0.948821
ENSSSCE00000357021	7	ENSSSCT00000014844	ELAVL1-201	ENSSSCG00000013592	ELAVL1	0	0	0	0.712298
ENSSSCE00000271823	7	ENSSSCT00000038211	TSPAN17-202	ENSSSCG00000014051	TSPAN17	0	-1.00347	0	0
ENSSSCE00000361282	7	ENSSSCT00000052822	ST8SIA4-201	ENSSSCG00000035539	ST8SIA4	0	1.23881	0	0
ENSSSCE00000336751	7	ENSSSCT00000047980	SNCAIP-202	ENSSSCG00000014235	SNCAIP	0	0	0	1.134
ENSSSCE00000125693	7	ENSSSCT00000015702	WDR55-201	ENSSSCG00000032062	WDR55	0	0	0	1.08837
ENSSSCE00000274483	7	ENSSSCT00000054685	GNPDA1-201	ENSSSCG00000038940	GNPDA1	0	0	0	0.76387
ENSSSCE00000270500	7	ENSSSCT00000010601;ENSSSCT00000036649	CLU-202;CLU-201	ENSSSCG00000009668	CLU	0	-1.6039	0	0
ENSSSCE00000347056	7	ENSSSCT00000010667	ZNF84-201	ENSSSCG00000009729	ZNF84	0	0	0	0.927015
ENSSSCE00000375884	7	ENSSSCT00000064418	COMTD1-201	ENSSSCG00000037237	COMTD1	0	0	0	0.757418
ENSSSCE00000092574	7	ENSSSCT00000038857	CUEDC2-201	ENSSSCG00000033359	CUEDC2	0	0	0	1.18741
ENSSSCE00000274350	7	ENSSSCT00000055161	TRIM8-201	ENSSSCG00000038856	TRIM8	0	0	0	0.967937
ENSSSCE00000186859	7	ENSSSCT00000011737	BUB3-203	ENSSSCG00000010726	BUB3	0	0	0	1.36729
ENSSSCE00000281876	7	ENSSSCT00000064347	ADGRA1-201	ENSSSCG00000039199	ADGRA1	0	-1.15723	0	0
ENSSSCE00000322900	7	ENSSSCT00000057190	FAM168B-201	ENSSSCG00000033126	FAM168B	0	0	0	0.505843
ENSSSCE00000264844	7	ENSSSCT00000043413	NR4A2-201	ENSSSCG00000015871	NR4A2	0	0	0	0.67781
ENSSSCE00000362416	7	ENSSSCT00000061989;ENSSSCT00000047616	CAPN10-202;CAPN10-201	ENSSSCG00000037779	CAPN10	0	0	0	0.885999
ENSSSCE00000184809	7	ENSSSCT00000016451	IL10RA-201	ENSSSCG00000015085	IL10RA	0	-0.865711	0	0
ENSSSCE00000364833	7	ENSSSCT00000037739	ZBTB44-202	ENSSSCG00000015247	ZBTB44	0	0.615549	0	0
ENSSSCE00000414960	7	ENSSSCT00000016737	TSPAN13-201	ENSSSCG00000015362	TSPAN13	0	0	0	0.924292
ENSSSCE00000427778	7	ENSSSCT00000027138	MXD4-201	ENSSSCG00000008687	MXD4	0	0	0	1.3819
ENSSSCE00000076310	7	ENSSSCT00000045796	MSMO1-201	ENSSSCG00000008857	MSMO1	0	-0.691035	0	0
ENSSSCE00000414939	7	ENSSSCT00000086413;ENSSSCT00000087010	TMEM192-204;TMEM192-201	ENSSSCG00000020868	TMEM192	0	-1.1105	0	0
ENSSSCE00000076546	7	ENSSSCT00000072513;ENSSSCT00000009733	TMA16-203;TMA16-202	ENSSSCG00000008890	TMA16	0	0	0	0.663047
ENSSSCE00000435396	7	ENSSSCT00000068908	SEC31A-201	ENSSSCG00000009244	SEC31A	0	0	0	0.846969
ENSSSCE00000064608	7	ENSSSCT00000008286	ZFAND2A-201	ENSSSCG00000007554	ZFAND2A	0	-0.945601	0	0
ENSSSCE00000425119	7	ENSSSCT00000068817	AMZ1-202	ENSSSCG00000007564	AMZ1	0	-1.07037	0	0
ENSSSCE00000329762	7	ENSSSCT00000025381;ENSSSCT00000064010	TNRC18-202;TNRC18-201	ENSSSCG00000022553	TNRC18	0	1.43393	0	0
ENSSSCE00000065152	7	ENSSSCT00000055565	TMEM130-201	ENSSSCG00000007605	TMEM130	0	-0.998124	0	0
ENSSSCE00000333393	7	ENSSSCT00000073703;ENSSSCT00000061245	PDAP1-202;PDAP1-201	ENSSSCG00000033450	PDAP1	0	0	0	1.16179
ENSSSCE00000189205	7	ENSSSCT00000024892;ENSSSCT00000061168	NA	ENSSSCG00000033697	NA	0	0	0	1.0301
ENSSSCE00000332783	7	ENSSSCT00000037401	RAB40C-201	ENSSSCG00000033792	RAB40C	0	0	0	0.679798
ENSSSCE00000479233	7	ENSSSCT00000046834;ENSSSCT00000056902	FHL2-201;FHL2-202	ENSSSCG00000008147	FHL2	0	0	0	1.04372
ENSSSCE00000338488	7	ENSSSCT00000008983	CNNM4-201	ENSSSCG00000008202	CNNM4	0	0	0	0.962716
ENSSSCE00000302005	7	ENSSSCT00000009270	PKDCC-201	ENSSSCG00000008468	PKDCC	0	0	0	1.03734
ENSSSCE00000318764	7	ENSSSCT00000041399	EHD3-201	ENSSSCG00000035987	EHD3	0	-0.99211	0	0
ENSSSCE00000241258	7	ENSSSCT00000028641	E2F6-201	ENSSSCG00000026161	E2F6	0	0	0	0.808321
ENSSSCE00000050296	7	ENSSSCT00000087263;ENSSSCT00000006473	ARHGAP39-202;ARHGAP39-201	ENSSSCG00000005894	ARHGAP39	-0.833371	0	0	0
ENSSSCE00000050377	7	ENSSSCT00000032690	VPS28-201	ENSSSCG00000005904	VPS28	0	-1.19445	0	0
ENSSSCE00000368787	7	ENSSSCT00000006610	SYBU-201	ENSSSCG00000006023	SYBU	0	-0.739562	0	0
ENSSSCE00000051796	7	ENSSSCT00000006622	EIF3E-201	ENSSSCG00000006033	EIF3E	0	0	0	0.659934
ENSSSCE00000293032	7	ENSSSCT00000051800	POGK-201	ENSSSCG00000006319	POGK	0	0	0	1.11256
ENSSSCE00000334273	7	ENSSSCT00000043366	PRCC-202	ENSSSCG00000006467	PRCC	0	0	0	0.98603
ENSSSCE00000368382	7	ENSSSCT00000007316	FCGR1A-201	ENSSSCG00000006678	FCGR1A	0	0	0	1.32236
ENSSSCE00000336945	7	ENSSSCT00000038488	NRAS-201	ENSSSCG00000032477	NRAS	0	0	0	0.789424
ENSSSCE00000294527	7	ENSSSCT00000041130	PLPPR5-201	ENSSSCG00000006876	PLPPR5	0	-1.0205	0	0
ENSSSCE00000400059	7	ENSSSCT00000035330	PRPS2-202	ENSSSCG00000012117	PRPS2	0	-0.958597	0	0
ENSSSCE00000288634	7	ENSSSCT00000023209	WDR13-201	ENSSSCG00000023759	WDR13	0	0	0	0.982155
ENSSSCE00000168547	7	ENSSSCT00000013476	TSPYL2-202	ENSSSCG00000012323	TSPYL2	0	-0.928025	0	0
ENSSSCE00000326200	7	ENSSSCT00000068747;ENSSSCT00000060452;ENSSSCT00000074254	ATP6AP1-203;ATP6AP1-201;ATP6AP1-202	ENSSSCG00000037310	ATP6AP1	0	-0.749215	0	0
ENSSSCE00000008843	7	ENSSSCT00000001102	WRNIP1-201	ENSSSCG00000001010	WRNIP1	0	0	0	0.841922
ENSSSCE00000449352	7	ENSSSCT00000001585	RNF5-201	ENSSSCG00000001436	RNF5	0	0	0	0.889176
ENSSSCE00000013186	7	ENSSSCT00000001806	FRS3-201	ENSSSCG00000001624	FRS3	0	0	0	0.946843
ENSSSCE00000013441	7	ENSSSCT00000045631	KLHDC3-201	ENSSSCG00000022901	KLHDC3	0	-0.92349	0	0
ENSSSCE00000013456	7	ENSSSCT00000001846	RRP36-201	ENSSSCG00000001656	RRP36	0	0	0	0.953461
ENSSSCE00000016983	7	ENSSSCT00000002265	SLC22A17-201	ENSSSCG00000002025	SLC22A17	0	-1.57054	0	0
ENSSSCE00000313797	7	ENSSSCT00000046513	RAB15-201	ENSSSCG00000002280	RAB15	0	-1.07508	0	0
ENSSSCE00000427050	7	ENSSSCT00000049892;ENSSSCT00000063859	KCNK10-202;KCNK10-201	ENSSSCG00000002423	KCNK10	0	0.655414	0	0
ENSSSCE00000193127	7	ENSSSCT00000076440;ENSSSCT00000031940;ENSSSCT00000043548	CALM1-204;CALM1-201;CALM1-203	ENSSSCG00000025768	CALM1	0	-0.971762	0	0
ENSSSCE00000274368	7	ENSSSCT00000059699	NUP50-202	ENSSSCG00000000019	NUP50	0	0	0	0.910246
ENSSSCE00000324102	7	ENSSSCT00000060119	CCDC134-201	ENSSSCG00000035565	CCDC134	0	0	0	1.14607
ENSSSCE00000324416	7	ENSSSCT00000037409	NA	ENSSSCG00000039538	NA	0	0	0	0.754569
ENSSSCE00000348741	7	ENSSSCT00000052048	PDGFB-201	ENSSSCG00000033327	PDGFB	0	-0.920298	0	0
ENSSSCE00000367464	7	ENSSSCT00000000141	KCTD17-201	ENSSSCG00000000135	KCTD17	0	0	0	0.65249
ENSSSCE00000326713	7	ENSSSCT00000060131	NUAK1-201	ENSSSCG00000032861	NUAK1	0	0	0.843376	0
ENSSSCE00000321663	7	ENSSSCT00000059441	CBX5-201	ENSSSCG00000039191	CBX5	0	1.16904	0	0
ENSSSCE00000436213	7	ENSSSCT00000000389	DNAJC14-201	ENSSSCG00000000366	DNAJC14	0	0	0	0.749118
ENSSSCE00000389160	7	ENSSSCT00000059811	ARHGDIB-201	ENSSSCG00000033337	ARHGDIB	0	-1.16641	0	0
ENSSSCE00000200811	7	ENSSSCT00000061206	ATN1-201	ENSSSCG00000025117	ATN1	0	0	0	0.929459
ENSSSCE00000361039	7	ENSSSCT00000057585	RETREG1-201	ENSSSCG00000016792	RETREG1	0	-0.859789	0	0
ENSSSCE00000324656	7	ENSSSCT00000018536	CCNG1-201	ENSSSCG00000017024	CCNG1	0	0	0	0.916981
ENSSSCE00000345024	7	ENSSSCT00000065189	LHFPL6-201	ENSSSCG00000029855	LHFPL6	0	-0.717549	0	0
ENSSSCE00000317952	7	ENSSSCT00000010390	EDNRB-201	ENSSSCG00000009477	EDNRB	0	0	0	1.00947
ENSSSCE00000331787	7	ENSSSCT00000058853	GPC6-202	ENSSSCG00000009489	GPC6	0.881369	0	0	0
ENSSSCE00000174390	7	ENSSSCT00000012011	CNTFR-201	ENSSSCG00000010974	CNTFR	0	0	0	0.753722
ENSSSCE00000267808	7	ENSSSCT00000007789	NA	ENSSSCG00000007117	NA	0	0	0	0.824094
ENSSSCE00000061577	7	ENSSSCT00000007841	PCED1A-201	ENSSSCG00000007168	PCED1A	0	0	0	1.10176
ENSSSCE00000356438	7	ENSSSCT00000045357	GDAP1L1-201	ENSSSCG00000007373	GDAP1L1	0	0	0	1.22968
ENSSSCE00000064079	7	ENSSSCT00000008197;ENSSSCT00000079916	DOK5-201;DOK5-202	ENSSSCG00000007488	DOK5	0	0	0	1.09922
ENSSSCE00000301200	7	ENSSSCT00000044737	PSMA7-202	ENSSSCG00000033332	PSMA7	0	0	0	0.996917
ENSSSCE00000359471	7	ENSSSCT00000041014	OGFR-201	ENSSSCG00000034216	OGFR	0	0	0	0.677265
ENSSSCE00000411926	7	ENSSSCT00000055855;ENSSSCT00000043426	PCMTD2-201;PCMTD2-202	ENSSSCG00000038617	PCMTD2	0	0	0	0.674203
ENSSSCE00000329867	7	ENSSSCT00000045296;ENSSSCT00000060959	ASPSCR1-202;ASPSCR1-201	ENSSSCG00000040727	ASPSCR1	0	0	0	0.835147
ENSSSCE00000393926	7	ENSSSCT00000089637	ENDOV-202	ENSSSCG00000030277	ENDOV	0	0	0	1.40101
ENSSSCE00000150164	7	ENSSSCT00000066412;ENSSSCT00000061440	PRKAR1A-202;PRKAR1A-201	ENSSSCG00000017259	PRKAR1A	0	0	0	-0.835624
ENSSSCE00000157619	7	ENSSSCT00000053573	ARHGAP23-201	ENSSSCG00000018058	ARHGAP23	-1.28833	0	0	0
ENSSSCE00000165835	7	ENSSSCT00000019103	PHB-202	ENSSSCG00000017549	PHB	0	0	0	0.805276
ENSSSCE00000331741	7	ENSSSCT00000050739	TRAF4-202	ENSSSCG00000032658	TRAF4	0	0	0	1.32705
ENSSSCE00000244179	7	ENSSSCT00000019609	ZNF18-201	ENSSSCG00000018014	ZNF18	0	0	0	0.888359
ENSSSCE00000411173	7	ENSSSCT00000079336;ENSSSCT00000056289;ENSSSCT00000044901	DHRS7B-203;DHRS7B-202;DHRS7B-201	ENSSSCG00000031802	DHRS7B	0	-1.08827	0	0
ENSSSCE00000272178	7	ENSSSCT00000017897	CHPF2-201	ENSSSCG00000016436	CHPF2	0	0	0	1.48926
ENSSSCE00000302981	7	ENSSSCT00000048117	ZNRF2-201	ENSSSCG00000037116	ZNRF2	0	0	0	1.2597
ENSSSCE00000342214	7	ENSSSCT00000018240	STK17A-201	ENSSSCG00000016758	STK17A	0	-0.837626	0	0
ENSSSCE00000422846	7	ENSSSCT00000080407	ZNF862-202	ENSSSCG00000040257	ZNF862	0	-1.08115	0	0
ENSSSCE00000383326	7	ENSSSCT00000042603;ENSSSCT00000056616	NA	ENSSSCG00000038713	NA	0	0	0	0.98428
ENSSSCE00000317238	7	ENSSSCT00000052738	SSNA1-201	ENSSSCG00000040396	SSNA1	0	0	0	1.08884
ENSSSCE00000352903	7	ENSSSCT00000039769	NA	ENSSSCG00000032319	NA	0	1.76855	0	0
ENSSSCE00000272879	8	ENSSSCT00000004541	LATS1-201	ENSSSCG00000004106	LATS1	0	0	0	1.25222
ENSSSCE00000035064	8	ENSSSCT00000086900;ENSSSCT00000077810;ENSSSCT00000004682;ENSSSCT00000059055	SERINC1-204;SERINC1-203;SERINC1-202;SERINC1-201	ENSSSCG00000004237	SERINC1	0	0	0	-0.976898
ENSSSCE00000290701	8	ENSSSCT00000065061	ZNF292-201	ENSSSCG00000035281	ZNF292	0	1.44967	0	0
ENSSSCE00000344768	8	ENSSSCT00000004759	SLC35A1-203	ENSSSCG00000004304	SLC35A1	0	0	0	0.829572
ENSSSCE00000360980	8	ENSSSCT00000041237	MAPK6-201	ENSSSCG00000004624	MAPK6	0	0	0	0.872556
ENSSSCE00000341042	8	ENSSSCT00000005250	CHP1-201	ENSSSCG00000004751	CHP1	0	-1.09053	0	0
ENSSSCE00000046271	8	ENSSSCT00000005925	NR4A3-203	ENSSSCG00000005385	NR4A3	0	0	0	0.886724
ENSSSCE00000462208	8	ENSSSCT00000006208	COQ4-201	ENSSSCG00000005646	COQ4	0	0	0	1.02696
ENSSSCE00000223336	8	ENSSSCT00000032548	SH3BP5-201	ENSSSCG00000024938	SH3BP5	0	0.924251	0	0
ENSSSCE00000102333	8	ENSSSCT00000012654	EMC3-201	ENSSSCG00000011562	EMC3	0	-0.990481	0	0
ENSSSCE00000202659	8	ENSSSCT00000012661	NA	ENSSSCG00000011569	NA	0	0	0	0.861818
ENSSSCE00000375810	8	ENSSSCT00000049953	KCTD15-201	ENSSSCG00000033695	KCTD15	0	0	0	0.86701
ENSSSCE00000267985	8	ENSSSCT00000003330	SNRPA-201	ENSSSCG00000002998	SNRPA	0	0	0	1.12202
ENSSSCE00000171707	8	ENSSSCT00000003359	PAFAH1B3-201	ENSSSCG00000029070	PAFAH1B3	0	0	0	1.80386
ENSSSCE00000025127	8	ENSSSCT00000089783;ENSSSCT00000003477;ENSSSCT00000071376;ENSSSCT00000043779	CYTH2-204;CYTH2-203;CYTH2-202;CYTH2-201	ENSSSCG00000003136	CYTH2	0	0	0	0.98207
ENSSSCE00000300913	8	ENSSSCT00000047904	SCAF1-201	ENSSSCG00000038807	SCAF1	0	0	0	0.867502
ENSSSCE00000026163	8	ENSSSCT00000003628	MBOAT7-201	ENSSSCG00000003267	MBOAT7	0	-1.05583	0	0
ENSSSCE00000027230	8	ENSSSCT00000003774;ENSSSCT00000069463	PGD-202;PGD-201	ENSSSCG00000003402	PGD	0	0	0	0.790859
ENSSSCE00000028249	8	ENSSSCT00000046162	DDOST-201	ENSSSCG00000003505	DDOST	0	0	0	0.829307
ENSSSCE00000426615	8	ENSSSCT00000070339	ZDHHC18-203	ENSSSCG00000003561	ZDHHC18	0	0	0	1.39693
ENSSSCE00000352390	8	ENSSSCT00000054235	NCDN-201	ENSSSCG00000031786	NCDN	0	-1.45926	0	0
ENSSSCE00000029597	8	ENSSSCT00000004041	UTP11-201	ENSSSCG00000003645	UTP11	0	0	0	0.783141
ENSSSCE00000213418	8	ENSSSCT00000028255	TPGS2-202	ENSSSCG00000026953	TPGS2	0	0	0	0.707206
ENSSSCE00000301131	8	ENSSSCT00000004262	CZIB-201	ENSSSCG00000003850	CZIB	0	0	0	1.11675
ENSSSCE00000402649	8	ENSSSCT00000075847	B4GALT2-203	ENSSSCG00000026793	B4GALT2	0	0	0	0.757102
ENSSSCE00000112723	8	ENSSSCT00000014045	DEAF1-201	ENSSSCG00000012850	DEAF1	0	-1.0889	0	0
ENSSSCE00000112681	8	ENSSSCT00000014041	GATD1-201	ENSSSCG00000012846	GATD1	0	-0.943227	0	0
ENSSSCE00000112667	8	ENSSSCT00000014039	SLC25A22-201	ENSSSCG00000012844	SLC25A22	0	-0.861915	0	0
ENSSSCE00000303529	8	ENSSSCT00000052185	CTSD-201	ENSSSCG00000040793	CTSD	0	-1.18844	0	0
ENSSSCE00000114750	8	ENSSSCT00000014280	EEF1G-201	ENSSSCG00000013064	EEF1G	0	0	0	1.1345
ENSSSCE00000116063	8	ENSSSCT00000014493;ENSSSCT00000036702	MAPK8IP1-202;MAPK8IP1-201	ENSSSCG00000013269	MAPK8IP1	0	-0.965993	0	0
ENSSSCE00000439909	8	ENSSSCT00000044280	SYT13-201	ENSSSCG00000031590	SYT13	0	-1.27063	0	0
ENSSSCE00000121843	8	ENSSSCT00000015214	NA	ENSSSCG00000013928	NA	0	-0.978959	0	0
ENSSSCE00000384864	8	ENSSSCT00000044397	NFIX-201	ENSSSCG00000013742	NFIX	0	0	0	1.01733
ENSSSCE00000383414	8	ENSSSCT00000041482	SH3GL1-202	ENSSSCG00000013508	SH3GL1	0	0	0	1.00384
ENSSSCE00000166428	8	ENSSSCT00000078140;ENSSSCT00000015337	LMAN2-202;LMAN2-201	ENSSSCG00000014040	LMAN2	0	0	0	0.797282
ENSSSCE00000274460	8	ENSSSCT00000063226	LHFPL2-201	ENSSSCG00000028536	LHFPL2	0	0	0	-1.10015
ENSSSCE00000419228	8	ENSSSCT00000052822	ST8SIA4-201	ENSSSCG00000035539	ST8SIA4	0	0	0	1.29404
ENSSSCE00000273317	8	ENSSSCT00000045614	SNX24-201	ENSSSCG00000039373	SNX24	0	-0.757892	0	0
ENSSSCE00000364882	8	ENSSSCT00000010601;ENSSSCT00000036649	CLU-202;CLU-201	ENSSSCG00000009668	CLU	0	-1.52595	0	0
ENSSSCE00000204251	8	ENSSSCT00000010886	KCTD10-201	ENSSSCG00000009934	KCTD10	0	0	0	1.08652
ENSSSCE00000300411	8	ENSSSCT00000010981	LIMK2-201	ENSSSCG00000010025	LIMK2	0	0	0	0.839968
ENSSSCE00000325747	8	ENSSSCT00000045627	PRR14L-201	ENSSSCG00000010033	PRR14L	0	0	0	0.847121
ENSSSCE00000286068	8	ENSSSCT00000056663	GPR137B-201	ENSSSCG00000038853	GPR137B	0	0	0	0.81468
ENSSSCE00000390115	8	ENSSSCT00000073387	ARV1-202	ENSSSCG00000010179	ARV1	0	-1.32233	0	0
ENSSSCE00000089748	8	ENSSSCT00000047219	SPOCK2-201	ENSSSCG00000010283	SPOCK2	0	0	0	-1.43734
ENSSSCE00000090364	8	ENSSSCT00000062745	GHITM-201	ENSSSCG00000010345	GHITM	0	-1.16799	0	0
ENSSSCE00000260758	8	ENSSSCT00000017100	TMEM163-201	ENSSSCG00000015700	TMEM163	0	-0.803559	0	0
ENSSSCE00000328935	8	ENSSSCT00000017177	RWDD4-201	ENSSSCG00000015776	RWDD4	0	0	0	0.675119
ENSSSCE00000385197	8	ENSSSCT00000017251	UBXN8-201	ENSSSCG00000015843	UBXN8	0	0	0	0.883833
ENSSSCE00000301452	8	ENSSSCT00000065336	EIF3F-201	ENSSSCG00000039647	EIF3F	0	0	0	1.29961
ENSSSCE00000320961	8	ENSSSCT00000041679	SERPINH1-201	ENSSSCG00000039468	SERPINH1	0.779677	0	0	0
ENSSSCE00000127944	8	ENSSSCT00000016235	CLNS1A-204	ENSSSCG00000014881	CLNS1A	0	0	0	0.928317
ENSSSCE00000325203	8	ENSSSCT00000016365	SLC35F2-201	ENSSSCG00000015001	SLC35F2	0	0	0	1.24266
ENSSSCE00000184846	8	ENSSSCT00000016619	ADAMTS15-201	ENSSSCG00000015250	ADAMTS15	0	-0.66346	0	0
ENSSSCE00000281884	8	ENSSSCT00000046979	TMEM106B-201	ENSSSCG00000032740	TMEM106B	0	0	0	-0.693418
ENSSSCE00000268148	8	ENSSSCT00000056455	CTBP1-201	ENSSSCG00000031302	CTBP1	0	0	0	1.18243
ENSSSCE00000378697	8	ENSSSCT00000049518	LRPAP1-201	ENSSSCG00000008701	LRPAP1	0	-0.832495	0	0
ENSSSCE00000340861	8	ENSSSCT00000046070	DNAJB14-203	ENSSSCG00000009177	DNAJB14	0	0	0	-0.777813
ENSSSCE00000355177	8	ENSSSCT00000043466	PPM1K-201	ENSSSCG00000038867	PPM1K	0	0	0	0.958798
ENSSSCE00000186025	8	ENSSSCT00000008308	LFNG-202	ENSSSCG00000007572	LFNG	0	-0.794536	0	0
ENSSSCE00000194877	8	ENSSSCT00000050875	BAZ1B-201	ENSSSCG00000027342	BAZ1B	0	1.32568	0	0
ENSSSCE00000294327	8	ENSSSCT00000065770	CD2BP2-201	ENSSSCG00000007791	CD2BP2	0	0	0	1.20625
ENSSSCE00000375192	8	ENSSSCT00000060341	RAB26-201	ENSSSCG00000033691	RAB26	0	-0.920363	0	0
ENSSSCE00000165569	8	ENSSSCT00000052766	NA	ENSSSCG00000021560	NA	0	0	0	1.44622
ENSSSCE00000291062	8	ENSSSCT00000058529	BICD2-202	ENSSSCG00000027166	BICD2	0	0	0	0.748478
ENSSSCE00000314714	8	ENSSSCT00000008909	STARD7-201	ENSSSCG00000008132	STARD7	0	0	0	0.9631
ENSSSCE00000375941	8	ENSSSCT00000043615;ENSSSCT00000036998	DUSP11-202;DUSP11-201	ENSSSCG00000008298	DUSP11	0	0	0	1.0827
ENSSSCE00000366083	8	ENSSSCT00000052476	RNF144A-201	ENSSSCG00000008646	RNF144A	0	0	0	0.627642
ENSSSCE00000226692	8	ENSSSCT00000027102	NA	ENSSSCG00000025305	NA	0	0	0	0.839815
ENSSSCE00000313231	8	ENSSSCT00000006925	TADA1-201	ENSSSCG00000006318	TADA1	0	0	0	1.15213
ENSSSCE00000282548	8	ENSSSCT00000061642	TMCO1-201	ENSSSCG00000037314	TMCO1	0	0	0	-0.921388
ENSSSCE00000374899	8	ENSSSCT00000006969	B4GALT3-201	ENSSSCG00000006360	B4GALT3	0	0	0	0.849808
ENSSSCE00000273321	8	ENSSSCT00000055341	SYT6-201	ENSSSCG00000006758	SYT6	0	0	0	0.985362
ENSSSCE00000301168	8	ENSSSCT00000026833	DRAM2-201	ENSSSCG00000026922	DRAM2	0	0	0	0.691286
ENSSSCE00000294956	8	ENSSSCT00000039641	CSF1-201	ENSSSCG00000037449	CSF1	0	0	0	0.787638
ENSSSCE00000443234	8	ENSSSCT00000033070	NA	ENSSSCG00000012238	NA	0	-0.776138	0	0
ENSSSCE00000411284	8	ENSSSCT00000013476	TSPYL2-202	ENSSSCG00000012323	TSPYL2	0	-0.824376	0	0
ENSSSCE00000407568	8	ENSSSCT00000013648	TSPAN6-201	ENSSSCG00000012481	TSPAN6	0	0	0	1.16938
ENSSSCE00000307027	8	ENSSSCT00000033187	BCAP31-201	ENSSSCG00000012772	BCAP31	0	-1.23863	0	0
[truncated: 776 more rows]
