# Supplementary material for: Sexually Dimorphic Transcriptomic Changes of Developing Fetal Brain Reveal Signaling Pathways and Marker Genes of Brain Cells in Domestic Pigs
Source: Cells. 2021 Sep 16;10(9):2439. doi: 10.3390/cells10092439 (PMC8466205; doi:10.3390/cells10092439)
Supplement: Supplementary file 1 [file cells-10-02439-s001.zip › Table S6.xlsx]

## Sheet: Sheet1
Number of exons are either down-regulated and/or upregulated bewteen males (M) and females (F) within specific genes during brain development (GD45 vs. GD60 and GD60 vs. GD90).
Gene	F-GD45 vs. GD60 (down)	F-GD45 vs. GD 60 (up)	F-GD60 vs. GD90 (down)	F-GD60 vs. GD90 (up)	M-GD45 vs. GD60 (down)	M-GD45 vs. GD60 (up)	M-GD60 vs. GD90 (down)	M-GD60 vs. GD90 (up)
NTNG2	2	0	2	0	1	0	1	0
GPR17	1	0	1	0	1	0	1	0
NRGN	1	0	1	0	1	0	1	0
DDN	1	0	1	0	1	0	1	0
FAM163B	1	0	1	0	1	0	1	0
APOE	3	0	3	0	2	0	2	0
NCDN	2	0	6	0	2	0	3	0
LYNX1	1	0	1	0	1	0	1	0
HMGB2	0	1	0	1	0	1	0	1
NPTXR	1	0	2	0	1	0	1	0
PLPPR4	1	0	1	0	1	0	1	0
TMEM98	0	1	0	1	0	1	0	1
FIBCD1	1	0	0	1	1	0	0	1
SLC6A17	1	0	2	0	1	0	1	0
PRKCB	1	0	1	0	1	0	1	0
DCC	0	1	0	1	0	1	0	1
TOP2A	0	1	0	1	0	1	0	1
NA	7	33	65	26	1	2	15	192
SNCB	0	0	2	0	1	0	2	0
PTMA	0	3	0	1	0	0	0	3
IER5	0	1	0	1	0	0	0	1
KCNF1	1	0	1	0	1	0	0	0
VSTM2L	0	0	1	0	1	0	1	0
RPRML	1	0	1	0	1	0	0	0
ATP1B2	1	0	3	0	0	0	3	0
GJD2	0	0	1	0	1	0	1	0
ZBTB47	1	0	2	0	0	0	2	0
HNRNPA0	0	1	0	1	0	0	0	1
ZNF703	0	1	0	0	0	1	0	1
RMI2	0	1	0	0	0	1	0	1
GPR75	1	0	1	0	0	0	1	0
KCNJ10	1	0	1	0	0	0	1	0
DDAH2	0	2	0	3	0	0	0	4
KLHL25	2	0	0	0	2	0	0	1
H1-0	0	1	0	2	0	0	0	2
HCN2	1	0	1	0	0	0	1	0
GPR26	1	0	1	0	0	0	1	0
ZIC2	0	1	0	1	0	0	0	1
FZD8	0	1	0	0	0	1	0	1
ST8SIA3	2	0	1	0	0	0	2	0
PRRT1	1	0	1	0	0	0	1	0
NSMF	0	0	1	0	1	0	1	0
IGFBPL1	0	1	0	2	0	0	0	2
AQP4	1	0	1	0	0	0	1	0
ELOF1	0	1	1	0	0	0	0	1
PHYHIP	1	0	2	0	0	0	2	0
OTX1	0	1	0	0	0	1	0	1
MACROH2A2	0	1	0	1	0	0	0	1
TRIM67	1	0	0	1	0	0	0	1
KIF26A	0	1	0	1	0	0	0	1
LMNB1	0	1	0	1	0	0	0	1
PHF21B	0	1	0	1	0	0	0	1
SEMA3C	1	0	0	1	0	0	0	1
PLXNA2	2	0	0	4	0	0	0	3
DACT1	0	0	0	2	0	0	0	2
RBM15B	0	0	0	1	0	0	0	1
CHST2	0	0	2	0	0	0	1	0
P2RY1	1	0	0	0	1	0	0	0
CLDN11	0	0	2	0	0	0	2	0
OLIG2	0	0	1	0	0	0	1	0
OLIG1	0	0	1	0	1	0	0	0
TRNP1	0	0	2	0	0	0	1	0
B4GAT1	0	0	2	0	0	0	1	0
TRIR	0	1	0	0	0	0	0	2
PCDHGA4	1	0	0	2	0	0	0	0
DTX1	0	0	0	1	0	0	0	2
BCR	1	0	0	1	0	0	0	0
PGAM1	0	0	3	0	0	0	3	0
SATB2	0	0	0	1	0	0	0	1
IGFBP2	0	4	0	0	0	0	0	4
CDK5R2	0	0	1	0	0	0	1	0
EIF3F	0	3	0	0	0	0	0	6
H2AX	0	1	0	0	0	0	0	1
TMEM130	0	0	5	0	0	0	3	0
SBK1	0	0	0	4	0	0	0	4
FBXL16	0	0	3	0	0	0	3	0
VSNL1	0	0	3	0	0	0	3	0
SOX11	0	0	0	1	0	0	0	1
THEM6	1	0	2	0	0	0	0	0
NAP1L2	0	0	1	0	0	0	1	0
FOXC1	0	1	0	0	0	0	0	1
ID4	0	2	0	0	0	2	0	0
FOXG1	0	0	0	1	0	0	0	1
CHGA	0	0	2	0	0	0	2	0
ZBED4	0	0	0	1	0	0	0	1
AGAP2	2	0	0	0	0	0	2	0
PCDH8	0	0	0	1	0	0	0	2
SFRP1	0	0	0	3	0	0	0	3
C1QL1	0	0	1	0	0	0	1	0
CENPV	0	1	0	0	0	0	0	2
ND5	0	0	1	0	0	0	1	0
GRIN1	1	0	0	0	0	0	1	0
MEX3C	0	0	0	1	0	0	0	1
KLF13	0	0	1	0	0	0	1	0
KDSR	0	0	0	1	0	0	0	1
ARF6	0	1	0	0	0	0	0	1
DCLK3	1	0	0	0	1	0	0	0
PRRT3	0	0	2	0	0	0	1	0
MSL2	0	0	0	1	0	0	0	1
SLC35G2	0	0	1	0	0	0	1	0
SOD1	0	1	1	0	0	0	0	0
CACNG8	0	0	2	0	0	0	2	0
AJAP1	0	0	1	0	0	0	1	0
SPEN	0	0	0	1	0	0	0	2
LURAP1	0	0	1	0	0	0	1	0
RPL18A	0	1	0	0	0	0	0	1
NFIL3	0	0	0	1	0	0	0	1
YWHAH	0	0	2	0	0	0	1	0
ZNF503	0	1	0	0	0	0	0	1
CXCR4	0	0	0	1	0	0	0	1
SP9	0	0	0	1	0	0	0	1
SCG2	0	0	1	0	0	0	1	0
ENDOD1	0	0	1	0	0	0	1	0
FZD1	0	0	0	1	0	0	0	1
CCDC71L	0	0	0	1	0	0	0	1
RGS12	0	0	0	1	0	0	0	1
H2AFZ	0	2	0	0	0	0	0	3
AP1S1	0	0	1	1	0	0	0	1
TMSB10	0	2	0	0	0	0	0	2
KCNK12	0	0	1	0	0	0	1	0
MYCN	0	0	0	1	0	0	0	2
ZC3H3	0	0	0	1	0	0	0	1
RPS20	0	1	0	0	0	0	0	3
CELSR2	1	0	0	0	0	0	1	0
S1PR1	0	0	1	0	0	0	1	0
FGF13	0	0	1	0	0	0	1	0
PDZD4	0	0	0	1	0	0	0	1
GFOD1	0	0	1	0	0	0	1	0
MEX3B	0	0	0	1	0	0	0	1
ISLR2	0	0	0	2	0	0	0	2
MPPED1	5	0	0	0	4	0	0	1
SYNGR1	0	0	2	0	0	0	2	0
KCNJ4	0	0	1	0	0	0	1	0
HNRNPA1	0	2	0	1	0	0	0	3
GPR182	0	0	0	1	0	0	0	1
CDK4	0	1	0	0	0	0	0	2
NDUFS4	0	1	0	0	0	0	0	1
GPR37L1	0	0	1	0	0	0	1	0
NRSN2	0	0	1	0	1	0	0	0
KCNG1	0	0	2	0	0	0	1	0
H3-3B	0	2	0	1	0	0	0	4
SUMO2	0	2	0	0	0	0	0	1
FZD2	0	1	0	0	0	0	0	1
FAM171A2	0	0	0	2	0	0	0	5
NEUROD2	0	0	0	1	0	0	0	1
LRRN3	0	0	0	1	0	0	0	1
NEUROD6	0	0	0	1	0	0	0	1
CYCS	0	0	2	0	0	0	1	0
SIVA1	0	1	0	0	0	0	0	1
SEC16A	1	0	0	1	0	0	0	0
TMA7	0	1	0	0	0	0	0	2
VHL	0	0	0	1	0	0	0	1
MBD4	0	0	0	1	0	0	0	1
KARS1	0	1	0	1	0	0	0	8
MYCL	0	0	0	1	0	0	0	1
RPS13	0	1	0	0	0	0	0	2
CCDC124	0	1	1	0	0	0	0	0
PSD	2	0	0	0	2	0	0	0
DPYSL4	0	1	0	6	0	0	0	8
CDKN2AIP	0	0	0	1	0	0	0	1
THY1	0	0	2	0	0	0	2	0
KCNJ5	0	0	1	0	0	0	1	0
ADORA1	0	0	1	0	0	0	1	0
GLUL	0	0	3	0	0	0	3	0
SEC61G	0	1	0	0	0	0	0	1
FGF2	0	0	1	0	0	0	1	0
ZNF629	0	0	0	1	0	0	0	1
NDUFB10	0	1	1	0	0	0	0	2
COX5B	0	1	2	0	0	0	0	0
BCL11A	0	0	0	1	0	0	0	1
IGSF8	0	0	3	0	0	0	1	0
KCNJ9	0	0	1	0	0	0	1	0
SYP	0	0	5	0	0	0	5	0
RPL36A-HNRNPH2	0	1	0	0	0	0	0	1
DUSP9	1	0	0	0	1	0	0	0
ATP6V1G2	0	0	1	0	0	0	1	0
RPS18	0	2	0	0	0	0	0	3
RPS17	0	1	0	0	0	0	0	3
ZNF219	0	2	0	0	0	0	0	2
AKAP5	0	0	1	0	0	0	1	0
H3-3A	0	2	0	0	0	0	0	3
SHISA4	0	0	2	0	0	0	1	0
CCDC3	1	0	1	0	0	0	0	0
TGIF2	0	1	0	0	0	0	0	1
SKA2	0	1	0	0	0	0	0	1
RPS6	0	1	0	0	0	0	0	2
ATMIN	0	1	0	0	0	0	0	1
CMTM4	1	0	0	0	0	0	1	0
ZSWIM9	0	0	0	1	0	0	0	1
RPS9	0	1	0	0	0	0	0	2
MYL12A	0	0	1	0	0	0	1	0
ZNF397	0	0	0	1	0	0	0	1
GATD1	0	1	4	0	0	0	0	0
LZTS1	0	0	0	2	0	0	0	3
CLU	0	0	6	0	0	0	2	0
SRSF9	0	1	0	0	0	0	0	3
EIF4EBP2	0	0	0	1	0	0	0	1
FAM53B	0	0	0	1	0	0	0	1
CACNG3	0	0	1	0	0	0	1	0
CREG2	0	0	1	0	0	0	1	0
SRSF7	0	0	0	1	0	0	0	3
NDUFB9	0	0	1	0	0	0	0	1
MAL2	0	0	1	0	0	0	1	0
PABPN1	0	0	1	0	0	0	1	0
WNT7B	0	1	0	0	0	0	0	1
SAP18	0	1	0	0	0	0	0	3
TP53INP2	0	0	1	0	0	0	1	0
NTSR1	1	0	0	0	1	0	0	0
BIRC5	0	1	0	0	0	0	0	1
RPL23	0	1	0	0	0	0	0	2
SEZ6	0	0	0	6	0	0	0	5
MBP	0	0	1	0	0	0	1	0
GINS2	0	0	0	1	0	0	0	1
SFPQ	0	3	0	0	0	0	0	2
ADCYAP1	0	1	1	0	0	0	0	0
TSSC4	0	0	1	0	0	0	0	1
EEF1G	0	1	0	0	0	0	0	8
PRR36	0	0	0	1	0	0	0	2
CXCL14	0	0	1	0	0	0	1	0
FGF1	0	0	1	0	0	0	1	0
CXCL12	0	1	1	0	0	0	0	0
RND3	0	0	0	1	0	0	0	1
TMEM123	0	1	0	0	0	0	0	1
PDAP1	0	3	0	0	0	0	0	3
CARHSP1	0	0	0	1	0	0	0	1
NCK2	0	0	0	1	0	0	0	1
RPS7	0	1	0	0	0	0	0	2
ZNF250	0	0	0	1	0	0	0	1
SAMD12	1	0	0	0	0	0	1	0
RGS4	0	0	1	0	0	0	1	0
PFDN2	0	1	0	0	0	0	0	1
NRSN1	0	0	1	0	0	0	1	0
EMC7	0	0	2	0	0	0	1	0
CBX6	1	0	0	0	0	0	1	0
VIM	0	2	0	0	0	0	0	2
UNC119	0	1	0	0	0	0	0	2
FAM131A	0	0	1	0	0	0	1	0
SPINDOC	0	1	0	0	0	0	0	1
SYT13	1	0	2	0	0	0	1	0
TBR1	0	0	0	2	0	0	0	1
RNF169	0	0	0	1	0	0	0	1
CPSF4	0	0	0	1	0	0	0	1
ZNF3	0	0	0	1	0	0	0	1
ZNF713	0	0	0	1	0	0	0	1
MAZ	0	1	0	0	0	0	0	2
CDR2	0	0	0	1	0	0	0	1
LRP12	0	0	0	1	0	0	0	1
PAG1	0	0	0	1	0	0	0	1
RGS5	0	0	1	0	0	0	1	0
ALKBH1	0	0	0	1	0	0	0	1
TIGAR	0	0	1	0	0	0	1	0
SUB1	0	0	1	0	0	0	2	0
ZNF287	0	0	0	1	0	0	0	1
HIVEP2	1	0	0	0	0	0	2	0
WDR34	0	1	0	0	0	0	0	3
HMGN1	0	1	0	0	0	0	0	1
HSDL1	0	0	0	2	0	0	0	1
TOX3	0	0	0	1	0	0	0	1
N4BP1	0	0	0	1	0	0	0	1
NYAP1	0	1	0	0	0	0	0	1
ZKSCAN2	0	0	0	1	0	0	0	1
YWHAQ	0	1	1	0	0	0	0	0
NCALD	0	0	2	0	0	0	2	0
ZKSCAN8	0	0	0	1	0	0	0	1
BEND6	0	0	1	0	0	0	1	0
RPL3	0	2	0	0	0	0	0	7
ZNF740	0	1	0	0	0	0	0	1
PCNA	0	1	0	0	0	0	0	1
E2F1	0	1	0	0	0	0	0	1
RNF114	0	1	0	0	0	0	0	1
DCAF7	0	0	0	1	0	0	0	1
QKI	0	0	1	1	0	0	1	1
STOM	0	0	0	1	0	0	0	1
NKAIN1	0	0	0	1	0	0	0	1
SYT12	0	0	1	0	0	0	1	0
ARRDC3	0	0	0	1	0	0	0	1
MMP11	0	0	0	1	0	0	0	1
PLEKHB2	0	0	1	0	0	0	1	0
LGI2	0	0	1	0	0	0	1	0
HNRNPDL	0	1	0	2	0	0	0	3
C8orf34	0	0	1	0	0	0	1	0
BTBD1	0	0	1	0	0	0	1	0
ATN1	0	1	0	0	0	0	0	5
GXYLT1	0	1	0	0	0	1	0	0
SYT1	0	0	1	0	0	0	1	0
PHF10	0	0	0	1	0	0	0	1
NR2E1	0	1	0	0	0	0	0	1
HDAC2	0	0	0	1	0	0	0	2
BRINP1	0	0	1	0	0	0	1	0
SH3BP5	0	0	0	2	0	0	0	2
ZNF445	0	0	0	1	0	0	0	1
MASP1	0	0	0	1	0	0	0	1
PDE4A	0	0	1	0	0	0	1	0
CCNT2	0	0	0	1	0	0	0	1
RABGAP1L	0	0	1	0	0	0	1	0
PPP2R2C	1	0	1	0	0	0	1	0
GABRA4	0	0	1	0	0	0	1	0
FUS	0	2	0	0	0	0	0	2
LAMP2	0	0	1	0	0	0	1	0
GPC4	0	1	0	0	0	0	0	1
PACSIN1	0	0	1	0	0	0	1	0
TINF2	0	0	0	2	0	0	0	1
ARRDC4	0	0	0	1	0	0	0	1
GABRB2	0	0	1	0	0	0	1	0
SYT2	0	0	1	0	0	0	1	0
SERINC1	0	1	1	0	0	0	3	0
TRIM9	0	0	1	0	0	0	1	0
SCAF1	0	1	0	0	0	0	0	4
GOT1	0	0	1	0	0	0	1	0
GABRG1	0	0	2	0	0	0	2	0
ATXN7L2	0	0	0	1	0	0	0	1
ZNF318	0	0	0	1	0	0	0	1
ADARB2	0	0	0	1	0	0	0	1
PTGIS	0	0	0	1	0	0	0	1
TRAF2	0	1	0	0	0	0	0	1
ATP5F1A	0	1	2	0	0	0	0	0
MLLT3	0	0	0	1	0	0	0	1
CALB2	0	0	2	0	0	0	1	0
ZNF606	0	0	0	1	0	0	0	1
SRSF11	0	0	0	1	0	0	0	2
SPOCK2	0	0	1	0	0	0	3	0
GLRB	0	0	1	0	0	0	1	0
SEPTIN11	0	1	1	0	0	0	0	1
LMTK2	1	0	0	0	0	0	1	0
FAM102B	0	0	1	0	0	0	1	0
EVL	0	0	0	1	0	0	0	3
BRD3	0	0	0	1	0	0	0	1
SYN2	0	0	1	0	0	0	1	0
PLD3	0	0	1	0	0	0	1	0
PTOV1	0	1	0	0	0	0	0	4
DBN1	0	1	1	0	0	0	0	1
CAMK4	1	0	0	0	0	0	1	0
MDM4	0	0	0	1	0	0	0	2
FHDC1	0	0	0	1	0	0	0	1
MCM7	0	0	0	1	0	0	0	1
SNX27	0	0	0	1	0	0	0	1
ZDHHC2	0	0	1	0	0	0	1	0
SMO	0	1	0	0	0	0	0	1
FAM189A1	0	0	1	0	0	0	1	0
ST6GAL1	0	0	0	1	0	0	0	1
PRR12	0	1	0	0	0	0	0	1
ILF3	0	0	0	2	0	0	0	3
TCF7L2	0	0	0	1	0	0	0	1
FARP2	1	0	0	2	0	0	0	1
CALCR	0	0	1	0	0	0	1	0
PDK3	0	0	1	0	0	0	1	0
JADE3	0	0	0	1	0	0	0	1
SV2B	0	0	1	0	0	0	1	0
MSI2	0	1	0	0	0	0	0	1
PDIA3	0	1	0	0	0	0	0	1
ERMP1	1	0	0	0	0	0	1	0
SPTBN2	2	0	0	0	0	0	2	0
AKAP8	0	0	0	1	0	0	0	1
SPTBN1	1	0	0	0	0	0	1	0
FBLN1	0	1	0	0	0	0	0	1
PSD3	1	0	0	0	0	0	1	0
PLEKHA8	0	0	0	1	0	0	0	1
KIAA0895L	0	0	0	2	0	0	0	3
MEIS3	0	1	0	0	0	0	0	1
APC2	1	0	0	1	0	0	0	0
DCHS1	0	0	0	2	0	0	0	2
KCNQ3	0	0	1	0	0	0	1	0
CYP46A1	0	0	1	0	0	0	1	0
MAP3K14	0	0	0	1	0	0	0	1
KDM6B	0	0	0	2	0	0	0	1
TRAK1	0	0	0	1	0	0	0	1
GK5	0	0	0	1	0	0	0	1
EPHA5	0	0	0	1	0	0	0	2
SETD1A	0	0	0	1	0	0	0	2
DIDO1	0	0	0	1	0	0	0	2
CDH2	0	1	0	0	0	0	0	1
MCM6	0	1	0	0	0	0	0	1
ADD2	1	0	0	1	0	0	0	0
CILK1	0	0	0	1	0	0	0	1
FOXP4	0	1	0	0	0	0	0	1
SLC26A11	0	0	2	0	0	0	1	0
KRBA1	0	0	0	1	0	0	0	1
AGO4	0	0	0	1	0	0	0	1
BAZ1B	0	0	0	2	0	0	0	2
ADCY1	1	0	0	0	0	0	1	0
AXL	0	1	1	0	0	0	0	0
THBS1	0	0	0	1	0	0	0	1
GART	0	0	0	1	0	0	0	2
SMARCA5	0	1	0	0	0	0	0	1
ATP1A2	0	0	1	0	0	0	1	0
SCUBE1	0	0	0	1	0	0	0	1
ARHGAP26	1	0	0	0	0	0	1	0
TMEM63B	0	0	1	0	0	0	0	1
PARP1	0	1	0	0	0	0	0	1
ZMIZ1	0	0	0	1	0	0	0	1
TNPO1	0	0	0	1	0	0	0	1
KIF5C	0	0	1	0	0	0	2	0
KMT2B	0	0	0	1	0	0	0	1
PGAP1	0	1	0	0	0	0	0	1
ATAD2B	0	0	0	1	0	0	0	1
CLTC	0	0	1	0	0	0	1	0
PLXNA3	0	0	0	2	0	0	0	3
MRC2	0	1	0	0	0	0	0	1
CHD3	0	0	0	1	0	0	0	1
NOTCH1	0	1	0	0	0	0	0	1
DYNC1H1	8	0	0	4	0	0	0	7
COL3A1	0	1	0	0	0	0	0	1
TRRAP	0	1	0	0	0	0	0	1
LRP11	0	0	0	0	0	0	1	0
AKIRIN2	0	0	0	0	0	0	0	3
TMEM30A	0	0	0	0	0	0	1	0
RTN1	0	0	0	0	0	0	0	1
RRAGA	0	0	1	0	0	0	0	0
LHX2	0	1	0	0	0	0	0	1
CDK9	0	0	0	0	0	0	0	4
IER5L	0	0	0	0	0	0	0	1
OLFM1	0	0	4	0	0	0	0	0
EIF1B	0	0	0	0	0	0	0	3
TMEM158	0	0	1	0	0	0	0	0
GPX1	0	0	0	0	0	0	0	1
SMIM4	0	0	0	0	0	0	0	1
EMC3	0	0	2	0	0	0	0	0
CDV3	0	0	0	0	0	0	1	0
SST	0	0	2	0	0	0	0	0
ADCY5	1	0	0	0	0	0	0	0
NDUFB4	0	0	0	0	0	0	0	1
PKNOX1	1	0	0	0	0	0	0	1
MT3	0	0	1	0	0	0	0	0
THAP11	0	0	0	0	0	0	0	1
GNAO1	0	0	1	0	0	0	2	0
CEBPA	0	0	1	0	0	0	0	0
TBCB	0	0	0	0	0	0	0	4
PSMD8	0	0	0	0	0	0	0	2
IRF2BP1	0	0	0	0	0	0	0	1
TMEM160	0	0	1	0	0	0	0	0
NOP53	0	0	0	0	0	0	0	3
FGF21	0	0	0	0	0	0	0	1
TFPT	0	0	0	0	0	0	0	1
LENG9	0	0	0	0	0	0	0	1
TMEM238	0	0	0	0	0	0	0	1
UBE2S	0	1	0	0	0	0	0	2
ZNF865	0	0	0	1	0	0	0	1
UBE2M	0	0	1	0	0	0	0	2
B3GALT6	0	0	0	0	0	0	0	1
TMEM240	0	0	2	0	0	0	0	0
SRM	0	0	0	0	0	0	0	2
FAM43B	1	0	0	0	0	0	0	0
POU3F1	1	0	0	0	0	0	0	0
TMEM200C	0	0	1	0	0	0	0	0
DMAP1	0	0	0	0	0	0	0	3
B4GALT2	0	0	0	0	0	0	0	4
FOXO6	0	0	0	0	0	0	0	2
DEAF1	0	0	10	0	0	0	0	0
CDK2AP2	0	0	0	0	0	0	0	2
LRFN4	0	0	0	0	0	0	0	2
CCDC85B	0	0	1	0	0	0	0	0
FKBP2	0	0	1	0	0	0	0	0
SELENOH	0	0	0	0	0	0	0	2
KCNJ11	0	0	1	0	0	0	0	0
TMEM59L	0	0	7	0	0	0	0	0
ATCAY	1	0	0	0	0	0	0	0
BTBD2	0	0	0	0	0	0	0	3
MEX3D	0	0	0	0	0	0	0	2
MIDN	0	0	0	1	0	0	0	0
GPRIN1	1	0	0	0	0	0	0	0
COX7C	0	1	0	0	0	0	0	1
TAF7	0	0	0	0	0	0	0	1
NDST1	2	0	0	0	0	0	0	0
CDK2AP1	0	1	0	0	0	0	0	1
RPL6	0	0	0	0	0	0	0	5
CRKL	0	0	0	1	0	0	0	1
IRF2BP2	0	0	0	1	0	0	0	1
ANAPC16	0	0	0	0	0	0	0	1
SLC18A3	0	0	1	0	0	0	0	0
FRAT2	0	0	0	0	0	0	0	1
AS3MT	0	0	1	0	0	0	0	0
INA	0	0	0	0	0	0	1	0
NANOS1	0	0	1	0	0	0	0	0
BUB3	0	0	0	1	0	0	0	1
RPRM	0	0	1	0	0	0	0	0
FZD7	0	0	0	1	0	0	0	0
DUSP28	0	0	0	0	0	0	0	1
MRPL17	0	0	0	0	0	0	0	1
TMEM271	0	0	1	0	0	0	0	0
CTBP1	0	0	0	0	0	0	0	2
MSANTD1	0	0	2	0	0	0	0	0
CRMP1	0	0	0	0	0	0	0	1
UTP3	0	0	0	0	0	0	0	1
BRI3	0	0	0	0	0	0	0	2
MEPCE	0	0	0	0	0	0	0	2
MVP	0	0	0	0	0	0	0	2
METTL9	0	0	0	0	0	0	0	2
GFER	0	0	0	0	0	0	0	2
MRPS34	0	0	0	0	0	0	0	2
SOX8	0	0	1	0	0	0	1	0
POU3F3	0	0	0	0	0	0	0	1
PCBP1	0	0	0	0	0	0	0	1
ID2	0	0	0	0	0	0	0	2
CYHR1	0	0	0	0	0	0	0	3
SHARPIN	0	0	0	0	0	0	0	1
EXOSC4	0	0	0	0	0	0	0	2
TIGD5	0	0	0	0	0	0	0	1
JRK	0	0	0	0	0	0	0	1
SYBU	2	0	1	0	0	0	0	0
RRS1	0	0	0	0	0	0	0	1
FOXF2	0	0	1	0	0	0	0	0
WRNIP1	0	0	0	0	0	0	0	2
PSMG4	0	0	1	0	0	0	0	1
NOL7	0	0	0	0	0	0	0	2
TLNRD1	0	0	0	0	0	0	0	1
IMP3	0	0	0	0	0	0	0	1
JPH4	0	0	0	1	0	0	0	0
CPT1B	0	0	0	0	0	0	0	2
SULT4A1	0	0	2	0	0	0	0	0
ELFN2	0	0	0	0	0	0	1	0
MARCHF9	0	0	0	0	0	0	0	2
FBLL1	0	0	0	0	0	0	0	1
RNPEP	0	0	0	0	0	0	0	1
ENHO	0	0	0	0	0	0	0	1
CST3	0	0	3	0	0	0	0	0
C20orf27	0	0	0	0	0	0	0	1
MRPS26	0	0	0	0	0	0	0	3
PCED1A	0	0	0	0	0	0	0	6
MAP1LC3A	0	0	4	0	0	0	0	0
ROMO1	0	0	0	0	0	0	0	1
GDAP1L1	0	0	0	0	0	0	0	4
CEBPB	0	0	1	0	0	0	0	0
FN3K	0	0	0	0	0	0	0	1
TUBG1	0	0	1	0	0	0	0	0
SAMD14	0	0	0	0	0	0	0	4
CUEDC1	0	0	0	0	0	0	0	2
DHRS11	0	0	0	0	0	0	0	1
ZNF830	0	0	0	0	0	0	0	1
CDK5R1	1	0	0	0	0	0	0	0
PAFAH1B1	0	0	0	0	0	0	1	0
TAX1BP3	0	0	0	0	0	0	0	1
RNASEK	0	0	1	0	0	0	0	0
CTDNEP1	0	0	0	0	0	0	0	2
MAPK7	0	0	0	0	0	0	0	1
CLEC2L	0	0	1	0	0	0	0	0
ATP6V1F	0	0	0	0	0	0	0	2
COX3	0	0	1	0	0	0	0	0
ND3	0	0	1	0	0	0	0	0
ND4L	0	0	0	0	0	0	1	0
ND4	0	0	1	0	0	0	0	0
BTBD6	0	0	0	0	0	0	0	2
MRPL41	0	0	0	0	0	0	0	1
TMEM203	0	0	0	0	0	0	0	1
NPDC1	0	0	0	0	0	0	0	2
MAMDC4	0	0	0	0	0	0	0	2
CNR1	0	0	0	0	0	0	0	1
MARCKS	0	0	0	0	0	0	0	1
IVD	1	0	0	0	0	0	0	0
SCG5	0	0	1	0	0	0	0	0
RPLP1	0	0	0	0	0	0	0	1
ZFAND5	0	0	0	0	0	0	1	0
STOML2	0	0	0	0	0	0	0	1
TRIM32	0	0	0	0	0	0	0	1
RPL35	0	0	0	0	0	0	0	2
ZBTB34	0	0	0	0	0	0	0	1
RPSA	0	0	0	0	0	0	0	3
POMGNT2	0	0	1	0	0	0	0	0
CCDC71	0	0	0	0	0	0	0	1
BRK1	0	0	0	0	0	0	0	2
PFN2	0	0	0	0	0	0	1	0
MB21D2	0	0	0	0	0	0	0	1
SUMO3	0	0	1	0	0	0	0	0
CDK10	0	0	0	0	0	0	0	1
MAF	0	0	0	0	0	0	0	1
RPS16	0	0	0	0	0	0	0	1
IRGQ	0	0	0	0	0	0	0	1
FBXO46	0	0	0	0	0	0	0	1
CYTH2	0	0	0	0	0	0	0	4
PPP1R15A	0	0	0	0	0	0	0	1
IL4I1	0	0	0	0	0	0	0	1
ZNF579	0	0	0	0	0	0	0	1
ZNF784	0	0	0	0	0	0	0	1
ISG15	0	0	1	0	0	0	0	0
UBIAD1	0	0	0	0	0	0	0	1
MARCKSL1	0	0	0	0	0	0	0	3
C1orf122	0	0	2	0	0	0	0	0
NDUFS5	0	0	0	0	0	0	0	2
CEND1	0	0	1	0	0	0	0	0
TOLLIP	0	0	1	0	0	0	0	0
CD81	0	0	1	0	0	0	0	0
FADD	0	0	0	0	0	0	0	1
MRPL34	0	0	1	0	0	0	0	0
GADD45GIP1	0	0	0	0	0	0	0	1
GET3	0	0	1	0	0	0	0	0
PIN1	0	0	2	0	0	0	0	0
PRAM1	0	0	0	0	0	0	0	2
TRAPPC5	0	0	0	0	0	0	0	1
MICOS13	0	0	1	0	0	0	0	0
KLF16	0	0	1	0	0	0	0	0
ATP5F1D	0	0	2	0	0	0	0	0
CDC34	0	0	0	0	0	0	0	2
TBCA	0	0	0	0	0	0	0	1
RPS23	0	0	0	0	0	0	0	2
MBLAC2	0	0	1	0	0	0	0	0
UQCRQ	0	0	1	0	0	0	0	0
PPP2CA	0	0	1	0	0	0	1	0
NDUFA2	0	0	1	0	0	0	0	0
PCDHGB5	0	0	0	1	0	0	0	0
COX6A1	0	0	2	0	0	0	0	0
RNF10	1	0	0	0	0	0	0	1
MN1	0	0	0	2	0	0	0	0
GNAZ	1	0	1	0	0	0	0	0
ZNF22	0	0	0	0	0	0	0	1
PRDX3	0	0	1	0	0	0	0	0
CALY	0	0	0	0	0	0	1	0
DBI	0	0	0	0	0	0	0	1
SLC25A4	0	0	1	0	0	0	0	0
B3GNT7	0	0	1	0	0	0	0	0
ECEL1	0	0	0	0	0	0	0	1
ARL4C	0	0	0	0	0	0	0	1
ACKR3	0	0	0	0	0	0	0	1
GPC1	0	0	0	0	0	0	0	1
STK25	0	0	0	1	0	0	0	0
GRM3	0	0	1	0	0	0	2	0
VWC2	0	0	1	0	0	0	0	0
RPS3A	0	0	0	0	0	0	0	1
AP1AR	1	0	0	0	0	0	0	0
PSMG3	0	0	1	0	0	0	0	0
FSCN1	0	0	0	0	0	0	0	2
FAM200A	0	0	0	1	0	0	0	0
VGF	0	0	1	0	0	0	0	0
ZNF768	0	0	0	0	0	0	0	1
HS3ST4	0	0	1	0	0	0	0	0
HS3ST2	0	0	1	0	0	0	0	0
CRYM	0	0	3	0	0	0	0	0
ELOB	0	0	0	0	0	0	0	1
MFSD3	0	0	0	0	0	0	0	1
ZNF623	0	0	0	1	0	0	0	0
TRAPPC9	1	0	0	0	0	0	0	0
PKIA	0	0	0	0	0	0	1	0
RPL7	0	0	0	0	0	0	0	4
MGST3	0	0	1	0	0	0	0	0
ACKR1	0	0	1	0	0	0	0	0
SYT11	0	0	1	0	0	0	1	0
ATP1A1	1	0	0	0	0	0	0	0
KCNC4	0	0	0	0	0	0	1	0
LRRC8D	0	0	0	0	0	0	0	1
TMSB4X	0	0	0	0	0	0	0	2
ARX	0	0	0	0	0	0	0	3
MID1IP1	0	0	1	0	0	0	0	0
PCSK1N	0	0	1	0	0	0	0	0
BEX5	0	0	0	0	0	0	0	1
BEX3	0	1	0	0	0	0	0	1
TUBB	0	0	0	0	0	0	0	4
TNFRSF21	1	0	0	0	0	0	0	0
MESP2	0	0	1	0	0	0	0	0
COX5A	0	0	1	0	0	0	0	0
UBL7	0	0	0	0	0	0	0	2
SLC22A17	0	0	8	0	0	0	0	0
C14orf119	0	0	0	0	0	0	0	1
C14orf93	0	0	0	0	0	0	0	1
NOP10	0	0	0	0	0	0	0	1
GLRX5	0	0	0	0	0	0	0	1
CYB5R3	0	0	1	0	0	0	0	0
SNU13	0	0	2	0	0	0	0	0
ATF4	0	0	0	0	0	0	0	2
TST	0	0	1	0	0	0	0	0
MYG1	0	0	0	0	0	0	0	1
ERBB3	0	0	0	0	0	0	0	2
NXPH4	0	0	0	0	0	0	0	1
AMIGO2	0	1	0	0	0	0	0	0
SNRPF	0	0	0	0	0	0	0	1
LUM	0	1	0	0	0	0	0	0
RPL37	0	0	0	0	0	0	0	2
MRPL36	0	0	0	0	0	0	0	1
POLR1D	0	0	0	0	0	0	0	2
TPT1	0	0	0	0	0	0	0	4
SLITRK5	1	0	0	0	0	0	0	0
ZIC5	0	0	0	1	0	0	0	0
RPP25L	0	0	0	0	0	0	0	1
NKX2-2	0	0	1	0	0	0	0	0
NXT1	0	0	0	0	0	0	0	1
SCAND1	0	0	0	0	0	0	0	1
SLC32A1	0	0	1	0	0	0	0	0
ZSWIM1	0	0	0	0	0	0	0	1
GID8	0	0	0	0	0	0	0	2
STMN3	0	0	2	0	0	0	0	0
SOX18	0	0	1	0	0	0	0	0
RAC3	0	0	0	0	0	0	0	2
MRPL12	0	0	0	0	0	0	0	2
TIMP2	0	0	0	0	0	0	1	0
SSTR2	0	0	0	0	0	0	0	1
PRKAR1A	0	0	0	0	0	0	2	0
ARL4D	0	0	1	0	0	0	0	0
VAT1	0	0	0	0	0	0	0	1
CAVIN1	0	0	2	0	0	0	0	0
KLHL11	0	0	0	0	0	0	1	0
NFE2L1	0	0	0	0	0	0	1	0
NME1	0	0	0	0	0	0	0	2
RASL10B	0	0	2	0	0	0	0	0
HIC1	0	0	0	0	0	0	0	1
NDEL1	0	1	0	0	0	0	0	0
SMARCD3	0	0	0	0	0	0	0	1
HILPDA	0	0	0	0	0	0	0	1
ZNF777	0	0	0	0	0	0	0	2
TOR4A	0	0	0	0	0	0	0	1
INPP5E	0	0	0	0	0	0	0	1
AKAP17A	0	0	0	1	0	0	0	1
RPS12	0	0	0	0	0	0	0	3
FABP7	0	0	0	0	0	0	0	1
HYPK	0	0	0	0	0	0	0	1
CHAC1	0	0	1	0	0	0	0	0
RAB11A	0	0	0	0	0	0	1	0
FEM1B	0	0	0	0	0	0	1	0
GNG10	0	0	0	0	0	0	0	1
TNC	0	0	0	0	0	0	1	0
TMEM42	0	0	0	0	0	0	0	1
TCTA	0	0	1	0	0	0	0	0
IP6K1	1	0	0	0	0	0	0	1
RPL32	0	0	0	0	0	0	0	2
CHCHD4	0	0	0	0	0	0	0	1
SPSB4	0	0	0	0	0	0	0	1
ZIC1	0	1	0	0	0	0	0	0
PTX3	0	0	0	0	0	0	0	1
EEF1AKMT4	0	0	1	0	0	0	0	0
KCNJ6	0	0	0	0	0	0	1	0
PCP4	0	0	1	0	0	0	0	0
APRT	0	0	1	0	0	0	0	1
TERF2IP	0	0	0	0	0	0	0	1
PSKH1	0	0	0	0	0	0	0	1
ZNF428	0	0	0	0	0	0	0	1
CD3EAP	0	0	0	0	0	0	0	1
ARHGAP35	1	0	0	0	0	0	0	1
FUT1	0	0	0	0	0	0	0	1
FTL	0	0	0	0	0	0	0	4
ZNF628	0	0	0	0	0	0	0	2
NAT14	0	0	1	0	0	0	0	0
FIZ1	0	0	0	0	0	0	0	1
ZNF787	0	0	0	0	0	0	0	1
HES5	0	0	0	0	0	0	0	1
MAD2L2	0	0	0	0	0	0	0	1
C1QA	0	0	1	0	0	0	0	0
C1QC	0	0	1	0	0	0	0	0
STMN1	0	0	0	0	0	0	0	4
YTHDF2	0	0	0	0	0	0	0	1
DLGAP3	0	0	3	0	0	0	0	0
ZBTB14	0	0	0	0	0	0	0	1
SNRPD1	0	0	0	0	0	0	0	1
RPS8	0	0	0	0	0	0	0	4
RBM14	0	0	0	0	0	0	0	2
C11orf68	0	0	0	0	0	0	0	1
INTS5	0	0	0	0	0	0	0	1
UBE2L6	0	0	0	0	0	0	0	1
RTN4RL2	0	0	0	0	0	0	0	1
RACK1	0	0	0	0	0	0	0	1
NCAN	4	0	0	0	0	0	0	0
DNAJB1	0	0	0	0	0	0	0	1
OLFM2	0	0	0	0	0	0	0	2
CDKN2D	0	0	2	0	0	0	0	0
RPS28	0	0	0	0	0	0	0	1
ZNF358	0	0	0	0	0	0	0	2
TUBB4A	0	0	3	0	0	0	0	0
DAZAP1	0	0	0	0	0	0	0	1
POLR2E	0	0	0	0	0	0	0	1
SQSTM1	0	0	1	0	0	0	0	0
CDKN2AIPNL	0	0	0	0	0	0	0	1
PAIP2	0	1	0	0	0	0	0	1
PCDH1	1	0	0	0	0	0	0	0
FBRSL1	0	0	0	0	0	0	0	1
RAN	0	2	0	0	0	0	0	0
DDIT4	0	0	0	0	0	0	0	2
FBXL15	0	0	0	0	0	0	0	3
GPM6A	0	0	0	0	0	0	1	0
ING2	0	0	0	0	0	0	0	1
PURG	0	0	0	0	0	0	0	1
BCS1L	0	0	0	0	0	0	0	1
RAMP1	0	0	1	0	0	0	0	0
NDUFA10	0	0	2	0	0	0	0	0
RPL27A	0	0	0	0	0	0	0	2
SPCS2	0	1	0	0	0	0	0	0
RPS25	0	0	0	0	0	0	0	1
NDUFA4	0	0	2	0	0	0	0	0
TOMM7	0	0	0	0	0	0	0	1
NAT8L	0	0	1	0	0	0	0	0
NSG1	0	0	0	0	0	0	0	1
ZNF853	1	0	1	0	0	0	0	0
VKORC1	0	0	0	0	0	0	0	1
ZNF689	0	0	0	0	0	0	0	1
ZNF771	0	0	0	0	0	0	0	1
FLYWCH2	0	0	1	0	0	0	0	0
PGP	0	0	1	0	0	0	0	0
FAM136A	0	0	0	0	0	0	0	1
SSR2	0	0	0	0	0	0	0	1
PBXIP1	0	0	0	0	0	0	0	1
CHTOP	0	0	0	1	0	0	0	0
SF3B4	0	0	0	0	0	0	0	2
LAMTOR5	0	1	0	0	0	0	0	1
RPS4X	0	0	0	0	0	0	0	3
MORF4L2	0	0	0	0	0	0	1	0
APLN	0	0	1	0	0	0	0	0
RNF182	0	0	0	0	0	0	0	1
GPANK1	0	0	0	0	0	0	0	2
IDH2	0	0	0	0	0	0	0	2
NEDD8	0	0	1	0	0	0	0	1
APEX1	0	0	0	0	0	0	0	3
VTI1B	0	0	1	0	0	0	0	0
FLRT2	0	0	0	0	0	0	0	1
PANX2	0	0	1	0	0	0	0	0
LGALS1	0	0	1	0	0	0	0	0
CKAP4	0	0	0	0	0	0	0	1
TUBA1B	0	0	0	0	0	0	0	1
TMBIM6	0	0	0	0	0	0	1	0
SMUG1	0	0	0	0	0	0	0	1
ZC3H10	0	0	0	0	0	0	0	1
KCNMB4	0	0	1	0	0	0	0	0
GABARAPL1	0	0	2	0	0	0	0	0
C12orf57	0	0	0	0	0	0	0	1
BTG1	0	0	0	0	0	0	0	1
DUSP6	0	0	1	0	0	0	0	0
PELO	0	0	0	0	0	0	0	1
RPL26L1	0	0	0	0	0	0	0	2
C5orf49	0	0	1	0	0	0	0	0
RPL21	0	0	0	0	0	0	0	3
SERP2	0	0	0	0	0	0	0	1
PDYN	0	0	0	0	0	0	0	1
SRXN1	0	0	1	0	0	0	0	0
CPNE1	0	0	0	0	0	0	0	1
PFDN4	0	0	0	0	0	0	0	1
HRH3	0	0	1	0	0	0	0	0
SAMD10	0	0	0	0	0	0	0	1
ALYREF	0	0	0	0	0	0	0	3
HGS	0	0	0	0	0	0	0	1
FAAP100	0	0	0	0	0	0	0	1
UBALD2	0	0	0	0	0	0	0	1
FOXJ1	0	0	0	0	0	0	0	1
BTBD17	0	0	1	0	0	0	0	0
SOX9	0	1	0	0	0	0	0	0
RPL27	0	0	0	0	0	0	0	2
RAB5C	0	0	1	0	0	0	0	0
TMEM97	0	0	0	0	0	0	0	1
SMCR8	0	0	0	0	0	0	0	1
NPY	0	0	1	0	0	0	0	0
DNLZ	0	0	0	0	0	0	0	1
METTL7A	0	0	1	0	0	0	0	0
SNRPN	0	0	0	0	0	0	1	0
LRRC55	1	0	0	0	0	0	0	0
ASF1A	0	0	0	0	0	0	0	1
SALL3	0	0	0	0	0	0	0	1
LARP6	0	0	1	0	0	0	0	0
NDUFA8	0	0	0	0	0	0	0	1
PDCL	0	0	0	0	0	0	0	1
DPM2	0	0	1	0	0	0	0	0
SURF6	0	0	0	0	0	0	0	1
NKIRAS1	0	0	1	0	0	0	0	0
SPCS1	0	0	1	0	0	0	0	0
LSM3	0	0	0	0	0	0	0	1
WNT7A	0	0	0	0	0	0	0	1
PPM1L	0	0	0	0	0	0	1	0
GPR160	0	0	0	0	0	0	0	1
HES1	0	1	0	0	0	0	0	0
PHLDB2	0	0	0	0	0	0	1	0
SPATA2L	0	0	1	0	0	0	0	0
TRAPPC2L	0	0	0	0	0	0	0	1
GABARAPL2	0	0	0	0	0	0	0	1
GFOD2	0	0	0	0	0	0	0	1
CHST8	0	0	1	0	0	0	0	0
GRAMD1A	0	0	0	0	0	0	0	1
ZNF793	0	0	0	0	0	0	0	1
LRFN1	0	0	0	0	0	0	0	1
LIN7B	0	0	0	0	0	0	0	1
ATF5	0	0	0	0	0	0	0	1
TSEN34	0	0	0	0	0	0	0	1
ZNF444	0	0	0	0	0	0	0	1
PHF13	0	0	0	0	0	0	0	1
NBL1	0	0	1	0	0	0	0	0
PSMB2	0	0	0	0	0	0	0	1
SNIP1	0	0	0	0	0	0	0	1
SYT4	0	0	1	0	0	0	0	0
MRPL16	0	0	0	0	0	0	0	1
PGLS	0	0	0	0	0	0	0	1
EFNA2	0	0	0	0	0	0	0	1
GPX4	0	0	1	0	0	0	0	0
NSA2	0	0	0	0	0	0	0	2
CAMLG	0	0	0	0	0	0	0	1
PFDN1	0	0	0	0	0	0	0	1
EXTL3	1	0	0	0	0	0	0	0
FAM167A	0	0	0	0	0	0	0	1
RHOF	0	0	0	0	0	0	0	1
NTPCR	0	0	0	0	0	0	0	1
PCBD1	0	0	1	0	0	0	0	0
SLC25A28	0	0	0	0	0	0	0	1
CUEDC2	0	0	0	0	0	0	0	3
WBP1L	0	0	0	0	0	0	0	1
POLR2D	0	0	0	0	0	0	0	1
KLHL23	0	0	0	0	0	0	0	1
ORMDL1	0	1	0	0	0	0	0	0
MARCHF4	0	0	0	0	0	0	0	1
SDHD	0	0	1	0	0	0	0	0
BET1	0	0	0	0	0	0	0	1
POLR1F	0	0	0	0	0	0	0	1
ARPC5	0	0	0	0	0	0	0	1
TSEN15	0	1	0	0	0	0	0	0
NENF	0	0	0	0	0	0	0	1
ATP5ME	0	0	1	0	0	0	0	0
NPY1R	0	0	0	0	0	0	0	1
PCDH18	0	1	0	0	0	0	0	0
CASP6	0	0	0	0	0	0	0	1
OSTC	0	0	0	0	0	0	0	1
ORAI2	1	0	0	0	0	0	0	0
VPS37D	0	0	0	0	0	0	0	1
KCTD7	0	0	0	0	0	0	0	1
ZNF668	0	0	0	0	0	0	0	1
C16orf72	0	0	0	0	0	0	0	1
TMEM127	0	0	1	0	0	0	0	0
C2orf68	0	0	0	0	0	0	0	1
POLE4	0	0	0	0	0	0	0	1
RPS27A	0	0	0	0	0	0	0	3
PPP1R21	0	1	0	0	0	0	0	0
FKBP1B	0	0	1	0	0	0	0	0
ADI1	0	0	0	0	0	0	0	1
CYC1	0	0	1	0	0	0	0	0
LY6H	0	0	0	0	0	0	0	1
BAALC	0	0	1	0	0	0	0	0
RPL30	0	0	0	0	0	0	0	1
XKR4	0	0	0	0	0	0	1	0
ISG20L2	0	0	0	0	0	0	0	1
ENSA	0	0	1	0	0	0	0	0
MRPS21	0	0	0	0	0	0	0	1
RPL5	0	0	0	0	0	0	0	1
MAGED1	0	0	0	0	0	0	0	4
GPR173	0	0	0	0	0	0	0	1
HMGB3	0	0	0	0	0	0	0	2
ATP6AP1	0	0	2	0	0	0	0	0
TMEM170B	0	0	0	0	0	0	1	0
ZSCAN31	0	0	0	0	0	0	0	1
PPP1R11	0	0	0	0	0	0	0	1
MED20	0	0	0	0	0	0	0	1
RCAN2	0	0	1	0	0	0	0	0
CRABP1	0	0	0	0	0	0	0	1
LINGO1	0	0	1	0	0	0	0	0
JDP2	0	0	1	0	0	0	0	0
ZDHHC22	0	0	1	0	0	0	0	0
TAFA5	0	0	1	0	0	0	0	0
CDPF1	0	0	0	0	0	0	0	1
ATG101	0	0	0	0	0	0	0	1
PRR13	0	0	0	0	0	0	0	1
MGST1	0	0	1	0	0	0	0	0
CDKN1B	0	0	0	0	0	0	0	1
SLC48A1	0	0	1	0	0	0	0	0
FBXL7	0	0	0	0	0	0	0	1
MRPS36	0	0	1	0	0	0	0	0
CCDC127	0	0	0	0	0	0	0	1
XPO4	0	0	0	0	0	0	0	1
NUDT15	0	0	0	0	0	0	0	1
TSC22D1	0	0	1	0	0	0	0	1
ARGLU1	0	0	0	0	0	0	0	1
IRS2	0	0	0	0	0	0	0	1
ZNF281	0	0	0	1	0	0	0	0
JCAD	0	0	1	0	0	0	0	0
SYNDIG1	0	0	1	0	0	0	0	0
STK35	0	0	0	0	0	0	0	1
TMEM74B	0	0	0	0	0	0	0	1
MYL9	0	0	1	0	0	0	0	0
SRSF6	0	0	0	1	0	0	0	1
RPS21	0	0	0	0	0	0	0	1
SRSF2	0	0	0	0	0	0	0	2
EIF1	0	0	0	0	0	0	0	1
IGFBP4	0	0	1	0	0	0	0	0
PHF23	0	0	0	0	0	0	0	1
RPL26	0	0	0	0	0	0	0	1
ALKBH5	0	0	0	0	0	0	0	1
RAI1	0	0	0	0	0	0	0	1
KBTBD2	0	0	0	0	0	0	0	1
TMEM179	0	0	1	0	0	0	0	0
NUDT14	0	0	0	0	0	0	0	2
RSPO3	0	0	0	0	0	0	0	1
NAA30	0	0	0	0	0	0	0	1
FXN	0	0	0	0	0	0	0	1
ANGPTL2	0	0	1	0	0	0	0	0
MED22	0	0	0	0	0	0	0	1
MON1A	0	0	0	0	0	0	0	1
RAB7A	0	0	0	0	0	0	0	1
SON	0	0	0	0	0	0	0	1
NIP7	0	0	0	0	0	0	0	1
DMAC2	0	0	0	0	0	0	0	1
ASPDH	0	0	0	0	0	0	0	2
THAP3	0	0	0	0	0	0	0	1
SLC45A1	0	0	1	0	0	0	0	0
CDC42	0	0	1	0	0	0	0	0
RSRP1	0	0	0	0	0	0	0	1
IQCC	0	0	0	0	0	0	0	1
TAL1	0	0	0	0	0	0	0	1
MOB2	0	0	0	0	0	0	0	1
CTSD	0	0	4	0	0	0	0	0
CCND1	0	1	0	0	0	0	0	0
TMEM138	0	0	0	0	0	0	0	1
MED19	0	0	0	0	0	0	0	1
ZNF408	0	0	0	0	0	0	0	1
ABHD8	0	0	0	0	0	0	0	1
FAM32A	0	0	0	0	0	0	0	1
OAZ1	0	0	1	0	0	0	0	0
MAML1	0	0	0	0	0	0	0	1
ZNF354B	0	0	0	0	0	0	0	1
PRELID1	0	0	0	0	0	0	0	1
PUS1	0	0	0	0	0	0	0	1
C12orf49	0	0	0	0	0	0	1	0
MORN4	0	0	0	0	0	0	0	1
LZTS2	0	0	0	0	0	0	0	1
ARL3	0	0	0	0	0	0	0	1
RAB11FIP2	0	0	0	0	0	0	1	0
BNIP3	0	0	1	0	0	0	0	0
LYPD1	0	0	1	0	0	0	0	0
PPP2CB	0	0	1	0	0	0	0	0
SARAF	0	0	1	0	0	0	0	0
IGFBP5	0	0	0	0	0	0	0	1
DENND5A	1	1	0	0	0	0	0	1
TMEM9B	0	0	0	0	0	0	0	1
CREBZF	0	0	0	0	0	0	0	1
HYLS1	0	0	0	0	0	0	0	1
APLP2	0	0	0	0	0	0	2	0
KLHDC8A	0	0	0	0	0	0	0	1
RPA3	0	0	0	0	0	0	0	1
ZBTB37	0	0	0	1	0	0	0	0
VSTM2A	0	0	1	0	0	0	0	0
FAM53A	0	0	1	0	0	0	0	0
TMEM128	0	0	0	0	0	0	0	1
RASL11B	0	0	1	0	0	0	0	0
ANKRD50	0	0	0	0	0	0	0	1
SCD5	0	0	1	0	0	0	0	0
C7orf50	0	0	0	0	0	0	0	1
KDELR2	0	0	0	0	0	0	0	2
SBDS	0	0	1	0	0	0	0	0
TXNDC9	0	0	0	0	0	0	0	1
DPY30	0	0	0	0	0	0	0	1
ENY2	0	0	0	0	0	0	0	1
HEY1	0	0	1	0	0	0	0	0
FAM110B	0	0	0	0	0	0	0	1
HDGF	0	0	0	0	0	0	0	1
CHRNB2	1	0	0	0	0	0	0	0
PSMB4	0	0	0	0	0	0	0	1
SLC16A1	0	0	1	0	0	0	0	0
DYNLT3	0	0	1	0	0	0	0	0
TSR2	0	0	0	0	0	0	0	1
RLIM	0	0	0	1	0	0	0	0
SLC25A43	0	0	0	0	0	0	0	1
BCAP31	0	0	2	0	0	0	0	0
NUDT3	0	0	0	0	0	0	0	1
PPIL1	0	0	0	0	0	0	0	1
SLC10A1	0	0	0	0	0	0	0	1
DESI1	0	0	1	0	0	0	0	0
PHF5A	0	0	0	0	0	0	0	1
TIMP3	0	0	0	0	0	0	1	0
ATP5MC2	0	0	0	0	0	0	0	1
RAB3C	0	0	0	0	0	0	1	0
NSG2	0	0	0	0	0	0	0	2
DUSP1	0	0	0	0	0	0	0	1
PCDH17	0	0	0	0	0	0	0	1
CLDN10	0	0	1	0	0	0	0	0
RGS2	0	0	0	0	0	0	0	1
HSPA14	0	0	0	0	0	0	0	1
AAR2	0	0	0	0	0	0	0	1
ZHX3	0	0	0	0	0	0	0	1
PKIG	0	0	2	0	0	0	0	0
DOK5	0	0	0	0	0	0	0	3
ZBTB46	0	0	0	0	0	0	0	1
TSPAN10	0	0	1	0	0	0	0	0
NPTX1	0	0	1	0	0	0	0	0
METTL23	0	0	0	0	0	0	0	1
JPT1	0	0	0	0	0	0	0	1
RUNDC1	0	0	0	0	0	0	0	1
PSMD3	0	1	0	0	0	0	0	1
ORMDL3	0	0	0	0	0	0	0	1
SUPT4H1	0	0	0	0	0	0	0	1
WSB1	0	0	0	1	0	0	0	0
EFNB3	0	0	0	0	0	0	0	1
NT5M	0	0	1	0	0	0	0	0
ZYX	0	0	0	0	0	0	0	1
MTPN	0	0	0	0	0	0	1	0
JAZF1	0	0	1	0	0	0	0	0
PGAM2	0	0	0	0	0	0	0	1
ZNF282	0	0	0	0	0	0	0	2
DUSP26	0	0	1	0	0	0	0	0
CLVS2	0	0	0	0	0	0	1	0
GTF3C6	0	0	0	0	0	0	0	1
HS3ST5	0	0	0	0	0	0	0	1
OAZ2	0	0	0	0	0	0	0	1
LRRC57	0	0	0	0	0	0	0	1
NDUFAF1	0	0	1	0	0	0	0	0
RFK	0	0	0	0	0	0	0	1
SWI5	0	0	0	0	0	0	0	1
SURF2	0	0	0	0	0	0	0	1
UBE2E2	0	0	1	0	0	0	0	0
HIGD1A	0	0	1	0	0	0	0	0
IP6K2	0	0	0	0	0	0	0	1
C3orf18	0	0	0	0	0	0	0	1
TMEM108	0	0	0	0	0	0	0	1
ZNF639	0	0	0	0	0	0	0	1
NCBP2	0	0	0	0	0	0	0	2
HSPA13	0	0	0	0	0	0	1	0
SLC19A1	0	0	0	0	0	0	0	1
BEAN1	0	0	1	0	0	0	0	0
CCDC97	0	0	0	0	0	0	0	1
B9D2	0	0	0	0	0	0	0	1
SELENOW	0	0	1	0	0	0	0	0
CHMP2A	0	0	1	0	0	0	0	0
MZF1	0	0	0	0	0	0	0	1
TMEM201	0	0	0	0	0	0	0	2
TARDBP	0	0	0	0	0	0	0	1
C1orf109	0	0	0	0	0	0	0	1
LTO1	0	0	0	0	0	0	0	1
EHD1	0	0	0	0	0	0	0	1
TRIM41	0	0	0	0	0	0	0	1
OCEL1	0	0	1	0	0	0	0	0
SMIM7	0	0	0	0	0	0	1	0
RAB11B	0	0	0	0	0	0	0	1
MOB3A	0	0	0	0	0	0	0	1
ZNF879	0	0	0	0	0	0	0	1
ZNF84	0	0	0	1	0	0	0	1
RNF34	0	0	0	0	0	0	0	1
PPTC7	0	0	0	0	0	0	1	0
RPLP0	0	0	0	0	0	0	0	1
C12orf43	0	0	0	0	0	0	0	1
PHYHIPL	0	0	0	0	0	0	1	0
DPCD	0	0	0	0	0	0	0	1
TSN	0	0	0	0	0	0	0	1
INPP1	0	0	1	0	0	0	0	0
RIC3	0	0	1	0	0	0	0	0
DCPS	0	0	0	0	0	0	0	1
SYPL1	0	0	0	0	0	0	0	1
SLC26A1	0	0	0	0	0	0	0	1
MXD4	0	0	0	0	0	0	0	2
LRRC66	0	0	0	0	0	0	1	0
NOA1	0	0	0	0	0	0	0	1
BCL7C	0	0	0	1	0	0	0	0
CD2BP2	0	0	0	0	0	0	0	2
ZNF213	0	0	0	0	0	0	0	1
RPUSD1	0	0	0	0	0	0	0	1
GAREM2	0	0	0	0	0	0	0	1
ARHGAP39	2	0	0	0	0	0	0	0
LRRC14	0	0	0	0	0	0	0	1
KHDRBS3	0	0	0	0	0	0	0	2
TP53INP1	0	1	0	0	0	0	0	0
VXN	0	0	1	0	0	0	0	0
RIT1	0	0	0	0	0	0	0	1
VPS72	0	0	0	0	0	0	0	1
FNDC7	0	0	0	0	0	0	0	1
TBC1D25	0	0	0	0	0	0	0	1
PQBP1	0	0	0	0	0	0	0	1
TMEM185A	0	0	0	0	0	0	0	1
RNF5	0	0	0	0	0	0	0	2
RAB23	0	0	1	0	0	0	0	0
SRSF3	0	0	0	0	0	0	0	1
AHSA1	0	0	1	0	0	0	0	1
CALM1	1	0	1	0	0	0	0	0
YY1	0	0	0	0	0	0	0	1
RND1	0	0	1	0	0	0	0	0
NDUFA4L2	0	0	0	0	0	0	0	1
METTL1	0	0	0	0	0	0	0	1
TMEM19	0	0	1	0	0	0	0	0
ARHGDIB	0	0	2	0	0	0	0	0
PIANP	0	0	1	0	0	0	0	0
CCND2	0	0	0	0	0	0	0	1
ZNF641	0	0	0	0	0	0	0	1
EFNB2	0	0	0	1	0	0	0	0
DESI2	0	0	0	0	0	0	0	1
UBE2R2	0	0	0	0	0	0	0	1
GOLGA7	0	0	0	0	0	0	0	1
RIMS4	0	0	1	0	0	0	0	0
TMEM189	0	0	1	0	0	0	0	0
TCFL5	0	0	0	0	0	0	0	1
CCDC137	0	0	0	0	0	0	0	1
KCTD2	0	0	0	0	0	0	0	1
CBX1	0	0	0	0	0	0	0	1
SRSF1	0	0	0	0	0	0	0	1
YPEL2	0	0	1	0	0	0	0	0
SLC46A1	0	0	0	0	0	0	0	1
PMP22	0	0	1	0	0	0	0	0
RAMP3	0	0	1	0	0	0	0	0
TMED4	0	0	0	0	0	0	0	1
SAPCD2	0	1	0	0	0	0	0	0
FBXW5	0	0	0	0	0	0	0	2
TMEM141	0	0	1	0	0	0	0	0
WTAP	0	0	0	0	0	0	0	1
VPS18	0	0	0	0	0	0	0	1
PTGES2	0	0	1	0	0	0	0	0
GTF3C4	0	0	0	0	0	0	0	1
SURF4	0	0	0	0	0	0	0	1
SELENOT	0	0	1	0	0	0	0	0
DNAJC19	0	0	0	0	0	0	0	1
IFNGR2	0	0	1	0	0	0	0	0
CFAP410	0	0	0	0	0	0	0	1
UBE2G2	0	0	0	0	0	0	0	1
PTTG1IP	0	0	1	0	0	0	0	0
CHMP1A	0	0	1	0	0	0	0	0
TMEM231	0	0	0	0	0	0	0	1
POP4	0	0	0	0	0	0	0	1
KCTD15	0	0	0	0	0	0	0	2
ALKBH6	0	0	1	0	0	0	0	0
FBXO17	0	0	0	0	0	0	0	1
SYT3	0	0	1	0	0	0	0	0
MBOAT7	0	0	2	0	0	0	0	0
EPN1	0	0	1	0	0	0	0	1
LRRC47	0	0	0	0	0	0	0	1
FAM131C	0	0	1	0	0	0	0	0
SDHB	0	0	1	0	0	0	0	0
DDOST	0	0	0	0	0	0	0	3
MTFR1L	0	0	0	0	0	0	0	1
ADPRS	0	0	0	0	0	0	0	1
NRXN2	0	0	0	0	0	0	1	0
MAPK8IP1	0	0	4	0	0	0	0	0
MAP1S	0	0	0	0	0	0	0	1
TMEM38A	0	0	1	0	0	0	0	0
PALM3	0	0	0	0	0	0	0	1
ELAVL1	0	0	0	0	0	0	0	1
TSPAN17	0	0	1	0	0	0	0	0
ST8SIA4	0	0	0	1	0	0	0	1
SNCAIP	0	0	0	0	0	0	0	1
WDR55	0	0	0	0	0	0	0	1
GNPDA1	0	0	0	0	0	0	0	1
COMTD1	0	0	0	0	0	0	0	1
TRIM8	0	0	0	0	0	0	0	1
ADGRA1	0	0	1	0	0	0	0	0
FAM168B	0	0	0	0	0	0	0	1
NR4A2	0	0	0	0	0	0	0	1
CAPN10	0	0	0	0	0	0	0	1
IL10RA	0	0	1	0	0	0	0	0
ZBTB44	0	0	0	1	0	0	0	0
TSPAN13	0	0	0	0	0	0	0	1
MSMO1	0	0	1	0	0	0	0	0
TMEM192	0	0	1	0	0	0	0	0
TMA16	0	0	0	0	0	0	0	1
SEC31A	0	0	0	0	0	0	0	1
ZFAND2A	0	0	1	0	0	0	0	0
AMZ1	0	0	1	0	0	0	0	0
TNRC18	0	0	0	1	0	0	0	0
RAB40C	0	0	0	0	0	0	0	1
FHL2	0	0	0	0	0	0	0	1
CNNM4	0	0	0	0	0	0	0	1
PKDCC	0	0	0	0	0	0	0	1
EHD3	0	0	1	0	0	0	0	0
E2F6	0	0	0	0	0	0	0	1
VPS28	0	0	1	0	0	0	0	0
EIF3E	0	0	0	0	0	0	0	1
POGK	0	0	0	0	0	0	0	1
PRCC	0	0	0	0	0	0	0	1
FCGR1A	0	0	0	0	0	0	0	1
NRAS	0	0	0	0	0	0	0	1
PLPPR5	0	0	1	0	0	0	0	0
PRPS2	0	0	1	0	0	0	0	0
WDR13	0	0	0	0	0	0	0	2
TSPYL2	0	0	2	0	0	0	0	0
FRS3	0	0	0	0	0	0	0	1
KLHDC3	0	0	1	0	0	0	0	0
RRP36	0	0	0	0	0	0	0	1
RAB15	0	0	1	0	0	0	0	0
KCNK10	0	0	0	1	0	0	0	0
NUP50	0	0	0	0	0	0	0	1
CCDC134	0	0	0	0	0	0	0	1
PDGFB	0	0	1	0	0	0	0	0
KCTD17	0	0	0	0	0	0	0	1
NUAK1	0	0	0	0	0	1	0	0
CBX5	0	0	0	1	0	0	0	0
DNAJC14	0	0	0	0	0	0	0	1
RETREG1	0	0	1	0	0	0	0	0
CCNG1	0	0	0	0	0	0	0	2
LHFPL6	0	0	1	0	0	0	0	0
EDNRB	0	0	0	0	0	0	0	1
GPC6	0	1	0	0	0	0	0	0
CNTFR	0	0	0	0	0	0	0	2
PSMA7	0	0	0	0	0	0	0	1
OGFR	0	0	0	0	0	0	0	1
PCMTD2	0	0	0	0	0	0	0	1
ASPSCR1	0	0	0	0	0	0	0	1
ENDOV	0	0	0	0	0	0	0	1
ARHGAP23	1	0	0	0	0	0	0	0
PHB	0	0	0	0	0	0	0	1
TRAF4	0	0	0	0	0	0	0	1
ZNF18	0	0	0	0	0	0	0	1
DHRS7B	0	0	1	0	0	0	0	0
CHPF2	0	0	0	0	0	0	0	1
ZNRF2	0	0	0	0	0	0	0	1
STK17A	0	0	1	0	0	0	0	0
ZNF862	0	0	2	0	0	0	0	0
SSNA1	0	0	0	0	0	0	0	1
LATS1	0	0	0	0	0	0	0	1
ZNF292	0	0	0	1	0	0	0	0
SLC35A1	0	0	0	0	0	0	0	1
MAPK6	0	0	0	0	0	0	0	1
CHP1	0	0	1	0	0	0	0	0
NR4A3	0	0	0	0	0	0	0	1
COQ4	0	0	0	0	0	0	0	1
SNRPA	0	0	0	0	0	0	0	1
PAFAH1B3	0	0	0	0	0	0	0	1
PGD	0	0	0	0	0	0	0	1
ZDHHC18	0	0	0	0	0	0	0	1
UTP11	0	0	0	0	0	0	0	1
TPGS2	0	0	0	0	0	0	0	1
CZIB	0	0	0	0	0	0	0	1
SLC25A22	0	0	2	0	0	0	0	0
NFIX	0	0	0	0	0	0	0	1
SH3GL1	0	0	0	0	0	0	0	1
LMAN2	0	0	0	0	0	0	0	1
LHFPL2	0	0	0	0	0	0	1	0
SNX24	0	0	1	0	0	0	0	0
KCTD10	0	0	0	0	0	0	0	1
LIMK2	0	0	0	0	0	0	0	1
PRR14L	0	0	0	0	0	0	0	1
GPR137B	0	0	0	0	0	0	0	1
ARV1	0	0	1	0	0	0	0	0
GHITM	0	0	2	0	0	0	0	0
TMEM163	0	0	1	0	0	0	0	0
RWDD4	0	0	0	0	0	0	0	1
UBXN8	0	0	0	0	0	0	0	1
SERPINH1	0	1	0	0	0	0	0	0
CLNS1A	0	0	0	0	0	0	0	1
SLC35F2	0	0	0	0	0	0	0	1
ADAMTS15	0	0	1	0	0	0	0	0
TMEM106B	0	0	0	0	0	0	1	0
LRPAP1	0	0	1	0	0	0	0	0
DNAJB14	0	0	0	0	0	0	1	0
PPM1K	0	0	0	0	0	0	0	1
LFNG	0	0	1	0	0	0	0	0
RAB26	0	0	1	0	0	0	0	0
BICD2	0	0	0	0	0	0	0	1
STARD7	0	0	0	0	0	0	0	1
DUSP11	0	0	0	0	0	0	0	1
RNF144A	0	0	0	0	0	0	0	1
TADA1	0	0	0	0	0	0	0	1
TMCO1	0	0	0	0	0	0	1	0
B4GALT3	0	0	0	0	0	0	0	1
SYT6	0	0	0	0	0	0	0	1
DRAM2	0	0	0	0	0	0	0	1
CSF1	0	0	0	0	0	0	0	1
TSPAN6	0	0	0	0	0	0	0	2
STK19	0	0	0	0	0	0	0	1
VASH1	0	0	0	0	0	0	0	1
PMM1	0	0	1	0	0	0	0	0
EIF3D	0	0	0	0	0	0	0	3
CMAS	0	0	1	0	0	0	0	0
TPI1	0	0	1	0	0	0	0	0
ZCRB1	0	0	0	0	0	0	0	1
LATS2	0	0	0	0	0	0	0	1
MGME1	0	0	0	0	0	0	0	1
SPEF1	0	0	0	0	0	0	0	1
CSTF1	0	0	0	0	0	0	0	1
CHMP6	0	0	0	0	0	0	0	1
NXN	0	0	0	0	0	0	0	1
SMTNL2	0	0	0	0	0	0	0	1
SNX10	0	0	1	0	0	0	0	0
LANCL2	0	0	0	0	0	0	1	0
PRMT2	0	0	0	0	0	0	0	1
ZDHHC14	0	0	1	0	0	0	0	0
BACH2	0	0	0	1	0	0	0	0
MFAP1	0	0	0	0	0	0	0	1
PNN	0	0	0	0	0	0	0	1
AEN	0	0	0	0	0	0	0	1
SNAPC3	0	0	0	0	0	0	0	1
ZDHHC21	0	0	0	0	0	0	1	0
RGP1	0	0	0	0	0	0	0	1
CIZ1	0	0	0	1	0	0	0	2
SPIRE2	0	0	0	0	0	0	0	2
CAPNS1	0	0	1	0	0	0	0	0
PSMC4	0	0	0	0	0	0	0	2
MAP3K10	0	0	1	0	0	0	0	0
LRRC42	0	0	0	0	0	0	0	1
PYGM	0	0	0	0	0	0	0	3
TMEM132A	0	0	0	0	0	0	0	3
TP53I11	0	0	0	0	0	0	0	1
HDGFL2	0	0	0	0	0	0	0	2
UBXN6	0	0	0	0	0	0	0	1
STK11	0	0	0	0	0	0	0	2
RNF126	0	0	0	0	0	0	0	1
SLC15A4	0	0	0	0	0	0	0	1
WSB2	0	0	1	0	0	0	0	0
WSCD2	0	0	1	0	0	0	0	0
DRG1	0	0	0	0	0	0	0	1
VPS26A	0	0	0	0	0	0	0	1
GTF2E2	0	0	0	0	0	0	0	1
UCP2	0	0	0	0	0	0	0	1
CCDC90B	0	0	0	0	0	0	0	1
PON2	0	0	1	0	0	0	0	0
EIF4E	0	0	1	0	0	0	0	0
ZNF598	0	0	0	0	0	0	0	2
MAPK15	0	0	1	0	0	0	0	0
ZC2HC1A	0	0	0	0	0	0	0	1
GNAI3	0	0	0	0	0	0	0	1
MAMLD1	0	0	1	0	0	0	0	0
G6PD	0	0	0	0	0	0	0	2
RIPK1	0	0	0	0	0	0	0	1
SNRNP48	0	0	0	0	0	0	0	1
TRIM26	0	0	1	0	0	0	0	0
YIPF3	0	0	0	0	0	0	0	1
HOMER2	0	0	1	0	0	0	0	0
INSYN1	0	0	1	0	0	0	0	0
NPTN	0	0	1	0	0	0	0	0
ZFHX2	0	0	0	1	0	0	0	0
MAPK8IP2	0	0	1	0	0	0	0	0
RRP7A	0	0	0	0	0	0	0	1
SKA3	0	0	0	0	0	0	0	1
USPL1	0	0	0	0	0	0	0	1
AKAP11	0	0	0	0	0	0	2	0
TBC1D20	0	0	0	0	0	0	0	1
MMP24	0	0	0	0	0	0	0	1
ACTR5	0	0	0	0	0	0	0	1
GMEB2	0	0	0	0	0	0	0	1
RUNDC3A	0	0	1	0	0	0	0	0
NT5C3B	0	0	1	0	0	0	0	0
TBKBP1	0	0	0	0	0	0	0	1
PPP1R9B	0	0	2	0	0	0	0	0
SGSM2	0	0	0	0	0	0	0	1
TRIM27	0	0	0	0	0	0	0	1
RFX7	0	0	0	1	0	0	0	0
ZNF407	0	0	0	0	0	0	0	1
FAM214B	0	0	0	0	0	0	0	1
TESK1	0	0	0	0	0	0	0	1
MVB12B	0	0	0	0	0	0	0	1
MRPL3	0	0	0	0	0	0	0	1
GNAI2	0	0	0	0	0	0	0	1
TADA3	0	0	0	0	0	0	0	1
EIF4A2	0	1	0	0	0	0	0	1
PDXK	0	0	1	0	0	0	0	0
VPS9D1	0	0	0	0	0	0	0	2
TERF2	0	0	0	0	0	0	0	1
E2F4	0	0	0	0	0	0	0	1
FTO	0	0	0	0	0	0	0	1
NAPA	0	0	0	0	0	0	0	1
AP2A1	0	0	2	0	0	0	0	0
GMEB1	0	0	0	0	0	0	0	1
RNF19B	1	0	0	0	0	0	0	0
ANKRD29	0	0	1	0	0	0	0	0
SMAP2	0	0	1	0	0	0	0	0
DHCR7	0	0	0	0	0	0	0	1
TM7SF2	0	0	0	0	0	0	0	1
SUGP2	0	0	0	1	0	0	0	0
FKBP8	0	0	1	0	0	0	0	0
SNAPC2	0	0	1	0	0	0	0	0
CACTIN	0	0	0	0	0	0	0	1
RMND5B	0	0	0	0	0	0	0	1
DCP2	0	0	0	0	0	0	1	0
MIF	0	0	3	0	0	0	0	0
ESS2	0	0	0	0	0	0	0	1
ZSWIM8	0	0	0	1	0	0	0	1
LCOR	0	0	0	0	0	0	0	1
ACTR1A	0	0	0	0	0	0	0	1
CYP2E1	0	0	0	0	0	0	0	1
NIFK	0	0	0	0	0	0	0	1
CIR1	0	0	0	0	0	0	0	1
FAM171B	0	0	0	0	0	0	1	0
RNF25	0	0	0	0	0	0	0	1
GAB2	0	0	0	0	0	0	0	1
BOD1L1	0	0	0	0	0	0	1	0
TBC1D10B	0	0	0	0	0	0	0	1
TUFM	0	0	0	0	0	0	0	1
NUBP1	0	0	0	0	0	0	0	1
CCDC142	0	0	0	0	0	0	0	1
ASB3	0	0	0	0	0	0	0	1
SELENOI	0	0	0	0	0	0	1	0
ST3GAL1	1	0	0	0	0	0	0	0
HTATSF1	0	0	0	0	0	0	0	1
PPT2	0	0	0	0	0	0	0	1
CSPG4	0	0	1	0	0	0	0	0
TTC5	0	0	0	0	0	0	0	1
PSMC1	0	0	1	0	0	0	0	0
ALG12	0	0	0	0	0	0	0	1
KIAA0930	0	0	1	0	0	0	1	0
ACO2	0	0	2	0	0	0	0	0
WASF3	0	0	1	0	0	0	0	0
SERINC3	0	0	1	0	0	0	0	0
CABLES2	0	0	0	0	0	0	0	1
TMEM101	0	0	0	0	0	0	0	1
PCGF2	0	0	0	0	0	0	0	1
DNAJB6	0	0	0	0	0	0	0	1
MAK16	0	0	0	0	0	0	0	1
MAP2K1	0	0	1	0	0	0	0	0
PSIP1	0	0	0	0	0	0	0	1
CCNL1	0	0	0	0	0	0	0	1
KLHL24	0	0	0	0	0	0	0	1
AGPAT3	0	0	1	0	0	0	0	0
ZNF276	0	0	0	0	0	0	0	1
MMP15	0	0	0	0	0	0	0	1
NFATC3	0	0	0	0	0	0	0	1
SMPD3	0	0	0	0	0	0	0	1
PPP1R37	0	0	0	0	0	0	0	2
RCC1	0	0	0	0	0	0	0	1
RIMS3	0	0	0	0	0	0	0	1
RAB1B	0	0	2	0	0	0	0	0
NXF1	0	0	0	0	0	0	0	1
FADS2	0	0	0	0	0	0	0	1
CPSF7	0	0	0	0	0	0	0	1
TSPAN18	0	0	0	0	0	0	0	1
GALNT18	0	0	0	0	0	0	0	1
PRKCSH	0	0	0	0	0	0	0	2
EEF2	0	1	0	0	0	0	0	1
SFXN3	0	0	0	0	0	0	0	1
NOLC1	0	0	0	1	0	0	0	1
RNPEPL1	0	0	0	0	0	0	0	1
RELT	0	0	0	0	0	0	0	1
CCDC82	0	0	0	0	0	0	0	1
GRIA4	0	0	1	0	0	0	0	0
CADM1	0	0	0	0	0	0	0	1
SLC37A4	0	0	0	0	0	0	0	1
MAPKAPK2	0	0	0	0	0	0	0	1
KLHL7	0	0	0	0	0	0	0	1
PDIA4	0	0	0	0	0	0	0	1
PCGF3	0	0	0	0	0	0	0	1
FBXW7	0	0	1	0	0	0	0	0
FAM20C	0	0	0	0	0	0	0	1
RCC1L	0	0	0	0	0	0	0	1
LUC7L	0	0	0	0	0	0	0	1
MRPS9	0	0	0	0	0	0	0	1
EXT1	0	0	0	0	0	0	0	1
CD247	0	0	1	0	0	0	0	0
UBQLN4	0	0	0	0	0	0	0	1
RPRD2	0	0	0	0	0	0	0	1
LAS1L	0	0	0	0	0	0	0	1
UPF3B	0	0	0	0	0	0	0	1
SLC22A23	0	0	0	0	0	0	0	1
ZNF592	0	0	0	0	0	0	0	1
CCNK	0	0	0	0	0	0	0	1
TULP3	0	0	0	0	0	0	0	1
KANSL2	0	0	0	0	0	0	0	1
TRIO	0	0	0	0	0	0	0	1
ERGIC1	0	0	0	0	0	0	0	1
RO60	0	0	0	1	0	0	0	0
PIP4K2A	0	0	0	0	0	0	0	1
DDX5	0	0	0	1	0	0	0	0
SARM1	0	0	0	0	0	0	0	1
GPSM1	0	0	0	0	0	0	0	4
CEP43	0	0	0	0	0	0	0	1
CDH20	0	0	1	0	0	0	0	0
QRICH1	0	0	0	0	0	0	0	1
AP2M1	0	0	1	0	0	0	0	0
CDH8	0	0	0	0	0	0	0	1
SAMD4B	0	0	0	0	0	0	0	1
NOL9	0	0	0	0	0	0	0	1
MTHFR	0	0	0	0	0	0	0	1
ALPL	0	0	1	0	0	0	0	0
FOXJ3	0	0	0	0	0	0	0	1
TAF6L	0	0	0	0	0	0	0	1
COLGALT1	0	0	0	0	0	0	0	1
CNOT6	0	0	0	0	0	0	0	1
HNRNPH1	0	0	0	0	0	0	0	1
TET1	0	0	0	1	0	0	0	0
SSB	0	0	0	0	0	0	0	1
AAMP	0	0	0	0	0	0	0	1
ATG4B	0	0	0	0	0	0	0	1
USP2	0	0	1	0	0	0	0	0
UTP25	0	0	0	0	0	0	0	1
TRMT44	0	0	0	0	0	0	0	1
ADAP1	0	0	1	0	0	0	0	0
RETSAT	0	0	1	0	0	0	0	0
CLK2	0	0	0	0	0	0	0	1
UBA1	0	0	0	0	0	0	0	8
GTPBP2	0	0	0	0	0	0	0	1
CDH24	0	0	0	0	0	0	0	1
SPTLC2	0	0	0	0	0	0	1	0
ST13	0	0	0	0	0	0	0	1
RTCB	0	0	0	0	0	0	0	1
ASIC1	0	0	0	0	0	0	0	1
FOXJ2	0	0	0	0	0	0	0	1
SLC6A15	0	0	0	0	0	0	0	1
CDH10	0	0	0	0	0	0	0	1
SLC1A3	0	0	1	0	0	0	0	0
WWC1	0	0	0	0	0	0	0	1
SUCLA2	0	0	1	0	0	0	0	0
SMU1	0	0	0	0	0	0	0	1
RBM17	0	0	0	0	0	0	0	1
LONRF1	0	0	0	0	0	0	0	1
SLC35C2	0	0	0	0	0	0	0	1
MAPT	0	0	0	0	0	0	0	1
DNAJC7	0	0	0	0	0	0	0	2
HAP1	0	0	1	0	0	0	0	0
AKAP1	0	0	0	0	0	0	0	1
ANKRD13B	0	0	0	0	0	0	0	2
CLCN1	0	0	0	0	0	0	0	1
PTPRZ1	0	0	0	0	0	0	1	0
QSOX2	0	0	0	0	0	0	0	1
PLAGL1	0	0	0	1	0	0	0	0
SYNCRIP	0	0	0	0	0	0	0	1
SMAD2	0	0	0	0	0	0	0	1
ERP44	0	0	0	0	0	0	0	1
CCT8	0	0	0	0	0	0	0	2
RRP1B	0	0	0	0	0	0	0	1
RRP1	0	0	0	0	0	0	0	1
LMTK3	0	0	1	0	0	0	0	2
PPP2R1A	0	0	0	0	0	0	0	1
NIPAL3	0	0	1	0	0	0	1	0
GNAL	0	0	0	0	0	0	0	1
DCAF15	0	0	0	0	0	0	0	1
RHOBTB3	0	0	0	0	0	0	0	1
MAPK8	0	0	0	0	0	0	0	1
OBSL1	0	0	0	0	0	0	0	1
EPHA4	0	0	0	0	0	0	1	0
DNER	0	0	0	0	0	0	0	1
FAM160A2	0	0	0	0	0	0	0	1
PPARGC1A	0	0	1	0	0	0	0	0
SRRM2	0	0	0	0	0	0	0	1
CAPN15	0	0	0	0	0	0	0	1
DPYSL5	0	0	0	0	0	0	0	1
UBE2Q1	0	0	0	0	0	0	0	1
PRRC2A	1	0	0	0	0	0	0	2
PTPN9	0	0	0	0	0	0	0	1
GTPBP1	0	0	0	0	0	0	0	1
FAIM2	0	0	1	0	0	0	0	0
SLC41A2	0	0	0	0	0	0	1	0
TRIP13	0	0	0	0	0	0	0	1
EXOC3	0	0	0	0	0	0	0	2
ABHD12	0	0	1	0	0	0	0	0
NECAB3	0	0	1	0	0	0	0	0
BAIAP2	0	0	1	0	0	0	0	0
PLEKHM1	0	0	0	0	0	0	0	1
CASC3	0	0	0	0	0	0	0	1
LUC7L3	0	0	0	0	0	0	0	1
NRF1	0	0	0	0	0	0	0	1
ZNF277	0	0	0	0	0	0	0	1
NELFB	0	0	0	0	0	0	0	1
FRMD5	0	0	0	0	0	0	0	1
PRPF4	0	0	0	0	0	0	0	1
NIBAN2	0	0	0	0	0	0	0	1
USP10	0	0	0	0	0	0	0	1
AMFR	0	0	0	0	0	0	0	1
TTYH1	0	0	1	0	0	0	0	0
HP1BP3	0	0	0	0	0	0	0	1
SSX2IP	0	0	1	0	0	0	0	0
PHRF1	0	0	0	0	0	0	0	2
OSBP	0	0	0	0	0	0	0	1
MKNK2	0	0	0	0	0	0	0	1
ATP6V1B2	0	0	1	0	0	0	0	0
USP30	0	0	0	0	0	0	0	1
NCL	0	0	0	0	0	0	0	1
PGM2L1	0	0	0	0	0	0	1	0
UVSSA	0	0	0	0	0	0	0	1
COL26A1	0	0	0	0	0	0	0	1
FAM234A	0	0	0	0	0	0	0	1
ATP6V1C1	0	0	1	0	0	0	0	0
PTDSS1	0	0	0	0	0	0	0	1
SV2A	0	0	1	0	0	0	0	0
DCLK1	0	0	1	0	0	0	0	0
PCID2	0	0	0	0	0	0	0	1
GPAT4	0	0	0	0	0	0	0	1
DUS1L	0	0	0	0	0	0	0	1
TEPSIN	0	0	0	0	0	0	0	1
CDK12	0	0	0	0	0	0	0	1
DPH1	0	0	0	0	0	0	0	1
RUSC2	0	0	0	0	0	0	0	1
FBXL2	0	0	0	0	0	0	0	1
RSPRY1	0	0	0	0	0	0	0	1
WDR12	0	0	0	0	0	0	0	1
PPP2R1B	0	1	0	0	0	0	0	0
CDK14	0	0	0	0	0	0	0	1
RINT1	0	0	0	0	0	0	0	1
TTYH3	0	0	0	0	0	0	0	1
POLR3K	0	0	0	0	0	0	0	1
RHPN1	0	0	0	0	0	0	0	1
MTF2	0	0	0	0	0	0	0	1
AMOT	0	0	0	0	0	0	0	1
KCNH3	0	0	1	0	0	0	0	0
EIF4B	0	0	0	0	0	0	0	2
MAP3K12	0	0	0	0	0	0	0	1
SLC38A2	0	0	0	0	0	0	0	1
BRD9	0	0	0	0	0	0	0	2
HNRNPU	0	0	0	0	0	0	0	1
OPTN	0	0	1	0	0	0	0	0
TRMT6	0	0	0	0	0	0	0	1
WDR91	0	0	0	0	0	0	0	1
AKR1B1	0	0	0	0	0	0	0	1
CDK13	0	0	0	0	0	0	0	1
PHF3	0	0	0	0	0	0	0	1
GLE1	0	0	0	0	0	0	0	1
PRRC2B	1	0	0	0	0	0	0	0
SEMA3G	0	0	1	0	0	0	0	0
RYK	0	0	0	0	0	0	0	1
EPHB1	0	0	0	0	0	0	0	1
GRIK5	0	0	0	0	0	0	0	2
PADI1	0	0	1	0	0	0	0	0
EPHB2	0	0	0	0	0	0	0	1
PPP2R5B	0	0	1	0	0	0	0	0
SLC6A7	0	0	1	0	0	0	0	0
MCMBP	0	0	0	0	0	0	0	1
SIK2	0	0	0	0	0	0	0	1
VPS11	0	0	0	0	0	0	0	1
CDKL2	0	0	1	0	0	0	0	0
ARHGEF33	0	0	0	0	0	0	0	1
NDRG1	0	0	0	0	0	0	0	1
IRAK1	0	0	0	0	0	0	0	1
CDC5L	0	0	0	0	0	0	0	1
SEMA4B	0	0	0	0	0	0	0	1
PWP1	0	0	0	0	0	0	0	1
SLU7	0	0	0	0	0	0	0	1
CDH4	0	0	0	0	0	0	0	1
EPHA7	0	0	0	0	0	0	0	1
GBA2	0	0	0	0	0	0	0	1
CLSTN2	0	0	0	1	0	0	0	0
EIF2B5	0	0	0	0	0	0	0	1
GPI	0	0	2	0	0	0	0	0
KAZN	0	0	0	0	0	0	0	1
MED16	0	0	0	0	0	0	0	1
SSBP2	0	0	0	0	0	0	0	1
FAM160B2	0	0	0	0	0	0	0	1
PHF14	0	0	0	0	0	0	1	0
TUBGCP6	0	0	0	0	0	0	0	1
CDK17	0	0	0	0	0	0	1	0
TERT	0	0	0	0	0	0	0	1
KCTD3	0	0	0	0	0	0	0	1
TAF4	0	0	0	0	0	0	0	1
JUP	0	0	0	0	0	0	0	1
FXR2	0	0	0	0	0	0	0	1
RASGRP1	0	0	1	0	0	0	0	0
RFX3	0	0	0	0	0	0	0	1
LSG1	0	0	0	0	0	0	0	1
PAXBP1	0	0	0	0	0	0	0	1
TCF25	0	0	0	0	0	0	0	1
HNRNPUL1	0	0	0	0	0	0	0	1
NDC1	0	0	0	0	0	0	0	1
CAPRIN1	0	0	0	0	0	0	0	2
PARG	0	0	0	0	0	0	0	1
ALDH18A1	0	0	0	0	0	0	0	1
MGAT5	0	0	0	0	0	0	0	1
GLS	0	0	1	0	0	0	0	0
SEMA3A	0	0	0	0	0	0	0	1
UBN1	0	0	0	0	0	0	0	1
SLC5A6	0	0	0	0	0	0	0	1
AGBL5	0	1	0	0	0	0	0	0
CDKL5	0	0	1	0	0	0	0	0
KDM5C	0	0	0	1	0	0	0	0
STK10	0	0	1	0	0	0	0	0
IPO9	0	0	0	0	0	0	0	1
HNRNPK	0	0	0	0	0	0	0	1
SLC24A3	0	0	1	0	0	0	0	0
EBF4	0	0	0	0	0	0	0	1
DDX42	0	0	0	0	0	0	0	1
MED1	0	0	0	0	0	0	0	1
EXOC4	0	0	0	0	0	0	0	1
TYRO3	0	0	1	0	0	0	0	0
GABBR2	0	0	1	0	0	0	0	0
TMEM245	0	0	0	0	0	0	0	1
DAB2IP	0	0	0	0	0	0	0	1
KAT2B	0	0	1	0	0	0	0	0
FAM193A	0	0	0	0	0	0	0	2
POLR2B	0	0	0	0	0	0	0	1
EIF3B	0	0	0	0	0	0	0	1
FGD1	0	0	0	0	0	0	0	1
PPP1R10	0	0	0	0	0	0	0	2
MGAT5B	0	0	0	0	0	0	0	1
SMG6	0	0	0	0	0	0	0	1
TRIM24	0	0	0	0	0	0	0	1
ZMIZ2	0	0	0	0	0	0	0	1
STXBP1	0	0	1	0	0	0	0	0
DENND6A	0	0	0	0	0	0	0	1
MED25	0	0	0	0	0	0	0	1
GPBP1L1	0	0	0	0	0	0	0	1
PPIL2	0	0	0	0	0	0	0	1
NAA15	0	0	0	0	0	0	0	1
PLK4	0	0	0	0	0	0	1	0
GTF3C2	0	0	0	0	0	0	0	1
KIAA1549	1	0	0	0	0	0	0	0
SEC63	0	0	0	0	0	0	0	1
RC3H2	0	0	0	0	0	0	0	1
MAGI1	0	0	0	1	0	0	0	0
PLEKHM2	0	0	0	0	0	0	0	1
TNPO2	0	0	0	0	0	0	0	1
CCAR2	0	0	0	0	0	0	0	3
NID1	0	0	0	0	0	0	0	1
ABLIM1	0	0	0	0	0	0	0	1
SEC23IP	0	0	0	0	0	0	0	1
DNM3	0	0	0	0	0	0	1	0
GFPT1	0	0	0	0	0	0	0	1
STRIP1	0	0	0	0	0	0	0	1
PAK3	0	0	0	0	0	0	1	0
SYNGAP1	0	0	1	0	0	0	0	0
SHANK3	0	0	1	0	0	0	1	0
ZC3H13	0	0	0	0	0	0	0	1
TOP1	0	0	0	0	0	0	0	1
MLLT6	0	0	0	0	0	0	0	1
CPD	0	0	1	0	0	0	0	0
DENND2A	0	0	0	0	0	0	0	1
COPG2	0	0	0	0	0	0	1	0
CAPN7	0	0	0	0	0	0	0	1
SETD2	0	0	0	0	0	0	0	1
SRGAP3	0	0	0	0	0	0	0	1
TCERG1	0	0	0	0	0	0	0	1
TACC2	0	0	0	0	0	0	0	1
ANKIB1	0	0	0	0	0	0	0	1
PAPPA2	0	0	0	0	0	0	0	1
N4BP2	0	0	0	1	0	0	0	1
TBC1D9	0	0	1	0	0	0	0	0
NCOA1	0	0	0	0	0	0	0	1
SMG5	0	0	0	0	0	0	0	1
ADGRF5	0	0	1	0	0	0	0	0
SNAPC4	0	0	0	0	0	0	0	1
GOLGA1	0	0	0	0	0	0	0	1
FBXO38	0	0	0	0	0	0	0	1
ARID4B	0	0	0	0	0	0	0	1
ADAMTS3	0	0	0	0	0	0	0	1
DNMT3A	0	0	1	0	0	0	0	0
RB1CC1	0	0	0	0	0	0	0	1
SMC1A	0	0	0	0	0	0	0	1
IREB2	0	0	0	1	0	0	0	0
KPNB1	0	0	0	0	0	0	0	1
SLC44A5	0	0	0	0	0	0	0	1
UPF1	0	0	0	0	0	0	0	1
TTC28	0	0	0	1	0	0	0	0
DHX57	0	0	0	0	0	0	0	1
ABCF1	0	0	0	0	0	0	0	1
ZMYM2	0	0	0	0	0	0	0	1
DHX8	0	0	0	0	0	0	0	2
TRANK1	0	0	0	0	0	0	0	1
RBM5	0	0	0	0	0	0	0	1
TASOR	0	0	0	0	0	0	0	1
DHX36	0	0	0	0	0	0	0	1
PAM	0	0	1	0	0	0	0	0
LAMC2	0	0	0	0	0	0	0	1
XPO6	0	0	0	0	0	0	0	1
INPP4A	0	0	1	0	0	0	0	0
CASK	0	0	0	0	0	0	0	1
ATP2B3	0	0	1	0	0	0	0	0
IPO5	0	0	0	0	0	0	0	1
RAPGEF1	0	0	0	0	0	0	0	1
USP33	0	0	0	0	0	0	0	1
MAST1	0	0	0	0	0	0	0	2
JMJD1C	0	0	0	0	0	0	0	1
IPO7	0	0	0	0	0	0	0	1
BAG6	0	0	0	0	0	0	0	1
SUPT16H	0	0	0	0	0	0	0	1
SIPA1L1	0	0	1	0	0	0	0	0
CNTN1	0	0	1	0	0	0	0	0
TENM2	0	0	0	0	0	0	0	1
SNAP91	0	0	1	0	0	0	0	0
USP20	0	0	0	0	0	0	0	1
FHOD3	0	0	1	0	0	0	0	0
PTPRJ	0	0	1	0	0	0	0	0
SRRM4	0	0	0	1	0	0	0	0
ITGA6	0	0	0	0	0	0	1	0
TRPM3	0	0	0	0	0	0	1	0
DDB1	0	0	0	0	0	0	0	1
DIAPH1	0	0	0	0	0	0	0	1
LAMC3	0	0	0	0	0	0	0	1
NUP214	0	0	0	0	0	0	0	1
ACCS	0	0	0	0	0	0	0	1
CEP295	0	0	0	0	0	0	0	1
NEO1	0	0	0	0	0	0	0	1
BPTF	0	0	0	0	0	0	0	1
ACLY	0	0	0	0	0	0	0	1
ADGRB3	0	0	1	0	0	0	0	0
NAT10	0	0	0	0	0	0	0	1
ITGAV	0	0	1	0	0	0	0	0
KIAA0556	0	0	0	0	0	0	0	1
VARS1	0	0	0	0	0	0	0	1
XPO5	0	0	0	0	0	0	0	1
POLR2A	0	0	0	0	0	0	0	1
SPTBN4	0	0	2	0	0	0	0	0
GTF3C1	0	0	0	0	0	0	0	3
USP7	0	0	0	0	0	0	0	1
NOTCH4	0	0	0	0	0	0	0	1
MED13	0	0	0	1	0	0	0	0
REV3L	0	0	0	0	0	0	0	1
PTPRS	0	0	0	0	0	0	0	1
EP300	0	0	0	0	0	0	0	1
COL9A3	0	0	0	0	0	0	0	1
NOTCH3	0	1	0	0	0	0	0	0
PIK3C2B	0	0	0	0	0	0	0	1
FTSJ3	0	0	0	0	0	0	0	1
POLR1A	0	0	0	0	0	0	0	1
PCNX3	0	0	0	0	0	0	0	1
ATP8A2	1	0	0	0	0	0	0	0
CACNA2D1	0	0	1	0	0	0	0	0
SLIT2	0	0	1	0	0	0	0	0
PRPF8	0	0	0	0	0	0	0	2
TBCD	0	0	0	0	0	0	0	1
IQGAP1	0	0	0	0	0	0	0	1
FASN	0	0	0	0	0	0	0	2
TTC37	0	0	0	0	0	0	0	1
PLXNA4	1	0	0	0	0	0	0	0
SNRNP200	0	0	0	0	0	0	0	1
KIF1B	0	0	0	0	0	0	0	1
IGF2R	0	0	0	0	0	0	0	1
COL5A1	0	0	0	0	0	0	0	1
RELN	0	0	0	0	0	0	0	1
BIRC6	0	0	0	0	0	0	0	1
MDN1	0	0	0	0	0	0	0	1
UBR4	0	0	0	0	0	0	0	3
