# Supplementary material for: Sexually Dimorphic Transcriptomic Changes of Developing Fetal Brain Reveal Signaling Pathways and Marker Genes of Brain Cells in Domestic Pigs
Source: Cells. 2021 Sep 16;10(9):2439. doi: 10.3390/cells10092439 (PMC8466205; doi:10.3390/cells10092439)
Supplement: Supplementary file 1 [file cells-10-02439-s001.zip › Table S7.xlsx]

## Sheet: Sheet1
GO terms enriched among genes differentially expressed genes in fetal brain.
GO ID	GO biological process	Number of DEGs	Fold Enrichment	False discovery rate (FDR)	Fetal sex	DEG between gestation days
GO:0072086	specification of loop of Henle identity	4	11.06	0.0435	F	Day 40 vs. 60
GO:0021796	cerebral cortex regionalization	5	9.22	0.0237	F	Day 40 vs. 60
GO:1903243	negative regulation of cardiac muscle hypertrophy in response to stress	5	9.22	0.0236	F	Day 40 vs. 60
GO:0071321	cellular response to cGMP	5	9.22	0.0236	F	Day 40 vs. 60
GO:0010616	negative regulation of cardiac muscle adaptation	5	9.22	0.0236	F	Day 40 vs. 60
GO:1903242	regulation of cardiac muscle hypertrophy in response to stress	7	8.6	0.0044	F	Day 40 vs. 60
GO:0010612	regulation of cardiac muscle adaptation	7	8.6	0.0044	F	Day 40 vs. 60
GO:1902299	pre-replicative complex assembly involved in cell cycle DNA replication	6	8.3	0.0125	F	Day 40 vs. 60
GO:0006267	pre-replicative complex assembly involved in nuclear cell cycle DNA replication	6	8.3	0.0125	F	Day 40 vs. 60
GO:0000727	double-strand break repair via break-induced replication	9	8.3	0.000824	F	Day 40 vs. 60
GO:0099566	regulation of postsynaptic cytosolic calcium ion concentration	8	8.04	0.00232	F	Day 40 vs. 60
GO:0032808	lacrimal gland development	5	7.9	0.0348	F	Day 40 vs. 60
GO:0070305	response to cGMP	5	7.9	0.0348	F	Day 40 vs. 60
GO:1901660	calcium ion export	6	7.37	0.0178	F	Day 40 vs. 60
GO:0072070	loop of Henle development	7	7.04	0.00915	F	Day 40 vs. 60
GO:0032075	positive regulation of nuclease activity	5	6.91	0.048	F	Day 40 vs. 60
GO:0098693	regulation of synaptic vesicle cycle	5	6.91	0.0479	F	Day 40 vs. 60
GO:0042940	D-amino acid transport	5	6.91	0.0479	F	Day 40 vs. 60
GO:1902969	mitotic DNA replication	8	6.81	0.00465	F	Day 40 vs. 60
GO:0007077	mitotic nuclear envelope disassembly	7	6.45	0.0127	F	Day 40 vs. 60
GO:0021978	telencephalon regionalization	7	6.45	0.0126	F	Day 40 vs. 60
GO:0051383	kinetochore organization	11	6.4	0.000617	F	Day 40 vs. 60
GO:0060019	radial glial cell differentiation	6	6.03	0.0337	F	Day 40 vs. 60
GO:0051938	L-glutamate import	6	6.03	0.0336	F	Day 40 vs. 60
GO:0098712	L-glutamate import across plasma membrane	6	6.03	0.0336	F	Day 40 vs. 60
GO:0014745	negative regulation of muscle adaptation	6	6.03	0.0335	F	Day 40 vs. 60
GO:0051988	regulation of attachment of spindle microtubules to kinetochore	7	5.96	0.0169	F	Day 40 vs. 60
GO:0006271	DNA strand elongation involved in DNA replication	10	5.82	0.00223	F	Day 40 vs. 60
GO:0032252	secretory granule localization	6	5.53	0.0434	F	Day 40 vs. 60
GO:0051382	kinetochore assembly	7	5.53	0.0223	F	Day 40 vs. 60
GO:0051255	spindle midzone assembly	6	5.53	0.0434	F	Day 40 vs. 60
GO:0098703	calcium ion import across plasma membrane	8	5.53	0.0114	F	Day 40 vs. 60
GO:0045841	negative regulation of mitotic metaphase/anaphase transition	13	5.33	0.000502	F	Day 40 vs. 60
GO:0007094	mitotic spindle assembly checkpoint	12	5.31	0.001	F	Day 40 vs. 60
GO:0071174	mitotic spindle checkpoint	12	5.31	0.000998	F	Day 40 vs. 60
GO:0071173	spindle assembly checkpoint	12	5.31	0.000995	F	Day 40 vs. 60
GO:1902656	calcium ion import into cytosol	8	5.21	0.0146	F	Day 40 vs. 60
GO:0051081	nuclear envelope disassembly	7	5.16	0.0289	F	Day 40 vs. 60
GO:0030397	membrane disassembly	7	5.16	0.0289	F	Day 40 vs. 60
GO:0031577	spindle checkpoint	12	5.1	0.00127	F	Day 40 vs. 60
GO:0021871	forebrain regionalization	10	5.03	0.00488	F	Day 40 vs. 60
GO:1902100	negative regulation of metaphase/anaphase transition of cell cycle	13	4.96	0.000836	F	Day 40 vs. 60
GO:1902692	regulation of neuroblast proliferation	14	4.84	0.000537	F	Day 40 vs. 60
GO:0048557	embryonic digestive tract morphogenesis	7	4.84	0.0365	F	Day 40 vs. 60
GO:2000816	negative regulation of mitotic sister chromatid separation	13	4.79	0.00106	F	Day 40 vs. 60
GO:0033048	negative regulation of mitotic sister chromatid segregation	13	4.79	0.00106	F	Day 40 vs. 60
GO:0033046	negative regulation of sister chromatid segregation	13	4.79	0.00106	F	Day 40 vs. 60
GO:0019228	neuronal action potential	12	4.74	0.00207	F	Day 40 vs. 60
GO:0099084	postsynaptic specialization organization	8	4.66	0.0236	F	Day 40 vs. 60
GO:0006270	DNA replication initiation	18	4.63	6.93e-05	F	Day 40 vs. 60
GO:0022616	DNA strand elongation	10	4.61	0.0078	F	Day 40 vs. 60
GO:0072079	nephron tubule formation	7	4.55	0.045	F	Day 40 vs. 60
GO:0043950	positive regulation of cAMP-mediated signaling	7	4.55	0.0449	F	Day 40 vs. 60
GO:0048486	parasympathetic nervous system development	7	4.55	0.0449	F	Day 40 vs. 60
GO:0086012	membrane depolarization during cardiac muscle cell action potential	7	4.55	0.0448	F	Day 40 vs. 60
GO:0021533	cell differentiation in hindbrain	9	4.52	0.0151	F	Day 40 vs. 60
GO:0002052	positive regulation of neuroblast proliferation	9	4.52	0.015	F	Day 40 vs. 60
GO:0010971	positive regulation of G2/M transition of mitotic cell cycle	11	4.51	0.005	F	Day 40 vs. 60
GO:0035235	ionotropic glutamate receptor signaling pathway	11	4.51	0.00499	F	Day 40 vs. 60
GO:0003338	metanephros morphogenesis	11	4.51	0.00498	F	Day 40 vs. 60
GO:0021952	central nervous system projection neuron axonogenesis	11	4.51	0.00497	F	Day 40 vs. 60
GO:0051985	negative regulation of chromosome segregation	13	4.49	0.00167	F	Day 40 vs. 60
GO:1905819	negative regulation of chromosome separation	13	4.49	0.00167	F	Day 40 vs. 60
GO:1902751	positive regulation of cell cycle G2/M phase transition	12	4.42	0.00325	F	Day 40 vs. 60
GO:0086010	membrane depolarization during action potential	12	4.42	0.00324	F	Day 40 vs. 60
GO:0045839	negative regulation of mitotic nuclear division	14	4.42	0.00107	F	Day 40 vs. 60
GO:0019933	cAMP-mediated signaling	12	4.28	0.00399	F	Day 40 vs. 60
GO:0019226	transmission of nerve impulse	20	4.25	5.37e-05	F	Day 40 vs. 60
GO:0072273	metanephric nephron morphogenesis	8	4.21	0.0357	F	Day 40 vs. 60
GO:0008090	retrograde axonal transport	8	4.21	0.0357	F	Day 40 vs. 60
GO:0060045	positive regulation of cardiac muscle cell proliferation	9	4.15	0.0228	F	Day 40 vs. 60
GO:2000310	regulation of NMDA receptor activity	15	4.15	0.00104	F	Day 40 vs. 60
GO:0034508	centromere complex assembly	14	4.07	0.00199	F	Day 40 vs. 60
GO:0048714	positive regulation of oligodendrocyte differentiation	8	4.02	0.0429	F	Day 40 vs. 60
GO:0048169	regulation of long-term neuronal synaptic plasticity	8	4.02	0.0428	F	Day 40 vs. 60
GO:0021846	cell proliferation in forebrain	9	3.98	0.0276	F	Day 40 vs. 60
GO:0007076	mitotic chromosome condensation	10	3.95	0.0175	F	Day 40 vs. 60
GO:0099637	neurotransmitter receptor transport	13	3.89	0.00451	F	Day 40 vs. 60
GO:0060291	long-term synaptic potentiation	16	3.85	0.00117	F	Day 40 vs. 60
GO:0033047	regulation of mitotic sister chromatid segregation	16	3.85	0.00117	F	Day 40 vs. 60
GO:0048168	regulation of neuronal synaptic plasticity	16	3.85	0.00116	F	Day 40 vs. 60
GO:2000179	positive regulation of neural precursor cell proliferation	18	3.83	0.000478	F	Day 40 vs. 60
GO:0033260	nuclear DNA replication	20	3.81	0.000188	F	Day 40 vs. 60
GO:0045737	positive regulation of cyclin-dependent protein serine/threonine kinase activity	11	3.8	0.0134	F	Day 40 vs. 60
GO:0072210	metanephric nephron development	11	3.8	0.0133	F	Day 40 vs. 60
GO:0007215	glutamate receptor signaling pathway	16	3.77	0.0014	F	Day 40 vs. 60
GO:0044786	cell cycle DNA replication	20	3.75	0.000229	F	Day 40 vs. 60
GO:0007214	gamma-aminobutyric acid signaling pathway	9	3.69	0.0393	F	Day 40 vs. 60
GO:1902473	regulation of protein localization to synapse	9	3.69	0.0392	F	Day 40 vs. 60
GO:2000311	regulation of AMPA receptor activity	9	3.69	0.0392	F	Day 40 vs. 60
GO:0062149	detection of stimulus involved in sensory perception of pain	9	3.69	0.0391	F	Day 40 vs. 60
GO:0034080	CENP-A containing nucleosome assembly	10	3.69	0.0251	F	Day 40 vs. 60
GO:0051784	negative regulation of nuclear division	14	3.69	0.00414	F	Day 40 vs. 60
GO:2000177	regulation of neural precursor cell proliferation	29	3.69	3.65e-06	F	Day 40 vs. 60
GO:0000132	establishment of mitotic spindle orientation	10	3.69	0.025	F	Day 40 vs. 60
GO:0031055	chromatin remodeling at centromere	11	3.69	0.016	F	Day 40 vs. 60
GO:0061641	CENP-A containing chromatin organization	10	3.69	0.025	F	Day 40 vs. 60
GO:1904031	positive regulation of cyclin-dependent protein kinase activity	12	3.69	0.0102	F	Day 40 vs. 60
GO:0021955	central nervous system neuron axonogenesis	12	3.69	0.0101	F	Day 40 vs. 60
GO:0035418	protein localization to synapse	20	3.63	0.000327	F	Day 40 vs. 60
GO:0021872	forebrain generation of neurons	19	3.62	0.000509	F	Day 40 vs. 60
GO:0019935	cyclic-nucleotide-mediated signaling	17	3.62	0.00126	F	Day 40 vs. 60
GO:0097120	receptor localization to synapse	13	3.59	0.00769	F	Day 40 vs. 60
GO:0021696	cerebellar cortex morphogenesis	11	3.58	0.0189	F	Day 40 vs. 60
GO:0007052	mitotic spindle organization	53	3.57	8.05e-11	F	Day 40 vs. 60
GO:0022011	myelination in peripheral nervous system	9	3.56	0.0457	F	Day 40 vs. 60
GO:0032292	peripheral nervous system axon ensheathment	9	3.56	0.0457	F	Day 40 vs. 60
GO:1904019	epithelial cell apoptotic process	9	3.56	0.0456	F	Day 40 vs. 60
GO:0051489	regulation of filopodium assembly	15	3.53	0.00372	F	Day 40 vs. 60
GO:0045773	positive regulation of axon extension	13	3.51	0.00907	F	Day 40 vs. 60
GO:0048167	regulation of synaptic plasticity	58	3.51	1.51e-11	F	Day 40 vs. 60
GO:0030071	regulation of mitotic metaphase/anaphase transition	19	3.5	0.000712	F	Day 40 vs. 60
GO:0055023	positive regulation of cardiac muscle tissue growth	10	3.46	0.0348	F	Day 40 vs. 60
GO:0061001	regulation of dendritic spine morphogenesis	14	3.44	0.00672	F	Day 40 vs. 60
GO:0099601	regulation of neurotransmitter receptor activity	27	3.43	2.8e-05	F	Day 40 vs. 60
GO:1902850	microtubule cytoskeleton organization involved in mitosis	57	3.41	5.9e-11	F	Day 40 vs. 60
GO:0006336	DNA replication-independent nucleosome assembly	12	3.4	0.0165	F	Day 40 vs. 60
GO:0051899	membrane depolarization	16	3.4	0.00326	F	Day 40 vs. 60
GO:0070509	calcium ion import	15	3.39	0.00501	F	Day 40 vs. 60
GO:1905606	regulation of presynapse assembly	10	3.35	0.0402	F	Day 40 vs. 60
GO:0099174	regulation of presynapse organization	10	3.35	0.0402	F	Day 40 vs. 60
GO:0070050	neuron cellular homeostasis	10	3.35	0.0401	F	Day 40 vs. 60
GO:1902099	regulation of metaphase/anaphase transition of cell cycle	19	3.34	0.00116	F	Day 40 vs. 60
GO:0060043	regulation of cardiac muscle cell proliferation	12	3.32	0.0193	F	Day 40 vs. 60
GO:0034724	DNA replication-independent nucleosome organization	12	3.32	0.0193	F	Day 40 vs. 60
GO:2000300	regulation of synaptic vesicle exocytosis	18	3.32	0.00182	F	Day 40 vs. 60
GO:0007613	memory	34	3.27	3.22e-06	F	Day 40 vs. 60
GO:0045665	negative regulation of neuron differentiation	20	3.25	0.00101	F	Day 40 vs. 60
GO:0001508	action potential	27	3.25	6.32e-05	F	Day 40 vs. 60
GO:0010965	regulation of mitotic sister chromatid separation	19	3.23	0.00156	F	Day 40 vs. 60
GO:0021885	forebrain cell migration	18	3.21	0.00245	F	Day 40 vs. 60
GO:0060078	regulation of postsynaptic membrane potential	29	3.21	3.38e-05	F	Day 40 vs. 60
GO:0048713	regulation of oligodendrocyte differentiation	11	3.2	0.0348	F	Day 40 vs. 60
GO:0050772	positive regulation of axonogenesis	24	3.2	0.000263	F	Day 40 vs. 60
GO:0007051	spindle organization	65	3.2	1.71e-11	F	Day 40 vs. 60
GO:0000236	mitotic prometaphase	48	3.18	2.13e-08	F	Day 40 vs. 60
GO:1903779	regulation of cardiac conduction	16	3.16	0.00584	F	Day 40 vs. 60
GO:0048663	neuron fate commitment	18	3.16	0.00284	F	Day 40 vs. 60
GO:0048146	positive regulation of fibroblast proliferation	14	3.16	0.0124	F	Day 40 vs. 60
GO:0086001	cardiac muscle cell action potential	14	3.16	0.0124	F	Day 40 vs. 60
GO:0009953	dorsal/ventral pattern formation	21	3.14	0.001	F	Day 40 vs. 60
GO:0035637	multicellular organismal signaling	38	3.14	1.46e-06	F	Day 40 vs. 60
GO:0045746	negative regulation of Notch signaling pathway	11	3.12	0.0398	F	Day 40 vs. 60
GO:0021953	central nervous system neuron differentiation	51	3.12	1.15e-08	F	Day 40 vs. 60
GO:0007611	learning or memory	71	3.12	3.98e-12	F	Day 40 vs. 60
GO:0051961	negative regulation of nervous system development	40	3.12	7.96e-07	F	Day 40 vs. 60
GO:0007612	learning	40	3.12	7.92e-07	F	Day 40 vs. 60
GO:0000279	M phase	45	3.11	1.19e-07	F	Day 40 vs. 60
GO:0000087	mitotic M phase	45	3.11	1.18e-07	F	Day 40 vs. 60
GO:0000070	mitotic sister chromatid segregation	34	3.11	8e-06	F	Day 40 vs. 60
GO:0051703	biological process involved in intraspecies interaction between organisms	14	3.1	0.0142	F	Day 40 vs. 60
GO:0035176	social behavior	14	3.1	0.0142	F	Day 40 vs. 60
GO:0043268	positive regulation of potassium ion transport	19	3.09	0.00242	F	Day 40 vs. 60
GO:0007096	regulation of exit from mitosis	12	3.09	0.0299	F	Day 40 vs. 60
GO:0097306	cellular response to alcohol	24	3.09	0.000408	F	Day 40 vs. 60
GO:1901381	positive regulation of potassium ion transmembrane transport	17	3.08	0.00499	F	Day 40 vs. 60
GO:0071805	potassium ion transmembrane transport	44	3.08	2.22e-07	F	Day 40 vs. 60
GO:0051592	response to calcium ion	42	3.08	4.97e-07	F	Day 40 vs. 60
GO:0007272	ensheathment of neurons	30	3.07	4.5e-05	F	Day 40 vs. 60
GO:0033045	regulation of sister chromatid segregation	20	3.07	0.00179	F	Day 40 vs. 60
GO:0048709	oligodendrocyte differentiation	20	3.07	0.00179	F	Day 40 vs. 60
GO:0008366	axon ensheathment	30	3.07	4.48e-05	F	Day 40 vs. 60
GO:0050768	negative regulation of neurogenesis	38	3.07	2.29e-06	F	Day 40 vs. 60
GO:0090307	mitotic spindle assembly	13	3.06	0.0221	F	Day 40 vs. 60
GO:0050767	regulation of neurogenesis	97	3.05	3.35e-16	F	Day 40 vs. 60
GO:0032330	regulation of chondrocyte differentiation	14	3.04	0.0162	F	Day 40 vs. 60
GO:0006813	potassium ion transport	46	3.03	1.54e-07	F	Day 40 vs. 60
GO:0042552	myelination	29	3.03	8.4e-05	F	Day 40 vs. 60
GO:0051960	regulation of nervous system development	117	3.02	1.99e-19	F	Day 40 vs. 60
GO:1901989	positive regulation of cell cycle phase transition	27	3.02	0.000184	F	Day 40 vs. 60
GO:0021575	hindbrain morphogenesis	12	3.02	0.0341	F	Day 40 vs. 60
GO:0099173	postsynapse organization	24	3.02	0.000529	F	Day 40 vs. 60
GO:0000082	G1/S transition of mitotic cell cycle	34	3.01	1.48e-05	F	Day 40 vs. 60
GO:0051966	regulation of synaptic transmission, glutamatergic	19	3	0.00319	F	Day 40 vs. 60
GO:0022029	telencephalon cell migration	16	3	0.00897	F	Day 40 vs. 60
GO:0051965	positive regulation of synapse assembly	16	3	0.00896	F	Day 40 vs. 60
GO:0071277	cellular response to calcium ion	23	2.99	0.00083	F	Day 40 vs. 60
GO:1901879	regulation of protein depolymerization	24	2.98	0.000609	F	Day 40 vs. 60
GO:0050804	modulation of chemical synaptic transmission	114	2.97	1.9e-18	F	Day 40 vs. 60
GO:0099177	regulation of trans-synaptic signaling	114	2.97	3.39e-18	F	Day 40 vs. 60
GO:0044843	cell cycle G1/S phase transition	34	2.96	1.95e-05	F	Day 40 vs. 60
GO:0006836	neurotransmitter transport	38	2.96	4.59e-06	F	Day 40 vs. 60
GO:0051322	anaphase	42	2.96	1.16e-06	F	Day 40 vs. 60
GO:0000090	mitotic anaphase	42	2.96	1.16e-06	F	Day 40 vs. 60
GO:0050769	positive regulation of neurogenesis	59	2.95	2.62e-09	F	Day 40 vs. 60
GO:0051588	regulation of neurotransmitter transport	28	2.95	0.000179	F	Day 40 vs. 60
GO:2000273	positive regulation of signaling receptor activity	12	2.95	0.0388	F	Day 40 vs. 60
GO:0098815	modulation of excitatory postsynaptic potential	12	2.95	0.0387	F	Day 40 vs. 60
GO:0099072	regulation of postsynaptic membrane neurotransmitter receptor levels	12	2.95	0.0387	F	Day 40 vs. 60
GO:0150115	cell-substrate junction organization	12	2.95	0.0387	F	Day 40 vs. 60
GO:0060998	regulation of dendritic spine development	16	2.95	0.0101	F	Day 40 vs. 60
GO:0021879	forebrain neuron differentiation	13	2.93	0.0288	F	Day 40 vs. 60
GO:0051962	positive regulation of nervous system development	71	2.93	6.49e-11	F	Day 40 vs. 60
GO:0045685	regulation of glial cell differentiation	18	2.93	0.00551	F	Day 40 vs. 60
GO:1901880	negative regulation of protein depolymerization	18	2.93	0.0055	F	Day 40 vs. 60
GO:0061351	neural precursor cell proliferation	18	2.93	0.00549	F	Day 40 vs. 60
GO:1902414	protein localization to cell junction	23	2.92	0.00107	F	Day 40 vs. 60
GO:0015800	acidic amino acid transport	14	2.92	0.0212	F	Day 40 vs. 60
GO:0030261	chromosome condensation	14	2.92	0.0211	F	Day 40 vs. 60
GO:0010611	regulation of cardiac muscle hypertrophy	14	2.92	0.0211	F	Day 40 vs. 60
GO:1905818	regulation of chromosome separation	19	2.92	0.00412	F	Day 40 vs. 60
GO:0046928	regulation of neurotransmitter secretion	24	2.92	0.000798	F	Day 40 vs. 60
GO:0010721	negative regulation of cell development	46	2.89	4.96e-07	F	Day 40 vs. 60
GO:0099537	trans-synaptic signaling	114	2.89	1.28e-17	F	Day 40 vs. 60
GO:0021695	cerebellar cortex development	13	2.88	0.0327	F	Day 40 vs. 60
GO:0021545	cranial nerve development	13	2.88	0.0327	F	Day 40 vs. 60
GO:0060688	regulation of morphogenesis of a branching structure	13	2.88	0.0326	F	Day 40 vs. 60
GO:0021510	spinal cord development	27	2.87	0.000366	F	Day 40 vs. 60
GO:0060993	kidney morphogenesis	21	2.87	0.00256	F	Day 40 vs. 60
GO:0021954	central nervous system neuron development	22	2.86	0.00188	F	Day 40 vs. 60
GO:0001764	neuron migration	30	2.86	0.000141	F	Day 40 vs. 60
GO:0035725	sodium ion transmembrane transport	31	2.86	0.000102	F	Day 40 vs. 60
GO:0018107	peptidyl-threonine phosphorylation	19	2.84	0.00525	F	Day 40 vs. 60
GO:0021766	hippocampus development	20	2.84	0.00393	F	Day 40 vs. 60
GO:1901992	positive regulation of mitotic cell cycle phase transition	21	2.83	0.0029	F	Day 40 vs. 60
GO:0048704	embryonic skeletal system morphogenesis	24	2.82	0.00116	F	Day 40 vs. 60
GO:0048483	autonomic nervous system development	12	2.82	0.0488	F	Day 40 vs. 60
GO:0046622	positive regulation of organ growth	12	2.82	0.0488	F	Day 40 vs. 60
GO:0051963	regulation of synapse assembly	25	2.82	0.000862	F	Day 40 vs. 60
GO:0071320	cellular response to cAMP	14	2.82	0.0272	F	Day 40 vs. 60
GO:0051310	metaphase plate congression	15	2.81	0.02	F	Day 40 vs. 60
GO:0072088	nephron epithelium morphogenesis	16	2.81	0.0148	F	Day 40 vs. 60
GO:0050806	positive regulation of synaptic transmission	33	2.81	0.000103	F	Day 40 vs. 60
GO:0048814	regulation of dendrite morphogenesis	17	2.81	0.011	F	Day 40 vs. 60
GO:0043242	negative regulation of protein-containing complex disassembly	20	2.8	0.00439	F	Day 40 vs. 60
GO:0031110	regulation of microtubule polymerization or depolymerization	21	2.8	0.00327	F	Day 40 vs. 60
GO:0014013	regulation of gliogenesis	23	2.8	0.00179	F	Day 40 vs. 60
GO:0099536	synaptic signaling	118	2.79	2.3e-17	F	Day 40 vs. 60
GO:0061337	cardiac conduction	24	2.79	0.00131	F	Day 40 vs. 60
GO:0007268	chemical synaptic transmission	106	2.79	1.65e-15	F	Day 40 vs. 60
GO:0098916	anterograde trans-synaptic signaling	106	2.79	1.62e-15	F	Day 40 vs. 60
GO:0010001	glial cell differentiation	43	2.78	3.66e-06	F	Day 40 vs. 60
GO:0030516	regulation of axon extension	24	2.77	0.00148	F	Day 40 vs. 60
GO:0014743	regulation of muscle hypertrophy	14	2.77	0.0306	F	Day 40 vs. 60
GO:0072028	nephron morphogenesis	16	2.77	0.0166	F	Day 40 vs. 60
GO:0002088	lens development in camera-type eye	19	2.77	0.00667	F	Day 40 vs. 60
GO:0048708	astrocyte differentiation	13	2.77	0.0409	F	Day 40 vs. 60
GO:0050982	detection of mechanical stimulus	13	2.77	0.0408	F	Day 40 vs. 60
GO:0030902	hindbrain development	37	2.77	3.03e-05	F	Day 40 vs. 60
GO:0000281	mitotic cytokinesis	17	2.77	0.0124	F	Day 40 vs. 60
GO:0000819	sister chromatid segregation	37	2.75	3.31e-05	F	Day 40 vs. 60
GO:0050890	cognition	73	2.75	3.07e-10	F	Day 40 vs. 60
GO:0061387	regulation of extent of cell growth	27	2.74	0.000917	F	Day 40 vs. 60
GO:0051983	regulation of chromosome segregation	22	2.73	0.00463	F	Day 40 vs. 60
GO:0014033	neural crest cell differentiation	22	2.73	0.00463	F	Day 40 vs. 60
GO:0008543	fibroblast growth factor receptor signaling pathway	20	2.73	0.00553	F	Day 40 vs. 60
GO:0050770	regulation of axonogenesis	39	2.73	1.88e-05	F	Day 40 vs. 60
GO:0014015	positive regulation of gliogenesis	15	2.72	0.0253	F	Day 40 vs. 60
GO:0061098	positive regulation of protein tyrosine kinase activity	15	2.72	0.0253	F	Day 40 vs. 60
GO:0001755	neural crest cell migration	13	2.71	0.0458	F	Day 40 vs. 60
GO:0044848	biological phase	63	2.71	1.34e-08	F	Day 40 vs. 60
GO:0098763	mitotic cell cycle phase	63	2.71	1.33e-08	F	Day 40 vs. 60
GO:0022403	cell cycle phase	63	2.71	1.32e-08	F	Day 40 vs. 60
GO:0060284	regulation of cell development	120	2.71	8.19e-17	F	Day 40 vs. 60
GO:0030900	forebrain development	93	2.71	8.65e-13	F	Day 40 vs. 60
GO:0035270	endocrine system development	30	2.7	0.000408	F	Day 40 vs. 60
GO:0048864	stem cell development	20	2.7	0.00925	F	Day 40 vs. 60
GO:0001656	metanephros development	19	2.69	0.0128	F	Day 40 vs. 60
GO:0050000	chromosome localization	19	2.69	0.0128	F	Day 40 vs. 60
GO:0021536	diencephalon development	18	2.69	0.0116	F	Day 40 vs. 60
GO:0061035	regulation of cartilage development	17	2.69	0.0155	F	Day 40 vs. 60
GO:0021549	cerebellum development	25	2.68	0.00198	F	Day 40 vs. 60
GO:1904029	regulation of cyclin-dependent protein kinase activity	25	2.68	0.00198	F	Day 40 vs. 60
GO:0007610	behavior	133	2.68	2.09e-18	F	Day 40 vs. 60
GO:0000079	regulation of cyclin-dependent protein serine/threonine kinase activity	24	2.68	0.00273	F	Day 40 vs. 60
GO:0045666	positive regulation of neuron differentiation	23	2.68	0.00377	F	Day 40 vs. 60
GO:0050803	regulation of synapse structure or activity	53	2.68	4.79e-07	F	Day 40 vs. 60
GO:0043266	regulation of potassium ion transport	29	2.67	0.0006	F	Day 40 vs. 60
GO:0098930	axonal transport	14	2.67	0.0386	F	Day 40 vs. 60
GO:0043551	regulation of phosphatidylinositol 3-kinase activity	14	2.67	0.0386	F	Day 40 vs. 60
GO:0055021	regulation of cardiac muscle tissue growth	14	2.67	0.0385	F	Day 40 vs. 60
GO:0018210	peptidyl-threonine modification	20	2.67	0.00979	F	Day 40 vs. 60
GO:0099587	inorganic ion import across plasma membrane	20	2.67	0.00977	F	Day 40 vs. 60
GO:0098659	inorganic cation import across plasma membrane	20	2.67	0.00976	F	Day 40 vs. 60
GO:0014032	neural crest cell development	19	2.66	0.0134	F	Day 40 vs. 60
GO:0050807	regulation of synapse organization	50	2.66	1.35e-06	F	Day 40 vs. 60
GO:0007416	synapse assembly	24	2.65	0.00292	F	Day 40 vs. 60
GO:0021675	nerve development	18	2.65	0.0186	F	Day 40 vs. 60
GO:0042063	gliogenesis	53	2.64	5.92e-07	F	Day 40 vs. 60
GO:0050808	synapse organization	68	2.64	8.48e-09	F	Day 40 vs. 60
GO:0021537	telencephalon development	60	2.63	7.02e-08	F	Day 40 vs. 60
GO:0050773	regulation of dendrite development	24	2.63	0.00317	F	Day 40 vs. 60
GO:0010469	regulation of signaling receptor activity	46	2.62	5.71e-06	F	Day 40 vs. 60
GO:0051303	establishment of chromosome localization	18	2.62	0.0195	F	Day 40 vs. 60
GO:0008306	associative learning	18	2.62	0.0195	F	Day 40 vs. 60
GO:0097485	neuron projection guidance	66	2.62	1.89e-08	F	Day 40 vs. 60
GO:0031644	regulation of nervous system process	34	2.61	0.000183	F	Day 40 vs. 60
GO:0099175	regulation of postsynapse organization	21	2.61	0.00805	F	Day 40 vs. 60
GO:0140014	mitotic nuclear division	49	2.59	2.8e-06	F	Day 40 vs. 60
GO:0097553	calcium ion transmembrane import into cytosol	15	2.59	0.0495	F	Day 40 vs. 60
GO:0022037	metencephalon development	26	2.59	0.00199	F	Day 40 vs. 60
GO:0061564	axon development	98	2.59	1.34e-12	F	Day 40 vs. 60
GO:0007411	axon guidance	65	2.59	3.2e-08	F	Day 40 vs. 60
GO:2000134	negative regulation of G1/S transition of mitotic cell cycle	25	2.58	0.00273	F	Day 40 vs. 60
GO:0021761	limbic system development	24	2.58	0.00373	F	Day 40 vs. 60
GO:0003407	neural retina development	16	2.56	0.0389	F	Day 40 vs. 60
GO:0008088	axo-dendritic transport	16	2.56	0.0388	F	Day 40 vs. 60
GO:0051301	cell division	114	2.56	2.55e-14	F	Day 40 vs. 60
GO:0043502	regulation of muscle adaptation	19	2.56	0.016	F	Day 40 vs. 60
GO:0007417	central nervous system development	229	2.56	4.82e-30	F	Day 40 vs. 60
GO:0051225	spindle assembly	21	2.55	0.00926	F	Day 40 vs. 60
GO:0046620	regulation of organ growth	21	2.55	0.00925	F	Day 40 vs. 60
GO:0019233	sensory perception of pain	17	2.54	0.0301	F	Day 40 vs. 60
GO:0048706	embryonic skeletal system development	28	2.54	0.00142	F	Day 40 vs. 60
GO:0016358	dendrite development	25	2.54	0.00325	F	Day 40 vs. 60
GO:0007409	axonogenesis	88	2.53	9.09e-11	F	Day 40 vs. 60
GO:0061640	cytoskeleton-dependent cytokinesis	22	2.53	0.0074	F	Day 40 vs. 60
GO:0045446	endothelial cell differentiation	19	2.53	0.0172	F	Day 40 vs. 60
GO:0014031	mesenchymal cell development	19	2.53	0.0172	F	Day 40 vs. 60
GO:1901379	regulation of potassium ion transmembrane transport	24	2.53	0.00438	F	Day 40 vs. 60
GO:0043550	regulation of lipid kinase activity	16	2.53	0.0405	F	Day 40 vs. 60
GO:0099003	vesicle-mediated transport in synapse	29	2.53	0.00171	F	Day 40 vs. 60
GO:0007420	brain development	170	2.52	2.3e-21	F	Day 40 vs. 60
GO:0010720	positive regulation of cell development	67	2.52	5e-08	F	Day 40 vs. 60
GO:2001251	negative regulation of chromosome organization	18	2.52	0.0235	F	Day 40 vs. 60
GO:0000724	double-strand break repair via homologous recombination	23	2.52	0.00588	F	Day 40 vs. 60
GO:0001505	regulation of neurotransmitter levels	51	2.52	3.77e-06	F	Day 40 vs. 60
GO:0048699	generation of neurons	284	2.52	4.9e-37	F	Day 40 vs. 60
GO:1902807	negative regulation of cell cycle G1/S phase transition	25	2.51	0.00357	F	Day 40 vs. 60
GO:0045664	regulation of neuron differentiation	44	2.51	2.35e-05	F	Day 40 vs. 60
GO:0048858	cell projection morphogenesis	114	2.51	6.24e-14	F	Day 40 vs. 60
GO:0048812	neuron projection morphogenesis	112	2.5	1.24e-13	F	Day 40 vs. 60
GO:0031016	pancreas development	16	2.49	0.0431	F	Day 40 vs. 60
GO:0030182	neuron differentiation	231	2.49	5.87e-29	F	Day 40 vs. 60
GO:0120039	plasma membrane bounded cell projection morphogenesis	112	2.48	2.43e-13	F	Day 40 vs. 60
GO:0072073	kidney epithelium development	28	2.48	0.00256	F	Day 40 vs. 60
GO:0055007	cardiac muscle cell differentiation	17	2.47	0.0344	F	Day 40 vs. 60
GO:0031099	regeneration	36	2.47	0.000281	F	Day 40 vs. 60
GO:0046545	development of primary female sexual characteristics	21	2.47	0.0119	F	Day 40 vs. 60
GO:0000725	recombinational repair	23	2.47	0.00706	F	Day 40 vs. 60
GO:0007093	mitotic cell cycle checkpoint	33	2.47	0.000648	F	Day 40 vs. 60
GO:0022008	neurogenesis	305	2.46	1.06e-38	F	Day 40 vs. 60
GO:0048667	cell morphogenesis involved in neuron differentiation	100	2.46	9.14e-12	F	Day 40 vs. 60
GO:0042391	regulation of membrane potential	97	2.46	2.28e-11	F	Day 40 vs. 60
GO:0046660	female sex differentiation	24	2.46	0.00568	F	Day 40 vs. 60
GO:0010595	positive regulation of endothelial cell migration	24	2.46	0.00567	F	Day 40 vs. 60
GO:0001892	embryonic placenta development	18	2.46	0.0273	F	Day 40 vs. 60
GO:0048639	positive regulation of developmental growth	38	2.46	0.000179	F	Day 40 vs. 60
GO:0008016	regulation of heart contraction	53	2.45	5.24e-06	F	Day 40 vs. 60
GO:2001257	regulation of cation channel activity	41	2.45	0.000112	F	Day 40 vs. 60
GO:0008361	regulation of cell size	40	2.44	0.000156	F	Day 40 vs. 60
GO:0007626	locomotory behavior	40	2.44	0.000155	F	Day 40 vs. 60
GO:0060322	head development	174	2.44	1.65e-20	F	Day 40 vs. 60
GO:0007422	peripheral nervous system development	17	2.44	0.037	F	Day 40 vs. 60
GO:0043044	ATP-dependent chromatin remodeling	17	2.44	0.0369	F	Day 40 vs. 60
GO:0099504	synaptic vesicle cycle	26	2.44	0.00494	F	Day 40 vs. 60
GO:0019932	second-messenger-mediated signaling	48	2.44	1.64e-05	F	Day 40 vs. 60
GO:0045931	positive regulation of mitotic cell cycle	24	2.44	0.00884	F	Day 40 vs. 60
GO:0018105	peptidyl-serine phosphorylation	40	2.43	0.000164	F	Day 40 vs. 60
GO:0045165	cell fate commitment	52	2.43	7.98e-06	F	Day 40 vs. 60
GO:0010975	regulation of neuron projection development	96	2.42	6.96e-11	F	Day 40 vs. 60
GO:0032990	cell part morphogenesis	114	2.42	5.66e-13	F	Day 40 vs. 60
GO:0031175	neuron projection development	149	2.41	4.77e-17	F	Day 40 vs. 60
GO:0050905	neuromuscular process	22	2.41	0.0162	F	Day 40 vs. 60
GO:0043244	regulation of protein-containing complex disassembly	27	2.41	0.0041	F	Day 40 vs. 60
GO:0003002	regionalization	69	2.4	1.17e-07	F	Day 40 vs. 60
GO:0072009	nephron epithelium development	21	2.39	0.0221	F	Day 40 vs. 60
GO:1901890	positive regulation of cell junction assembly	21	2.39	0.0221	F	Day 40 vs. 60
GO:0098739	import across plasma membrane	29	2.39	0.00255	F	Day 40 vs. 60
GO:0090068	positive regulation of cell cycle process	64	2.39	5.21e-07	F	Day 40 vs. 60
GO:1903047	mitotic cell cycle process	148	2.39	9.98e-17	F	Day 40 vs. 60
GO:1902806	regulation of cell cycle G1/S phase transition	37	2.38	0.000478	F	Day 40 vs. 60
GO:0007269	neurotransmitter secretion	20	2.38	0.0301	F	Day 40 vs. 60
GO:0099643	signal release from synapse	20	2.38	0.0301	F	Day 40 vs. 60
GO:0007399	nervous system development	470	2.37	3.62e-59	F	Day 40 vs. 60
GO:0021782	glial cell development	24	2.37	0.0102	F	Day 40 vs. 60
GO:0060070	canonical Wnt signaling pathway	18	2.37	0.0345	F	Day 40 vs. 60
GO:0051591	response to cAMP	21	2.37	0.0229	F	Day 40 vs. 60
GO:0007623	circadian rhythm	30	2.37	0.00221	F	Day 40 vs. 60
GO:0044772	mitotic cell cycle phase transition	61	2.37	1.42e-06	F	Day 40 vs. 60
GO:1903522	regulation of blood circulation	61	2.37	1.41e-06	F	Day 40 vs. 60
GO:0048666	neuron development	178	2.36	1.07e-19	F	Day 40 vs. 60
GO:0008585	female gonad development	19	2.36	0.0279	F	Day 40 vs. 60
GO:0098657	import into cell	39	2.36	0.000315	F	Day 40 vs. 60
GO:0032526	response to retinoic acid	23	2.36	0.0137	F	Day 40 vs. 60
GO:0060401	cytosolic calcium ion transport	19	2.34	0.0414	F	Day 40 vs. 60
GO:0031345	negative regulation of cell projection organization	38	2.34	0.000461	F	Day 40 vs. 60
GO:2000045	regulation of G1/S transition of mitotic cell cycle	32	2.33	0.00215	F	Day 40 vs. 60
GO:0050678	regulation of epithelial cell proliferation	72	2.33	1.45e-07	F	Day 40 vs. 60
GO:0042752	regulation of circadian rhythm	25	2.32	0.00909	F	Day 40 vs. 60
GO:0048145	regulation of fibroblast proliferation	17	2.32	0.0492	F	Day 40 vs. 60
GO:0042475	odontogenesis of dentin-containing tooth	17	2.32	0.0492	F	Day 40 vs. 60
GO:0034330	cell junction organization	105	2.32	6.88e-11	F	Day 40 vs. 60
GO:0010769	regulation of cell morphogenesis involved in differentiation	20	2.3	0.0338	F	Day 40 vs. 60
GO:0003158	endothelium development	20	2.3	0.0338	F	Day 40 vs. 60
GO:0044770	cell cycle phase transition	61	2.3	3.39e-06	F	Day 40 vs. 60
GO:0048511	rhythmic process	56	2.3	9.05e-06	F	Day 40 vs. 60
GO:2000379	positive regulation of reactive oxygen species metabolic process	21	2.3	0.0264	F	Day 40 vs. 60
GO:0009952	anterior/posterior pattern specification	43	2.3	0.00021	F	Day 40 vs. 60
GO:0000904	cell morphogenesis involved in differentiation	115	2.3	8.41e-12	F	Day 40 vs. 60
GO:0008593	regulation of Notch signaling pathway	22	2.3	0.0207	F	Day 40 vs. 60
GO:0043279	response to alkaloid	23	2.29	0.0164	F	Day 40 vs. 60
GO:0032989	cellular component morphogenesis	125	2.29	7.98e-13	F	Day 40 vs. 60
GO:0060041	retina development in camera-type eye	31	2.29	0.00325	F	Day 40 vs. 60
GO:0001938	positive regulation of endothelial cell proliferation	19	2.28	0.0449	F	Day 40 vs. 60
GO:0046777	protein autophosphorylation	38	2.28	0.000816	F	Day 40 vs. 60
GO:0007059	chromosome segregation	59	2.28	6.62e-06	F	Day 40 vs. 60
GO:0050679	positive regulation of epithelial cell proliferation	40	2.28	0.000494	F	Day 40 vs. 60
GO:0030534	adult behavior	27	2.28	0.00916	F	Day 40 vs. 60
GO:0035051	cardiocyte differentiation	21	2.28	0.0279	F	Day 40 vs. 60
GO:0044344	cellular response to fibroblast growth factor stimulus	23	2.27	0.0175	F	Day 40 vs. 60
GO:0048762	mesenchymal cell differentiation	32	2.27	0.00272	F	Day 40 vs. 60
GO:0001649	osteoblast differentiation	25	2.27	0.016	F	Day 40 vs. 60
GO:0048638	regulation of developmental growth	65	2.26	2.32e-06	F	Day 40 vs. 60
GO:1901655	cellular response to ketone	19	2.26	0.0468	F	Day 40 vs. 60
GO:0044057	regulation of system process	119	2.26	1.06e-11	F	Day 40 vs. 60
GO:0006323	DNA packaging	41	2.26	0.000445	F	Day 40 vs. 60
GO:0014074	response to purine-containing compound	31	2.26	0.00367	F	Day 40 vs. 60
GO:0000902	cell morphogenesis	145	2.26	1.47e-14	F	Day 40 vs. 60
GO:0018209	peptidyl-serine modification	42	2.26	0.000353	F	Day 40 vs. 60
GO:0030199	collagen fibril organization	21	2.26	0.0297	F	Day 40 vs. 60
GO:0000910	cytokinesis	22	2.25	0.0235	F	Day 40 vs. 60
GO:0009612	response to mechanical stimulus	44	2.25	0.000304	F	Day 40 vs. 60
GO:0000278	mitotic cell cycle	155	2.25	1.45e-15	F	Day 40 vs. 60
GO:0048562	embryonic organ morphogenesis	59	2.25	8.52e-06	F	Day 40 vs. 60
GO:0007389	pattern specification process	86	2.25	2.14e-08	F	Day 40 vs. 60
GO:0048593	camera-type eye morphogenesis	25	2.25	0.0165	F	Day 40 vs. 60
GO:0045598	regulation of fat cell differentiation	26	2.25	0.0128	F	Day 40 vs. 60
GO:0031346	positive regulation of cell projection organization	71	2.24	8.14e-07	F	Day 40 vs. 60
GO:0061097	regulation of protein tyrosine kinase activity	19	2.24	0.0491	F	Day 40 vs. 60
GO:0031032	actomyosin structure organization	21	2.23	0.0316	F	Day 40 vs. 60
GO:0001936	regulation of endothelial cell proliferation	27	2.23	0.0104	F	Day 40 vs. 60
GO:0051216	cartilage development	31	2.23	0.00415	F	Day 40 vs. 60
GO:0048705	skeletal system morphogenesis	45	2.22	0.000271	F	Day 40 vs. 60
GO:0045667	regulation of osteoblast differentiation	24	2.21	0.0229	F	Day 40 vs. 60
GO:0007163	establishment or maintenance of cell polarity	39	2.21	0.000907	F	Day 40 vs. 60
GO:0007088	regulation of mitotic nuclear division	22	2.21	0.027	F	Day 40 vs. 60
GO:0010977	negative regulation of neuron projection development	27	2.21	0.011	F	Day 40 vs. 60
GO:0010634	positive regulation of epithelial cell migration	30	2.21	0.0055	F	Day 40 vs. 60
GO:0010594	regulation of endothelial cell migration	34	2.21	0.0029	F	Day 40 vs. 60
GO:0034329	cell junction assembly	56	2.21	3.64e-05	F	Day 40 vs. 60
GO:0070588	calcium ion transmembrane transport	38	2.21	0.00113	F	Day 40 vs. 60
GO:0070507	regulation of microtubule cytoskeleton organization	28	2.2	0.00922	F	Day 40 vs. 60
GO:0043010	camera-type eye development	63	2.19	9.65e-06	F	Day 40 vs. 60
GO:1904064	positive regulation of cation transmembrane transport	33	2.19	0.00406	F	Day 40 vs. 60
GO:0010976	positive regulation of neuron projection development	31	2.18	0.00654	F	Day 40 vs. 60
GO:0046683	response to organophosphorus	27	2.18	0.0124	F	Day 40 vs. 60
GO:0006865	amino acid transport	26	2.18	0.0154	F	Day 40 vs. 60
GO:0045787	positive regulation of cell cycle	77	2.18	6.6e-07	F	Day 40 vs. 60
GO:0071156	regulation of cell cycle arrest	22	2.17	0.0403	F	Day 40 vs. 60
GO:0030510	regulation of BMP signaling pathway	20	2.17	0.0469	F	Day 40 vs. 60
GO:1903305	regulation of regulated secretory pathway	28	2.17	0.0146	F	Day 40 vs. 60
GO:0032355	response to estradiol	27	2.16	0.013	F	Day 40 vs. 60
GO:0071241	cellular response to inorganic substance	43	2.16	0.000864	F	Day 40 vs. 60
GO:0032535	regulation of cellular component size	75	2.16	1.25e-06	F	Day 40 vs. 60
GO:0021543	pallium development	33	2.16	0.00446	F	Day 40 vs. 60
GO:0071774	response to fibroblast growth factor	23	2.16	0.0333	F	Day 40 vs. 60
GO:0000226	microtubule cytoskeleton organization	110	2.15	1.12e-09	F	Day 40 vs. 60
GO:0030323	respiratory tube development	33	2.15	0.00471	F	Day 40 vs. 60
GO:0098813	nuclear chromosome segregation	44	2.14	0.000709	F	Day 40 vs. 60
GO:0072006	nephron development	24	2.14	0.0274	F	Day 40 vs. 60
GO:0120035	regulation of plasma membrane bounded cell projection organization	120	2.14	1.3e-10	F	Day 40 vs. 60
GO:0034765	regulation of ion transmembrane transport	112	2.14	7.84e-10	F	Day 40 vs. 60
GO:0031344	regulation of cell projection organization	123	2.13	9.07e-11	F	Day 40 vs. 60
GO:0030324	lung development	32	2.13	0.00623	F	Day 40 vs. 60
GO:0032273	positive regulation of protein polymerization	24	2.12	0.029	F	Day 40 vs. 60
GO:0034762	regulation of transmembrane transport	112	2.12	1.4e-09	F	Day 40 vs. 60
GO:0030278	regulation of ossification	22	2.12	0.0451	F	Day 40 vs. 60
GO:0097305	response to alcohol	47	2.11	0.00058	F	Day 40 vs. 60
GO:0018108	peptidyl-tyrosine phosphorylation	28	2.11	0.0166	F	Day 40 vs. 60
GO:0000075	cell cycle checkpoint	36	2.11	0.00382	F	Day 40 vs. 60
GO:0097746	blood vessel diameter maintenance	24	2.11	0.0306	F	Day 40 vs. 60
GO:0035296	regulation of tube diameter	24	2.11	0.0306	F	Day 40 vs. 60
GO:0032412	regulation of ion transmembrane transporter activity	51	2.1	0.000243	F	Day 40 vs. 60
GO:0090066	regulation of anatomical structure size	96	2.1	4.99e-08	F	Day 40 vs. 60
GO:0006814	sodium ion transport	33	2.1	0.00778	F	Day 40 vs. 60
GO:0032411	positive regulation of transporter activity	22	2.1	0.0471	F	Day 40 vs. 60
GO:0021987	cerebral cortex development	22	2.1	0.0471	F	Day 40 vs. 60
GO:0007548	sex differentiation	50	2.09	0.000325	F	Day 40 vs. 60
GO:0030307	positive regulation of cell growth	31	2.09	0.0128	F	Day 40 vs. 60
GO:0035150	regulation of tube size	24	2.09	0.0326	F	Day 40 vs. 60
GO:0051260	protein homooligomerization	34	2.09	0.00627	F	Day 40 vs. 60
GO:0048863	stem cell differentiation	29	2.08	0.0146	F	Day 40 vs. 60
GO:0046661	male sex differentiation	29	2.08	0.0146	F	Day 40 vs. 60
GO:0000280	nuclear division	64	2.08	3.37e-05	F	Day 40 vs. 60
GO:0006260	DNA replication	51	2.08	0.000384	F	Day 40 vs. 60
GO:0060485	mesenchyme development	41	2.08	0.0019	F	Day 40 vs. 60
GO:0006334	nucleosome assembly	22	2.08	0.0494	F	Day 40 vs. 60
GO:0008584	male gonad development	25	2.08	0.0359	F	Day 40 vs. 60
GO:0034614	cellular response to reactive oxygen species	25	2.08	0.0359	F	Day 40 vs. 60
GO:0031497	chromatin assembly	28	2.08	0.0183	F	Day 40 vs. 60
GO:1901991	negative regulation of mitotic cell cycle phase transition	42	2.06	0.00231	F	Day 40 vs. 60
GO:0018212	peptidyl-tyrosine modification	28	2.06	0.0193	F	Day 40 vs. 60
GO:0009581	detection of external stimulus	25	2.06	0.0371	F	Day 40 vs. 60
GO:0046546	development of primary male sexual characteristics	25	2.06	0.037	F	Day 40 vs. 60
GO:0071248	cellular response to metal ion	36	2.06	0.00623	F	Day 40 vs. 60
GO:0045597	positive regulation of cell differentiation	154	2.06	1.29e-12	F	Day 40 vs. 60
GO:0010632	regulation of epithelial cell migration	43	2.06	0.00184	F	Day 40 vs. 60
GO:0023061	signal release	31	2.05	0.014	F	Day 40 vs. 60
GO:1904062	regulation of cation transmembrane transport	69	2.05	1.78e-05	F	Day 40 vs. 60
GO:0032271	regulation of protein polymerization	43	2.05	0.0019	F	Day 40 vs. 60
GO:0098662	inorganic cation transmembrane transport	106	2.05	2.1e-08	F	Day 40 vs. 60
GO:0050796	regulation of insulin secretion	35	2.05	0.00832	F	Day 40 vs. 60
GO:0048568	embryonic organ development	79	2.05	3.38e-06	F	Day 40 vs. 60
GO:0050954	sensory perception of mechanical stimulus	32	2.05	0.0116	F	Day 40 vs. 60
GO:0007267	cell-cell signaling	208	2.04	5.47e-17	F	Day 40 vs. 60
GO:0051494	negative regulation of cytoskeleton organization	28	2.04	0.0292	F	Day 40 vs. 60
GO:1901987	regulation of cell cycle phase transition	85	2.03	1.3e-06	F	Day 40 vs. 60
GO:0001889	liver development	25	2.03	0.0397	F	Day 40 vs. 60
GO:0051783	regulation of nuclear division	25	2.03	0.0397	F	Day 40 vs. 60
GO:0009582	detection of abiotic stimulus	25	2.03	0.0397	F	Day 40 vs. 60
GO:0048285	organelle fission	68	2.03	2.61e-05	F	Day 40 vs. 60
GO:1901888	regulation of cell junction assembly	36	2.03	0.00687	F	Day 40 vs. 60
GO:0061448	connective tissue development	37	2.03	0.00565	F	Day 40 vs. 60
GO:0022898	regulation of transmembrane transporter activity	51	2.02	0.000712	F	Day 40 vs. 60
GO:0060541	respiratory system development	35	2.02	0.00909	F	Day 40 vs. 60
GO:0022402	cell cycle process	195	2.02	2e-15	F	Day 40 vs. 60
GO:0045834	positive regulation of lipid metabolic process	28	2.01	0.0306	F	Day 40 vs. 60
GO:0032409	regulation of transporter activity	53	2.01	0.000494	F	Day 40 vs. 60
GO:0048468	cell development	293	2.01	8.67e-24	F	Day 40 vs. 60
GO:0045137	development of primary sexual characteristics	39	2.01	0.00543	F	Day 40 vs. 60
GO:0061008	hepaticobiliary system development	25	2	0.0431	F	Day 40 vs. 60
GO:0048880	sensory system development	68	2	4.51e-05	F	Day 40 vs. 60
GO:0098655	cation transmembrane transport	115	2	1.31e-08	F	Day 40 vs. 60
GO:0006261	DNA-dependent DNA replication	35	2	0.00978	F	Day 40 vs. 60
GO:0090276	regulation of peptide hormone secretion	40	1.99	0.00462	F	Day 40 vs. 60
GO:0048592	eye morphogenesis	27	1.99	0.0397	F	Day 40 vs. 60
GO:0048469	cell maturation	27	1.99	0.0397	F	Day 40 vs. 60
GO:0043009	chordate embryonic development	108	1.99	7.18e-08	F	Day 40 vs. 60
GO:0003018	vascular process in circulatory system	44	1.99	0.00277	F	Day 40 vs. 60
GO:0098660	inorganic ion transmembrane transport	119	1.98	1.15e-08	F	Day 40 vs. 60
GO:0030833	regulation of actin filament polymerization	31	1.98	0.0241	F	Day 40 vs. 60
GO:0090257	regulation of muscle system process	41	1.98	0.00406	F	Day 40 vs. 60
GO:0030832	regulation of actin filament length	34	1.98	0.0128	F	Day 40 vs. 60
GO:1901988	negative regulation of cell cycle phase transition	43	1.97	0.00364	F	Day 40 vs. 60
GO:0150063	visual system development	66	1.97	8.75e-05	F	Day 40 vs. 60
GO:0048598	embryonic morphogenesis	100	1.97	4.03e-07	F	Day 40 vs. 60
GO:0071407	cellular response to organic cyclic compound	89	1.97	2.46e-06	F	Day 40 vs. 60
GO:0051094	positive regulation of developmental process	224	1.97	8.93e-17	F	Day 40 vs. 60
GO:0010038	response to metal ion	66	1.97	9.15e-05	F	Day 40 vs. 60
GO:0001654	eye development	65	1.96	0.000117	F	Day 40 vs. 60
GO:0043087	regulation of GTPase activity	87	1.96	3.02e-06	F	Day 40 vs. 60
GO:0006333	chromatin assembly or disassembly	30	1.96	0.0316	F	Day 40 vs. 60
GO:0009792	embryo development ending in birth or egg hatching	110	1.96	8.11e-08	F	Day 40 vs. 60
GO:0051056	regulation of small GTPase mediated signal transduction	58	1.96	0.000402	F	Day 40 vs. 60
GO:0051493	regulation of cytoskeleton organization	92	1.96	1.9e-06	F	Day 40 vs. 60
GO:1901990	regulation of mitotic cell cycle phase transition	75	1.96	2.51e-05	F	Day 40 vs. 60
GO:0045930	negative regulation of mitotic cell cycle	52	1.96	0.00107	F	Day 40 vs. 60
GO:0043547	positive regulation of GTPase activity	73	1.96	3.83e-05	F	Day 40 vs. 60
GO:0006816	calcium ion transport	43	1.95	0.00405	F	Day 40 vs. 60
GO:0051259	protein complex oligomerization	41	1.95	0.00602	F	Day 40 vs. 60
GO:0034767	positive regulation of ion transmembrane transport	41	1.95	0.00601	F	Day 40 vs. 60
GO:0034764	positive regulation of transmembrane transport	41	1.95	0.006	F	Day 40 vs. 60
GO:0017157	regulation of exocytosis	36	1.94	0.0128	F	Day 40 vs. 60
GO:1902904	negative regulation of supramolecular fiber organization	27	1.94	0.0451	F	Day 40 vs. 60
GO:0031503	protein-containing complex localization	45	1.94	0.00377	F	Day 40 vs. 60
GO:0021700	developmental maturation	40	1.93	0.00791	F	Day 40 vs. 60
GO:0051347	positive regulation of transferase activity	120	1.93	3.14e-08	F	Day 40 vs. 60
GO:0090287	regulation of cellular response to growth factor stimulus	51	1.93	0.00149	F	Day 40 vs. 60
GO:0008064	regulation of actin polymerization or depolymerization	33	1.93	0.0251	F	Day 40 vs. 60
GO:0090596	sensory organ morphogenesis	45	1.93	0.00388	F	Day 40 vs. 60
GO:0045927	positive regulation of growth	45	1.93	0.00388	F	Day 40 vs. 60
GO:0021915	neural tube development	27	1.93	0.0469	F	Day 40 vs. 60
GO:0071902	positive regulation of protein serine/threonine kinase activity	55	1.93	0.000913	F	Day 40 vs. 60
GO:2000146	negative regulation of cell motility	49	1.92	0.00236	F	Day 40 vs. 60
GO:0033044	regulation of chromosome organization	49	1.92	0.00245	F	Day 40 vs. 60
GO:0003012	muscle system process	50	1.91	0.00202	F	Day 40 vs. 60
GO:0006936	muscle contraction	42	1.91	0.00769	F	Day 40 vs. 60
GO:0071695	anatomical structure maturation	33	1.91	0.0263	F	Day 40 vs. 60
GO:0071103	DNA conformation change	54	1.91	0.00122	F	Day 40 vs. 60
GO:0045596	negative regulation of cell differentiation	110	1.91	2.88e-07	F	Day 40 vs. 60
GO:0051271	negative regulation of cellular component movement	50	1.91	0.00211	F	Day 40 vs. 60
GO:0008406	gonad development	36	1.91	0.02	F	Day 40 vs. 60
GO:0001667	ameboidal-type cell migration	31	1.9	0.0306	F	Day 40 vs. 60
GO:0001525	angiogenesis	54	1.9	0.00127	F	Day 40 vs. 60
GO:0001501	skeletal system development	81	1.9	2.56e-05	F	Day 40 vs. 60
GO:0040013	negative regulation of locomotion	54	1.9	0.00127	F	Day 40 vs. 60
GO:0007017	microtubule-based process	138	1.9	3.88e-09	F	Day 40 vs. 60
GO:0001568	blood vessel development	84	1.9	1.85e-05	F	Day 40 vs. 60
GO:2000026	regulation of multicellular organismal development	226	1.9	2.08e-15	F	Day 40 vs. 60
GO:0009790	embryo development	166	1.89	6.77e-11	F	Day 40 vs. 60
GO:1901654	response to ketone	34	1.89	0.0231	F	Day 40 vs. 60
GO:0051480	regulation of cytosolic calcium ion concentration	55	1.89	0.00146	F	Day 40 vs. 60
GO:0007010	cytoskeleton organization	205	1.88	1.65e-13	F	Day 40 vs. 60
GO:0051093	negative regulation of developmental process	148	1.88	1.4e-09	F	Day 40 vs. 60
GO:0033674	positive regulation of kinase activity	103	1.87	1.79e-06	F	Day 40 vs. 60
GO:0071900	regulation of protein serine/threonine kinase activity	83	1.87	3.86e-05	F	Day 40 vs. 60
GO:0098609	cell-cell adhesion	87	1.87	1.69e-05	F	Day 40 vs. 60
GO:0001655	urogenital system development	54	1.87	0.00199	F	Day 40 vs. 60
GO:0006338	chromatin remodeling	29	1.86	0.0495	F	Day 40 vs. 60
GO:0030336	negative regulation of cell migration	45	1.86	0.00668	F	Day 40 vs. 60
GO:0060348	bone development	31	1.86	0.0441	F	Day 40 vs. 60
GO:0006302	double-strand break repair	34	1.86	0.0337	F	Day 40 vs. 60
GO:0051495	positive regulation of cytoskeleton organization	36	1.86	0.0226	F	Day 40 vs. 60
GO:0043406	positive regulation of MAP kinase activity	39	1.86	0.0166	F	Day 40 vs. 60
GO:0040007	growth	60	1.86	0.00112	F	Day 40 vs. 60
GO:1902903	regulation of supramolecular fiber organization	63	1.86	0.000623	F	Day 40 vs. 60
GO:1902905	positive regulation of supramolecular fiber organization	33	1.85	0.0415	F	Day 40 vs. 60
GO:0048514	blood vessel morphogenesis	68	1.85	0.000423	F	Day 40 vs. 60
GO:0035239	tube morphogenesis	108	1.85	1.4e-06	F	Day 40 vs. 60
GO:0007155	cell adhesion	159	1.85	8.91e-10	F	Day 40 vs. 60
GO:0007049	cell cycle	232	1.85	1.11e-14	F	Day 40 vs. 60
GO:0032970	regulation of actin filament-based process	66	1.84	0.000658	F	Day 40 vs. 60
GO:0048608	reproductive structure development	68	1.84	0.000444	F	Day 40 vs. 60
GO:0051054	positive regulation of DNA metabolic process	34	1.84	0.0348	F	Day 40 vs. 60
GO:0045860	positive regulation of protein kinase activity	89	1.84	2.5e-05	F	Day 40 vs. 60
GO:0072001	renal system development	48	1.84	0.0054	F	Day 40 vs. 60
GO:0048646	anatomical structure formation involved in morphogenesis	145	1.84	8.62e-09	F	Day 40 vs. 60
GO:0048589	developmental growth	59	1.84	0.00146	F	Day 40 vs. 60
GO:0046883	regulation of hormone secretion	46	1.84	0.00797	F	Day 40 vs. 60
GO:0006468	protein phosphorylation	114	1.84	7.96e-07	F	Day 40 vs. 60
GO:0022603	regulation of anatomical structure morphogenesis	159	1.84	1.02e-09	F	Day 40 vs. 60
GO:0048732	gland development	68	1.84	0.000458	F	Day 40 vs. 60
GO:0022610	biological adhesion	159	1.84	1.42e-09	F	Day 40 vs. 60
GO:0001944	vasculature development	85	1.84	4.5e-05	F	Day 40 vs. 60
GO:0009611	response to wounding	90	1.83	3e-05	F	Day 40 vs. 60
GO:0051129	negative regulation of cellular component organization	119	1.83	4.39e-07	F	Day 40 vs. 60
GO:0032956	regulation of actin cytoskeleton organization	59	1.83	0.00154	F	Day 40 vs. 60
GO:0022604	regulation of cell morphogenesis	51	1.83	0.00421	F	Day 40 vs. 60
GO:0061458	reproductive system development	68	1.83	0.000482	F	Day 40 vs. 60
GO:0006310	DNA recombination	37	1.83	0.0273	F	Day 40 vs. 60
GO:0009887	animal organ morphogenesis	156	1.83	3.3e-09	F	Day 40 vs. 60
GO:0043523	regulation of neuron apoptotic process	34	1.83	0.0369	F	Day 40 vs. 60
GO:0001822	kidney development	46	1.82	0.00862	F	Day 40 vs. 60
GO:0006935	chemotaxis	90	1.82	3.19e-05	F	Day 40 vs. 60
GO:0030030	cell projection organization	199	1.82	8.52e-12	F	Day 40 vs. 60
GO:0035295	tube development	138	1.81	5.47e-08	F	Day 40 vs. 60
GO:0007423	sensory organ development	91	1.81	3.77e-05	F	Day 40 vs. 60
GO:0042330	taxis	90	1.81	3.46e-05	F	Day 40 vs. 60
GO:0043269	regulation of ion transport	219	1.81	4.91e-13	F	Day 40 vs. 60
GO:0007169	transmembrane receptor protein tyrosine kinase signaling pathway	85	1.81	7.27e-05	F	Day 40 vs. 60
GO:0001701	in utero embryonic development	58	1.81	0.00285	F	Day 40 vs. 60
GO:0120036	plasma membrane bounded cell projection organization	190	1.8	5.91e-11	F	Day 40 vs. 60
GO:0051338	regulation of transferase activity	167	1.8	1.42e-09	F	Day 40 vs. 60
GO:0010639	negative regulation of organelle organization	54	1.8	0.00469	F	Day 40 vs. 60
GO:0007204	positive regulation of cytosolic calcium ion concentration	46	1.8	0.0125	F	Day 40 vs. 60
GO:0010035	response to inorganic substance	88	1.8	6.04e-05	F	Day 40 vs. 60
GO:0060562	epithelial tube morphogenesis	49	1.79	0.00729	F	Day 40 vs. 60
GO:0098742	cell-cell adhesion via plasma-membrane adhesion molecules	42	1.79	0.0204	F	Day 40 vs. 60
GO:0050730	regulation of peptidyl-tyrosine phosphorylation	42	1.79	0.0204	F	Day 40 vs. 60
GO:0042060	wound healing	72	1.79	0.000483	F	Day 40 vs. 60
GO:0009653	anatomical structure morphogenesis	346	1.79	5.01e-21	F	Day 40 vs. 60
GO:0030334	regulation of cell migration	143	1.79	6.45e-08	F	Day 40 vs. 60
GO:0008283	cell population proliferation	77	1.79	0.00033	F	Day 40 vs. 60
GO:0010948	negative regulation of cell cycle process	54	1.78	0.00499	F	Day 40 vs. 60
GO:0043549	regulation of kinase activity	146	1.78	5.3e-08	F	Day 40 vs. 60
GO:0001558	regulation of cell growth	67	1.78	0.00133	F	Day 40 vs. 60
GO:0030001	metal ion transport	52	1.78	0.00757	F	Day 40 vs. 60
GO:0014070	response to organic cyclic compound	142	1.77	1.24e-07	F	Day 40 vs. 60
GO:0030335	positive regulation of cell migration	83	1.77	0.000193	F	Day 40 vs. 60
GO:0008284	positive regulation of cell population proliferation	149	1.77	5.61e-08	F	Day 40 vs. 60
GO:0051049	regulation of transport	281	1.77	6.52e-16	F	Day 40 vs. 60
GO:1902749	regulation of cell cycle G2/M phase transition	35	1.77	0.0468	F	Day 40 vs. 60
GO:0030198	extracellular matrix organization	61	1.77	0.00255	F	Day 40 vs. 60
GO:0003013	circulatory system process	76	1.77	0.00046	F	Day 40 vs. 60
GO:0110053	regulation of actin filament organization	44	1.76	0.0202	F	Day 40 vs. 60
GO:0048731	system development	682	1.76	1.35e-46	F	Day 40 vs. 60
GO:0043062	extracellular structure organization	61	1.76	0.00343	F	Day 40 vs. 60
GO:0042493	response to drug	61	1.76	0.00342	F	Day 40 vs. 60
GO:0045595	regulation of cell differentiation	251	1.76	7.56e-14	F	Day 40 vs. 60
GO:0034599	cellular response to oxidative stress	39	1.76	0.0395	F	Day 40 vs. 60
GO:0071363	cellular response to growth factor stimulus	80	1.76	0.00038	F	Day 40 vs. 60
GO:1903530	regulation of secretion by cell	92	1.76	8.42e-05	F	Day 40 vs. 60
GO:0071214	cellular response to abiotic stimulus	50	1.76	0.0119	F	Day 40 vs. 60
GO:0104004	cellular response to environmental stimulus	50	1.76	0.0119	F	Day 40 vs. 60
GO:0006812	cation transport	131	1.75	8.06e-07	F	Day 40 vs. 60
GO:0040012	regulation of locomotion	157	1.75	3.11e-08	F	Day 40 vs. 60
GO:0044093	positive regulation of molecular function	280	1.75	1.6e-15	F	Day 40 vs. 60
GO:0045229	external encapsulating structure organization	61	1.75	0.00353	F	Day 40 vs. 60
GO:2000145	regulation of cell motility	150	1.75	7.46e-08	F	Day 40 vs. 60
GO:0040008	regulation of growth	104	1.75	2.52e-05	F	Day 40 vs. 60
GO:0045859	regulation of protein kinase activity	126	1.75	1.75e-06	F	Day 40 vs. 60
GO:0070848	response to growth factor	84	1.75	0.000254	F	Day 40 vs. 60
GO:1901214	regulation of neuron death	49	1.74	0.0148	F	Day 40 vs. 60
GO:0065004	protein-DNA complex assembly	40	1.74	0.0347	F	Day 40 vs. 60
GO:0010564	regulation of cell cycle process	121	1.73	4.08e-06	F	Day 40 vs. 60
GO:0048545	response to steroid hormone	44	1.73	0.0229	F	Day 40 vs. 60
GO:0007264	small GTPase mediated signal transduction	41	1.73	0.0386	F	Day 40 vs. 60
GO:0007346	regulation of mitotic cell cycle	92	1.73	0.000137	F	Day 40 vs. 60
GO:0051098	regulation of binding	57	1.72	0.0064	F	Day 40 vs. 60
GO:0007167	enzyme linked receptor protein signaling pathway	113	1.72	1.67e-05	F	Day 40 vs. 60
GO:0010959	regulation of metal ion transport	40	1.72	0.0468	F	Day 40 vs. 60
GO:0043085	positive regulation of catalytic activity	220	1.72	4.41e-11	F	Day 40 vs. 60
GO:0043405	regulation of MAP kinase activity	48	1.72	0.0193	F	Day 40 vs. 60
GO:0034220	ion transmembrane transport	163	1.72	6.07e-08	F	Day 40 vs. 60
GO:0032879	regulation of localization	424	1.72	2.08e-23	F	Day 40 vs. 60
GO:0009314	response to radiation	69	1.72	0.00215	F	Day 40 vs. 60
GO:0051270	regulation of cellular component movement	159	1.71	1.04e-07	F	Day 40 vs. 60
GO:0071396	cellular response to lipid	74	1.71	0.00146	F	Day 40 vs. 60
GO:0072359	circulatory system development	132	1.71	2.32e-06	F	Day 40 vs. 60
GO:2000147	positive regulation of cell motility	84	1.71	0.000522	F	Day 40 vs. 60
GO:0001934	positive regulation of protein phosphorylation	128	1.71	3.84e-06	F	Day 40 vs. 60
GO:0006874	cellular calcium ion homeostasis	66	1.71	0.00379	F	Day 40 vs. 60
GO:0051345	positive regulation of hydrolase activity	120	1.71	1.08e-05	F	Day 40 vs. 60
GO:0051130	positive regulation of cellular component organization	175	1.71	1.97e-08	F	Day 40 vs. 60
GO:0040017	positive regulation of locomotion	86	1.7	0.000493	F	Day 40 vs. 60
GO:0050793	regulation of developmental process	376	1.7	9.32e-20	F	Day 40 vs. 60
GO:0006928	movement of cell or subcellular component	245	1.7	4.13e-12	F	Day 40 vs. 60
GO:0008285	negative regulation of cell population proliferation	106	1.7	5.7e-05	F	Day 40 vs. 60
GO:0060537	muscle tissue development	43	1.7	0.0386	F	Day 40 vs. 60
GO:0002009	morphogenesis of an epithelium	66	1.7	0.00396	F	Day 40 vs. 60
GO:0009416	response to light stimulus	48	1.7	0.0212	F	Day 40 vs. 60
GO:0051272	positive regulation of cellular component movement	85	1.69	0.000633	F	Day 40 vs. 60
GO:0062197	cellular response to chemical stress	44	1.69	0.0337	F	Day 40 vs. 60
GO:0051050	positive regulation of transport	143	1.69	1.35e-06	F	Day 40 vs. 60
GO:0051046	regulation of secretion	97	1.69	0.000205	F	Day 40 vs. 60
GO:0010562	positive regulation of phosphorus metabolic process	151	1.69	5.2e-07	F	Day 40 vs. 60
GO:0045937	positive regulation of phosphate metabolic process	151	1.69	5.17e-07	F	Day 40 vs. 60
GO:0060627	regulation of vesicle-mediated transport	80	1.69	0.00122	F	Day 40 vs. 60
GO:1903827	regulation of cellular protein localization	86	1.69	0.000709	F	Day 40 vs. 60
GO:0048729	tissue morphogenesis	81	1.68	0.00105	F	Day 40 vs. 60
GO:0042327	positive regulation of phosphorylation	139	1.68	2.32e-06	F	Day 40 vs. 60
GO:0007568	aging	42	1.68	0.0468	F	Day 40 vs. 60
GO:0007275	multicellular organism development	740	1.68	9.13e-45	F	Day 40 vs. 60
GO:0042127	regulation of cell population proliferation	248	1.67	1.58e-11	F	Day 40 vs. 60
GO:0060249	anatomical structure homeostasis	57	1.67	0.0128	F	Day 40 vs. 60
GO:0043270	positive regulation of ion transport	107	1.67	0.000104	F	Day 40 vs. 60
GO:0008015	blood circulation	58	1.67	0.0112	F	Day 40 vs. 60
GO:0051128	regulation of cellular component organization	355	1.66	5.36e-17	F	Day 40 vs. 60
GO:0055074	calcium ion homeostasis	66	1.66	0.00596	F	Day 40 vs. 60
GO:0051239	regulation of multicellular organismal process	397	1.66	3.21e-19	F	Day 40 vs. 60
GO:0044089	positive regulation of cellular component biogenesis	79	1.66	0.00219	F	Day 40 vs. 60
GO:0030154	cell differentiation	526	1.66	3.59e-27	F	Day 40 vs. 60
GO:0043254	regulation of protein-containing complex assembly	68	1.66	0.00543	F	Day 40 vs. 60
GO:0071824	protein-DNA complex subunit organization	44	1.66	0.0463	F	Day 40 vs. 60
GO:0048869	cellular developmental process	533	1.66	1.9e-27	F	Day 40 vs. 60
GO:0051240	positive regulation of multicellular organismal process	207	1.65	5.62e-09	F	Day 40 vs. 60
GO:0072507	divalent inorganic cation homeostasis	72	1.65	0.00462	F	Day 40 vs. 60
GO:0044087	regulation of cellular component biogenesis	144	1.65	3.76e-06	F	Day 40 vs. 60
GO:0051656	establishment of organelle localization	59	1.64	0.0164	F	Day 40 vs. 60
GO:0007018	microtubule-based movement	52	1.64	0.0261	F	Day 40 vs. 60
GO:0051726	regulation of cell cycle	177	1.64	2e-07	F	Day 40 vs. 60
GO:1905114	cell surface receptor signaling pathway involved in cell-cell signaling	62	1.64	0.0128	F	Day 40 vs. 60
GO:0032880	regulation of protein localization	133	1.64	1.89e-05	F	Day 40 vs. 60
GO:0048856	anatomical structure development	779	1.64	2.24e-44	F	Day 40 vs. 60
GO:0032147	activation of protein kinase activity	48	1.62	0.0424	F	Day 40 vs. 60
GO:0000165	MAPK cascade	60	1.62	0.0189	F	Day 40 vs. 60
GO:0097435	supramolecular fiber organization	87	1.61	0.00186	F	Day 40 vs. 60
GO:0071495	cellular response to endogenous stimulus	167	1.61	1.31e-06	F	Day 40 vs. 60
GO:0040011	locomotion	195	1.61	9.48e-08	F	Day 40 vs. 60
GO:0001932	regulation of protein phosphorylation	176	1.61	7.06e-07	F	Day 40 vs. 60
GO:0072503	cellular divalent inorganic cation homeostasis	67	1.6	0.0128	F	Day 40 vs. 60
GO:0051052	regulation of DNA metabolic process	54	1.6	0.0341	F	Day 40 vs. 60
GO:0060341	regulation of cellular localization	121	1.6	0.000134	F	Day 40 vs. 60
GO:0051640	organelle localization	89	1.6	0.00224	F	Day 40 vs. 60
GO:1901699	cellular response to nitrogen compound	94	1.6	0.00156	F	Day 40 vs. 60
GO:0042326	negative regulation of phosphorylation	57	1.6	0.0272	F	Day 40 vs. 60
GO:0042325	regulation of phosphorylation	202	1.6	1.09e-07	F	Day 40 vs. 60
GO:0045936	negative regulation of phosphate metabolic process	74	1.6	0.00842	F	Day 40 vs. 60
GO:0010563	negative regulation of phosphorus metabolic process	74	1.59	0.00851	F	Day 40 vs. 60
GO:0033043	regulation of organelle organization	171	1.59	2.01e-06	F	Day 40 vs. 60
GO:0007507	heart development	73	1.59	0.0082	F	Day 40 vs. 60
GO:0032502	developmental process	822	1.59	4.86e-43	F	Day 40 vs. 60
GO:0045944	positive regulation of transcription by RNA polymerase II	173	1.59	1.91e-06	F	Day 40 vs. 60
GO:0065008	regulation of biological quality	574	1.58	8.48e-26	F	Day 40 vs. 60
GO:0009628	response to abiotic stimulus	166	1.58	4.3e-06	F	Day 40 vs. 60
GO:0048513	animal organ development	454	1.58	1.16e-18	F	Day 40 vs. 60
GO:0019220	regulation of phosphate metabolic process	229	1.57	2.11e-08	F	Day 40 vs. 60
GO:0051174	regulation of phosphorus metabolic process	229	1.57	2.1e-08	F	Day 40 vs. 60
GO:0016477	cell migration	137	1.57	7.02e-05	F	Day 40 vs. 60
GO:1901701	cellular response to oxygen-containing compound	150	1.57	2.5e-05	F	Day 40 vs. 60
GO:0051241	negative regulation of multicellular organismal process	142	1.57	6.06e-05	F	Day 40 vs. 60
GO:0035556	intracellular signal transduction	223	1.57	5.25e-08	F	Day 40 vs. 60
GO:0031401	positive regulation of protein modification process	150	1.56	3.2e-05	F	Day 40 vs. 60
GO:0061061	muscle structure development	65	1.56	0.0253	F	Day 40 vs. 60
GO:0033993	response to lipid	116	1.56	0.000509	F	Day 40 vs. 60
GO:0023051	regulation of signaling	488	1.56	1.2e-19	F	Day 40 vs. 60
GO:0010876	lipid localization	56	1.56	0.0441	F	Day 40 vs. 60
GO:0045786	negative regulation of cell cycle	80	1.56	0.00915	F	Day 40 vs. 60
GO:0009719	response to endogenous stimulus	199	1.55	7.9e-07	F	Day 40 vs. 60
GO:0030029	actin filament-based process	84	1.55	0.00613	F	Day 40 vs. 60
GO:0071417	cellular response to organonitrogen compound	83	1.55	0.00716	F	Day 40 vs. 60
GO:0043410	positive regulation of MAPK cascade	73	1.55	0.0145	F	Day 40 vs. 60
GO:0055085	transmembrane transport	181	1.55	3.63e-06	F	Day 40 vs. 60
GO:0010646	regulation of cell communication	477	1.54	3.71e-18	F	Day 40 vs. 60
GO:0016310	phosphorylation	142	1.54	0.000125	F	Day 40 vs. 60
GO:0065009	regulation of molecular function	441	1.53	3.28e-16	F	Day 40 vs. 60
GO:0031400	negative regulation of protein modification process	76	1.53	0.0152	F	Day 40 vs. 60
GO:0044070	regulation of anion transport	119	1.53	0.000905	F	Day 40 vs. 60
GO:1901700	response to oxygen-containing compound	218	1.52	6.83e-07	F	Day 40 vs. 60
GO:1903508	positive regulation of nucleic acid-templated transcription	223	1.52	4.8e-07	F	Day 40 vs. 60
GO:0045893	positive regulation of transcription, DNA-templated	223	1.52	4.77e-07	F	Day 40 vs. 60
GO:0030036	actin cytoskeleton organization	72	1.52	0.0235	F	Day 40 vs. 60
GO:1902680	positive regulation of RNA biosynthetic process	223	1.52	4.8e-07	F	Day 40 vs. 60
GO:0055065	metal ion homeostasis	85	1.51	0.0119	F	Day 40 vs. 60
GO:0031399	regulation of protein modification process	223	1.51	6.63e-07	F	Day 40 vs. 60
GO:0045935	positive regulation of nucleobase-containing compound metabolic process	258	1.51	4.97e-08	F	Day 40 vs. 60
GO:0050790	regulation of catalytic activity	343	1.51	4.26e-11	F	Day 40 vs. 60
GO:0006281	DNA repair	72	1.5	0.0306	F	Day 40 vs. 60
GO:0051276	chromosome organization	144	1.5	0.000344	F	Day 40 vs. 60
GO:0051254	positive regulation of RNA metabolic process	232	1.49	8.06e-07	F	Day 40 vs. 60
GO:0050801	ion homeostasis	103	1.49	0.00542	F	Day 40 vs. 60
GO:0051674	localization of cell	148	1.48	0.000386	F	Day 40 vs. 60
GO:0048870	cell motility	148	1.48	0.000385	F	Day 40 vs. 60
GO:0002520	immune system development	88	1.48	0.0153	F	Day 40 vs. 60
GO:0055080	cation homeostasis	94	1.47	0.0121	F	Day 40 vs. 60
GO:0006875	cellular metal ion homeostasis	74	1.47	0.0441	F	Day 40 vs. 60
GO:0043065	positive regulation of apoptotic process	73	1.47	0.0426	F	Day 40 vs. 60
GO:1902531	regulation of intracellular signal transduction	235	1.47	1.83e-06	F	Day 40 vs. 60
GO:0048534	hematopoietic or lymphoid organ development	82	1.47	0.0317	F	Day 40 vs. 60
GO:0010647	positive regulation of cell communication	227	1.46	4.5e-06	F	Day 40 vs. 60
GO:0010243	response to organonitrogen compound	132	1.46	0.0017	F	Day 40 vs. 60
GO:0023056	positive regulation of signaling	227	1.46	4.77e-06	F	Day 40 vs. 60
GO:0000122	negative regulation of transcription by RNA polymerase II	119	1.46	0.0043	F	Day 40 vs. 60
GO:0090087	regulation of peptide transport	79	1.46	0.0404	F	Day 40 vs. 60
GO:0098771	inorganic ion homeostasis	94	1.45	0.0189	F	Day 40 vs. 60
GO:0032501	multicellular organismal process	907	1.45	1.38e-34	F	Day 40 vs. 60
GO:0050877	nervous system process	181	1.45	0.000145	F	Day 40 vs. 60
GO:0043408	regulation of MAPK cascade	91	1.45	0.0239	F	Day 40 vs. 60
GO:0030097	hemopoiesis	75	1.45	0.0493	F	Day 40 vs. 60
GO:0009966	regulation of signal transduction	399	1.45	5.85e-11	F	Day 40 vs. 60
GO:1901698	response to nitrogen compound	142	1.45	0.00139	F	Day 40 vs. 60
GO:0030155	regulation of cell adhesion	95	1.45	0.0201	F	Day 40 vs. 60
GO:0010942	positive regulation of cell death	82	1.45	0.0399	F	Day 40 vs. 60
GO:0051336	regulation of hydrolase activity	171	1.45	0.000309	F	Day 40 vs. 60
GO:0048522	positive regulation of cellular process	738	1.44	2.69e-24	F	Day 40 vs. 60
GO:0009891	positive regulation of biosynthetic process	259	1.44	1.84e-06	F	Day 40 vs. 60
GO:0080135	regulation of cellular response to stress	89	1.44	0.0332	F	Day 40 vs. 60
GO:0009888	tissue development	225	1.44	1.54e-05	F	Day 40 vs. 60
GO:0003006	developmental process involved in reproduction	124	1.43	0.005	F	Day 40 vs. 60
GO:0010557	positive regulation of macromolecule biosynthetic process	240	1.43	7.55e-06	F	Day 40 vs. 60
GO:0051173	positive regulation of nitrogen compound metabolic process	395	1.43	3.84e-10	F	Day 40 vs. 60
GO:0031325	positive regulation of cellular metabolic process	418	1.43	7.6e-11	F	Day 40 vs. 60
GO:0042592	homeostatic process	214	1.43	4.84e-05	F	Day 40 vs. 60
GO:0009725	response to hormone	104	1.43	0.0189	F	Day 40 vs. 60
GO:0031328	positive regulation of cellular biosynthetic process	252	1.42	5.11e-06	F	Day 40 vs. 60
GO:0016043	cellular component organization	744	1.42	3.31e-23	F	Day 40 vs. 60
GO:0006974	cellular response to DNA damage stimulus	101	1.42	0.024	F	Day 40 vs. 60
GO:0048878	chemical homeostasis	144	1.42	0.00306	F	Day 40 vs. 60
GO:0006259	DNA metabolic process	100	1.42	0.0279	F	Day 40 vs. 60
GO:0003008	system process	261	1.42	5.49e-06	F	Day 40 vs. 60
GO:0051253	negative regulation of RNA metabolic process	178	1.41	0.000608	F	Day 40 vs. 60
GO:0019725	cellular homeostasis	113	1.41	0.0172	F	Day 40 vs. 60
GO:0032270	positive regulation of cellular protein metabolic process	184	1.4	0.000708	F	Day 40 vs. 60
GO:0000003	reproduction	181	1.4	0.00091	F	Day 40 vs. 60
GO:1902533	positive regulation of intracellular signal transduction	128	1.39	0.01	F	Day 40 vs. 60
GO:0060429	epithelium development	138	1.39	0.00755	F	Day 40 vs. 60
GO:0045892	negative regulation of transcription, DNA-templated	162	1.39	0.0025	F	Day 40 vs. 60
GO:0009967	positive regulation of signal transduction	195	1.39	0.000558	F	Day 40 vs. 60
GO:0022414	reproductive process	180	1.39	0.00107	F	Day 40 vs. 60
GO:1903507	negative regulation of nucleic acid-templated transcription	162	1.39	0.00254	F	Day 40 vs. 60
GO:0048518	positive regulation of biological process	784	1.39	7.77e-22	F	Day 40 vs. 60
GO:1902679	negative regulation of RNA biosynthetic process	162	1.39	0.00301	F	Day 40 vs. 60
GO:0009893	positive regulation of metabolic process	466	1.39	1.46e-10	F	Day 40 vs. 60
GO:0071840	cellular component organization or biogenesis	749	1.38	9.69e-20	F	Day 40 vs. 60
GO:0051247	positive regulation of protein metabolic process	192	1.38	0.000892	F	Day 40 vs. 60
GO:0045934	negative regulation of nucleobase-containing compound metabolic process	188	1.37	0.00131	F	Day 40 vs. 60
GO:0023057	negative regulation of signaling	170	1.37	0.00375	F	Day 40 vs. 60
GO:0031327	negative regulation of cellular biosynthetic process	192	1.36	0.00157	F	Day 40 vs. 60
GO:0060548	negative regulation of cell death	123	1.36	0.0249	F	Day 40 vs. 60
GO:0010648	negative regulation of cell communication	169	1.36	0.00431	F	Day 40 vs. 60
GO:0009890	negative regulation of biosynthetic process	195	1.36	0.00155	F	Day 40 vs. 60
GO:0006796	phosphate-containing compound metabolic process	234	1.36	0.000311	F	Day 40 vs. 60
GO:0048523	negative regulation of cellular process	602	1.36	5.25e-13	F	Day 40 vs. 60
GO:0065003	protein-containing complex assembly	163	1.35	0.00818	F	Day 40 vs. 60
GO:2000113	negative regulation of cellular macromolecule biosynthetic process	181	1.35	0.00426	F	Day 40 vs. 60
GO:0006793	phosphorus metabolic process	235	1.34	0.000551	F	Day 40 vs. 60
GO:0010604	positive regulation of macromolecule metabolic process	417	1.34	1.17e-07	F	Day 40 vs. 60
GO:0051179	localization	704	1.34	3.2e-15	F	Day 40 vs. 60
GO:0006811	ion transport	349	1.34	4.06e-06	F	Day 40 vs. 60
GO:0010558	negative regulation of macromolecule biosynthetic process	181	1.34	0.00595	F	Day 40 vs. 60
GO:0009968	negative regulation of signal transduction	154	1.33	0.016	F	Day 40 vs. 60
GO:0051172	negative regulation of nitrogen compound metabolic process	285	1.32	0.000237	F	Day 40 vs. 60
GO:0022607	cellular component assembly	290	1.32	0.000238	F	Day 40 vs. 60
GO:0023052	signaling	652	1.31	6.31e-12	F	Day 40 vs. 60
GO:0006357	regulation of transcription by RNA polymerase II	307	1.31	0.00013	F	Day 40 vs. 60
GO:0007154	cell communication	661	1.31	5.55e-12	F	Day 40 vs. 60
GO:0033036	macromolecule localization	301	1.31	0.000251	F	Day 40 vs. 60
GO:0070887	cellular response to chemical stimulus	342	1.31	5.26e-05	F	Day 40 vs. 60
GO:0071310	cellular response to organic substance	275	1.3	0.00064	F	Day 40 vs. 60
GO:0048583	regulation of response to stimulus	498	1.3	1.32e-07	F	Day 40 vs. 60
GO:0048519	negative regulation of biological process	648	1.29	1.47e-10	F	Day 40 vs. 60
GO:0051641	cellular localization	351	1.29	8.52e-05	F	Day 40 vs. 60
GO:0010941	regulation of cell death	193	1.29	0.015	F	Day 40 vs. 60
GO:0031324	negative regulation of cellular metabolic process	301	1.29	0.000557	F	Day 40 vs. 60
GO:0048585	negative regulation of response to stimulus	210	1.29	0.0103	F	Day 40 vs. 60
GO:0006996	organelle organization	413	1.28	2.34e-05	F	Day 40 vs. 60
GO:0033554	cellular response to stress	202	1.27	0.0196	F	Day 40 vs. 60
GO:0042981	regulation of apoptotic process	170	1.27	0.0441	F	Day 40 vs. 60
GO:0051234	establishment of localization	533	1.27	6.6e-07	F	Day 40 vs. 60
GO:0019219	regulation of nucleobase-containing compound metabolic process	459	1.27	9.66e-06	F	Day 40 vs. 60
GO:0010033	response to organic substance	343	1.27	0.000479	F	Day 40 vs. 60
GO:0050794	regulation of cellular process	1289	1.26	1.44e-30	F	Day 40 vs. 60
GO:0008104	protein localization	246	1.26	0.00899	F	Day 40 vs. 60
GO:0051252	regulation of RNA metabolic process	426	1.26	5.34e-05	F	Day 40 vs. 60
GO:0043933	protein-containing complex subunit organization	180	1.26	0.0492	F	Day 40 vs. 60
GO:0006355	regulation of transcription, DNA-templated	392	1.25	0.000275	F	Day 40 vs. 60
GO:1903506	regulation of nucleic acid-templated transcription	392	1.25	0.000276	F	Day 40 vs. 60
GO:2001141	regulation of RNA biosynthetic process	392	1.25	0.000318	F	Day 40 vs. 60
GO:0006810	transport	507	1.25	1.19e-05	F	Day 40 vs. 60
GO:0051649	establishment of localization in cell	266	1.24	0.0109	F	Day 40 vs. 60
GO:0032268	regulation of cellular protein metabolic process	274	1.24	0.00891	F	Day 40 vs. 60
GO:0050789	regulation of biological process	1331	1.24	1.41e-29	F	Day 40 vs. 60
GO:0010605	negative regulation of macromolecule metabolic process	321	1.24	0.00345	F	Day 40 vs. 60
GO:0007166	cell surface receptor signaling pathway	278	1.24	0.0109	F	Day 40 vs. 60
GO:0051716	cellular response to stimulus	756	1.24	3.32e-09	F	Day 40 vs. 60
GO:0065007	biological regulation	1402	1.23	1.68e-32	F	Day 40 vs. 60
GO:0007165	signal transduction	571	1.23	7.01e-06	F	Day 40 vs. 60
GO:0009892	negative regulation of metabolic process	344	1.23	0.00419	F	Day 40 vs. 60
GO:0044085	cellular component biogenesis	299	1.22	0.0114	F	Day 40 vs. 60
GO:0051171	regulation of nitrogen compound metabolic process	627	1.22	3.25e-06	F	Day 40 vs. 60
GO:0051246	regulation of protein metabolic process	286	1.22	0.0183	F	Day 40 vs. 60
GO:0031323	regulation of cellular metabolic process	672	1.22	9.86e-07	F	Day 40 vs. 60
GO:0031326	regulation of cellular biosynthetic process	451	1.22	0.000656	F	Day 40 vs. 60
GO:0009889	regulation of biosynthetic process	460	1.21	0.000526	F	Day 40 vs. 60
GO:0080090	regulation of primary metabolic process	644	1.21	5.57e-06	F	Day 40 vs. 60
GO:0042221	response to chemical	471	1.19	0.00183	F	Day 40 vs. 60
GO:2000112	regulation of cellular macromolecule biosynthetic process	421	1.19	0.00551	F	Day 40 vs. 60
GO:0010556	regulation of macromolecule biosynthetic process	424	1.19	0.00567	F	Day 40 vs. 60
GO:0050896	response to stimulus	910	1.18	2.74e-08	F	Day 40 vs. 60
GO:0019222	regulation of metabolic process	730	1.18	1.64e-05	F	Day 40 vs. 60
GO:0060255	regulation of macromolecule metabolic process	666	1.17	0.000247	F	Day 40 vs. 60
GO:0010468	regulation of gene expression	512	1.16	0.00657	F	Day 40 vs. 60
GO:0009987	cellular process	1613	1.15	1.11e-28	F	Day 40 vs. 60
GO:0008150	biological_process	1759	1.09	2.07e-23	F	Day 40 vs. 60
GO:0010467	gene expression	156	0.79	0.0403	F	Day 40 vs. 60
GO:0044419	biological process involved in interspecies interaction between organisms	144	0.75	0.00851	F	Day 40 vs. 60
GO:0006955	immune response	116	0.65	3.78e-05	F	Day 40 vs. 60
GO:0009607	response to biotic stimulus	85	0.65	0.000765	F	Day 40 vs. 60
GO:0051707	response to other organism	81	0.63	0.000506	F	Day 40 vs. 60
GO:0043207	response to external biotic stimulus	81	0.63	0.000508	F	Day 40 vs. 60
GO:0002443	leukocyte mediated immunity	42	0.62	0.0215	F	Day 40 vs. 60
GO:0002250	adaptive immune response	36	0.61	0.0424	F	Day 40 vs. 60
GO:0045087	innate immune response	46	0.61	0.00925	F	Day 40 vs. 60
GO:0009617	response to bacterium	38	0.59	0.0134	F	Day 40 vs. 60
GO:0050778	positive regulation of immune response	39	0.58	0.0103	F	Day 40 vs. 60
GO:0022613	ribonucleoprotein complex biogenesis	23	0.55	0.0458	F	Day 40 vs. 60
GO:0098542	defense response to other organism	51	0.55	0.000163	F	Day 40 vs. 60
GO:0002831	regulation of response to biotic stimulus	20	0.53	0.0482	F	Day 40 vs. 60
GO:0002697	regulation of immune effector process	21	0.49	0.0116	F	Day 40 vs. 60
GO:0043603	cellular amide metabolic process	34	0.47	4.51e-05	F	Day 40 vs. 60
GO:0043604	amide biosynthetic process	22	0.46	0.00256	F	Day 40 vs. 60
GO:0009913	epidermal cell differentiation	13	0.46	0.0418	F	Day 40 vs. 60
GO:0042254	ribosome biogenesis	13	0.43	0.0222	F	Day 40 vs. 60
UNCLASSIFIED	Unclassified	103	0.42	1.97e-23	F	Day 40 vs. 60
GO:0034660	ncRNA metabolic process	19	0.41	0.000477	F	Day 40 vs. 60
GO:0006518	peptide metabolic process	19	0.39	0.000179	F	Day 40 vs. 60
GO:0034470	ncRNA processing	15	0.38	0.00105	F	Day 40 vs. 60
GO:0042742	defense response to bacterium	11	0.35	0.00283	F	Day 40 vs. 60
GO:0006959	humoral immune response	11	0.32	0.000367	F	Day 40 vs. 60
GO:0050906	detection of stimulus involved in sensory perception	15	0.3	1.63e-06	F	Day 40 vs. 60
GO:0043043	peptide biosynthetic process	11	0.3	8.94e-05	F	Day 40 vs. 60
GO:0006412	translation	10	0.29	0.000151	F	Day 40 vs. 60
GO:0044242	cellular lipid catabolic process	5	0.28	0.0175	F	Day 40 vs. 60
GO:0006956	complement activation	4	0.25	0.0211	F	Day 40 vs. 60
GO:0030216	keratinocyte differentiation	6	0.25	0.00126	F	Day 40 vs. 60
GO:0006399	tRNA metabolic process	4	0.24	0.016	F	Day 40 vs. 60
GO:0002455	humoral immune response mediated by circulating immunoglobulin	3	0.2	0.0143	F	Day 40 vs. 60
GO:0007606	sensory perception of chemical stimulus	9	0.18	1.79e-09	F	Day 40 vs. 60
GO:0009593	detection of chemical stimulus	8	0.17	1.92e-09	F	Day 40 vs. 60
GO:0006958	complement activation, classical pathway	2	0.14	0.00447	F	Day 40 vs. 60
GO:0032543	mitochondrial translation	1	0.1	0.0292	F	Day 40 vs. 60
GO:0007608	sensory perception of smell	4	0.09	5.88e-11	F	Day 40 vs. 60
GO:0140053	mitochondrial gene expression	1	0.08	0.00439	F	Day 40 vs. 60
GO:0031424	keratinization	1	0.05	5.96e-06	F	Day 40 vs. 60
GO:0050907	detection of chemical stimulus involved in sensory perception	1	0.02	7.12e-15	F	Day 40 vs. 60
GO:0033108	mitochondrial respiratory chain complex assembly	0	< 0.01	0.00899	F	Day 40 vs. 60
GO:0050911	detection of chemical stimulus involved in sensory perception of smell	0	< 0.01	7.25e-15	F	Day 40 vs. 60
GO:0070268	cornification	0	< 0.01	0.00309	F	Day 40 vs. 60
GO:1902667	regulation of axon guidance	12	3.64	0.035	F	Day 60 vs. 90
GO:0021879	forebrain neuron differentiation	33	2.86	0.000378	F	Day 60 vs. 90
GO:0030513	positive regulation of BMP signaling pathway	25	2.79	0.00468	F	Day 60 vs. 90
GO:0045746	negative regulation of Notch signaling pathway	25	2.72	0.00567	F	Day 60 vs. 90
GO:0014047	glutamate secretion	18	2.63	0.0474	F	Day 60 vs. 90
GO:0021872	forebrain generation of neurons	36	2.63	0.000683	F	Day 60 vs. 90
GO:0090307	mitotic spindle assembly	28	2.53	0.0059	F	Day 60 vs. 90
GO:0048841	regulation of axon extension involved in axon guidance	19	2.52	0.0453	F	Day 60 vs. 90
GO:0021766	hippocampus development	46	2.5	0.000142	F	Day 60 vs. 90
GO:0048168	regulation of neuronal synaptic plasticity	27	2.49	0.0128	F	Day 60 vs. 90
GO:1900271	regulation of long-term synaptic potentiation	26	2.45	0.0181	F	Day 60 vs. 90
GO:2000179	positive regulation of neural precursor cell proliferation	30	2.45	0.00595	F	Day 60 vs. 90
GO:0099637	neurotransmitter receptor transport	21	2.41	0.0458	F	Day 60 vs. 90
GO:0090218	positive regulation of lipid kinase activity	22	2.39	0.0374	F	Day 60 vs. 90
GO:2000273	positive regulation of signaling receptor activity	25	2.36	0.0271	F	Day 60 vs. 90
GO:0050433	regulation of catecholamine secretion	30	2.36	0.0112	F	Day 60 vs. 90
GO:0042220	response to cocaine	28	2.33	0.0204	F	Day 60 vs. 90
GO:0050771	negative regulation of axonogenesis	37	2.31	0.00313	F	Day 60 vs. 90
GO:0014075	response to amine	25	2.31	0.0304	F	Day 60 vs. 90
GO:0050919	negative chemotaxis	25	2.31	0.0303	F	Day 60 vs. 90
GO:0010977	negative regulation of neuron projection development	73	2.29	4.37e-06	F	Day 60 vs. 90
GO:0007052	mitotic spindle organization	88	2.28	2.12e-07	F	Day 60 vs. 90
GO:0014003	oligodendrocyte development	24	2.26	0.0415	F	Day 60 vs. 90
GO:0021885	forebrain cell migration	33	2.26	0.00958	F	Day 60 vs. 90
GO:0045665	negative regulation of neuron differentiation	36	2.25	0.0069	F	Day 60 vs. 90
GO:2000177	regulation of neural precursor cell proliferation	46	2.24	0.000856	F	Day 60 vs. 90
GO:0015800	acidic amino acid transport	28	2.24	0.0243	F	Day 60 vs. 90
GO:0021761	limbic system development	54	2.22	0.000263	F	Day 60 vs. 90
GO:0021549	cerebellum development	54	2.22	0.000262	F	Day 60 vs. 90
GO:0021695	cerebellar cortex development	26	2.21	0.0405	F	Day 60 vs. 90
GO:1902850	microtubule cytoskeleton organization involved in mitosis	96	2.2	2.1e-07	F	Day 60 vs. 90
GO:0021954	central nervous system neuron development	44	2.2	0.00233	F	Day 60 vs. 90
GO:0050922	negative regulation of chemotaxis	30	2.19	0.0236	F	Day 60 vs. 90
GO:0046928	regulation of neurotransmitter secretion	47	2.19	0.00114	F	Day 60 vs. 90
GO:0051588	regulation of neurotransmitter transport	54	2.18	0.000451	F	Day 60 vs. 90
GO:0021953	central nervous system neuron differentiation	93	2.18	5.17e-07	F	Day 60 vs. 90
GO:0001755	neural crest cell migration	27	2.16	0.0364	F	Day 60 vs. 90
GO:0022029	telencephalon cell migration	30	2.16	0.0256	F	Day 60 vs. 90
GO:0048663	neuron fate commitment	32	2.16	0.0233	F	Day 60 vs. 90
GO:0050772	positive regulation of axonogenesis	42	2.15	0.00432	F	Day 60 vs. 90
GO:0051225	spindle assembly	46	2.14	0.00243	F	Day 60 vs. 90
GO:0061387	regulation of extent of cell growth	55	2.14	0.000607	F	Day 60 vs. 90
GO:0022037	metencephalon development	56	2.14	0.000469	F	Day 60 vs. 90
GO:0043279	response to alkaloid	56	2.14	0.000467	F	Day 60 vs. 90
GO:0030902	hindbrain development	74	2.12	2.68e-05	F	Day 60 vs. 90
GO:0030516	regulation of axon extension	48	2.12	0.00165	F	Day 60 vs. 90
GO:0007051	spindle organization	112	2.11	5.01e-08	F	Day 60 vs. 90
GO:0050770	regulation of axonogenesis	78	2.09	1.74e-05	F	Day 60 vs. 90
GO:0042698	ovulation cycle	32	2.09	0.0264	F	Day 60 vs. 90
GO:0050768	negative regulation of neurogenesis	67	2.07	0.000133	F	Day 60 vs. 90
GO:0051952	regulation of amine transport	44	2.07	0.00477	F	Day 60 vs. 90
GO:0031345	negative regulation of cell projection organization	88	2.07	5.12e-06	F	Day 60 vs. 90
GO:0051961	negative regulation of nervous system development	69	2.06	0.000124	F	Day 60 vs. 90
GO:0021543	pallium development	82	2.06	1.64e-05	F	Day 60 vs. 90
GO:0000236	mitotic prometaphase	81	2.06	2.07e-05	F	Day 60 vs. 90
GO:0021537	telencephalon development	122	2.05	4.21e-08	F	Day 60 vs. 90
GO:0070301	cellular response to hydrogen peroxide	34	2.03	0.0267	F	Day 60 vs. 90
GO:0003151	outflow tract morphogenesis	33	2.03	0.0328	F	Day 60 vs. 90
GO:0048167	regulation of synaptic plasticity	87	2.02	1.35e-05	F	Day 60 vs. 90
GO:0050767	regulation of neurogenesis	167	2.01	1.03e-10	F	Day 60 vs. 90
GO:0001764	neuron migration	55	2.01	0.00188	F	Day 60 vs. 90
GO:0008306	associative learning	36	2.01	0.025	F	Day 60 vs. 90
GO:0007269	neurotransmitter secretion	44	2.01	0.0082	F	Day 60 vs. 90
GO:0099643	signal release from synapse	44	2.01	0.00818	F	Day 60 vs. 90
GO:0009953	dorsal/ventral pattern formation	35	2.01	0.031	F	Day 60 vs. 90
GO:0048709	oligodendrocyte differentiation	34	2	0.0387	F	Day 60 vs. 90
GO:0000070	mitotic sister chromatid segregation	57	2	0.00129	F	Day 60 vs. 90
GO:0030510	regulation of BMP signaling pathway	48	2	0.00482	F	Day 60 vs. 90
GO:0050806	positive regulation of synaptic transmission	61	1.99	0.00104	F	Day 60 vs. 90
GO:0140014	mitotic nuclear division	98	1.99	4.81e-06	F	Day 60 vs. 90
GO:0001505	regulation of neurotransmitter levels	105	1.99	1.95e-06	F	Day 60 vs. 90
GO:0021675	nerve development	35	1.98	0.0328	F	Day 60 vs. 90
GO:0010721	negative regulation of cell development	82	1.98	5.26e-05	F	Day 60 vs. 90
GO:0045664	regulation of neuron differentiation	90	1.97	2.39e-05	F	Day 60 vs. 90
GO:0000819	sister chromatid segregation	69	1.96	0.00039	F	Day 60 vs. 90
GO:0007613	memory	53	1.96	0.00357	F	Day 60 vs. 90
GO:0051960	regulation of nervous system development	197	1.95	1.09e-11	F	Day 60 vs. 90
GO:0008361	regulation of cell size	83	1.95	7.11e-05	F	Day 60 vs. 90
GO:0043524	negative regulation of neuron apoptotic process	66	1.94	0.000794	F	Day 60 vs. 90
GO:0031110	regulation of microtubule polymerization or depolymerization	38	1.94	0.0264	F	Day 60 vs. 90
GO:0050769	positive regulation of neurogenesis	101	1.94	9.19e-06	F	Day 60 vs. 90
GO:0021987	cerebral cortex development	53	1.94	0.00386	F	Day 60 vs. 90
GO:0010975	regulation of neuron projection development	200	1.94	1.31e-11	F	Day 60 vs. 90
GO:0001938	positive regulation of endothelial cell proliferation	42	1.94	0.0162	F	Day 60 vs. 90
GO:0007098	centrosome cycle	40	1.93	0.0244	F	Day 60 vs. 90
GO:1990830	cellular response to leukemia inhibitory factor	40	1.93	0.0244	F	Day 60 vs. 90
GO:0030901	midbrain development	39	1.92	0.0298	F	Day 60 vs. 90
GO:0008593	regulation of Notch signaling pathway	48	1.92	0.00857	F	Day 60 vs. 90
GO:0030900	forebrain development	172	1.92	9e-10	F	Day 60 vs. 90
GO:0097711	ciliary basal body-plasma membrane docking	43	1.92	0.0182	F	Day 60 vs. 90
GO:0050803	regulation of synapse structure or activity	99	1.92	1.61e-05	F	Day 60 vs. 90
GO:0051962	positive regulation of nervous system development	121	1.92	8.81e-07	F	Day 60 vs. 90
GO:0060560	developmental growth involved in morphogenesis	51	1.91	0.00627	F	Day 60 vs. 90
GO:0006836	neurotransmitter transport	64	1.91	0.00138	F	Day 60 vs. 90
GO:0090288	negative regulation of cellular response to growth factor stimulus	50	1.91	0.00779	F	Day 60 vs. 90
GO:0016358	dendrite development	49	1.91	0.00969	F	Day 60 vs. 90
GO:1990823	response to leukemia inhibitory factor	40	1.91	0.026	F	Day 60 vs. 90
GO:0014033	neural crest cell differentiation	40	1.91	0.026	F	Day 60 vs. 90
GO:0051963	regulation of synapse assembly	44	1.9	0.021	F	Day 60 vs. 90
GO:0007611	learning or memory	113	1.9	3.07e-06	F	Day 60 vs. 90
GO:0099601	regulation of neurotransmitter receptor activity	39	1.9	0.0315	F	Day 60 vs. 90
GO:0050804	modulation of chemical synaptic transmission	190	1.9	1.51e-10	F	Day 60 vs. 90
GO:0097485	neuron projection guidance	125	1.9	7.79e-07	F	Day 60 vs. 90
GO:0099177	regulation of trans-synaptic signaling	190	1.9	2.13e-10	F	Day 60 vs. 90
GO:0007411	axon guidance	124	1.89	1.03e-06	F	Day 60 vs. 90
GO:0001892	embryonic placenta development	36	1.89	0.045	F	Day 60 vs. 90
GO:0044839	cell cycle G2/M phase transition	63	1.88	0.00196	F	Day 60 vs. 90
GO:0007420	brain development	328	1.87	8.86e-18	F	Day 60 vs. 90
GO:0031023	microtubule organizing center organization	44	1.87	0.0232	F	Day 60 vs. 90
GO:0051101	regulation of DNA binding	54	1.86	0.00727	F	Day 60 vs. 90
GO:0090287	regulation of cellular response to growth factor stimulus	128	1.86	1.45e-06	F	Day 60 vs. 90
GO:0043470	regulation of carbohydrate catabolic process	39	1.86	0.0453	F	Day 60 vs. 90
GO:0007409	axonogenesis	168	1.86	1.1e-08	F	Day 60 vs. 90
GO:0050807	regulation of synapse organization	91	1.86	0.000131	F	Day 60 vs. 90
GO:0051258	protein polymerization	42	1.86	0.0341	F	Day 60 vs. 90
GO:0061564	axon development	183	1.85	2.08e-09	F	Day 60 vs. 90
GO:0007612	learning	62	1.85	0.00356	F	Day 60 vs. 90
GO:0048812	neuron projection morphogenesis	216	1.85	3.92e-11	F	Day 60 vs. 90
GO:0048762	mesenchymal cell differentiation	68	1.85	0.0019	F	Day 60 vs. 90
GO:0000086	G2/M transition of mitotic cell cycle	61	1.85	0.00438	F	Day 60 vs. 90
GO:0072006	nephron development	54	1.85	0.0103	F	Day 60 vs. 90
GO:0010595	positive regulation of endothelial cell migration	47	1.85	0.0182	F	Day 60 vs. 90
GO:0060322	head development	342	1.84	6.59e-18	F	Day 60 vs. 90
GO:0048858	cell projection morphogenesis	218	1.84	5.61e-11	F	Day 60 vs. 90
GO:0120039	plasma membrane bounded cell projection morphogenesis	216	1.84	6.51e-11	F	Day 60 vs. 90
GO:0021510	spinal cord development	45	1.84	0.0267	F	Day 60 vs. 90
GO:0072331	signal transduction by p53 class mediator	51	1.83	0.0148	F	Day 60 vs. 90
GO:1905269	positive regulation of chromatin organization	50	1.83	0.0182	F	Day 60 vs. 90
GO:0030308	negative regulation of cell growth	80	1.82	0.000837	F	Day 60 vs. 90
GO:0022406	membrane docking	77	1.82	0.00114	F	Day 60 vs. 90
GO:0003206	cardiac chamber morphogenesis	50	1.81	0.019	F	Day 60 vs. 90
GO:0046822	regulation of nucleocytoplasmic transport	47	1.81	0.0256	F	Day 60 vs. 90
GO:0007417	central nervous system development	423	1.81	2.09e-21	F	Day 60 vs. 90
GO:0060485	mesenchyme development	93	1.81	0.000203	F	Day 60 vs. 90
GO:0051170	import into nucleus	49	1.81	0.0235	F	Day 60 vs. 90
GO:0007272	ensheathment of neurons	46	1.81	0.0309	F	Day 60 vs. 90
GO:0008366	axon ensheathment	46	1.81	0.0309	F	Day 60 vs. 90
GO:0007626	locomotory behavior	77	1.8	0.00119	F	Day 60 vs. 90
GO:0048667	cell morphogenesis involved in neuron differentiation	191	1.8	3.93e-09	F	Day 60 vs. 90
GO:0043266	regulation of potassium ion transport	51	1.8	0.0214	F	Day 60 vs. 90
GO:0042552	myelination	45	1.8	0.0378	F	Day 60 vs. 90
GO:0072073	kidney epithelium development	53	1.8	0.0148	F	Day 60 vs. 90
GO:0003231	cardiac ventricle development	50	1.8	0.0202	F	Day 60 vs. 90
GO:1901890	positive regulation of cell junction assembly	41	1.79	0.048	F	Day 60 vs. 90
GO:0090101	negative regulation of transmembrane receptor protein serine/threonine kinase signaling pathway	59	1.79	0.0108	F	Day 60 vs. 90
GO:0032990	cell part morphogenesis	219	1.78	4.29e-10	F	Day 60 vs. 90
GO:1901215	negative regulation of neuron death	86	1.78	0.000715	F	Day 60 vs. 90
GO:0060284	regulation of cell development	205	1.78	2.37e-09	F	Day 60 vs. 90
GO:0006275	regulation of DNA replication	46	1.77	0.0342	F	Day 60 vs. 90
GO:0001936	regulation of endothelial cell proliferation	56	1.77	0.0154	F	Day 60 vs. 90
GO:0035637	multicellular organismal signaling	56	1.77	0.0154	F	Day 60 vs. 90
GO:0022008	neurogenesis	572	1.77	7.85e-28	F	Day 60 vs. 90
GO:0030278	regulation of ossification	48	1.77	0.0308	F	Day 60 vs. 90
GO:0031175	neuron projection development	285	1.77	4.17e-13	F	Day 60 vs. 90
GO:0048699	generation of neurons	521	1.77	6.61e-25	F	Day 60 vs. 90
GO:0031344	regulation of cell projection organization	266	1.77	3.91e-12	F	Day 60 vs. 90
GO:0006865	amino acid transport	55	1.77	0.0188	F	Day 60 vs. 90
GO:0048666	neuron development	347	1.77	5.34e-16	F	Day 60 vs. 90
GO:0048863	stem cell differentiation	64	1.76	0.0076	F	Day 60 vs. 90
GO:0045834	positive regulation of lipid metabolic process	64	1.76	0.00758	F	Day 60 vs. 90
GO:0030182	neuron differentiation	427	1.76	8.04e-20	F	Day 60 vs. 90
GO:0140056	organelle localization by membrane tethering	71	1.76	0.00353	F	Day 60 vs. 90
GO:0050890	cognition	122	1.76	2.39e-05	F	Day 60 vs. 90
GO:0048593	camera-type eye morphogenesis	51	1.76	0.0308	F	Day 60 vs. 90
GO:0045598	regulation of fat cell differentiation	53	1.76	0.0218	F	Day 60 vs. 90
GO:0120035	regulation of plasma membrane bounded cell projection organization	257	1.76	2.36e-11	F	Day 60 vs. 90
GO:1903578	regulation of ATP metabolic process	48	1.76	0.0408	F	Day 60 vs. 90
GO:0023061	signal release	69	1.75	0.00514	F	Day 60 vs. 90
GO:0046777	protein autophosphorylation	76	1.75	0.0024	F	Day 60 vs. 90
GO:0042542	response to hydrogen peroxide	49	1.75	0.0348	F	Day 60 vs. 90
GO:0071805	potassium ion transmembrane transport	65	1.75	0.00869	F	Day 60 vs. 90
GO:0001667	ameboidal-type cell migration	74	1.74	0.00357	F	Day 60 vs. 90
GO:0021782	glial cell development	46	1.74	0.0464	F	Day 60 vs. 90
GO:0042063	gliogenesis	91	1.74	0.000748	F	Day 60 vs. 90
GO:0099003	vesicle-mediated transport in synapse	52	1.74	0.0273	F	Day 60 vs. 90
GO:1902275	regulation of chromatin organization	83	1.73	0.00153	F	Day 60 vs. 90
GO:0006140	regulation of nucleotide metabolic process	49	1.73	0.0365	F	Day 60 vs. 90
GO:2001252	positive regulation of chromosome organization	71	1.73	0.00505	F	Day 60 vs. 90
GO:0007399	nervous system development	893	1.73	8.1e-42	F	Day 60 vs. 90
GO:0043523	regulation of neuron apoptotic process	84	1.73	0.00166	F	Day 60 vs. 90
GO:0001558	regulation of cell growth	170	1.73	4.54e-07	F	Day 60 vs. 90
GO:0010976	positive regulation of neuron projection development	64	1.73	0.0112	F	Day 60 vs. 90
GO:0050808	synapse organization	116	1.73	9.85e-05	F	Day 60 vs. 90
GO:1900542	regulation of purine nucleotide metabolic process	48	1.73	0.0439	F	Day 60 vs. 90
GO:0021915	neural tube development	63	1.72	0.0138	F	Day 60 vs. 90
GO:1990778	protein localization to cell periphery	95	1.72	0.000656	F	Day 60 vs. 90
GO:0010594	regulation of endothelial cell migration	69	1.72	0.00759	F	Day 60 vs. 90
GO:0072659	protein localization to plasma membrane	79	1.72	0.00345	F	Day 60 vs. 90
GO:0003205	cardiac chamber development	64	1.72	0.0117	F	Day 60 vs. 90
GO:0017015	regulation of transforming growth factor beta receptor signaling pathway	49	1.72	0.0474	F	Day 60 vs. 90
GO:0006813	potassium ion transport	68	1.72	0.00924	F	Day 60 vs. 90
GO:0006282	regulation of DNA repair	53	1.72	0.0309	F	Day 60 vs. 90
GO:0010001	glial cell differentiation	69	1.71	0.00787	F	Day 60 vs. 90
GO:1903844	regulation of cellular response to transforming growth factor beta stimulus	50	1.71	0.041	F	Day 60 vs. 90
GO:0031346	positive regulation of cell projection organization	141	1.71	1.31e-05	F	Day 60 vs. 90
GO:0099537	trans-synaptic signaling	176	1.71	5.07e-07	F	Day 60 vs. 90
GO:0000904	cell morphogenesis involved in differentiation	223	1.71	5.24e-09	F	Day 60 vs. 90
GO:0050679	positive regulation of epithelial cell proliferation	78	1.71	0.00431	F	Day 60 vs. 90
GO:0007610	behavior	220	1.7	7.72e-09	F	Day 60 vs. 90
GO:0001890	placenta development	57	1.7	0.026	F	Day 60 vs. 90
GO:0010720	positive regulation of cell development	118	1.7	0.000131	F	Day 60 vs. 90
GO:0099536	synaptic signaling	187	1.7	2.01e-07	F	Day 60 vs. 90
GO:0051301	cell division	197	1.7	8.48e-08	F	Day 60 vs. 90
GO:0060041	retina development in camera-type eye	60	1.7	0.0204	F	Day 60 vs. 90
GO:0016569	covalent chromatin modification	144	1.7	1.36e-05	F	Day 60 vs. 90
GO:0009152	purine ribonucleotide biosynthetic process	60	1.7	0.0203	F	Day 60 vs. 90
GO:0010634	positive regulation of epithelial cell migration	60	1.7	0.0203	F	Day 60 vs. 90
GO:0016570	histone modification	142	1.69	1.59e-05	F	Day 60 vs. 90
GO:0051100	negative regulation of binding	65	1.69	0.0139	F	Day 60 vs. 90
GO:0007059	chromosome segregation	114	1.69	0.000229	F	Day 60 vs. 90
GO:0034614	cellular response to reactive oxygen species	53	1.69	0.0412	F	Day 60 vs. 90
GO:0045926	negative regulation of growth	98	1.69	0.000912	F	Day 60 vs. 90
GO:1901888	regulation of cell junction assembly	78	1.69	0.00464	F	Day 60 vs. 90
GO:0051592	response to calcium ion	60	1.69	0.0262	F	Day 60 vs. 90
GO:1903047	mitotic cell cycle process	272	1.68	1.55e-10	F	Day 60 vs. 90
GO:0000280	nuclear division	135	1.68	3.69e-05	F	Day 60 vs. 90
GO:0030534	adult behavior	52	1.68	0.0495	F	Day 60 vs. 90
GO:0003002	regionalization	126	1.68	9.51e-05	F	Day 60 vs. 90
GO:0032989	cellular component morphogenesis	239	1.68	3.77e-09	F	Day 60 vs. 90
GO:0072522	purine-containing compound biosynthetic process	68	1.68	0.0138	F	Day 60 vs. 90
GO:0007268	chemical synaptic transmission	166	1.68	2.77e-06	F	Day 60 vs. 90
GO:0098916	anterograde trans-synaptic signaling	166	1.68	2.76e-06	F	Day 60 vs. 90
GO:0008217	regulation of blood pressure	73	1.67	0.00925	F	Day 60 vs. 90
GO:0048511	rhythmic process	106	1.67	0.000664	F	Day 60 vs. 90
GO:0033044	regulation of chromosome organization	111	1.66	0.000462	F	Day 60 vs. 90
GO:0031056	regulation of histone modification	58	1.66	0.0387	F	Day 60 vs. 90
GO:0048639	positive regulation of developmental growth	67	1.66	0.0174	F	Day 60 vs. 90
GO:1903305	regulation of regulated secretory pathway	56	1.66	0.0427	F	Day 60 vs. 90
GO:0006164	purine nucleotide biosynthetic process	63	1.66	0.0269	F	Day 60 vs. 90
GO:0043467	regulation of generation of precursor metabolites and energy	63	1.66	0.0269	F	Day 60 vs. 90
GO:0030307	positive regulation of cell growth	64	1.66	0.0235	F	Day 60 vs. 90
GO:0000902	cell morphogenesis	277	1.65	4.34e-10	F	Day 60 vs. 90
GO:1901214	regulation of neuron death	121	1.65	0.000282	F	Day 60 vs. 90
GO:0031644	regulation of nervous system process	56	1.65	0.0441	F	Day 60 vs. 90
GO:0003007	heart morphogenesis	92	1.65	0.00327	F	Day 60 vs. 90
GO:0032535	regulation of cellular component size	149	1.65	2.78e-05	F	Day 60 vs. 90
GO:0000278	mitotic cell cycle	295	1.64	1.66e-10	F	Day 60 vs. 90
GO:0000279	M phase	62	1.64	0.0329	F	Day 60 vs. 90
GO:0000087	mitotic M phase	62	1.64	0.0328	F	Day 60 vs. 90
GO:0050920	regulation of chemotaxis	86	1.64	0.00457	F	Day 60 vs. 90
GO:0048638	regulation of developmental growth	123	1.64	0.00027	F	Day 60 vs. 90
GO:0051169	nuclear transport	101	1.64	0.00184	F	Day 60 vs. 90
GO:0044848	biological phase	99	1.63	0.00206	F	Day 60 vs. 90
GO:0098763	mitotic cell cycle phase	99	1.63	0.00206	F	Day 60 vs. 90
GO:0022403	cell cycle phase	99	1.63	0.00205	F	Day 60 vs. 90
GO:0034504	protein localization to nucleus	63	1.63	0.0363	F	Day 60 vs. 90
GO:2001020	regulation of response to DNA damage stimulus	86	1.63	0.00602	F	Day 60 vs. 90
GO:0006913	nucleocytoplasmic transport	99	1.62	0.00279	F	Day 60 vs. 90
GO:0001525	angiogenesis	120	1.62	0.000511	F	Day 60 vs. 90
GO:0048285	organelle fission	141	1.62	0.000114	F	Day 60 vs. 90
GO:0008016	regulation of heart contraction	91	1.62	0.0054	F	Day 60 vs. 90
GO:0017157	regulation of exocytosis	78	1.61	0.0128	F	Day 60 vs. 90
GO:0050678	regulation of epithelial cell proliferation	130	1.61	0.000307	F	Day 60 vs. 90
GO:0022604	regulation of cell morphogenesis	117	1.61	0.00086	F	Day 60 vs. 90
GO:0015698	inorganic anion transport	60	1.61	0.0491	F	Day 60 vs. 90
GO:0051129	negative regulation of cellular component organization	272	1.61	6.34e-09	F	Day 60 vs. 90
GO:0006109	regulation of carbohydrate metabolic process	81	1.61	0.0124	F	Day 60 vs. 90
GO:0090092	regulation of transmembrane receptor protein serine/threonine kinase signaling pathway	95	1.61	0.00458	F	Day 60 vs. 90
GO:0009260	ribonucleotide biosynthetic process	62	1.6	0.0454	F	Day 60 vs. 90
GO:0018205	peptidyl-lysine modification	114	1.6	0.0012	F	Day 60 vs. 90
GO:0051054	positive regulation of DNA metabolic process	77	1.6	0.0159	F	Day 60 vs. 90
GO:0051098	regulation of binding	138	1.6	0.000214	F	Day 60 vs. 90
GO:0010632	regulation of epithelial cell migration	87	1.6	0.00913	F	Day 60 vs. 90
GO:0009743	response to carbohydrate	67	1.6	0.0328	F	Day 60 vs. 90
GO:0010469	regulation of signaling receptor activity	73	1.6	0.0244	F	Day 60 vs. 90
GO:0001933	negative regulation of protein phosphorylation	132	1.6	0.000385	F	Day 60 vs. 90
GO:2000058	regulation of ubiquitin-dependent protein catabolic process	62	1.59	0.0469	F	Day 60 vs. 90
GO:1903522	regulation of blood circulation	107	1.59	0.00257	F	Day 60 vs. 90
GO:0044770	cell cycle phase transition	110	1.59	0.00194	F	Day 60 vs. 90
GO:0000226	microtubule cytoskeleton organization	212	1.59	1.39e-06	F	Day 60 vs. 90
GO:0022603	regulation of anatomical structure morphogenesis	357	1.59	3.13e-11	F	Day 60 vs. 90
GO:0000302	response to reactive oxygen species	74	1.59	0.0264	F	Day 60 vs. 90
GO:0031503	protein-containing complex localization	96	1.58	0.0053	F	Day 60 vs. 90
GO:0090066	regulation of anatomical structure size	189	1.58	9.36e-06	F	Day 60 vs. 90
GO:0008380	RNA splicing	152	1.58	0.000133	F	Day 60 vs. 90
GO:0040008	regulation of growth	245	1.58	1.56e-07	F	Day 60 vs. 90
GO:0001822	kidney development	104	1.58	0.00356	F	Day 60 vs. 90
GO:0042326	negative regulation of phosphorylation	147	1.58	0.000207	F	Day 60 vs. 90
GO:0009952	anterior/posterior pattern specification	77	1.58	0.026	F	Day 60 vs. 90
GO:0044772	mitotic cell cycle phase transition	106	1.58	0.00327	F	Day 60 vs. 90
GO:0034330	cell junction organization	186	1.58	1.35e-05	F	Day 60 vs. 90
GO:0007389	pattern specification process	157	1.57	0.000122	F	Day 60 vs. 90
GO:0043406	positive regulation of MAP kinase activity	86	1.57	0.015	F	Day 60 vs. 90
GO:0050796	regulation of insulin secretion	70	1.57	0.0408	F	Day 60 vs. 90
GO:0071902	positive regulation of protein serine/threonine kinase activity	117	1.57	0.00167	F	Day 60 vs. 90
GO:0032886	regulation of microtubule-based process	87	1.57	0.0128	F	Day 60 vs. 90
GO:0098813	nuclear chromosome segregation	84	1.57	0.0167	F	Day 60 vs. 90
GO:0001701	in utero embryonic development	131	1.57	0.000809	F	Day 60 vs. 90
GO:0046578	regulation of Ras protein signal transduction	73	1.56	0.0328	F	Day 60 vs. 90
GO:0010810	regulation of cell-substrate adhesion	80	1.56	0.0213	F	Day 60 vs. 90
GO:0001568	blood vessel development	180	1.56	3.24e-05	F	Day 60 vs. 90
GO:0072001	renal system development	106	1.56	0.00432	F	Day 60 vs. 90
GO:0000398	mRNA splicing, via spliceosome	111	1.56	0.00371	F	Day 60 vs. 90
GO:0000377	RNA splicing, via transesterification reactions with bulged adenosine as nucleophile	111	1.56	0.00371	F	Day 60 vs. 90
GO:0034599	cellular response to oxidative stress	90	1.56	0.0128	F	Day 60 vs. 90
GO:0000375	RNA splicing, via transesterification reactions	112	1.56	0.00323	F	Day 60 vs. 90
GO:0045165	cell fate commitment	87	1.56	0.0166	F	Day 60 vs. 90
GO:1901654	response to ketone	73	1.56	0.0407	F	Day 60 vs. 90
GO:0043393	regulation of protein binding	73	1.56	0.0406	F	Day 60 vs. 90
GO:2000026	regulation of multicellular organismal development	483	1.55	1.8e-14	F	Day 60 vs. 90
GO:0040013	negative regulation of locomotion	115	1.55	0.00312	F	Day 60 vs. 90
GO:0043009	chordate embryonic development	220	1.55	3.04e-06	F	Day 60 vs. 90
GO:0097305	response to alcohol	90	1.55	0.0161	F	Day 60 vs. 90
GO:0015980	energy derivation by oxidation of organic compounds	83	1.55	0.0211	F	Day 60 vs. 90
GO:0030100	regulation of endocytosis	76	1.55	0.0326	F	Day 60 vs. 90
GO:0001944	vasculature development	187	1.55	3.34e-05	F	Day 60 vs. 90
GO:0090276	regulation of peptide hormone secretion	81	1.55	0.0281	F	Day 60 vs. 90
GO:0045597	positive regulation of cell differentiation	301	1.54	1.82e-08	F	Day 60 vs. 90
GO:0035295	tube development	306	1.54	1.24e-08	F	Day 60 vs. 90
GO:0044057	regulation of system process	212	1.54	7.97e-06	F	Day 60 vs. 90
GO:0048608	reproductive structure development	148	1.54	0.000532	F	Day 60 vs. 90
GO:0061458	reproductive system development	149	1.54	0.000461	F	Day 60 vs. 90
GO:0043405	regulation of MAP kinase activity	112	1.54	0.00433	F	Day 60 vs. 90
GO:0090257	regulation of muscle system process	83	1.54	0.0263	F	Day 60 vs. 90
GO:0019932	second-messenger-mediated signaling	79	1.54	0.0322	F	Day 60 vs. 90
GO:0043271	negative regulation of ion transport	111	1.53	0.00505	F	Day 60 vs. 90
GO:0045944	positive regulation of transcription by RNA polymerase II	436	1.53	3.48e-12	F	Day 60 vs. 90
GO:0006469	negative regulation of protein kinase activity	86	1.53	0.0256	F	Day 60 vs. 90
GO:0062197	cellular response to chemical stress	104	1.53	0.00818	F	Day 60 vs. 90
GO:0022402	cell cycle process	386	1.53	1.49e-10	F	Day 60 vs. 90
GO:0010035	response to inorganic substance	195	1.53	3.91e-05	F	Day 60 vs. 90
GO:0035239	tube morphogenesis	232	1.53	3.8e-06	F	Day 60 vs. 90
GO:0009792	embryo development ending in birth or egg hatching	223	1.53	6.86e-06	F	Day 60 vs. 90
GO:0001655	urogenital system development	115	1.52	0.0052	F	Day 60 vs. 90
GO:1903530	regulation of secretion by cell	208	1.52	1.77e-05	F	Day 60 vs. 90
GO:0003018	vascular process in circulatory system	88	1.52	0.0241	F	Day 60 vs. 90
GO:0071900	regulation of protein serine/threonine kinase activity	176	1.52	0.00013	F	Day 60 vs. 90
GO:0051128	regulation of cellular component organization	846	1.52	7.6e-25	F	Day 60 vs. 90
GO:0051493	regulation of cytoskeleton organization	186	1.52	7.7e-05	F	Day 60 vs. 90
GO:0051094	positive regulation of developmental process	451	1.52	3.85e-12	F	Day 60 vs. 90
GO:0021700	developmental maturation	82	1.52	0.0386	F	Day 60 vs. 90
GO:0045787	positive regulation of cell cycle	140	1.52	0.00133	F	Day 60 vs. 90
GO:0042391	regulation of membrane potential	156	1.52	0.000596	F	Day 60 vs. 90
GO:0051056	regulation of small GTPase mediated signal transduction	117	1.52	0.00484	F	Day 60 vs. 90
GO:0120036	plasma membrane bounded cell projection organization	417	1.52	4.94e-11	F	Day 60 vs. 90
GO:0030030	cell projection organization	433	1.52	1.93e-11	F	Day 60 vs. 90
GO:0006325	chromatin organization	249	1.52	2.24e-06	F	Day 60 vs. 90
GO:0048514	blood vessel morphogenesis	145	1.52	0.00115	F	Day 60 vs. 90
GO:0090596	sensory organ morphogenesis	92	1.51	0.0245	F	Day 60 vs. 90
GO:0045927	positive regulation of growth	92	1.51	0.0245	F	Day 60 vs. 90
GO:0000122	negative regulation of transcription by RNA polymerase II	321	1.51	3.22e-08	F	Day 60 vs. 90
GO:0006935	chemotaxis	194	1.51	8.21e-05	F	Day 60 vs. 90
GO:0042330	taxis	195	1.51	7.1e-05	F	Day 60 vs. 90
GO:0046883	regulation of hormone secretion	98	1.51	0.0186	F	Day 60 vs. 90
GO:0019216	regulation of lipid metabolic process	143	1.51	0.00164	F	Day 60 vs. 90
GO:0080135	regulation of cellular response to stress	243	1.51	5.12e-06	F	Day 60 vs. 90
GO:0072359	circulatory system development	302	1.5	1.47e-07	F	Day 60 vs. 90
GO:0048646	anatomical structure formation involved in morphogenesis	308	1.5	1.05e-07	F	Day 60 vs. 90
GO:0006468	protein phosphorylation	242	1.5	6.19e-06	F	Day 60 vs. 90
GO:0051347	positive regulation of transferase activity	243	1.5	5.32e-06	F	Day 60 vs. 90
GO:0031400	negative regulation of protein modification process	194	1.5	0.000107	F	Day 60 vs. 90
GO:0040007	growth	126	1.5	0.00452	F	Day 60 vs. 90
GO:0003013	circulatory system process	168	1.5	0.000442	F	Day 60 vs. 90
GO:0051093	negative regulation of developmental process	307	1.5	1.57e-07	F	Day 60 vs. 90
GO:0007049	cell cycle	490	1.5	2.34e-12	F	Day 60 vs. 90
GO:0051276	chromosome organization	374	1.5	3.15e-09	F	Day 60 vs. 90
GO:0051130	positive regulation of cellular component organization	400	1.5	5.83e-10	F	Day 60 vs. 90
GO:0033674	positive regulation of kinase activity	214	1.49	3.71e-05	F	Day 60 vs. 90
GO:0045935	positive regulation of nucleobase-containing compound metabolic process	665	1.49	2.9e-17	F	Day 60 vs. 90
GO:0090068	positive regulation of cell cycle process	104	1.49	0.0176	F	Day 60 vs. 90
GO:0051052	regulation of DNA metabolic process	131	1.49	0.004	F	Day 60 vs. 90
GO:0045596	negative regulation of cell differentiation	224	1.49	2.7e-05	F	Day 60 vs. 90
GO:0030198	extracellular matrix organization	134	1.49	0.0038	F	Day 60 vs. 90
GO:0008015	blood circulation	135	1.49	0.00335	F	Day 60 vs. 90
GO:0010038	response to metal ion	130	1.49	0.00466	F	Day 60 vs. 90
GO:0007507	heart development	178	1.49	0.000409	F	Day 60 vs. 90
GO:0048589	developmental growth	124	1.49	0.00635	F	Day 60 vs. 90
GO:1903508	positive regulation of nucleic acid-templated transcription	568	1.49	3.64e-14	F	Day 60 vs. 90
GO:0045893	positive regulation of transcription, DNA-templated	568	1.49	3.59e-14	F	Day 60 vs. 90
GO:0045765	regulation of angiogenesis	97	1.49	0.0273	F	Day 60 vs. 90
GO:1902680	positive regulation of RNA biosynthetic process	568	1.48	3.6e-14	F	Day 60 vs. 90
GO:0043062	extracellular structure organization	134	1.48	0.00387	F	Day 60 vs. 90
GO:0051046	regulation of secretion	222	1.48	3.86e-05	F	Day 60 vs. 90
GO:0016310	phosphorylation	357	1.48	2.03e-08	F	Day 60 vs. 90
GO:0006397	mRNA processing	169	1.48	0.000739	F	Day 60 vs. 90
GO:0050793	regulation of developmental process	852	1.48	3.73e-22	F	Day 60 vs. 90
GO:0045936	negative regulation of phosphate metabolic process	179	1.48	0.000443	F	Day 60 vs. 90
GO:0045859	regulation of protein kinase activity	278	1.48	1.97e-06	F	Day 60 vs. 90
GO:1901342	regulation of vasculature development	98	1.48	0.029	F	Day 60 vs. 90
GO:0048545	response to steroid hormone	98	1.48	0.029	F	Day 60 vs. 90
GO:0051254	positive regulation of RNA metabolic process	599	1.48	1.06e-14	F	Day 60 vs. 90
GO:0007548	sex differentiation	92	1.48	0.0387	F	Day 60 vs. 90
GO:0045860	positive regulation of protein kinase activity	186	1.48	0.000343	F	Day 60 vs. 90
GO:0051050	positive regulation of transport	326	1.48	1.4e-07	F	Day 60 vs. 90
GO:0010563	negative regulation of phosphorus metabolic process	179	1.48	0.00045	F	Day 60 vs. 90
GO:0045229	external encapsulating structure organization	134	1.48	0.00478	F	Day 60 vs. 90
GO:0060562	epithelial tube morphogenesis	105	1.48	0.0197	F	Day 60 vs. 90
GO:0060627	regulation of vesicle-mediated transport	182	1.47	0.000437	F	Day 60 vs. 90
GO:0033043	regulation of organelle organization	412	1.47	1.73e-09	F	Day 60 vs. 90
GO:1904062	regulation of cation transmembrane transport	129	1.47	0.00698	F	Day 60 vs. 90
GO:0048468	cell development	560	1.47	2.88e-13	F	Day 60 vs. 90
GO:0031647	regulation of protein stability	105	1.47	0.0238	F	Day 60 vs. 90
GO:0007017	microtubule-based process	278	1.47	3.19e-06	F	Day 60 vs. 90
GO:0032147	activation of protein kinase activity	113	1.47	0.0163	F	Day 60 vs. 90
GO:0030335	positive regulation of cell migration	179	1.47	0.000705	F	Day 60 vs. 90
GO:0044089	positive regulation of cellular component biogenesis	182	1.47	0.00055	F	Day 60 vs. 90
GO:1903532	positive regulation of secretion by cell	98	1.46	0.0361	F	Day 60 vs. 90
GO:0009653	anatomical structure morphogenesis	736	1.46	1.19e-17	F	Day 60 vs. 90
GO:0044087	regulation of cellular component biogenesis	333	1.46	2.25e-07	F	Day 60 vs. 90
GO:0040012	regulation of locomotion	340	1.46	2.13e-07	F	Day 60 vs. 90
GO:0045595	regulation of cell differentiation	541	1.46	3.76e-12	F	Day 60 vs. 90
GO:0007010	cytoskeleton organization	413	1.46	4.85e-09	F	Day 60 vs. 90
GO:0034329	cell junction assembly	96	1.45	0.0408	F	Day 60 vs. 90
GO:0043010	camera-type eye development	109	1.45	0.0245	F	Day 60 vs. 90
GO:0051049	regulation of transport	602	1.45	1.35e-13	F	Day 60 vs. 90
GO:0007267	cell-cell signaling	385	1.45	2.46e-08	F	Day 60 vs. 90
GO:1903827	regulation of cellular protein localization	193	1.45	0.000538	F	Day 60 vs. 90
GO:0048729	tissue morphogenesis	182	1.45	0.000838	F	Day 60 vs. 90
GO:0071407	cellular response to organic cyclic compound	171	1.45	0.00134	F	Day 60 vs. 90
GO:0048568	embryonic organ development	146	1.45	0.00433	F	Day 60 vs. 90
GO:0009790	embryo development	332	1.45	4.33e-07	F	Day 60 vs. 90
GO:0043269	regulation of ion transport	457	1.45	6.49e-10	F	Day 60 vs. 90
GO:0010557	positive regulation of macromolecule biosynthetic process	633	1.45	3.57e-14	F	Day 60 vs. 90
GO:0051271	negative regulation of cellular component movement	99	1.45	0.0395	F	Day 60 vs. 90
GO:1902903	regulation of supramolecular fiber organization	128	1.45	0.0108	F	Day 60 vs. 90
GO:0043270	positive regulation of ion transport	242	1.45	4.62e-05	F	Day 60 vs. 90
GO:0006163	purine nucleotide metabolic process	114	1.45	0.0216	F	Day 60 vs. 90
GO:0006979	response to oxidative stress	135	1.45	0.00825	F	Day 60 vs. 90
GO:0009150	purine ribonucleotide metabolic process	107	1.45	0.0325	F	Day 60 vs. 90
GO:2000147	positive regulation of cell motility	185	1.45	0.00082	F	Day 60 vs. 90
GO:0044070	regulation of anion transport	293	1.45	4.18e-06	F	Day 60 vs. 90
GO:0051240	positive regulation of multicellular organismal process	472	1.44	4.31e-10	F	Day 60 vs. 90
GO:0043410	positive regulation of MAPK cascade	177	1.44	0.00123	F	Day 60 vs. 90
GO:0010639	negative regulation of organelle organization	113	1.44	0.0248	F	Day 60 vs. 90
GO:0032870	cellular response to hormone stimulus	178	1.44	0.00128	F	Day 60 vs. 90
GO:0043549	regulation of kinase activity	309	1.44	2.21e-06	F	Day 60 vs. 90
GO:0051270	regulation of cellular component movement	349	1.44	2.96e-07	F	Day 60 vs. 90
GO:0014070	response to organic cyclic compound	301	1.44	3.45e-06	F	Day 60 vs. 90
GO:0008285	negative regulation of cell population proliferation	234	1.44	9.18e-05	F	Day 60 vs. 90
GO:0032409	regulation of transporter activity	99	1.44	0.0474	F	Day 60 vs. 90
GO:0040017	positive regulation of locomotion	189	1.44	0.000842	F	Day 60 vs. 90
GO:0032879	regulation of localization	926	1.44	3.59e-21	F	Day 60 vs. 90
GO:0048598	embryonic morphogenesis	190	1.44	0.000863	F	Day 60 vs. 90
GO:0060341	regulation of cellular localization	283	1.44	1.11e-05	F	Day 60 vs. 90
GO:0031328	positive regulation of cellular biosynthetic process	662	1.44	3.11e-14	F	Day 60 vs. 90
GO:0009891	positive regulation of biosynthetic process	673	1.43	1.82e-14	F	Day 60 vs. 90
GO:0032880	regulation of protein localization	304	1.43	4.13e-06	F	Day 60 vs. 90
GO:0051272	positive regulation of cellular component movement	188	1.43	0.000975	F	Day 60 vs. 90
GO:0010648	negative regulation of cell communication	464	1.43	1.62e-09	F	Day 60 vs. 90
GO:0048880	sensory system development	127	1.43	0.0158	F	Day 60 vs. 90
GO:0010638	positive regulation of organelle organization	199	1.43	0.000756	F	Day 60 vs. 90
GO:0023057	negative regulation of signaling	464	1.43	2.04e-09	F	Day 60 vs. 90
GO:0030334	regulation of cell migration	298	1.43	8.58e-06	F	Day 60 vs. 90
GO:0097435	supramolecular fiber organization	201	1.43	0.000708	F	Day 60 vs. 90
GO:0042325	regulation of phosphorylation	471	1.43	1.92e-09	F	Day 60 vs. 90
GO:2000113	negative regulation of cellular macromolecule biosynthetic process	500	1.43	4.31e-10	F	Day 60 vs. 90
GO:0045892	negative regulation of transcription, DNA-templated	433	1.43	1.32e-08	F	Day 60 vs. 90
GO:0048731	system development	1438	1.43	4.46e-35	F	Day 60 vs. 90
GO:1902679	negative regulation of RNA biosynthetic process	434	1.43	1.39e-08	F	Day 60 vs. 90
GO:0032970	regulation of actin filament-based process	133	1.43	0.0144	F	Day 60 vs. 90
GO:0006281	DNA repair	178	1.42	0.00201	F	Day 60 vs. 90
GO:1903507	negative regulation of nucleic acid-templated transcription	433	1.42	1.64e-08	F	Day 60 vs. 90
GO:0010564	regulation of cell cycle process	259	1.42	6.32e-05	F	Day 60 vs. 90
GO:0051047	positive regulation of secretion	105	1.42	0.0447	F	Day 60 vs. 90
GO:0072521	purine-containing compound metabolic process	119	1.42	0.0278	F	Day 60 vs. 90
GO:0150063	visual system development	124	1.42	0.0243	F	Day 60 vs. 90
GO:0010558	negative regulation of macromolecule biosynthetic process	502	1.42	5.83e-10	F	Day 60 vs. 90
GO:0007346	regulation of mitotic cell cycle	197	1.42	0.00104	F	Day 60 vs. 90
GO:0032956	regulation of actin cytoskeleton organization	119	1.42	0.0282	F	Day 60 vs. 90
GO:2000145	regulation of cell motility	316	1.42	6.36e-06	F	Day 60 vs. 90
GO:0043065	positive regulation of apoptotic process	183	1.41	0.00214	F	Day 60 vs. 90
GO:0007167	enzyme linked receptor protein signaling pathway	242	1.41	0.00018	F	Day 60 vs. 90
GO:0034762	regulation of transmembrane transport	195	1.41	0.0014	F	Day 60 vs. 90
GO:0031327	negative regulation of cellular biosynthetic process	518	1.41	5.87e-10	F	Day 60 vs. 90
GO:0034765	regulation of ion transmembrane transport	193	1.41	0.00157	F	Day 60 vs. 90
GO:0051338	regulation of transferase activity	341	1.41	2.81e-06	F	Day 60 vs. 90
GO:0018193	peptidyl-amino acid modification	291	1.41	2.66e-05	F	Day 60 vs. 90
GO:0009890	negative regulation of biosynthetic process	528	1.41	4.95e-10	F	Day 60 vs. 90
GO:0031325	positive regulation of cellular metabolic process	1076	1.41	5.39e-23	F	Day 60 vs. 90
GO:0009887	animal organ morphogenesis	314	1.41	8.99e-06	F	Day 60 vs. 90
GO:0051253	negative regulation of RNA metabolic process	463	1.41	1.15e-08	F	Day 60 vs. 90
GO:0042327	positive regulation of phosphorylation	303	1.41	1.74e-05	F	Day 60 vs. 90
GO:0051173	positive regulation of nitrogen compound metabolic process	1014	1.41	4.21e-21	F	Day 60 vs. 90
GO:0043068	positive regulation of programmed cell death	187	1.41	0.00258	F	Day 60 vs. 90
GO:0009259	ribonucleotide metabolic process	110	1.41	0.0474	F	Day 60 vs. 90
GO:0051726	regulation of cell cycle	396	1.4	3.52e-07	F	Day 60 vs. 90
GO:0023051	regulation of signaling	1145	1.4	2.73e-24	F	Day 60 vs. 90
GO:0045934	negative regulation of nucleobase-containing compound metabolic process	501	1.4	2.63e-09	F	Day 60 vs. 90
GO:0009725	response to hormone	267	1.4	9.87e-05	F	Day 60 vs. 90
GO:0051239	regulation of multicellular organismal process	875	1.4	2e-17	F	Day 60 vs. 90
GO:0010646	regulation of cell communication	1131	1.4	1.2e-23	F	Day 60 vs. 90
GO:0002009	morphogenesis of an epithelium	142	1.4	0.0157	F	Day 60 vs. 90
GO:0009968	negative regulation of signal transduction	421	1.4	1.55e-07	F	Day 60 vs. 90
GO:0098660	inorganic ion transmembrane transport	219	1.4	0.000794	F	Day 60 vs. 90
GO:0001932	regulation of protein phosphorylation	399	1.4	4.2e-07	F	Day 60 vs. 90
GO:0032386	regulation of intracellular transport	119	1.4	0.0408	F	Day 60 vs. 90
GO:0010562	positive regulation of phosphorus metabolic process	326	1.4	1.06e-05	F	Day 60 vs. 90
GO:0045937	positive regulation of phosphate metabolic process	326	1.4	1.06e-05	F	Day 60 vs. 90
GO:0019220	regulation of phosphate metabolic process	531	1.4	1.14e-09	F	Day 60 vs. 90
GO:0051174	regulation of phosphorus metabolic process	531	1.4	1.13e-09	F	Day 60 vs. 90
GO:0023056	positive regulation of signaling	566	1.4	2.77e-10	F	Day 60 vs. 90
GO:0042493	response to drug	126	1.4	0.0327	F	Day 60 vs. 90
GO:1903793	positive regulation of anion transport	165	1.39	0.00785	F	Day 60 vs. 90
GO:0010647	positive regulation of cell communication	563	1.39	4.3e-10	F	Day 60 vs. 90
GO:0051241	negative regulation of multicellular organismal process	329	1.39	1.23e-05	F	Day 60 vs. 90
GO:0031399	regulation of protein modification process	536	1.39	1.46e-09	F	Day 60 vs. 90
GO:0001654	eye development	120	1.39	0.0431	F	Day 60 vs. 90
GO:0035556	intracellular signal transduction	516	1.39	4.42e-09	F	Day 60 vs. 90
GO:0007169	transmembrane receptor protein tyrosine kinase signaling pathway	170	1.39	0.00688	F	Day 60 vs. 90
GO:0006357	regulation of transcription by RNA polymerase II	847	1.39	6.5e-16	F	Day 60 vs. 90
GO:0043434	response to peptide hormone	131	1.39	0.0332	F	Day 60 vs. 90
GO:0042176	regulation of protein catabolic process	130	1.39	0.0325	F	Day 60 vs. 90
GO:1905114	cell surface receptor signaling pathway involved in cell-cell signaling	137	1.39	0.026	F	Day 60 vs. 90
GO:1901987	regulation of cell cycle phase transition	151	1.39	0.0161	F	Day 60 vs. 90
GO:0070482	response to oxygen levels	125	1.38	0.044	F	Day 60 vs. 90
GO:0007423	sensory organ development	181	1.38	0.00526	F	Day 60 vs. 90
GO:0001934	positive regulation of protein phosphorylation	270	1.38	0.000209	F	Day 60 vs. 90
GO:0061061	muscle structure development	150	1.38	0.0184	F	Day 60 vs. 90
GO:0070201	regulation of establishment of protein localization	193	1.38	0.00356	F	Day 60 vs. 90
GO:0043408	regulation of MAPK cascade	226	1.38	0.00109	F	Day 60 vs. 90
GO:0031331	positive regulation of cellular catabolic process	127	1.38	0.0408	F	Day 60 vs. 90
GO:1901990	regulation of mitotic cell cycle phase transition	138	1.38	0.0273	F	Day 60 vs. 90
GO:0098662	inorganic cation transmembrane transport	186	1.38	0.0053	F	Day 60 vs. 90
GO:0060548	negative regulation of cell death	324	1.38	3.24e-05	F	Day 60 vs. 90
GO:0009893	positive regulation of metabolic process	1207	1.38	2.56e-23	F	Day 60 vs. 90
GO:0009628	response to abiotic stimulus	377	1.38	4.02e-06	F	Day 60 vs. 90
GO:0006796	phosphate-containing compound metabolic process	618	1.38	2.09e-10	F	Day 60 vs. 90
GO:0010604	positive regulation of macromolecule metabolic process	1112	1.38	6.8e-21	F	Day 60 vs. 90
GO:0006974	cellular response to DNA damage stimulus	255	1.37	0.000504	F	Day 60 vs. 90
GO:0007275	multicellular organism development	1580	1.37	8.57e-33	F	Day 60 vs. 90
GO:0009896	positive regulation of catabolic process	149	1.37	0.0216	F	Day 60 vs. 90
GO:1901700	response to oxygen-containing compound	513	1.37	2.01e-08	F	Day 60 vs. 90
GO:0042127	regulation of cell population proliferation	531	1.37	9.14e-09	F	Day 60 vs. 90
GO:0010942	positive regulation of cell death	203	1.37	0.00369	F	Day 60 vs. 90
GO:0009314	response to radiation	144	1.37	0.0286	F	Day 60 vs. 90
GO:0031401	positive regulation of protein modification process	343	1.37	1.97e-05	F	Day 60 vs. 90
GO:0019219	regulation of nucleobase-containing compound metabolic process	1295	1.37	7.56e-25	F	Day 60 vs. 90
GO:0006259	DNA metabolic process	252	1.37	0.000757	F	Day 60 vs. 90
GO:0071363	cellular response to growth factor stimulus	162	1.37	0.0179	F	Day 60 vs. 90
GO:0071495	cellular response to endogenous stimulus	369	1.37	1.07e-05	F	Day 60 vs. 90
GO:0006793	phosphorus metabolic process	622	1.37	5.25e-10	F	Day 60 vs. 90
GO:0051172	negative regulation of nitrogen compound metabolic process	769	1.37	9.59e-13	F	Day 60 vs. 90
GO:0010817	regulation of hormone levels	171	1.36	0.0129	F	Day 60 vs. 90
GO:0009966	regulation of signal transduction	979	1.36	5.84e-17	F	Day 60 vs. 90
GO:0043066	negative regulation of apoptotic process	285	1.36	0.000282	F	Day 60 vs. 90
GO:0043069	negative regulation of programmed cell death	291	1.36	0.000246	F	Day 60 vs. 90
GO:0090087	regulation of peptide transport	192	1.36	0.00824	F	Day 60 vs. 90
GO:0006928	movement of cell or subcellular component	509	1.36	1.01e-07	F	Day 60 vs. 90
GO:0009719	response to endogenous stimulus	453	1.36	8.06e-07	F	Day 60 vs. 90
GO:0051640	organelle localization	197	1.36	0.00711	F	Day 60 vs. 90
GO:0051252	regulation of RNA metabolic process	1195	1.36	5.18e-21	F	Day 60 vs. 90
GO:0070848	response to growth factor	170	1.36	0.0174	F	Day 60 vs. 90
GO:0051223	regulation of protein transport	181	1.35	0.0131	F	Day 60 vs. 90
GO:0010243	response to organonitrogen compound	318	1.35	0.000139	F	Day 60 vs. 90
GO:0098656	anion transmembrane transport	146	1.35	0.0372	F	Day 60 vs. 90
GO:0033993	response to lipid	262	1.35	0.000936	F	Day 60 vs. 90
GO:0098655	cation transmembrane transport	203	1.35	0.00636	F	Day 60 vs. 90
GO:0031324	negative regulation of cellular metabolic process	822	1.35	4.99e-13	F	Day 60 vs. 90
GO:0009967	positive regulation of signal transduction	494	1.35	2.51e-07	F	Day 60 vs. 90
GO:0001501	skeletal system development	150	1.35	0.0361	F	Day 60 vs. 90
GO:0032269	negative regulation of cellular protein metabolic process	313	1.35	0.000201	F	Day 60 vs. 90
GO:0071396	cellular response to lipid	152	1.35	0.0334	F	Day 60 vs. 90
GO:0030029	actin filament-based process	190	1.35	0.0111	F	Day 60 vs. 90
GO:0006753	nucleoside phosphate metabolic process	140	1.35	0.0487	F	Day 60 vs. 90
GO:0051248	negative regulation of protein metabolic process	335	1.35	0.000112	F	Day 60 vs. 90
GO:0048585	negative regulation of response to stimulus	572	1.35	2.27e-08	F	Day 60 vs. 90
GO:0006355	regulation of transcription, DNA-templated	1098	1.34	6.7e-18	F	Day 60 vs. 90
GO:1903506	regulation of nucleic acid-templated transcription	1098	1.34	6.66e-18	F	Day 60 vs. 90
GO:2001141	regulation of RNA biosynthetic process	1099	1.34	6.89e-18	F	Day 60 vs. 90
GO:1901652	response to peptide	152	1.34	0.0389	F	Day 60 vs. 90
GO:0040011	locomotion	424	1.34	6.02e-06	F	Day 60 vs. 90
GO:0043085	positive regulation of catalytic activity	448	1.34	2.53e-06	F	Day 60 vs. 90
GO:0048856	anatomical structure development	1663	1.34	2.67e-30	F	Day 60 vs. 90
GO:0065008	regulation of biological quality	1265	1.34	5.73e-21	F	Day 60 vs. 90
GO:1901701	cellular response to oxygen-containing compound	334	1.34	0.000153	F	Day 60 vs. 90
GO:1902532	negative regulation of intracellular signal transduction	155	1.34	0.0428	F	Day 60 vs. 90
GO:0010941	regulation of cell death	520	1.34	3.3e-07	F	Day 60 vs. 90
GO:0033554	cellular response to stress	552	1.33	1.24e-07	F	Day 60 vs. 90
GO:0008284	positive regulation of cell population proliferation	293	1.33	0.000755	F	Day 60 vs. 90
GO:0048522	positive regulation of cellular process	1778	1.33	2.33e-32	F	Day 60 vs. 90
GO:0048523	negative regulation of cellular process	1543	1.33	1.59e-26	F	Day 60 vs. 90
GO:0043087	regulation of GTPase activity	154	1.33	0.0424	F	Day 60 vs. 90
GO:0010605	negative regulation of macromolecule metabolic process	899	1.33	3.2e-13	F	Day 60 vs. 90
GO:0051247	positive regulation of protein metabolic process	482	1.33	2.11e-06	F	Day 60 vs. 90
GO:1901698	response to nitrogen compound	340	1.33	0.000197	F	Day 60 vs. 90
GO:0044093	positive regulation of molecular function	553	1.33	2.12e-07	F	Day 60 vs. 90
GO:0043067	regulation of programmed cell death	475	1.33	2.79e-06	F	Day 60 vs. 90
GO:0030036	actin cytoskeleton organization	164	1.33	0.0369	F	Day 60 vs. 90
GO:1902531	regulation of intracellular signal transduction	553	1.33	2.15e-07	F	Day 60 vs. 90
GO:0016071	mRNA metabolic process	217	1.33	0.009	F	Day 60 vs. 90
GO:0051171	regulation of nitrogen compound metabolic process	1778	1.33	2.9e-31	F	Day 60 vs. 90
GO:2000112	regulation of cellular macromolecule biosynthetic process	1223	1.33	8.69e-19	F	Day 60 vs. 90
GO:0042981	regulation of apoptotic process	462	1.33	5.02e-06	F	Day 60 vs. 90
GO:0048513	animal organ development	995	1.32	2.39e-14	F	Day 60 vs. 90
GO:0010556	regulation of macromolecule biosynthetic process	1231	1.32	9.04e-19	F	Day 60 vs. 90
GO:0080090	regulation of primary metabolic process	1838	1.32	2.65e-32	F	Day 60 vs. 90
GO:0016477	cell migration	301	1.32	0.000841	F	Day 60 vs. 90
GO:0032270	positive regulation of cellular protein metabolic process	454	1.32	8.75e-06	F	Day 60 vs. 90
GO:0071417	cellular response to organonitrogen compound	184	1.32	0.0277	F	Day 60 vs. 90
GO:0140352	export from cell	310	1.32	0.000811	F	Day 60 vs. 90
GO:0030154	cell differentiation	1092	1.32	8.4e-16	F	Day 60 vs. 90
GO:0006812	cation transport	257	1.32	0.00358	F	Day 60 vs. 90
GO:0031323	regulation of cellular metabolic process	1898	1.32	4.82e-33	F	Day 60 vs. 90
GO:0048869	cellular developmental process	1106	1.32	8.77e-16	F	Day 60 vs. 90
GO:0009894	regulation of catabolic process	317	1.32	0.000753	F	Day 60 vs. 90
GO:1901699	cellular response to nitrogen compound	202	1.32	0.0198	F	Day 60 vs. 90
GO:0034220	ion transmembrane transport	326	1.32	0.000626	F	Day 60 vs. 90
GO:0032940	secretion by cell	294	1.32	0.00148	F	Day 60 vs. 90
GO:0034654	nucleobase-containing compound biosynthetic process	311	1.32	0.000977	F	Day 60 vs. 90
GO:0009889	regulation of biosynthetic process	1296	1.31	6.93e-19	F	Day 60 vs. 90
GO:0031326	regulation of cellular biosynthetic process	1270	1.31	2.15e-18	F	Day 60 vs. 90
GO:0032502	developmental process	1770	1.31	9.57e-29	F	Day 60 vs. 90
GO:0009892	negative regulation of metabolic process	958	1.31	1.13e-12	F	Day 60 vs. 90
GO:0018130	heterocycle biosynthetic process	332	1.31	0.000746	F	Day 60 vs. 90
GO:0032268	regulation of cellular protein metabolic process	751	1.31	2.02e-09	F	Day 60 vs. 90
GO:0051246	regulation of protein metabolic process	799	1.31	4.87e-10	F	Day 60 vs. 90
GO:0019438	aromatic compound biosynthetic process	334	1.3	0.000793	F	Day 60 vs. 90
GO:0006915	apoptotic process	280	1.3	0.00344	F	Day 60 vs. 90
GO:1902533	positive regulation of intracellular signal transduction	311	1.3	0.00183	F	Day 60 vs. 90
GO:0019725	cellular homeostasis	272	1.3	0.00483	F	Day 60 vs. 90
GO:0016043	cellular component organization	1761	1.29	5.39e-26	F	Day 60 vs. 90
GO:0060255	regulation of macromolecule metabolic process	1921	1.29	1.33e-29	F	Day 60 vs. 90
GO:0044092	negative regulation of molecular function	357	1.29	0.000737	F	Day 60 vs. 90
GO:0046903	secretion	323	1.29	0.0019	F	Day 60 vs. 90
GO:0048518	positive regulation of biological process	1900	1.29	9.77e-29	F	Day 60 vs. 90
GO:0031329	regulation of cellular catabolic process	260	1.29	0.00968	F	Day 60 vs. 90
GO:0019637	organophosphate metabolic process	273	1.29	0.00675	F	Day 60 vs. 90
GO:0010468	regulation of gene expression	1478	1.29	1.35e-19	F	Day 60 vs. 90
GO:0048519	negative regulation of biological process	1679	1.29	2.95e-23	F	Day 60 vs. 90
GO:0019222	regulation of metabolic process	2073	1.28	1.08e-31	F	Day 60 vs. 90
GO:0051674	localization of cell	332	1.28	0.00282	F	Day 60 vs. 90
GO:0048870	cell motility	332	1.28	0.00282	F	Day 60 vs. 90
GO:0065009	regulation of molecular function	954	1.27	2.88e-10	F	Day 60 vs. 90
GO:0045055	regulated exocytosis	208	1.27	0.0463	F	Day 60 vs. 90
GO:0006996	organelle organization	1072	1.27	9.41e-12	F	Day 60 vs. 90
GO:0071840	cellular component organization or biogenesis	1799	1.27	9.95e-24	F	Day 60 vs. 90
GO:0006887	exocytosis	235	1.27	0.031	F	Day 60 vs. 90
GO:0055082	cellular chemical homeostasis	224	1.27	0.04	F	Day 60 vs. 90
GO:0030155	regulation of cell adhesion	217	1.27	0.0443	F	Day 60 vs. 90
GO:1901362	organic cyclic compound biosynthetic process	365	1.27	0.00205	F	Day 60 vs. 90
GO:0043086	negative regulation of catalytic activity	243	1.27	0.0288	F	Day 60 vs. 90
GO:0048583	regulation of response to stimulus	1264	1.26	7.91e-14	F	Day 60 vs. 90
GO:0050790	regulation of catalytic activity	750	1.26	2.42e-07	F	Day 60 vs. 90
GO:0010629	negative regulation of gene expression	287	1.26	0.0129	F	Day 60 vs. 90
GO:0070727	cellular macromolecule localization	483	1.25	0.000597	F	Day 60 vs. 90
GO:0048878	chemical homeostasis	330	1.25	0.0114	F	Day 60 vs. 90
GO:0051641	cellular localization	881	1.24	9.85e-08	F	Day 60 vs. 90
GO:0034613	cellular protein localization	480	1.24	0.000798	F	Day 60 vs. 90
GO:0010033	response to organic substance	877	1.24	1.4e-07	F	Day 60 vs. 90
GO:0006139	nucleobase-containing compound metabolic process	796	1.24	9.9e-07	F	Day 60 vs. 90
GO:0022610	biological adhesion	280	1.24	0.0329	F	Day 60 vs. 90
GO:0042592	homeostatic process	485	1.24	0.000787	F	Day 60 vs. 90
GO:0007155	cell adhesion	278	1.24	0.0355	F	Day 60 vs. 90
GO:0070887	cellular response to chemical stimulus	845	1.24	5.66e-07	F	Day 60 vs. 90
GO:0071310	cellular response to organic substance	679	1.24	2.15e-05	F	Day 60 vs. 90
GO:0010628	positive regulation of gene expression	312	1.23	0.0241	F	Day 60 vs. 90
GO:0055085	transmembrane transport	376	1.23	0.00805	F	Day 60 vs. 90
GO:0090304	nucleic acid metabolic process	649	1.23	5.07e-05	F	Day 60 vs. 90
GO:0006725	cellular aromatic compound metabolic process	856	1.23	7.98e-07	F	Day 60 vs. 90
GO:0080134	regulation of response to stress	447	1.23	0.00345	F	Day 60 vs. 90
GO:0008219	cell death	311	1.22	0.0359	F	Day 60 vs. 90
GO:0046483	heterocycle metabolic process	837	1.22	3.52e-06	F	Day 60 vs. 90
GO:0012501	programmed cell death	300	1.22	0.0461	F	Day 60 vs. 90
GO:0022607	cellular component assembly	699	1.22	8.41e-05	F	Day 60 vs. 90
GO:1901360	organic cyclic compound metabolic process	912	1.21	2.35e-06	F	Day 60 vs. 90
GO:0009888	tissue development	494	1.21	0.00407	F	Day 60 vs. 90
GO:0032501	multicellular organismal process	1966	1.21	3.37e-17	F	Day 60 vs. 90
GO:0051336	regulation of hydrolase activity	372	1.21	0.0283	F	Day 60 vs. 90
GO:0050794	regulation of cellular process	3193	1.2	3.84e-40	F	Day 60 vs. 90
GO:0008104	protein localization	609	1.2	0.00156	F	Day 60 vs. 90
GO:0051179	localization	1636	1.2	1.05e-11	F	Day 60 vs. 90
GO:0000003	reproduction	401	1.19	0.0442	F	Day 60 vs. 90
GO:0050789	regulation of biological process	3313	1.19	1.62e-39	F	Day 60 vs. 90
GO:0022414	reproductive process	400	1.19	0.0474	F	Day 60 vs. 90
GO:0033036	macromolecule localization	709	1.18	0.00153	F	Day 60 vs. 90
GO:0048584	positive regulation of response to stimulus	633	1.18	0.00417	F	Day 60 vs. 90
GO:0043933	protein-containing complex subunit organization	439	1.18	0.0393	F	Day 60 vs. 90
GO:0034641	cellular nitrogen compound metabolic process	946	1.18	7.49e-05	F	Day 60 vs. 90
GO:0051649	establishment of localization in cell	654	1.17	0.00467	F	Day 60 vs. 90
GO:0044085	cellular component biogenesis	745	1.17	0.00201	F	Day 60 vs. 90
GO:0065007	biological regulation	3457	1.17	2.52e-37	F	Day 60 vs. 90
GO:0006464	cellular protein modification process	828	1.16	0.00133	F	Day 60 vs. 90
GO:0036211	protein modification process	828	1.16	0.00133	F	Day 60 vs. 90
GO:0051716	cellular response to stimulus	1855	1.16	3.37e-10	F	Day 60 vs. 90
GO:0006811	ion transport	788	1.16	0.00276	F	Day 60 vs. 90
GO:0007154	cell communication	1520	1.16	3.27e-07	F	Day 60 vs. 90
GO:0023052	signaling	1494	1.16	6.87e-07	F	Day 60 vs. 90
GO:0051234	establishment of localization	1263	1.15	2.96e-05	F	Day 60 vs. 90
GO:0043412	macromolecule modification	876	1.15	0.00334	F	Day 60 vs. 90
GO:0006810	transport	1216	1.15	0.000114	F	Day 60 vs. 90
GO:0006950	response to stress	977	1.14	0.00232	F	Day 60 vs. 90
GO:0044237	cellular metabolic process	2035	1.14	3.77e-09	F	Day 60 vs. 90
GO:0006807	nitrogen compound metabolic process	1852	1.14	9.32e-08	F	Day 60 vs. 90
GO:0042221	response to chemical	1173	1.14	0.000445	F	Day 60 vs. 90
GO:0044238	primary metabolic process	1974	1.14	2.1e-08	F	Day 60 vs. 90
GO:0008152	metabolic process	2225	1.13	1.3e-09	F	Day 60 vs. 90
GO:0044260	cellular macromolecule metabolic process	1325	1.13	0.000207	F	Day 60 vs. 90
GO:0071704	organic substance metabolic process	2093	1.13	5.16e-08	F	Day 60 vs. 90
GO:0007165	signal transduction	1364	1.13	0.000354	F	Day 60 vs. 90
GO:0043170	macromolecule metabolic process	1638	1.12	4.01e-05	F	Day 60 vs. 90
GO:0050896	response to stimulus	2239	1.12	7.29e-08	F	Day 60 vs. 90
GO:0009987	cellular process	4041	1.11	1.12e-31	F	Day 60 vs. 90
GO:1901564	organonitrogen compound metabolic process	1362	1.1	0.00822	F	Day 60 vs. 90
GO:0008150	biological_process	4518	1.07	2.52e-35	F	Day 60 vs. 90
GO:0006955	immune response	390	0.84	0.021	F	Day 60 vs. 90
GO:0043207	response to external biotic stimulus	276	0.82	0.0458	F	Day 60 vs. 90
GO:0006952	defense response	275	0.82	0.0453	F	Day 60 vs. 90
GO:0051707	response to other organism	275	0.82	0.0417	F	Day 60 vs. 90
GO:0045087	innate immune response	151	0.76	0.0342	F	Day 60 vs. 90
GO:0050778	positive regulation of immune response	130	0.75	0.0353	F	Day 60 vs. 90
GO:0098542	defense response to other organism	181	0.74	0.00433	F	Day 60 vs. 90
GO:0009617	response to bacterium	124	0.73	0.0243	F	Day 60 vs. 90
GO:0002253	activation of immune response	81	0.65	0.00526	F	Day 60 vs. 90
GO:0006518	peptide metabolic process	81	0.64	0.00281	F	Day 60 vs. 90
GO:0042254	ribosome biogenesis	50	0.64	0.044	F	Day 60 vs. 90
GO:0007600	sensory perception	142	0.62	7.49e-07	F	Day 60 vs. 90
GO:0002768	immune response-regulating cell surface receptor signaling pathway	71	0.61	0.00168	F	Day 60 vs. 90
GO:0002764	immune response-regulating signaling pathway	71	0.61	0.00141	F	Day 60 vs. 90
GO:0009913	epidermal cell differentiation	44	0.59	0.0155	F	Day 60 vs. 90
GO:0002429	immune response-activating cell surface receptor signaling pathway	63	0.59	0.00109	F	Day 60 vs. 90
GO:0002757	immune response-activating signal transduction	63	0.59	0.00109	F	Day 60 vs. 90
GO:0050851	antigen receptor-mediated signaling pathway	41	0.58	0.0174	F	Day 60 vs. 90
GO:0043043	peptide biosynthetic process	55	0.57	0.00139	F	Day 60 vs. 90
GO:0006412	translation	48	0.53	0.00038	F	Day 60 vs. 90
GO:0030216	keratinocyte differentiation	33	0.52	0.00505	F	Day 60 vs. 90
UNCLASSIFIED	Unclassified	336	0.52	3.03e-35	F	Day 60 vs. 90
GO:0002449	lymphocyte mediated immunity	31	0.52	0.00766	F	Day 60 vs. 90
GO:0006959	humoral immune response	47	0.52	0.00022	F	Day 60 vs. 90
GO:0002250	adaptive immune response	73	0.48	3.91e-09	F	Day 60 vs. 90
GO:0042742	defense response to bacterium	38	0.47	5.95e-05	F	Day 60 vs. 90
GO:0070972	protein localization to endoplasmic reticulum	15	0.45	0.0342	F	Day 60 vs. 90
GO:0051606	detection of stimulus	72	0.43	1.21e-12	F	Day 60 vs. 90
GO:0002920	regulation of humoral immune response	14	0.42	0.0237	F	Day 60 vs. 90
GO:0030449	regulation of complement activation	11	0.4	0.034	F	Day 60 vs. 90
GO:0099024	plasma membrane invagination	13	0.39	0.0117	F	Day 60 vs. 90
GO:0018149	peptide cross-linking	9	0.37	0.0474	F	Day 60 vs. 90
GO:0019724	B cell mediated immunity	18	0.37	0.000324	F	Day 60 vs. 90
GO:0072599	establishment of protein localization to endoplasmic reticulum	10	0.37	0.0219	F	Day 60 vs. 90
GO:0016064	immunoglobulin mediated immune response	17	0.36	0.000258	F	Day 60 vs. 90
GO:0045047	protein targeting to ER	9	0.34	0.0174	F	Day 60 vs. 90
GO:0050853	B cell receptor signaling pathway	10	0.33	0.0042	F	Day 60 vs. 90
GO:0006911	phagocytosis, engulfment	10	0.32	0.00319	F	Day 60 vs. 90
GO:0031424	keratinization	16	0.3	4.11e-06	F	Day 60 vs. 90
GO:0006413	translational initiation	10	0.3	0.000756	F	Day 60 vs. 90
GO:0002440	production of molecular mediator of immune response	11	0.29	0.000239	F	Day 60 vs. 90
GO:0006956	complement activation	11	0.26	1.9e-05	F	Day 60 vs. 90
GO:0002455	humoral immune response mediated by circulating immunoglobulin	10	0.25	2.36e-05	F	Day 60 vs. 90
GO:0050906	detection of stimulus involved in sensory perception	29	0.22	5.05e-21	F	Day 60 vs. 90
GO:0006958	complement activation, classical pathway	8	0.21	7.01e-06	F	Day 60 vs. 90
GO:0006613	cotranslational protein targeting to membrane	5	0.21	0.00121	F	Day 60 vs. 90
GO:0002377	immunoglobulin production	7	0.2	1.55e-05	F	Day 60 vs. 90
GO:0006614	SRP-dependent cotranslational protein targeting to membrane	4	0.18	0.000736	F	Day 60 vs. 90
GO:0009593	detection of chemical stimulus	21	0.17	1.47e-23	F	Day 60 vs. 90
GO:0006910	phagocytosis, recognition	4	0.16	0.000128	F	Day 60 vs. 90
GO:0007606	sensory perception of chemical stimulus	16	0.13	9.73e-29	F	Day 60 vs. 90
GO:0007608	sensory perception of smell	9	0.08	7.06e-29	F	Day 60 vs. 90
GO:0008228	opsonization	1	0.06	0.00033	F	Day 60 vs. 90
GO:0050907	detection of chemical stimulus involved in sensory perception	6	0.05	2.03e-33	F	Day 60 vs. 90
GO:0050911	detection of chemical stimulus involved in sensory perception of smell	2	0.02	1.47e-34	F	Day 60 vs. 90
GO:0010032	meiotic chromosome condensation	5	13.82	0.0079	M	Day 40 vs. 60
GO:1902299	pre-replicative complex assembly involved in cell cycle DNA replication	6	12.44	0.00301	M	Day 40 vs. 60
GO:0006267	pre-replicative complex assembly involved in nuclear cell cycle DNA replication	6	12.44	0.003	M	Day 40 vs. 60
GO:0000727	double-strand break repair via break-induced replication	9	12.44	6.94e-05	M	Day 40 vs. 60
GO:1902969	mitotic DNA replication	9	11.48	0.000107	M	Day 40 vs. 60
GO:0021796	cerebral cortex regionalization	4	11.05	0.0432	M	Day 40 vs. 60
GO:1902315	nuclear cell cycle DNA replication initiation	4	11.05	0.0431	M	Day 40 vs. 60
GO:1902292	cell cycle DNA replication initiation	4	11.05	0.043	M	Day 40 vs. 60
GO:0031536	positive regulation of exit from mitosis	4	11.05	0.0429	M	Day 40 vs. 60
GO:1902975	mitotic DNA replication initiation	4	11.05	0.0429	M	Day 40 vs. 60
GO:0006271	DNA strand elongation involved in DNA replication	10	8.73	0.000166	M	Day 40 vs. 60
GO:0051383	kinetochore organization	10	8.73	0.000165	M	Day 40 vs. 60
GO:2000822	regulation of behavioral fear response	5	8.29	0.0309	M	Day 40 vs. 60
GO:0007077	mitotic nuclear envelope disassembly	6	8.29	0.0121	M	Day 40 vs. 60
GO:0033314	mitotic DNA replication checkpoint	5	8.29	0.0308	M	Day 40 vs. 60
GO:0022616	DNA strand elongation	12	8.29	3.14e-05	M	Day 40 vs. 60
GO:0021978	telencephalon regionalization	6	8.29	0.0121	M	Day 40 vs. 60
GO:1903365	regulation of fear response	5	8.29	0.0308	M	Day 40 vs. 60
GO:0045841	negative regulation of mitotic metaphase/anaphase transition	13	7.98	1.72e-05	M	Day 40 vs. 60
GO:0060019	radial glial cell differentiation	5	7.54	0.0403	M	Day 40 vs. 60
GO:1902100	negative regulation of metaphase/anaphase transition of cell cycle	13	7.43	2.83e-05	M	Day 40 vs. 60
GO:0007094	mitotic spindle assembly checkpoint	11	7.3	0.000199	M	Day 40 vs. 60
GO:0071174	mitotic spindle checkpoint	11	7.3	0.000198	M	Day 40 vs. 60
GO:0071173	spindle assembly checkpoint	11	7.3	0.000197	M	Day 40 vs. 60
GO:2000816	negative regulation of mitotic sister chromatid separation	13	7.19	3.63e-05	M	Day 40 vs. 60
GO:0033048	negative regulation of mitotic sister chromatid segregation	13	7.19	3.61e-05	M	Day 40 vs. 60
GO:0033046	negative regulation of sister chromatid segregation	13	7.19	3.59e-05	M	Day 40 vs. 60
GO:0021542	dentate gyrus development	6	7.11	0.0202	M	Day 40 vs. 60
GO:0051382	kinetochore assembly	6	7.11	0.0202	M	Day 40 vs. 60
GO:0031577	spindle checkpoint	11	7.02	0.000256	M	Day 40 vs. 60
GO:0000076	DNA replication checkpoint	7	6.83	0.0101	M	Day 40 vs. 60
GO:0002052	positive regulation of neuroblast proliferation	9	6.78	0.00183	M	Day 40 vs. 60
GO:0021871	forebrain regionalization	9	6.78	0.00183	M	Day 40 vs. 60
GO:1902692	regulation of neuroblast proliferation	13	6.74	6.08e-05	M	Day 40 vs. 60
GO:0051985	negative regulation of chromosome segregation	13	6.74	6.05e-05	M	Day 40 vs. 60
GO:1905819	negative regulation of chromosome separation	13	6.74	6.02e-05	M	Day 40 vs. 60
GO:0051081	nuclear envelope disassembly	6	6.63	0.0253	M	Day 40 vs. 60
GO:0030397	membrane disassembly	6	6.63	0.0253	M	Day 40 vs. 60
GO:0045839	negative regulation of mitotic nuclear division	14	6.63	3e-05	M	Day 40 vs. 60
GO:0007076	mitotic chromosome condensation	11	6.51	0.000428	M	Day 40 vs. 60
GO:1903818	positive regulation of voltage-gated potassium channel activity	6	6.22	0.0314	M	Day 40 vs. 60
GO:0006270	DNA replication initiation	16	6.17	1.21e-05	M	Day 40 vs. 60
GO:0060428	lung epithelium development	11	6.08	0.000665	M	Day 40 vs. 60
GO:0060487	lung epithelial cell differentiation	7	5.8	0.0194	M	Day 40 vs. 60
GO:0060479	lung cell differentiation	7	5.53	0.0233	M	Day 40 vs. 60
GO:0051784	negative regulation of nuclear division	14	5.53	0.000141	M	Day 40 vs. 60
GO:0010971	positive regulation of G2/M transition of mitotic cell cycle	9	5.53	0.00571	M	Day 40 vs. 60
GO:2000179	positive regulation of neural precursor cell proliferation	17	5.42	2.04e-05	M	Day 40 vs. 60
GO:0033047	regulation of mitotic sister chromatid segregation	15	5.41	8.17e-05	M	Day 40 vs. 60
GO:0021846	cell proliferation in forebrain	8	5.31	0.0142	M	Day 40 vs. 60
GO:1904385	cellular response to angiotensin	7	5.28	0.028	M	Day 40 vs. 60
GO:0030071	regulation of mitotic metaphase/anaphase transition	19	5.25	7.81e-06	M	Day 40 vs. 60
GO:0034508	centromere complex assembly	12	5.24	0.000898	M	Day 40 vs. 60
GO:0033260	nuclear DNA replication	18	5.15	1.77e-05	M	Day 40 vs. 60
GO:1990776	response to angiotensin	8	5.1	0.0168	M	Day 40 vs. 60
GO:1901018	positive regulation of potassium ion transmembrane transporter activity	8	5.1	0.0168	M	Day 40 vs. 60
GO:0044786	cell cycle DNA replication	18	5.06	2.1e-05	M	Day 40 vs. 60
GO:0007052	mitotic spindle organization	50	5.06	4.79e-15	M	Day 40 vs. 60
GO:0002053	positive regulation of mesenchymal cell proliferation	7	5.05	0.033	M	Day 40 vs. 60
GO:0008608	attachment of spindle microtubules to kinetochore	7	5.05	0.0329	M	Day 40 vs. 60
GO:1902099	regulation of metaphase/anaphase transition of cell cycle	19	5	1.26e-05	M	Day 40 vs. 60
GO:1902751	positive regulation of cell cycle G2/M phase transition	9	4.97	0.00993	M	Day 40 vs. 60
GO:2000177	regulation of neural precursor cell proliferation	26	4.96	1.26e-07	M	Day 40 vs. 60
GO:0090307	mitotic spindle assembly	14	4.94	0.000372	M	Day 40 vs. 60
GO:0010965	regulation of mitotic sister chromatid separation	19	4.85	1.77e-05	M	Day 40 vs. 60
GO:0071542	dopaminergic neuron differentiation	9	4.81	0.0118	M	Day 40 vs. 60
GO:0000070	mitotic sister chromatid segregation	35	4.8	4.88e-10	M	Day 40 vs. 60
GO:1904019	epithelial cell apoptotic process	8	4.74	0.0232	M	Day 40 vs. 60
GO:0032467	positive regulation of cytokinesis	11	4.68	0.00394	M	Day 40 vs. 60
GO:0045737	positive regulation of cyclin-dependent protein serine/threonine kinase activity	9	4.66	0.014	M	Day 40 vs. 60
GO:1902850	microtubule cytoskeleton organization involved in mitosis	52	4.66	1.53e-14	M	Day 40 vs. 60
GO:0033045	regulation of sister chromatid segregation	20	4.61	1.73e-05	M	Day 40 vs. 60
GO:0051294	establishment of spindle orientation	10	4.61	0.00818	M	Day 40 vs. 60
GO:1904031	positive regulation of cyclin-dependent protein kinase activity	10	4.61	0.00816	M	Day 40 vs. 60
GO:0010464	regulation of mesenchymal cell proliferation	8	4.57	0.0274	M	Day 40 vs. 60
GO:0031055	chromatin remodeling at centromere	9	4.52	0.0162	M	Day 40 vs. 60
GO:0000819	sister chromatid segregation	40	4.45	1.18e-10	M	Day 40 vs. 60
GO:0034080	CENP-A containing nucleosome assembly	8	4.42	0.0315	M	Day 40 vs. 60
GO:0000132	establishment of mitotic spindle orientation	8	4.42	0.0315	M	Day 40 vs. 60
GO:0061641	CENP-A containing chromatin organization	8	4.42	0.0314	M	Day 40 vs. 60
GO:0000083	regulation of transcription involved in G1/S transition of mitotic cell cycle	9	4.39	0.0188	M	Day 40 vs. 60
GO:0030261	chromosome condensation	14	4.38	0.000992	M	Day 40 vs. 60
GO:1905818	regulation of chromosome separation	19	4.38	5.3e-05	M	Day 40 vs. 60
GO:0000236	mitotic prometaphase	44	4.37	1.8e-11	M	Day 40 vs. 60
GO:0048168	regulation of neuronal synaptic plasticity	12	4.33	0.00366	M	Day 40 vs. 60
GO:0007051	spindle organization	58	4.27	6.73e-15	M	Day 40 vs. 60
GO:0040001	establishment of mitotic spindle localization	9	4.26	0.0216	M	Day 40 vs. 60
GO:0006336	DNA replication-independent nucleosome assembly	10	4.25	0.0128	M	Day 40 vs. 60
GO:0051310	metaphase plate congression	15	4.22	0.000769	M	Day 40 vs. 60
GO:0007080	mitotic metaphase plate congression	12	4.15	0.00496	M	Day 40 vs. 60
GO:2000310	regulation of NMDA receptor activity	10	4.15	0.0148	M	Day 40 vs. 60
GO:0000279	M phase	40	4.15	6.56e-10	M	Day 40 vs. 60
GO:0000087	mitotic M phase	40	4.15	6.46e-10	M	Day 40 vs. 60
GO:0034724	DNA replication-independent nucleosome organization	10	4.15	0.0148	M	Day 40 vs. 60
GO:0021988	olfactory lobe development	8	4.15	0.0424	M	Day 40 vs. 60
GO:0086001	cardiac muscle cell action potential	12	4.06	0.00572	M	Day 40 vs. 60
GO:0140014	mitotic nuclear division	51	4.05	2.97e-12	M	Day 40 vs. 60
GO:1901989	positive regulation of cell cycle phase transition	24	4.02	1.04e-05	M	Day 40 vs. 60
GO:0002562	somatic diversification of immune receptors via germline recombination within a single locus	8	4.02	0.0475	M	Day 40 vs. 60
GO:0016444	somatic cell DNA recombination	8	4.02	0.0475	M	Day 40 vs. 60
GO:0048663	neuron fate commitment	15	3.95	0.00139	M	Day 40 vs. 60
GO:0051303	establishment of chromosome localization	18	3.93	0.000301	M	Day 40 vs. 60
GO:0030866	cortical actin cytoskeleton organization	9	3.93	0.0319	M	Day 40 vs. 60
GO:0086002	cardiac muscle cell action potential involved in contraction	9	3.93	0.0319	M	Day 40 vs. 60
GO:0051983	regulation of chromosome segregation	21	3.91	6.47e-05	M	Day 40 vs. 60
GO:0051322	anaphase	37	3.91	1.45e-08	M	Day 40 vs. 60
GO:0000090	mitotic anaphase	37	3.91	1.43e-08	M	Day 40 vs. 60
GO:0045665	negative regulation of neuron differentiation	16	3.9	0.000904	M	Day 40 vs. 60
GO:0000281	mitotic cytokinesis	16	3.9	0.000902	M	Day 40 vs. 60
GO:0061351	neural precursor cell proliferation	16	3.9	0.000899	M	Day 40 vs. 60
GO:0007096	regulation of exit from mitosis	10	3.86	0.0216	M	Day 40 vs. 60
GO:0086065	cell communication involved in cardiac conduction	10	3.86	0.0216	M	Day 40 vs. 60
GO:0000082	G1/S transition of mitotic cell cycle	29	3.85	1.49e-06	M	Day 40 vs. 60
GO:1901992	positive regulation of mitotic cell cycle phase transition	19	3.84	0.000228	M	Day 40 vs. 60
GO:0090218	positive regulation of lipid kinase activity	9	3.83	0.0366	M	Day 40 vs. 60
GO:0050000	chromosome localization	18	3.83	0.000403	M	Day 40 vs. 60
GO:0007062	sister chromatid cohesion	11	3.8	0.0148	M	Day 40 vs. 60
GO:0044843	cell cycle G1/S phase transition	29	3.79	1.93e-06	M	Day 40 vs. 60
GO:2001251	negative regulation of chromosome organization	18	3.78	0.000457	M	Day 40 vs. 60
GO:0000724	double-strand break repair via homologous recombination	23	3.78	3.66e-05	M	Day 40 vs. 60
GO:0030857	negative regulation of epithelial cell differentiation	10	3.77	0.0244	M	Day 40 vs. 60
GO:0001755	neural crest cell migration	12	3.75	0.00975	M	Day 40 vs. 60
GO:0032465	regulation of cytokinesis	20	3.73	0.000196	M	Day 40 vs. 60
GO:0070509	calcium ion import	11	3.72	0.0165	M	Day 40 vs. 60
GO:0021872	forebrain generation of neurons	13	3.72	0.00649	M	Day 40 vs. 60
GO:0000725	recombinational repair	23	3.7	4.83e-05	M	Day 40 vs. 60
GO:0007093	mitotic cell cycle checkpoint	33	3.7	3.84e-07	M	Day 40 vs. 60
GO:0001892	embryonic placenta development	18	3.68	0.000587	M	Day 40 vs. 60
GO:0045931	positive regulation of mitotic cell cycle	24	3.65	3.6e-05	M	Day 40 vs. 60
GO:0051293	establishment of spindle localization	11	3.65	0.0187	M	Day 40 vs. 60
GO:0051961	negative regulation of nervous system development	31	3.62	1.57e-06	M	Day 40 vs. 60
GO:0051653	spindle localization	12	3.62	0.0125	M	Day 40 vs. 60
GO:1902808	positive regulation of cell cycle G1/S phase transition	10	3.6	0.031	M	Day 40 vs. 60
GO:1901381	positive regulation of potassium ion transmembrane transport	13	3.53	0.00934	M	Day 40 vs. 60
GO:1901016	regulation of potassium ion transmembrane transporter activity	13	3.53	0.00931	M	Day 40 vs. 60
GO:0050768	negative regulation of neurogenesis	29	3.51	7.39e-06	M	Day 40 vs. 60
GO:0044848	biological phase	54	3.48	6.5e-11	M	Day 40 vs. 60
GO:0098763	mitotic cell cycle phase	54	3.48	6.35e-11	M	Day 40 vs. 60
GO:0022403	cell cycle phase	54	3.48	6.21e-11	M	Day 40 vs. 60
GO:0051225	spindle assembly	19	3.46	0.000698	M	Day 40 vs. 60
GO:0045005	DNA-dependent DNA replication maintenance of fidelity	10	3.45	0.0389	M	Day 40 vs. 60
GO:0061640	cytoskeleton-dependent cytokinesis	20	3.45	0.000465	M	Day 40 vs. 60
GO:0051301	cell division	102	3.44	6.35e-21	M	Day 40 vs. 60
GO:0050771	negative regulation of axonogenesis	14	3.41	0.00775	M	Day 40 vs. 60
GO:0090329	regulation of DNA-dependent DNA replication	10	3.38	0.0432	M	Day 40 vs. 60
GO:1904029	regulation of cyclin-dependent protein kinase activity	21	3.38	0.000386	M	Day 40 vs. 60
GO:0000910	cytokinesis	22	3.38	0.000246	M	Day 40 vs. 60
GO:0048857	neural nucleus development	13	3.37	0.013	M	Day 40 vs. 60
GO:0034502	protein localization to chromosome	14	3.36	0.00865	M	Day 40 vs. 60
GO:0007059	chromosome segregation	58	3.36	3.28e-11	M	Day 40 vs. 60
GO:0000079	regulation of cyclin-dependent protein serine/threonine kinase activity	20	3.35	0.000643	M	Day 40 vs. 60
GO:0000075	cell cycle checkpoint	38	3.33	3.1e-07	M	Day 40 vs. 60
GO:0007088	regulation of mitotic nuclear division	22	3.32	0.000311	M	Day 40 vs. 60
GO:1903047	mitotic cell cycle process	137	3.32	5.01e-27	M	Day 40 vs. 60
GO:0000086	G2/M transition of mitotic cell cycle	28	3.32	2.49e-05	M	Day 40 vs. 60
GO:0010721	negative regulation of cell development	35	3.3	1.49e-06	M	Day 40 vs. 60
GO:0010001	glial cell differentiation	34	3.3	2.3e-06	M	Day 40 vs. 60
GO:0044839	cell cycle G2/M phase transition	28	3.27	3.05e-05	M	Day 40 vs. 60
GO:0031571	mitotic G1 DNA damage checkpoint	13	3.27	0.0161	M	Day 40 vs. 60
GO:0044772	mitotic cell cycle phase transition	56	3.26	2.04e-10	M	Day 40 vs. 60
GO:0071805	potassium ion transmembrane transport	31	3.25	1.04e-05	M	Day 40 vs. 60
GO:0001508	action potential	18	3.24	0.00215	M	Day 40 vs. 60
GO:0099601	regulation of neurotransmitter receptor activity	17	3.24	0.00335	M	Day 40 vs. 60
GO:0044770	cell cycle phase transition	57	3.23	1.85e-10	M	Day 40 vs. 60
GO:0044819	mitotic G1/S transition checkpoint	13	3.22	0.0177	M	Day 40 vs. 60
GO:0044783	G1 DNA damage checkpoint	13	3.22	0.0176	M	Day 40 vs. 60
GO:0098813	nuclear chromosome segregation	44	3.21	5.41e-08	M	Day 40 vs. 60
GO:0021766	hippocampus development	15	3.19	0.00872	M	Day 40 vs. 60
GO:0043266	regulation of potassium ion transport	23	3.18	0.000354	M	Day 40 vs. 60
GO:0043268	positive regulation of potassium ion transport	13	3.17	0.0195	M	Day 40 vs. 60
GO:0014033	neural crest cell differentiation	17	3.17	0.00411	M	Day 40 vs. 60
GO:0006813	potassium ion transport	32	3.16	1.14e-05	M	Day 40 vs. 60
GO:0014032	neural crest cell development	15	3.15	0.00961	M	Day 40 vs. 60
GO:0006977	DNA damage response, signal transduction by p53 class mediator resulting in cell cycle arrest	11	3.14	0.0432	M	Day 40 vs. 60
GO:0043551	regulation of phosphatidylinositol 3-kinase activity	11	3.14	0.0432	M	Day 40 vs. 60
GO:0030865	cortical cytoskeleton organization	11	3.14	0.0431	M	Day 40 vs. 60
GO:0061337	cardiac conduction	18	3.14	0.00301	M	Day 40 vs. 60
GO:0000278	mitotic cell cycle	144	3.14	1.65e-26	M	Day 40 vs. 60
GO:2001259	positive regulation of cation channel activity	14	3.14	0.0146	M	Day 40 vs. 60
GO:0044774	mitotic DNA integrity checkpoint	20	3.13	0.00139	M	Day 40 vs. 60
GO:0003407	neural retina development	13	3.12	0.0214	M	Day 40 vs. 60
GO:2000134	negative regulation of G1/S transition of mitotic cell cycle	20	3.1	0.00154	M	Day 40 vs. 60
GO:0014013	regulation of gliogenesis	17	3.1	0.00508	M	Day 40 vs. 60
GO:0018105	peptidyl-serine phosphorylation	34	3.1	7.83e-06	M	Day 40 vs. 60
GO:0072431	signal transduction involved in mitotic G1 DNA damage checkpoint	11	3.09	0.0476	M	Day 40 vs. 60
GO:1902403	signal transduction involved in mitotic DNA integrity checkpoint	11	3.09	0.0475	M	Day 40 vs. 60
GO:1902402	signal transduction involved in mitotic DNA damage checkpoint	11	3.09	0.0474	M	Day 40 vs. 60
GO:1902400	intracellular signal transduction involved in G1 DNA damage checkpoint	11	3.09	0.0473	M	Day 40 vs. 60
GO:1902806	regulation of cell cycle G1/S phase transition	32	3.09	1.71e-05	M	Day 40 vs. 60
GO:0090068	positive regulation of cell cycle process	55	3.08	1.74e-09	M	Day 40 vs. 60
GO:0043550	regulation of lipid kinase activity	13	3.08	0.0234	M	Day 40 vs. 60
GO:2000045	regulation of G1/S transition of mitotic cell cycle	28	3.05	8.42e-05	M	Day 40 vs. 60
GO:0051781	positive regulation of cell division	16	3.05	0.0086	M	Day 40 vs. 60
GO:0031570	DNA integrity checkpoint	27	3.05	0.000131	M	Day 40 vs. 60
GO:0048864	stem cell development	15	3.03	0.0129	M	Day 40 vs. 60
GO:0000280	nuclear division	62	3.02	2.06e-10	M	Day 40 vs. 60
GO:1901991	negative regulation of mitotic cell cycle phase transition	41	3.02	8.26e-07	M	Day 40 vs. 60
GO:0007098	centrosome cycle	16	3.01	0.00943	M	Day 40 vs. 60
GO:1902807	negative regulation of cell cycle G1/S phase transition	20	3.01	0.0021	M	Day 40 vs. 60
GO:1901379	regulation of potassium ion transmembrane transport	19	3	0.00325	M	Day 40 vs. 60
GO:0006260	DNA replication	49	3	4.48e-08	M	Day 40 vs. 60
GO:0014031	mesenchymal cell development	15	3	0.0142	M	Day 40 vs. 60
GO:0048709	oligodendrocyte differentiation	13	2.99	0.0282	M	Day 40 vs. 60
GO:0006323	DNA packaging	36	2.97	8.12e-06	M	Day 40 vs. 60
GO:0072422	signal transduction involved in DNA damage checkpoint	13	2.95	0.031	M	Day 40 vs. 60
GO:0072401	signal transduction involved in DNA integrity checkpoint	13	2.95	0.0309	M	Day 40 vs. 60
GO:0051960	regulation of nervous system development	76	2.94	2.93e-12	M	Day 40 vs. 60
GO:0030330	DNA damage response, signal transduction by p53 class mediator	14	2.94	0.0227	M	Day 40 vs. 60
GO:0044773	mitotic DNA damage checkpoint	18	2.93	0.006	M	Day 40 vs. 60
GO:0051783	regulation of nuclear division	24	2.93	0.000674	M	Day 40 vs. 60
GO:0070192	chromosome organization involved in meiotic cell cycle	12	2.93	0.046	M	Day 40 vs. 60
GO:0042063	gliogenesis	39	2.91	3.99e-06	M	Day 40 vs. 60
GO:0048167	regulation of synaptic plasticity	32	2.9	4.58e-05	M	Day 40 vs. 60
GO:1901988	negative regulation of cell cycle phase transition	42	2.89	1.56e-06	M	Day 40 vs. 60
GO:0007613	memory	20	2.88	0.00342	M	Day 40 vs. 60
GO:0043524	negative regulation of neuron apoptotic process	25	2.88	0.000595	M	Day 40 vs. 60
GO:0050767	regulation of neurogenesis	61	2.87	1.69e-09	M	Day 40 vs. 60
GO:0035637	multicellular organismal signaling	23	2.85	0.00138	M	Day 40 vs. 60
GO:0045787	positive regulation of cell cycle	67	2.84	2.85e-10	M	Day 40 vs. 60
GO:0072395	signal transduction involved in cell cycle checkpoint	13	2.84	0.0403	M	Day 40 vs. 60
GO:0099173	postsynapse organization	15	2.83	0.0216	M	Day 40 vs. 60
GO:0048285	organelle fission	63	2.82	1.5e-09	M	Day 40 vs. 60
GO:0006261	DNA-dependent DNA replication	33	2.82	5.2e-05	M	Day 40 vs. 60
GO:0031023	microtubule organizing center organization	17	2.82	0.0118	M	Day 40 vs. 60
GO:0018209	peptidyl-serine modification	35	2.82	2.8e-05	M	Day 40 vs. 60
GO:0006310	DNA recombination	38	2.81	1.12e-05	M	Day 40 vs. 60
GO:1902749	regulation of cell cycle G2/M phase transition	37	2.8	1.69e-05	M	Day 40 vs. 60
GO:1901987	regulation of cell cycle phase transition	78	2.8	1.67e-11	M	Day 40 vs. 60
GO:0043044	ATP-dependent chromatin remodeling	13	2.8	0.0433	M	Day 40 vs. 60
GO:0051302	regulation of cell division	29	2.8	0.000231	M	Day 40 vs. 60
GO:1901879	regulation of protein depolymerization	15	2.79	0.0234	M	Day 40 vs. 60
GO:0031099	regeneration	27	2.78	0.000482	M	Day 40 vs. 60
GO:2001257	regulation of cation channel activity	31	2.78	0.000132	M	Day 40 vs. 60
GO:0050804	modulation of chemical synaptic transmission	71	2.78	2.15e-10	M	Day 40 vs. 60
GO:0099177	regulation of trans-synaptic signaling	71	2.77	2.25e-10	M	Day 40 vs. 60
GO:0048469	cell maturation	25	2.76	0.001	M	Day 40 vs. 60
GO:0021543	pallium development	28	2.75	0.000423	M	Day 40 vs. 60
GO:0051592	response to calcium ion	25	2.75	0.0011	M	Day 40 vs. 60
GO:0000077	DNA damage checkpoint	23	2.74	0.00216	M	Day 40 vs. 60
GO:1901990	regulation of mitotic cell cycle phase transition	70	2.74	4.5e-10	M	Day 40 vs. 60
GO:0071277	cellular response to calcium ion	14	2.73	0.0379	M	Day 40 vs. 60
GO:0046330	positive regulation of JNK cascade	14	2.73	0.0378	M	Day 40 vs. 60
GO:0022402	cell cycle process	175	2.71	2.32e-26	M	Day 40 vs. 60
GO:0006302	double-strand break repair	33	2.71	0.000163	M	Day 40 vs. 60
GO:0030324	lung development	27	2.7	0.000731	M	Day 40 vs. 60
GO:0010389	regulation of G2/M transition of mitotic cell cycle	33	2.7	0.000167	M	Day 40 vs. 60
GO:0006334	nucleosome assembly	19	2.69	0.00949	M	Day 40 vs. 60
GO:0051588	regulation of neurotransmitter transport	17	2.68	0.0176	M	Day 40 vs. 60
GO:0019886	antigen processing and presentation of exogenous peptide antigen via MHC class II	16	2.68	0.0236	M	Day 40 vs. 60
GO:0072331	signal transduction by p53 class mediator	19	2.67	0.0102	M	Day 40 vs. 60
GO:0051962	positive regulation of nervous system development	43	2.66	8.5e-06	M	Day 40 vs. 60
GO:0060041	retina development in camera-type eye	24	2.65	0.00237	M	Day 40 vs. 60
GO:0030010	establishment of cell polarity	19	2.65	0.0111	M	Day 40 vs. 60
GO:0032414	positive regulation of ion transmembrane transporter activity	17	2.63	0.0204	M	Day 40 vs. 60
GO:0030323	respiratory tube development	27	2.63	0.00144	M	Day 40 vs. 60
GO:0021537	telencephalon development	40	2.63	2.39e-05	M	Day 40 vs. 60
GO:0007611	learning or memory	40	2.63	2.38e-05	M	Day 40 vs. 60
GO:0002495	antigen processing and presentation of peptide antigen via MHC class II	16	2.63	0.0278	M	Day 40 vs. 60
GO:0050773	regulation of dendrite development	16	2.63	0.0278	M	Day 40 vs. 60
GO:0002504	antigen processing and presentation of peptide or polysaccharide antigen via MHC class II	16	2.6	0.0299	M	Day 40 vs. 60
GO:0042770	signal transduction in response to DNA damage	16	2.6	0.0298	M	Day 40 vs. 60
GO:0060541	respiratory system development	30	2.59	0.000638	M	Day 40 vs. 60
GO:1904064	positive regulation of cation transmembrane transport	26	2.58	0.00232	M	Day 40 vs. 60
GO:0021761	limbic system development	16	2.58	0.0319	M	Day 40 vs. 60
GO:0032411	positive regulation of transporter activity	18	2.57	0.0281	M	Day 40 vs. 60
GO:0021987	cerebral cortex development	18	2.57	0.028	M	Day 40 vs. 60
GO:0021953	central nervous system neuron differentiation	28	2.57	0.00131	M	Day 40 vs. 60
GO:0045664	regulation of neuron differentiation	30	2.56	0.000703	M	Day 40 vs. 60
GO:1901890	positive regulation of cell junction assembly	15	2.56	0.0432	M	Day 40 vs. 60
GO:0048593	camera-type eye morphogenesis	19	2.56	0.021	M	Day 40 vs. 60
GO:0048762	mesenchymal cell differentiation	24	2.55	0.00477	M	Day 40 vs. 60
GO:0051384	response to glucocorticoid	22	2.55	0.00882	M	Day 40 vs. 60
GO:0050769	positive regulation of neurogenesis	34	2.55	0.000231	M	Day 40 vs. 60
GO:0000226	microtubule cytoskeleton organization	87	2.55	4.08e-11	M	Day 40 vs. 60
GO:0051591	response to cAMP	15	2.54	0.0468	M	Day 40 vs. 60
GO:0045930	negative regulation of mitotic cell cycle	45	2.54	1.52e-05	M	Day 40 vs. 60
GO:0046777	protein autophosphorylation	28	2.52	0.00156	M	Day 40 vs. 60
GO:0071695	anatomical structure maturation	29	2.52	0.00118	M	Day 40 vs. 60
GO:1903046	meiotic cell cycle process	25	2.51	0.004	M	Day 40 vs. 60
GO:0014074	response to purine-containing compound	23	2.51	0.00739	M	Day 40 vs. 60
GO:0050808	synapse organization	43	2.5	3.13e-05	M	Day 40 vs. 60
GO:0050803	regulation of synapse structure or activity	33	2.5	0.000426	M	Day 40 vs. 60
GO:0071692	protein localization to extracellular region	17	2.49	0.0423	M	Day 40 vs. 60
GO:0071103	DNA conformation change	47	2.49	1.13e-05	M	Day 40 vs. 60
GO:0030900	forebrain development	57	2.49	9.29e-07	M	Day 40 vs. 60
GO:0030902	hindbrain development	22	2.46	0.0112	M	Day 40 vs. 60
GO:0010977	negative regulation of neuron projection development	20	2.46	0.0197	M	Day 40 vs. 60
GO:0006333	chromatin assembly or disassembly	25	2.45	0.00507	M	Day 40 vs. 60
GO:0032874	positive regulation of stress-activated MAPK cascade	17	2.45	0.0451	M	Day 40 vs. 60
GO:0045165	cell fate commitment	35	2.45	0.00043	M	Day 40 vs. 60
GO:0031497	chromatin assembly	22	2.45	0.0118	M	Day 40 vs. 60
GO:0007411	axon guidance	41	2.45	7.68e-05	M	Day 40 vs. 60
GO:0097485	neuron projection guidance	41	2.44	8.08e-05	M	Day 40 vs. 60
GO:0060284	regulation of cell development	72	2.44	2.18e-08	M	Day 40 vs. 60
GO:0001764	neuron migration	17	2.43	0.047	M	Day 40 vs. 60
GO:0008016	regulation of heart contraction	35	2.43	0.000468	M	Day 40 vs. 60
GO:0010948	negative regulation of cell cycle process	49	2.43	1.47e-05	M	Day 40 vs. 60
GO:0051321	meiotic cell cycle	33	2.42	0.000844	M	Day 40 vs. 60
GO:0046683	response to organophosphorus	20	2.42	0.0216	M	Day 40 vs. 60
GO:0034767	positive regulation of ion transmembrane transport	34	2.42	0.000641	M	Day 40 vs. 60
[truncated: 1,044 more rows]
