# Supplementary material for: Sexually Dimorphic Transcriptomic Changes of Developing Fetal Brain Reveal Signaling Pathways and Marker Genes of Brain Cells in Domestic Pigs
Source: Cells. 2021 Sep 16;10(9):2439. doi: 10.3390/cells10092439 (PMC8466205; doi:10.3390/cells10092439)
Supplement: Supplementary file 1 [file cells-10-02439-s001.zip › Table S8.xlsx]

## Sheet: Sheet1
Comparative analysis of ON/OFF gene expression patterns between fetal brain and placenta of pig on gestation days 60 and 90. A gene was considered ‘expressed’ if the FPKM value was > 10. Gene with FPKM < 1 was considered not expressed.
Ensembl ID	Gene name, if annotated	Fetal brain expression (FPKM)	Placenta expression (FPKM)	ON/OFF Placenta attern (Fetal brain rain exPlacenta ression, Placenta lacenta exPlacenta ression, and gestation day)	Function related to ion transport (GO:0006811)
ENSSSCG00000010102	SLC7A4	0.584431	232.986	Fetal brain OFF Placenta ON on GD60	Ion transport gene
ENSSSCG00000008449	SLC3A1	0.236294	45.0776	Fetal brain OFF Placenta ON on GD60	Ion transport gene
ENSSSCG00000004643	SLC27A2	0.0481066	65.8791	Fetal brain OFF Placenta ON on GD60	Ion transport gene
ENSSSCG00000010102	SLC7A4	0.548463	665.391	Fetal brain OFF Placenta ON on GD90	Ion transport gene
ENSSSCG00000008449	SLC3A1	0.303817	44.8614	Fetal brain OFF Placenta ON on GD90	Ion transport gene
ENSSSCG00000004643	SLC27A2	0.0238289	133.467	Fetal brain OFF Placenta ON on GD90	Ion transport gene
ENSSSCG00000005617	STXBP1	94.2436	0.790444	Fetal brain ON Placenta OFF on GD60	Ion transport gene
ENSSSCG00000013897	RAB3A	270.439	0	Fetal brain ON Placenta OFF on GD60	Ion transport gene
ENSSSCG00000000948	SYT1	86.3361	0.157079	Fetal brain ON Placenta OFF on GD60	Ion transport gene
ENSSSCG00000006811	SLC6A17	38.3908	0.171788	Fetal brain ON Placenta OFF on GD60	Ion transport gene
ENSSSCG00000011577	SLC6A1	38.4502	0.004772	Fetal brain ON Placenta OFF on GD60	Ion transport gene
ENSSSCG00000007772	STX1A	78.0601	0	Fetal brain ON Placenta OFF on GD60	Ion transport gene
ENSSSCG00000003170	SLC17A7	39.1597	0.0266462	Fetal brain ON Placenta OFF on GD60	Ion transport gene
ENSSSCG00000005250	APBA1	27.4292	0.0819819	Fetal brain ON Placenta OFF on GD60	Ion transport gene
ENSSSCG00000014447	SLC6A7	37.712	0.0585019	Fetal brain ON Placenta OFF on GD60	Ion transport gene
ENSSSCG00000007348	SLC32A1	35.1109	0.14022	Fetal brain ON Placenta OFF on GD60	Ion transport gene
ENSSSCG00000004280	RIMS1	19.4289	0.180401	Fetal brain ON Placenta OFF on GD60	Ion transport gene
ENSSSCG00000013833	SLC1A6	30.8871	0.00365731	Fetal brain ON Placenta OFF on GD60	Ion transport gene
ENSSSCG00000000936	SLC6A15	19.2296	0.0502137	Fetal brain ON Placenta OFF on GD60	Ion transport gene
ENSSSCG00000013343	SLC17A6	12.7963	0	Fetal brain ON Placenta OFF on GD60	Ion transport gene
ENSSSCG00000011397	SLC38A3	13.0564	0.0212334	Fetal brain ON Placenta OFF on GD60	Ion transport gene
ENSSSCG00000011423	GRM2	10.1039	0.0747191	Fetal brain ON Placenta OFF on GD60	Ion transport gene
ENSSSCG00000000584	SLCO1A2	0.855424	27.1217	Fetal brain OFF Placenta ON on GD60	Ion transport gene
ENSSSCG00000004921	ATP8B1	0.980383	10.9804	Fetal brain OFF Placenta ON on GD60	Ion transport gene
ENSSSCG00000010543	ABCC2	0.00768782	13.4876	Fetal brain OFF Placenta ON on GD60	Ion transport gene
ENSSSCG00000005617	STXBP1	163.21	0.822886	Fetal brain ON Placenta OFF on GD90	Ion transport gene
ENSSSCG00000013897	RAB3A	478.488	0.34823	Fetal brain ON Placenta OFF on GD90	Ion transport gene
ENSSSCG00000000948	SYT1	196.92	0.23688	Fetal brain ON Placenta OFF on GD90	Ion transport gene
ENSSSCG00000006811	SLC6A17	93.897	0.0696911	Fetal brain ON Placenta OFF on GD90	Ion transport gene
ENSSSCG00000012844	SLC25A22	120.429	0.772931	Fetal brain ON Placenta OFF on GD90	Ion transport gene
ENSSSCG00000011577	SLC6A1	86.8383	0	Fetal brain ON Placenta OFF on GD90	Ion transport gene
ENSSSCG00000007772	STX1A	128.387	0	Fetal brain ON Placenta OFF on GD90	Ion transport gene
ENSSSCG00000003170	SLC17A7	158.163	0.0166605	Fetal brain ON Placenta OFF on GD90	Ion transport gene
ENSSSCG00000005250	APBA1	51.6019	0.0399383	Fetal brain ON Placenta OFF on GD90	Ion transport gene
ENSSSCG00000014447	SLC6A7	72.6325	0.0444629	Fetal brain ON Placenta OFF on GD90	Ion transport gene
ENSSSCG00000007348	SLC32A1	47.6327	0.0134314	Fetal brain ON Placenta OFF on GD90	Ion transport gene
ENSSSCG00000004280	RIMS1	25.4061	0.0906939	Fetal brain ON Placenta OFF on GD90	Ion transport gene
ENSSSCG00000013833	SLC1A6	30.6878	0.0159872	Fetal brain ON Placenta OFF on GD90	Ion transport gene
ENSSSCG00000000936	SLC6A15	16.8828	0.173395	Fetal brain ON Placenta OFF on GD90	Ion transport gene
ENSSSCG00000013343	SLC17A6	19.6217	0	Fetal brain ON Placenta OFF on GD90	Ion transport gene
ENSSSCG00000008307	SFXN5	27.0168	0.824138	Fetal brain ON Placenta OFF on GD90	Ion transport gene
ENSSSCG00000013879	SLC27A1	11.8778	0.967679	Fetal brain ON Placenta OFF on GD90	Ion transport gene
ENSSSCG00000011397	SLC38A3	23.9537	0.0295076	Fetal brain ON Placenta OFF on GD90	Ion transport gene
ENSSSCG00000013296	SLC1A2	13.0346	0.0419493	Fetal brain ON Placenta OFF on GD90	Ion transport gene
ENSSSCG00000000585	SLCO1C1	11.2092	0	Fetal brain ON Placenta OFF on GD90	Ion transport gene
ENSSSCG00000011243	GOLGA4	0.908975	34.1603	Fetal brain OFF Placenta ON on GD60
ENSSSCG00000012979		0.854748	60.4049	Fetal brain OFF Placenta ON on GD60
ENSSSCG00000012584	CAPN6	0.619088	116.818	Fetal brain OFF Placenta ON on GD60
ENSSSCG00000012459	APOOL	0.377444	17.7184	Fetal brain OFF Placenta ON on GD60
ENSSSCG00000007072	SPTLC3	0.335013	31.7175	Fetal brain OFF Placenta ON on GD60
ENSSSCG00000009233	GPAT3	0.699053	23.8386	Fetal brain OFF Placenta ON on GD60
ENSSSCG00000000419	RDH16	0.611481	85.1286	Fetal brain OFF Placenta ON on GD60
ENSSSCG00000007760	PRSS36	0.601039	12.0316	Fetal brain OFF Placenta ON on GD60
ENSSSCG00000007039	PRNP	0.336552	31.2816	Fetal brain OFF Placenta ON on GD60
ENSSSCG00000001456		0.91641	19.8493	Fetal brain OFF Placenta ON on GD60
ENSSSCG00000007745		0.876736	19.1157	Fetal brain OFF Placenta ON on GD60
ENSSSCG00000008429	EPCAM	0.559936	107.255	Fetal brain OFF Placenta ON on GD60
ENSSSCG00000002777	HSD11B2	0.717504	11.8605	Fetal brain OFF Placenta ON on GD60
ENSSSCG00000002443	TC2N	0.288549	20.465	Fetal brain OFF Placenta ON on GD60
ENSSSCG00000011965	TMEM45A	0.599409	149.617	Fetal brain OFF Placenta ON on GD60
ENSSSCG00000002006	PSME1	0.734502	26.0461	Fetal brain OFF Placenta ON on GD60
ENSSSCG00000012676	MBNL3	0.671958	46.5186	Fetal brain OFF Placenta ON on GD60
ENSSSCG00000011680	PLS1	0.266526	29.723	Fetal brain OFF Placenta ON on GD60
ENSSSCG00000000364	SARNP	0.537581	30.9281	Fetal brain OFF Placenta ON on GD60
ENSSSCG00000000267	MYG1	0.531601	35.9915	Fetal brain OFF Placenta ON on GD60
ENSSSCG00000011382	USP4	0.368972	18.4015	Fetal brain OFF Placenta ON on GD60
ENSSSCG00000003908	TSPAN1	0.645782	737.568	Fetal brain OFF Placenta ON on GD60
ENSSSCG00000024336	TMPRSS2	0.481038	42.851	Fetal brain OFF Placenta ON on GD60
ENSSSCG00000000253	KRT18	0.326164	70.2079	Fetal brain OFF Placenta ON on GD60
ENSSSCG00000008634	ATP6V1C2	0.555306	20.122	Fetal brain OFF Placenta ON on GD60
ENSSSCG00000005284	GNA14	0.374156	10.1982	Fetal brain OFF Placenta ON on GD60
ENSSSCG00000003150	NUCB1	0.532118	50.0333	Fetal brain OFF Placenta ON on GD60
ENSSSCG00000001085	DCDC2	0.550116	30.1925	Fetal brain OFF Placenta ON on GD60
ENSSSCG00000001453	SLA-DRA	0.112369	33.6141	Fetal brain OFF Placenta ON on GD60
ENSSSCG00000004968	PAQR5	0.496019	15.7777	Fetal brain OFF Placenta ON on GD60
ENSSSCG00000003399	RBP7	0.731974	77.6708	Fetal brain OFF Placenta ON on GD60
ENSSSCG00000004869	CNDP1	0.343112	16.6042	Fetal brain OFF Placenta ON on GD60
ENSSSCG00000013029	TRMT112	0.640581	33.4899	Fetal brain OFF Placenta ON on GD60
ENSSSCG00000009239		0.680541	13.9986	Fetal brain OFF Placenta ON on GD60
ENSSSCG00000010370		0.0658708	33.1569	Fetal brain OFF Placenta ON on GD60
ENSSSCG00000003951	C1orf210	0.277664	13.4681	Fetal brain OFF Placenta ON on GD60
ENSSSCG00000004759	SPINT1	0.19062	23.2269	Fetal brain OFF Placenta ON on GD60
ENSSSCG00000008830	CWH43	0.12033	27.5777	Fetal brain OFF Placenta ON on GD60
ENSSSCG00000013991	C1orf35	0.298093	15.3883	Fetal brain OFF Placenta ON on GD60
ENSSSCG00000003229	ETFB	0.243289	27.3575	Fetal brain OFF Placenta ON on GD60
ENSSSCG00000000694	GAPDH	0.106749	583.99	Fetal brain OFF Placenta ON on GD60
ENSSSCG00000003755	MCOLN2	0.0738934	16.7962	Fetal brain OFF Placenta ON on GD60
ENSSSCG00000003732	MEP1B	0.0420448	171.075	Fetal brain OFF Placenta ON on GD60
ENSSSCG00000000496	CCT2	0.0461752	80.9416	Fetal brain OFF Placenta ON on GD60
ENSSSCG00000012133	ASB11	0.0921688	60.4336	Fetal brain OFF Placenta ON on GD60
ENSSSCG00000005612		0.492509	490.312	Fetal brain OFF Placenta ON on GD60
ENSSSCG00000014182	SLCO4C1	0.0149824	19.1895	Fetal brain OFF Placenta ON on GD60
ENSSSCG00000002036		0.237567	82.4923	Fetal brain OFF Placenta ON on GD60
ENSSSCG00000010922	ELF3	0.0172477	23.3247	Fetal brain OFF Placenta ON on GD60
ENSSSCG00000008118	PROM2	0.0203262	11.1416	Fetal brain OFF Placenta ON on GD60
ENSSSCG00000005756		0.0291446	1090.39	Fetal brain OFF Placenta ON on GD60
ENSSSCG00000004615	WDR72	0.0146432	43.7284	Fetal brain OFF Placenta ON on GD60
ENSSSCG00000012147	S100G	0.0967756	71.9882	Fetal brain OFF Placenta ON on GD60
ENSSSCG00000001505	PFDN6	0.0548061	51.2637	Fetal brain OFF Placenta ON on GD60
ENSSSCG00000012303	PAGE4	0.0574299	1076.89	Fetal brain OFF Placenta ON on GD60
ENSSSCG00000014426		0	34.9135	Fetal brain OFF Placenta ON on GD60
ENSSSCG00000048235		0.00791626	739.054	Fetal brain OFF Placenta ON on GD60
ENSSSCG00000011243	GOLGA4	0.716306	35.613	Fetal brain OFF Placenta ON on GD90
ENSSSCG00000012979		0.439368	57.3566	Fetal brain OFF Placenta ON on GD90
ENSSSCG00000012584	CAPN6	0.189353	148.557	Fetal brain OFF Placenta ON on GD90
ENSSSCG00000012459	APOOL	0.248107	14.849	Fetal brain OFF Placenta ON on GD90
ENSSSCG00000007072	SPTLC3	0.767831	25.2581	Fetal brain OFF Placenta ON on GD90
ENSSSCG00000009233	GPAT3	0.985017	44.713	Fetal brain OFF Placenta ON on GD90
ENSSSCG00000000419	RDH16	0.490194	223.595	Fetal brain OFF Placenta ON on GD90
ENSSSCG00000007760	PRSS36	0.945892	20.0388	Fetal brain OFF Placenta ON on GD90
ENSSSCG00000007039	PRNP	0.886499	78.2648	Fetal brain OFF Placenta ON on GD90
ENSSSCG00000001456		0.735761	43.5428	Fetal brain OFF Placenta ON on GD90
ENSSSCG00000007745		0.875796	28.8357	Fetal brain OFF Placenta ON on GD90
ENSSSCG00000008429	EPCAM	0.623674	120.409	Fetal brain OFF Placenta ON on GD90
ENSSSCG00000002777	HSD11B2	0.507009	43.4851	Fetal brain OFF Placenta ON on GD90
ENSSSCG00000002443	TC2N	0.398138	20.4852	Fetal brain OFF Placenta ON on GD90
ENSSSCG00000011965	TMEM45A	0.898771	70.034	Fetal brain OFF Placenta ON on GD90
ENSSSCG00000002006	PSME1	0.613153	16.9644	Fetal brain OFF Placenta ON on GD90
ENSSSCG00000012676	MBNL3	0.603303	27.4842	Fetal brain OFF Placenta ON on GD90
ENSSSCG00000011680	PLS1	0.587379	27.4911	Fetal brain OFF Placenta ON on GD90
ENSSSCG00000000364	SARNP	0.394981	12.5341	Fetal brain OFF Placenta ON on GD90
ENSSSCG00000000267	MYG1	0.752191	24.3323	Fetal brain OFF Placenta ON on GD90
ENSSSCG00000011382	USP4	0.245522	10.2985	Fetal brain OFF Placenta ON on GD90
ENSSSCG00000003908	TSPAN1	0.806073	603.061	Fetal brain OFF Placenta ON on GD90
ENSSSCG00000024336	TMPRSS2	0.391948	49.5813	Fetal brain OFF Placenta ON on GD90
ENSSSCG00000000253	KRT18	0.307235	92.7912	Fetal brain OFF Placenta ON on GD90
ENSSSCG00000008634	ATP6V1C2	0.354767	19.1821	Fetal brain OFF Placenta ON on GD90
ENSSSCG00000005284	GNA14	0.788017	13.7322	Fetal brain OFF Placenta ON on GD90
ENSSSCG00000003150	NUCB1	0.482737	61.5373	Fetal brain OFF Placenta ON on GD90
ENSSSCG00000001085	DCDC2	0.961138	14.8041	Fetal brain OFF Placenta ON on GD90
ENSSSCG00000001453	SLA-DRA	0.224551	66.275	Fetal brain OFF Placenta ON on GD90
ENSSSCG00000004968	PAQR5	0.72687	20.4444	Fetal brain OFF Placenta ON on GD90
ENSSSCG00000003399	RBP7	0.544412	138.883	Fetal brain OFF Placenta ON on GD90
ENSSSCG00000004869	CNDP1	0.504433	22.5294	Fetal brain OFF Placenta ON on GD90
ENSSSCG00000013029	TRMT112	0.362127	35.3959	Fetal brain OFF Placenta ON on GD90
ENSSSCG00000009239		0.549264	13.5641	Fetal brain OFF Placenta ON on GD90
ENSSSCG00000010370		0.0923354	63.0196	Fetal brain OFF Placenta ON on GD90
ENSSSCG00000003951	C1orf210	0.459007	17.0403	Fetal brain OFF Placenta ON on GD90
ENSSSCG00000004759	SPINT1	0.0292947	24.2133	Fetal brain OFF Placenta ON on GD90
ENSSSCG00000008830	CWH43	0.245364	18.0089	Fetal brain OFF Placenta ON on GD90
ENSSSCG00000013991	C1orf35	0.249225	19.1713	Fetal brain OFF Placenta ON on GD90
ENSSSCG00000003229	ETFB	0.267449	26.0226	Fetal brain OFF Placenta ON on GD90
ENSSSCG00000000694	GAPDH	0.253166	508.345	Fetal brain OFF Placenta ON on GD90
ENSSSCG00000003755	MCOLN2	0.0681422	25.159	Fetal brain OFF Placenta ON on GD90
ENSSSCG00000003732	MEP1B	0.0789645	40.2368	Fetal brain OFF Placenta ON on GD90
ENSSSCG00000000496	CCT2	0.0758599	93.3174	Fetal brain OFF Placenta ON on GD90
ENSSSCG00000012133	ASB11	0.129704	101.578	Fetal brain OFF Placenta ON on GD90
ENSSSCG00000005612		0.339394	403.429	Fetal brain OFF Placenta ON on GD90
ENSSSCG00000014182	SLCO4C1	0.041201	38.812	Fetal brain OFF Placenta ON on GD90
ENSSSCG00000002036		0.0583431	67.6067	Fetal brain OFF Placenta ON on GD90
ENSSSCG00000010922	ELF3	0.0333603	39.8574	Fetal brain OFF Placenta ON on GD90
ENSSSCG00000008118	PROM2	0.00849563	20.0639	Fetal brain OFF Placenta ON on GD90
ENSSSCG00000005756		0.0248422	36.7737	Fetal brain OFF Placenta ON on GD90
ENSSSCG00000004615	WDR72	0.0111935	25.6572	Fetal brain OFF Placenta ON on GD90
ENSSSCG00000012147	S100G	0.0220955	436.005	Fetal brain OFF Placenta ON on GD90
ENSSSCG00000001505	PFDN6	0.071367	41.2716	Fetal brain OFF Placenta ON on GD90
ENSSSCG00000012303	PAGE4	0.0211397	1017.91	Fetal brain OFF Placenta ON on GD90
ENSSSCG00000014426		0.0570638	65.6409	Fetal brain OFF Placenta ON on GD90
ENSSSCG00000048235		0	1048.21	Fetal brain OFF Placenta ON on GD90
ENSSSCG00000002639		2533.15	0.348365	Fetal brain ON Placenta OFF on GD60
ENSSSCG00000007336		1837.87	0	Fetal brain ON Placenta OFF on GD60
ENSSSCG00000030130	DPYSL2	245.444	0.894845	Fetal brain ON Placenta OFF on GD60
ENSSSCG00000008560	DPYSL5	270.278	0.283267	Fetal brain ON Placenta OFF on GD60
ENSSSCG00000003592	SDC3	210.304	0.662462	Fetal brain ON Placenta OFF on GD60
ENSSSCG00000008433	STPG4	834.877	0.0642015	Fetal brain ON Placenta OFF on GD60
ENSSSCG00000012955	RAB1B	309.484	0.735176	Fetal brain ON Placenta OFF on GD60
ENSSSCG00000004234	FABP7	404.316	0.143915	Fetal brain ON Placenta OFF on GD60
ENSSSCG00000010581	PSD	204.072	0.142114	Fetal brain ON Placenta OFF on GD60
ENSSSCG00000007094	DZANK1	213.39	0.821752	Fetal brain ON Placenta OFF on GD60
ENSSSCG00000000040	SEPTIN3	578.183	0.468905	Fetal brain ON Placenta OFF on GD60
ENSSSCG00000003045		171.003	0.00256086	Fetal brain ON Placenta OFF on GD60
ENSSSCG00000010762	DPYSL4	93.0821	0.00333968	Fetal brain ON Placenta OFF on GD60
ENSSSCG00000034192	GNAO1	118.719	0.0976243	Fetal brain ON Placenta OFF on GD60
ENSSSCG00000005360	IGFBPL1	215.709	0.0582699	Fetal brain ON Placenta OFF on GD60
ENSSSCG00000002014	JPH4	139.638	0.0363524	Fetal brain ON Placenta OFF on GD60
ENSSSCG00000000672	CLSTN3	117.405	0.406382	Fetal brain ON Placenta OFF on GD60
ENSSSCG00000006506	SYT11	98.6117	0.330033	Fetal brain ON Placenta OFF on GD60
ENSSSCG00000006415	CADM3	127.398	0.0862714	Fetal brain ON Placenta OFF on GD60
ENSSSCG00000000802	NELL2	156.988	0.27847	Fetal brain ON Placenta OFF on GD60
ENSSSCG00000003738	MAPRE2	108.351	0.915307	Fetal brain ON Placenta OFF on GD60
ENSSSCG00000013742	NFIX	230.158	0.233895	Fetal brain ON Placenta OFF on GD60
ENSSSCG00000002267	RGMA	131.698	0.194163	Fetal brain ON Placenta OFF on GD60
ENSSSCG00000001513	SYNGAP1	63.1497	0.137659	Fetal brain ON Placenta OFF on GD60
ENSSSCG00000003797	DIRAS3	194.974	0.707466	Fetal brain ON Placenta OFF on GD60
ENSSSCG00000039135	ARHGAP33	191.608	0.306947	Fetal brain ON Placenta OFF on GD60
ENSSSCG00000014054	GPRIN1	149.835	0.134118	Fetal brain ON Placenta OFF on GD60
ENSSSCG00000013024		174.556	0.00148073	Fetal brain ON Placenta OFF on GD60
ENSSSCG00000006391	ATP1A2	44.0024	0.20373	Fetal brain ON Placenta OFF on GD60
ENSSSCG00000005641	DNM1	132.927	0.380375	Fetal brain ON Placenta OFF on GD60
ENSSSCG00000013911	TMEM59L	145.59	0.00713596	Fetal brain ON Placenta OFF on GD60
ENSSSCG00000006666	SV2A	78.9345	0.0336126	Fetal brain ON Placenta OFF on GD60
ENSSSCG00000007338	VSTM2L	118.162	0.2275	Fetal brain ON Placenta OFF on GD60
ENSSSCG00000009662	STMN4	240.349	0.0328175	Fetal brain ON Placenta OFF on GD60
ENSSSCG00000009649	NEFL	65.4653	0.702944	Fetal brain ON Placenta OFF on GD60
ENSSSCG00000000206	FAIM2	64.9272	0.249774	Fetal brain ON Placenta OFF on GD60
ENSSSCG00000006477	BCAN	91.4313	0.0822142	Fetal brain ON Placenta OFF on GD60
ENSSSCG00000003604	ADGRB2	75.2043	0.0519757	Fetal brain ON Placenta OFF on GD60
ENSSSCG00000012126	GPM6B	69.9959	0	Fetal brain ON Placenta OFF on GD60
ENSSSCG00000014581	TUB	61.4453	0.260195	Fetal brain ON Placenta OFF on GD60
ENSSSCG00000004705	MAP1A	21.8126	0.0298506	Fetal brain ON Placenta OFF on GD60
ENSSSCG00000000092	NPTXR	49.315	0.0183958	Fetal brain ON Placenta OFF on GD60
ENSSSCG00000001769		160.501	0	Fetal brain ON Placenta OFF on GD60
ENSSSCG00000034701	CALY	226.149	0.195852	Fetal brain ON Placenta OFF on GD60
ENSSSCG00000013022	PYGM	106.085	0.35879	Fetal brain ON Placenta OFF on GD60
ENSSSCG00000012273	USP11	98.779	0.4986	Fetal brain ON Placenta OFF on GD60
ENSSSCG00000010046	GNAZ	98.1334	0.470702	Fetal brain ON Placenta OFF on GD60
ENSSSCG00000026180	NRXN1	40.5906	0.372657	Fetal brain ON Placenta OFF on GD60
ENSSSCG00000003423	DRAXIN	58.3319	0.0330203	Fetal brain ON Placenta OFF on GD60
ENSSSCG00000007317	DLGAP4	62.3406	0.437241	Fetal brain ON Placenta OFF on GD60
ENSSSCG00000005308	RUSC2	55.3312	0.905837	Fetal brain ON Placenta OFF on GD60
ENSSSCG00000013732	MAST1	64.6037	0.107921	Fetal brain ON Placenta OFF on GD60
ENSSSCG00000001052	PHACTR1	173.883	0.428385	Fetal brain ON Placenta OFF on GD60
ENSSSCG00000014443	CAMK2A	28.3594	0.919358	Fetal brain ON Placenta OFF on GD60
ENSSSCG00000007542	PRKAR1B	107.811	0.274057	Fetal brain ON Placenta OFF on GD60
ENSSSCG00000027434	OLFM2	134.193	0.10733	Fetal brain ON Placenta OFF on GD60
ENSSSCG00000008051	ABCA3	41.885	0.218359	Fetal brain ON Placenta OFF on GD60
ENSSSCG00000004379	SOBP	61.5735	0.119516	Fetal brain ON Placenta OFF on GD60
ENSSSCG00000003030	CIC	47.9688	0.781821	Fetal brain ON Placenta OFF on GD60
ENSSSCG00000006737	IGSF3	50.9951	0.997427	Fetal brain ON Placenta OFF on GD60
ENSSSCG00000003366	CHD5	40.2421	0.00237468	Fetal brain ON Placenta OFF on GD60
ENSSSCG00000000789	CNTN1	40.6278	0.0474887	Fetal brain ON Placenta OFF on GD60
ENSSSCG00000008302	FBXO41	34.2815	0.0163773	Fetal brain ON Placenta OFF on GD60
ENSSSCG00000012956	PACS1	65.3603	0.662561	Fetal brain ON Placenta OFF on GD60
ENSSSCG00000001807	AP3B2	76.3447	0.642414	Fetal brain ON Placenta OFF on GD60
ENSSSCG00000006618	CELF3	99.8616	0.018261	Fetal brain ON Placenta OFF on GD60
ENSSSCG00000009958	SEZ6L	34.046	0.0179977	Fetal brain ON Placenta OFF on GD60
ENSSSCG00000010595	INA	60.2432	0.012089	Fetal brain ON Placenta OFF on GD60
ENSSSCG00000014335	REEP2	121.112	0.689221	Fetal brain ON Placenta OFF on GD60
ENSSSCG00000010177	TRIM67	36.1254	0	Fetal brain ON Placenta OFF on GD60
ENSSSCG00000003913	MAST2	55.9224	0.890878	Fetal brain ON Placenta OFF on GD60
ENSSSCG00000008712	PPP2R2C	57.0736	0.242707	Fetal brain ON Placenta OFF on GD60
ENSSSCG00000004849	APBA2	76.4803	0.0215842	Fetal brain ON Placenta OFF on GD60
ENSSSCG00000005494	TNC	29.8543	0.259295	Fetal brain ON Placenta OFF on GD60
ENSSSCG00000003038	GRIK5	62.7544	0.158351	Fetal brain ON Placenta OFF on GD60
ENSSSCG00000008006	FBXL16	54.3019	0.826853	Fetal brain ON Placenta OFF on GD60
ENSSSCG00000002653		63.093	0.00620564	Fetal brain ON Placenta OFF on GD60
ENSSSCG00000000062	CSDC2	84.1446	0.616795	Fetal brain ON Placenta OFF on GD60
ENSSSCG00000009648		42.4997	0.0211012	Fetal brain ON Placenta OFF on GD60
ENSSSCG00000008919	EPHA5	45.0468	0.201559	Fetal brain ON Placenta OFF on GD60
ENSSSCG00000007558	INTS1	34.693	0.850088	Fetal brain ON Placenta OFF on GD60
ENSSSCG00000013490	PIP5K1C	36.4869	0.705768	Fetal brain ON Placenta OFF on GD60
ENSSSCG00000010603	NEURL1	45.8744	0.0958593	Fetal brain ON Placenta OFF on GD60
ENSSSCG00000013773	ADGRL1	39.6344	0.463571	Fetal brain ON Placenta OFF on GD60
ENSSSCG00000004022	RPS6KA2	47.4484	0.259052	Fetal brain ON Placenta OFF on GD60
ENSSSCG00000012276	SYN1	47.5686	0	Fetal brain ON Placenta OFF on GD60
ENSSSCG00000002764	SMPD3	94.1577	0.0392196	Fetal brain ON Placenta OFF on GD60
ENSSSCG00000012619	SEPTIN6	112.586	0.0338708	Fetal brain ON Placenta OFF on GD60
ENSSSCG00000008615	VSNL1	67.8754	0.0738089	Fetal brain ON Placenta OFF on GD60
ENSSSCG00000029334	MYT1L	36.6742	0.00625061	Fetal brain ON Placenta OFF on GD60
ENSSSCG00000013584	PRR36	55.2158	0.0598814	Fetal brain ON Placenta OFF on GD60
ENSSSCG00000013534	MLLT1	55.8767	0.926591	Fetal brain ON Placenta OFF on GD60
ENSSSCG00000004630	SCG3	62.7372	0.188053	Fetal brain ON Placenta OFF on GD60
ENSSSCG00000010512	SLIT1	35.4154	0.742771	Fetal brain ON Placenta OFF on GD60
ENSSSCG00000003722	CDH2	44.2558	0.286039	Fetal brain ON Placenta OFF on GD60
ENSSSCG00000000680	GPR162	71.077	0.0434194	Fetal brain ON Placenta OFF on GD60
ENSSSCG00000010915	NAV1	31.0706	0.664633	Fetal brain ON Placenta OFF on GD60
ENSSSCG00000004250	SLC35F1	45.9686	0.0657921	Fetal brain ON Placenta OFF on GD60
ENSSSCG00000004962	CORO2B	54.6048	0.271453	Fetal brain ON Placenta OFF on GD60
ENSSSCG00000013259	DGKZ	51.8151	0	Fetal brain ON Placenta OFF on GD60
ENSSSCG00000008392	BCL11A	64.0251	0.651975	Fetal brain ON Placenta OFF on GD60
ENSSSCG00000005941	KHDRBS3	60.4101	0.622726	Fetal brain ON Placenta OFF on GD60
ENSSSCG00000013617	ELAVL3	81.1372	0	Fetal brain ON Placenta OFF on GD60
ENSSSCG00000007100	SLC24A3	33.5101	0.123755	Fetal brain ON Placenta OFF on GD60
ENSSSCG00000002730	CALB2	48.9091	0	Fetal brain ON Placenta OFF on GD60
ENSSSCG00000007168	PCED1A	86.7157	0	Fetal brain ON Placenta OFF on GD60
ENSSSCG00000009613	DMTN	52.273	0.458058	Fetal brain ON Placenta OFF on GD60
ENSSSCG00000009831	CUX2	29.9643	0.135372	Fetal brain ON Placenta OFF on GD60
ENSSSCG00000011384	BSN	12.5059	0.0152957	Fetal brain ON Placenta OFF on GD60
ENSSSCG00000009203	SNCA	100.659	0.00985054	Fetal brain ON Placenta OFF on GD60
ENSSSCG00000009801	BCL7A	58.0025	0.921519	Fetal brain ON Placenta OFF on GD60
ENSSSCG00000011489		34.5107	0.0512287	Fetal brain ON Placenta OFF on GD60
ENSSSCG00000009941	SVOP	28.3887	0.00514307	Fetal brain ON Placenta OFF on GD60
ENSSSCG00000008250		57.6958	0.192806	Fetal brain ON Placenta OFF on GD60
ENSSSCG00000007528	PHACTR3	77.8728	0	Fetal brain ON Placenta OFF on GD60
ENSSSCG00000009445	PCDH8	46.029	0.00180565	Fetal brain ON Placenta OFF on GD60
ENSSSCG00000012002	ROBO2	19.5026	0.580135	Fetal brain ON Placenta OFF on GD60
ENSSSCG00000003256	PRKCG	36.1935	0.140343	Fetal brain ON Placenta OFF on GD60
ENSSSCG00000008406	CCDC88A	16.2293	0.926346	Fetal brain ON Placenta OFF on GD60
ENSSSCG00000005504	BRINP1	35.0061	0.408427	Fetal brain ON Placenta OFF on GD60
ENSSSCG00000013915	CRTC1	66.0536	0.512202	Fetal brain ON Placenta OFF on GD60
ENSSSCG00000007373	GDAP1L1	162.017	0.00748406	Fetal brain ON Placenta OFF on GD60
ENSSSCG00000004919	NEDD4L	18.8262	0.693092	Fetal brain ON Placenta OFF on GD60
ENSSSCG00000013311	KIAA1549L	23.9003	0.0783465	Fetal brain ON Placenta OFF on GD60
ENSSSCG00000004506	CTIF	25.4501	0.725271	Fetal brain ON Placenta OFF on GD60
ENSSSCG00000012773	PNCK	106.766	0.121576	Fetal brain ON Placenta OFF on GD60
ENSSSCG00000014580	RIC3	158.845	0.601258	Fetal brain ON Placenta OFF on GD60
ENSSSCG00000007488	DOK5	96.5646	0.374186	Fetal brain ON Placenta OFF on GD60
ENSSSCG00000012845	CEND1	62.1773	0.111051	Fetal brain ON Placenta OFF on GD60
ENSSSCG00000011056	FRMD4A	23.1377	0.447154	Fetal brain ON Placenta OFF on GD60
ENSSSCG00000009914		47.5454	0.575968	Fetal brain ON Placenta OFF on GD60
ENSSSCG00000005607	RALGPS1	24.0592	0.964287	Fetal brain ON Placenta OFF on GD60
ENSSSCG00000005707	FIBCD1	48.1755	0	Fetal brain ON Placenta OFF on GD60
ENSSSCG00000009761	NCOR2	15.8964	0.918926	Fetal brain ON Placenta OFF on GD60
ENSSSCG00000013583	CAMSAP3	37.374	0.655462	Fetal brain ON Placenta OFF on GD60
ENSSSCG00000003115	MEIS3	85.0505	0.874043	Fetal brain ON Placenta OFF on GD60
ENSSSCG00000000216	ASIC1	35.2771	0.325801	Fetal brain ON Placenta OFF on GD60
ENSSSCG00000003021	MEGF8	16.1755	0.690041	Fetal brain ON Placenta OFF on GD60
ENSSSCG00000012952	TMEM151A	47.8442	0.00629515	Fetal brain ON Placenta OFF on GD60
ENSSSCG00000005319	GBA2	29.4343	0	Fetal brain ON Placenta OFF on GD60
ENSSSCG00000007083	PCSK2	20.3221	0.0235275	Fetal brain ON Placenta OFF on GD60
ENSSSCG00000007249	NOL4L	29.8263	0.343672	Fetal brain ON Placenta OFF on GD60
ENSSSCG00000007678	COL26A1	47.3451	0.293127	Fetal brain ON Placenta OFF on GD60
ENSSSCG00000007576	FOXK1	17.8973	0.9932	Fetal brain ON Placenta OFF on GD60
ENSSSCG00000013928	GDF1	42.6609	0.0386283	Fetal brain ON Placenta OFF on GD60
ENSSSCG00000011416	DOCK3	14.3155	0.0423609	Fetal brain ON Placenta OFF on GD60
ENSSSCG00000012089	ADARB1	20.0445	0.373775	Fetal brain ON Placenta OFF on GD60
ENSSSCG00000005655	DYNC2I2	20.923	0	Fetal brain ON Placenta OFF on GD60
ENSSSCG00000028559	LZTS1	34.6254	0.968837	Fetal brain ON Placenta OFF on GD60
ENSSSCG00000007671	TFR2	67.8848	0.290807	Fetal brain ON Placenta OFF on GD60
ENSSSCG00000010974	CNTFR	61.4069	0.55054	Fetal brain ON Placenta OFF on GD60
ENSSSCG00000007727	AUTS2	45.6279	0.281942	Fetal brain ON Placenta OFF on GD60
ENSSSCG00000014056	RNF44	31.3417	0.368157	Fetal brain ON Placenta OFF on GD60
ENSSSCG00000011238	ARPP21	27.4084	0.0798676	Fetal brain ON Placenta OFF on GD60
ENSSSCG00000002696	VAT1L	36.3622	0.212844	Fetal brain ON Placenta OFF on GD60
ENSSSCG00000000087	TAB1	49.513	0	Fetal brain ON Placenta OFF on GD60
ENSSSCG00000013476	CELF5	43.796	0.0038814	Fetal brain ON Placenta OFF on GD60
ENSSSCG00000004827	GABRA5	32.9393	0	Fetal brain ON Placenta OFF on GD60
ENSSSCG00000007944		24.5752	0.828885	Fetal brain ON Placenta OFF on GD60
ENSSSCG00000002012	CARMIL3	27.3713	0.0229464	Fetal brain ON Placenta OFF on GD60
ENSSSCG00000003429	CLCN6	23.3044	0.778287	Fetal brain ON Placenta OFF on GD60
ENSSSCG00000012362		21.583	0.347704	Fetal brain ON Placenta OFF on GD60
ENSSSCG00000008020	IFT140	26.3678	0.523847	Fetal brain ON Placenta OFF on GD60
ENSSSCG00000030155	PHF10	61.5516	0	Fetal brain ON Placenta OFF on GD60
ENSSSCG00000007285	GGT7	43.6324	0.627887	Fetal brain ON Placenta OFF on GD60
ENSSSCG00000007171	EBF4	41.5838	0.320106	Fetal brain ON Placenta OFF on GD60
ENSSSCG00000009310	POLR1D	154.765	0	Fetal brain ON Placenta OFF on GD60
ENSSSCG00000007649	GPC2	48.8066	0.12243	Fetal brain ON Placenta OFF on GD60
ENSSSCG00000005130	ELAVL2	114.996	0.32273	Fetal brain ON Placenta OFF on GD60
ENSSSCG00000002011	CPNE6	38.3294	0	Fetal brain ON Placenta OFF on GD60
ENSSSCG00000013594	FBN3	19.6343	0	Fetal brain ON Placenta OFF on GD60
ENSSSCG00000002774	RIPOR1	26.2323	0.854302	Fetal brain ON Placenta OFF on GD60
ENSSSCG00000000433	B4GALNT1	43.6929	0.356723	Fetal brain ON Placenta OFF on GD60
ENSSSCG00000001836	RLBP1	50.6154	0.0216314	Fetal brain ON Placenta OFF on GD60
ENSSSCG00000010770	KNDC1	16.2656	0.0190767	Fetal brain ON Placenta OFF on GD60
ENSSSCG00000027840		45.8754	0.087113	Fetal brain ON Placenta OFF on GD60
ENSSSCG00000003527	EPHB2	31.9217	0.109089	Fetal brain ON Placenta OFF on GD60
ENSSSCG00000012335	FGD1	32.7391	0	Fetal brain ON Placenta OFF on GD60
ENSSSCG00000003833	DAB1	22.1639	0.755125	Fetal brain ON Placenta OFF on GD60
ENSSSCG00000009228	MAPK10	27.7985	0.438463	Fetal brain ON Placenta OFF on GD60
ENSSSCG00000003022	TMEM145	39.2361	0.0422357	Fetal brain ON Placenta OFF on GD60
ENSSSCG00000011740	SERPINI1	13.1756	0.895964	Fetal brain ON Placenta OFF on GD60
ENSSSCG00000012769	ATP2B3	12.832	0.00783257	Fetal brain ON Placenta OFF on GD60
ENSSSCG00000003640	GRIK3	15.2125	0.217969	Fetal brain ON Placenta OFF on GD60
ENSSSCG00000002895	KMT2B	15.7711	0.631282	Fetal brain ON Placenta OFF on GD60
ENSSSCG00000013505	FSD1	61.0018	0.0159415	Fetal brain ON Placenta OFF on GD60
ENSSSCG00000014053	SNCB	105.614	0	Fetal brain ON Placenta OFF on GD60
ENSSSCG00000001567	CPNE5	29.9717	0.111564	Fetal brain ON Placenta OFF on GD60
ENSSSCG00000009621	PHYHIP	21.6011	0	Fetal brain ON Placenta OFF on GD60
ENSSSCG00000001705	TCTE1	32.1376	0.0256717	Fetal brain ON Placenta OFF on GD60
ENSSSCG00000002510	CYP46A1	29.8535	0	Fetal brain ON Placenta OFF on GD60
ENSSSCG00000010027	PATZ1	26.7289	0.785187	Fetal brain ON Placenta OFF on GD60
ENSSSCG00000004622	GNB5	25.9911	0.740949	Fetal brain ON Placenta OFF on GD60
ENSSSCG00000005400	GRIN3A	13.7188	0.0702776	Fetal brain ON Placenta OFF on GD60
ENSSSCG00000000184	DDN	10.8287	0.0122952	Fetal brain ON Placenta OFF on GD60
ENSSSCG00000009300	WASF3	19.9457	0.491165	Fetal brain ON Placenta OFF on GD60
ENSSSCG00000026457	GALNT17	27.1936	0	Fetal brain ON Placenta OFF on GD60
ENSSSCG00000002813	KATNB1	43.2583	0.870112	Fetal brain ON Placenta OFF on GD60
ENSSSCG00000001595	DAAM2	13.8158	0.595982	Fetal brain ON Placenta OFF on GD60
ENSSSCG00000006698	BCL9	17.2511	0.784143	Fetal brain ON Placenta OFF on GD60
ENSSSCG00000013049	RCOR2	40.8604	0.390494	Fetal brain ON Placenta OFF on GD60
ENSSSCG00000012771	SLC6A8	32.3722	0.743571	Fetal brain ON Placenta OFF on GD60
ENSSSCG00000003255	CACNG8	18.1441	0.224899	Fetal brain ON Placenta OFF on GD60
ENSSSCG00000011543	LHFPL4	24.0483	0.0278888	Fetal brain ON Placenta OFF on GD60
ENSSSCG00000013246	C11orf49	14.8778	0.732685	Fetal brain ON Placenta OFF on GD60
ENSSSCG00000000601	PTPRO	22.7696	0.16558	Fetal brain ON Placenta OFF on GD60
ENSSSCG00000006635	SEMA6C	30.0006	0.098425	Fetal brain ON Placenta OFF on GD60
ENSSSCG00000001916	INSYN1	29.0664	0.10693	Fetal brain ON Placenta OFF on GD60
ENSSSCG00000013358	PTPN5	33.4794	0.0210338	Fetal brain ON Placenta OFF on GD60
ENSSSCG00000035666	C20orf27	15.0558	0.403645	Fetal brain ON Placenta OFF on GD60
ENSSSCG00000007804	SH2B1	34.7634	0.706932	Fetal brain ON Placenta OFF on GD60
ENSSSCG00000007456	SULF2	28.6444	0.580533	Fetal brain ON Placenta OFF on GD60
ENSSSCG00000011133	PFKFB3	19.286	0.994877	Fetal brain ON Placenta OFF on GD60
ENSSSCG00000013457	DOT1L	13.8756	0.797079	Fetal brain ON Placenta OFF on GD60
ENSSSCG00000007248	ASXL1	16.2776	0.834175	Fetal brain ON Placenta OFF on GD60
ENSSSCG00000013023	RASGRP2	41.3732	0.664903	Fetal brain ON Placenta OFF on GD60
ENSSSCG00000007540	CABLES2	28.997	0.583939	Fetal brain ON Placenta OFF on GD60
ENSSSCG00000002838	ZNF423	20.5684	0.2285	Fetal brain ON Placenta OFF on GD60
ENSSSCG00000009966	MN1	36.2223	0.037072	Fetal brain ON Placenta OFF on GD60
ENSSSCG00000000975	PANX2	32.4975	0.0722612	Fetal brain ON Placenta OFF on GD60
ENSSSCG00000002314	SMOC1	57.6727	0.278056	Fetal brain ON Placenta OFF on GD60
ENSSSCG00000001664	TTBK1	14.2435	0.0621198	Fetal brain ON Placenta OFF on GD60
ENSSSCG00000011201	SATB1	35.2997	0.103378	Fetal brain ON Placenta OFF on GD60
ENSSSCG00000013079	DAGLA	16.6999	0.22952	Fetal brain ON Placenta OFF on GD60
ENSSSCG00000003133	GRIN2D	24.0074	0.105579	Fetal brain ON Placenta OFF on GD60
ENSSSCG00000011729		57.8308	0.875016	Fetal brain ON Placenta OFF on GD60
ENSSSCG00000014075	NSA2	133.589	0	Fetal brain ON Placenta OFF on GD60
ENSSSCG00000003197	MED25	34.6905	0.749463	Fetal brain ON Placenta OFF on GD60
ENSSSCG00000007998	RHBDL1	60.3634	0.349468	Fetal brain ON Placenta OFF on GD60
ENSSSCG00000004516	MBD1	14.9848	0	Fetal brain ON Placenta OFF on GD60
ENSSSCG00000009245	SCD5	33.8284	0.544047	Fetal brain ON Placenta OFF on GD60
ENSSSCG00000001582	MDGA1	27.0029	0.0937924	Fetal brain ON Placenta OFF on GD60
ENSSSCG00000012638	GRIA3	29.6422	0.0110013	Fetal brain ON Placenta OFF on GD60
ENSSSCG00000012324	IQSEC2	13.7114	0.107789	Fetal brain ON Placenta OFF on GD60
ENSSSCG00000009446	PCDH17	12.8408	0.67355	Fetal brain ON Placenta OFF on GD60
ENSSSCG00000022083	ANKS1B	19.8132	0.0310689	Fetal brain ON Placenta OFF on GD60
ENSSSCG00000009748	RIMBP2	15.6157	0.00182923	Fetal brain ON Placenta OFF on GD60
ENSSSCG00000034339	CBARP	25.427	0.220993	Fetal brain ON Placenta OFF on GD60
ENSSSCG00000006173	GDAP1	25.6632	0.135536	Fetal brain ON Placenta OFF on GD60
ENSSSCG00000006396	IGSF9	24.6285	0.732517	Fetal brain ON Placenta OFF on GD60
ENSSSCG00000006482	MEF2D	12.1344	0.862884	Fetal brain ON Placenta OFF on GD60
ENSSSCG00000010761	STK32C	46.5691	0.0833401	Fetal brain ON Placenta OFF on GD60
ENSSSCG00000026211	NRN1	46.236	0.002801	Fetal brain ON Placenta OFF on GD60
ENSSSCG00000003417	DISP3	17.1504	0.00181022	Fetal brain ON Placenta OFF on GD60
ENSSSCG00000002375	RPS6KL1	27.7461	0.125786	Fetal brain ON Placenta OFF on GD60
ENSSSCG00000000612	ATF7IP	14.3245	0.980517	Fetal brain ON Placenta OFF on GD60
ENSSSCG00000011747	CLDN11	15.7381	0.302203	Fetal brain ON Placenta OFF on GD60
ENSSSCG00000007939	ANKS3	12.4423	0.964706	Fetal brain ON Placenta OFF on GD60
ENSSSCG00000011136	TASOR2	10.3651	0.839046	Fetal brain ON Placenta OFF on GD60
ENSSSCG00000005393	PLPPR1	33.8928	0.118547	Fetal brain ON Placenta OFF on GD60
ENSSSCG00000011487	FEZF2	29.2344	0	Fetal brain ON Placenta OFF on GD60
ENSSSCG00000005530	LHX6	74.4583	0.210449	Fetal brain ON Placenta OFF on GD60
ENSSSCG00000001795	SH3GL3	49.7117	0.121353	Fetal brain ON Placenta OFF on GD60
ENSSSCG00000007917	RBFOX1	35.9347	0	Fetal brain ON Placenta OFF on GD60
ENSSSCG00000007324	SOGA1	11.3439	0.469981	Fetal brain ON Placenta OFF on GD60
ENSSSCG00000002440	CCDC88C	13.2813	0.427382	Fetal brain ON Placenta OFF on GD60
ENSSSCG00000011546	MTMR14	22.7713	0.188035	Fetal brain ON Placenta OFF on GD60
ENSSSCG00000005166	MLLT3	25.9517	0.82677	Fetal brain ON Placenta OFF on GD60
ENSSSCG00000006461	ARHGEF11	13.5599	0.97805	Fetal brain ON Placenta OFF on GD60
ENSSSCG00000029331	PALLD	12.8936	0	Fetal brain ON Placenta OFF on GD60
ENSSSCG00000014038	FAM193B	28.6651	0.655052	Fetal brain ON Placenta OFF on GD60
ENSSSCG00000012288	CCDC120	22.8121	0.808841	Fetal brain ON Placenta OFF on GD60
ENSSSCG00000010727	GPR26	13.8946	0	Fetal brain ON Placenta OFF on GD60
ENSSSCG00000005025	TRIM9	14.2326	0.0099442	Fetal brain ON Placenta OFF on GD60
ENSSSCG00000009732	CHFR	18.1595	0.823575	Fetal brain ON Placenta OFF on GD60
ENSSSCG00000000118	MICALL1	15.8782	0.759906	Fetal brain ON Placenta OFF on GD60
ENSSSCG00000005609	GARNL3	20.067	0.384279	Fetal brain ON Placenta OFF on GD60
ENSSSCG00000003222	SYT3	17.2335	0.0281436	Fetal brain ON Placenta OFF on GD60
ENSSSCG00000003690	DLGAP1	14.1278	0.224187	Fetal brain ON Placenta OFF on GD60
ENSSSCG00000003110	ZC3H4	11.4193	0.790134	Fetal brain ON Placenta OFF on GD60
ENSSSCG00000010957	AGTPBP1	14.9577	0.914224	Fetal brain ON Placenta OFF on GD60
ENSSSCG00000003264	CNOT3	12.7069	0.856268	Fetal brain ON Placenta OFF on GD60
ENSSSCG00000000907	PLXNC1	11.432	0.833335	Fetal brain ON Placenta OFF on GD60
ENSSSCG00000005322	NPR2	18.7313	0.801079	Fetal brain ON Placenta OFF on GD60
ENSSSCG00000000435		32.9714	0.642471	Fetal brain ON Placenta OFF on GD60
ENSSSCG00000008694	GRK4	40.089	0.673338	Fetal brain ON Placenta OFF on GD60
ENSSSCG00000007647	MAP11	33.3859	0.587159	Fetal brain ON Placenta OFF on GD60
ENSSSCG00000003773	AK5	18.2623	0.128383	Fetal brain ON Placenta OFF on GD60
ENSSSCG00000013885	FCHO1	26.2801	0.118629	Fetal brain ON Placenta OFF on GD60
ENSSSCG00000008360	CEP68	26.5334	0.356324	Fetal brain ON Placenta OFF on GD60
ENSSSCG00000007981	NPRL3	28.7555	0.952349	Fetal brain ON Placenta OFF on GD60
ENSSSCG00000003388	SLC45A1	26.5138	0	Fetal brain ON Placenta OFF on GD60
ENSSSCG00000009883	RPH3A	11.3226	0.0177174	Fetal brain ON Placenta OFF on GD60
ENSSSCG00000008179	REV1	15.2854	0.262724	Fetal brain ON Placenta OFF on GD60
ENSSSCG00000001619	FOXP4	35.3832	0.707703	Fetal brain ON Placenta OFF on GD60
ENSSSCG00000007795	DCTPP1	29.1448	0	Fetal brain ON Placenta OFF on GD60
ENSSSCG00000014399	ARHGAP26	66.9806	0.287189	Fetal brain ON Placenta OFF on GD60
ENSSSCG00000001097	RIPOR2	14.7207	0.215195	Fetal brain ON Placenta OFF on GD60
ENSSSCG00000009951	SGSM1	15.1251	0.573782	Fetal brain ON Placenta OFF on GD60
ENSSSCG00000013764	RFX1	19.3686	0.559689	Fetal brain ON Placenta OFF on GD60
ENSSSCG00000001765	ADAMTS7	15.5196	0.733491	Fetal brain ON Placenta OFF on GD60
ENSSSCG00000011872	SEMA5B	13.3382	0.111807	Fetal brain ON Placenta OFF on GD60
ENSSSCG00000008026	CRAMP1	11.7364	0.968138	Fetal brain ON Placenta OFF on GD60
ENSSSCG00000011426	POC1A	48.1333	0.717488	Fetal brain ON Placenta OFF on GD60
ENSSSCG00000012396	MED12	10.054	0.781961	Fetal brain ON Placenta OFF on GD60
ENSSSCG00000013836	WIZ	11.9556	0.396406	Fetal brain ON Placenta OFF on GD60
ENSSSCG00000004672	GATM	16.5136	0.806003	Fetal brain ON Placenta OFF on GD60
ENSSSCG00000014049	UNC5A	21.4657	0.0494882	Fetal brain ON Placenta OFF on GD60
ENSSSCG00000010138	ZDHHC8	22.0906	0.330342	Fetal brain ON Placenta OFF on GD60
ENSSSCG00000011692	ZIC1	34.9534	0	Fetal brain ON Placenta OFF on GD60
ENSSSCG00000009520	ZIC2	15.1991	0	Fetal brain ON Placenta OFF on GD60
ENSSSCG00000035124	ILDR2	13.3691	0.718376	Fetal brain ON Placenta OFF on GD60
ENSSSCG00000002306	GALNT16	16.4817	0.442956	Fetal brain ON Placenta OFF on GD60
ENSSSCG00000007033	AP3M2	17.8929	0.181301	Fetal brain ON Placenta OFF on GD60
ENSSSCG00000004023	CEP43	33.2872	0.602052	Fetal brain ON Placenta OFF on GD60
ENSSSCG00000008029	BAIAP3	10.2535	0	Fetal brain ON Placenta OFF on GD60
ENSSSCG00000006531		42.3629	0.400399	Fetal brain ON Placenta OFF on GD60
ENSSSCG00000005325	TMEM8B	22.4115	0.292376	Fetal brain ON Placenta OFF on GD60
ENSSSCG00000010015	OSBP2	10.583	0.188613	Fetal brain ON Placenta OFF on GD60
ENSSSCG00000006383	VANGL2	17.7941	0.12357	Fetal brain ON Placenta OFF on GD60
ENSSSCG00000021640	ZNF879	14.8508	0.222649	Fetal brain ON Placenta OFF on GD60
ENSSSCG00000010352	GRID1	19.0538	0.00675403	Fetal brain ON Placenta OFF on GD60
ENSSSCG00000010530	CRTAC1	21.5028	0	Fetal brain ON Placenta OFF on GD60
ENSSSCG00000028080	ELOVL4	22.0991	0.196642	Fetal brain ON Placenta OFF on GD60
ENSSSCG00000005762	KCNT1	14.986	0.127384	Fetal brain ON Placenta OFF on GD60
ENSSSCG00000000298	PPP1R1A	63.0139	0.139163	Fetal brain ON Placenta OFF on GD60
ENSSSCG00000000209	NCKAP5L	12.9882	0.291621	Fetal brain ON Placenta OFF on GD60
ENSSSCG00000001091	KIAA0319	20.7909	0.0199065	Fetal brain ON Placenta OFF on GD60
ENSSSCG00000013895	MAST3	15.4246	0.381984	Fetal brain ON Placenta OFF on GD60
ENSSSCG00000002664	GSE1	12.68	0.633811	Fetal brain ON Placenta OFF on GD60
ENSSSCG00000014450	TCOF1	16.8053	0.584545	Fetal brain ON Placenta OFF on GD60
ENSSSCG00000007575	RADIL	14.6437	0	Fetal brain ON Placenta OFF on GD60
ENSSSCG00000004931	IGDCC4	13.6504	0.452801	Fetal brain ON Placenta OFF on GD60
ENSSSCG00000020710	PRDM2	31.1138	0.875853	Fetal brain ON Placenta OFF on GD60
ENSSSCG00000011693	ZIC4	18.0391	0	Fetal brain ON Placenta OFF on GD60
ENSSSCG00000000220	POU6F1	13.8845	0.117297	Fetal brain ON Placenta OFF on GD60
ENSSSCG00000004663	SEMA6D	15.4551	0.391632	Fetal brain ON Placenta OFF on GD60
ENSSSCG00000005894	ARHGAP39	21.3802	0.656724	Fetal brain ON Placenta OFF on GD60
ENSSSCG00000000263	TNS2	14.7186	0.357338	Fetal brain ON Placenta OFF on GD60
ENSSSCG00000003848	LRP8	23.3078	0.503594	Fetal brain ON Placenta OFF on GD60
ENSSSCG00000005585	DENND1A	13.3528	0.788901	Fetal brain ON Placenta OFF on GD60
ENSSSCG00000005604	PBX3	24.2481	0.876892	Fetal brain ON Placenta OFF on GD60
ENSSSCG00000001498	BEND6	15.0391	0.0152649	Fetal brain ON Placenta OFF on GD60
ENSSSCG00000013892	KCNN1	23.8015	0	Fetal brain ON Placenta OFF on GD60
ENSSSCG00000003737	NOL4	20.4186	0.0309427	Fetal brain ON Placenta OFF on GD60
ENSSSCG00000007061	PAK5	22.7969	0.275861	Fetal brain ON Placenta OFF on GD60
ENSSSCG00000002955	CATSPERG	19.3022	0.230979	Fetal brain ON Placenta OFF on GD60
ENSSSCG00000003016	CCDC97	21.6463	0.774689	Fetal brain ON Placenta OFF on GD60
ENSSSCG00000005106	NTRK3	21.0886	0.0286173	Fetal brain ON Placenta OFF on GD60
ENSSSCG00000005426	FSD1L	23.0014	0.649436	Fetal brain ON Placenta OFF on GD60
ENSSSCG00000024127	ABI1	15.3484	0	Fetal brain ON Placenta OFF on GD60
ENSSSCG00000000978	MLC1	23.3929	0.0217241	Fetal brain ON Placenta OFF on GD60
ENSSSCG00000012971	EFEMP2	36.878	0	Fetal brain ON Placenta OFF on GD60
ENSSSCG00000012650	OCRL	12.673	0.604044	Fetal brain ON Placenta OFF on GD60
ENSSSCG00000004694	FRMD5	53.911	0.220843	Fetal brain ON Placenta OFF on GD60
ENSSSCG00000008721	ABLIM2	14.2858	0.278872	Fetal brain ON Placenta OFF on GD60
ENSSSCG00000006876	PLPPR5	29.7541	0.22567	Fetal brain ON Placenta OFF on GD60
ENSSSCG00000002998	SNRPA	26.4653	0.930569	Fetal brain ON Placenta OFF on GD60
ENSSSCG00000011826	TMEM44	24.077	0.978424	Fetal brain ON Placenta OFF on GD60
ENSSSCG00000001479	HMGCLL1	14.587	0.0765455	Fetal brain ON Placenta OFF on GD60
ENSSSCG00000007782	SETD1A	10.2252	0.368972	Fetal brain ON Placenta OFF on GD60
ENSSSCG00000003777	SLC44A5	10.0927	0.0441735	Fetal brain ON Placenta OFF on GD60
ENSSSCG00000009738	GALNT9	18.1243	0.205205	Fetal brain ON Placenta OFF on GD60
ENSSSCG00000011599	GRIP2	12.3521	0.0310466	Fetal brain ON Placenta OFF on GD60
ENSSSCG00000009862	RNFT2	11.6289	0.501955	Fetal brain ON Placenta OFF on GD60
ENSSSCG00000003981	ZFP69B	21.5208	0.666553	Fetal brain ON Placenta OFF on GD60
ENSSSCG00000009488	SLITRK5	11.9943	0.0391254	Fetal brain ON Placenta OFF on GD60
ENSSSCG00000000275	MAP3K12	14.3034	0	Fetal brain ON Placenta OFF on GD60
ENSSSCG00000034973	CXCL12	26.2585	0	Fetal brain ON Placenta OFF on GD60
ENSSSCG00000004322	ANKRD6	29.0775	0.254906	Fetal brain ON Placenta OFF on GD60
ENSSSCG00000005613	LRSAM1	18.7109	0.917192	Fetal brain ON Placenta OFF on GD60
ENSSSCG00000002258	KLHL25	64.06	0.930973	Fetal brain ON Placenta OFF on GD60
ENSSSCG00000004094	PPP1R14C	51.8265	0.17365	Fetal brain ON Placenta OFF on GD60
ENSSSCG00000013517	UHRF1	11.5062	0.563997	Fetal brain ON Placenta OFF on GD60
ENSSSCG00000049430	ARMC6	27.9474	0.337237	Fetal brain ON Placenta OFF on GD60
ENSSSCG00000003393	TMEM201	13.7313	0.453632	Fetal brain ON Placenta OFF on GD60
ENSSSCG00000010840	RGS7	17.2584	0.213352	Fetal brain ON Placenta OFF on GD60
ENSSSCG00000007564	AMZ1	34.0783	0.192271	Fetal brain ON Placenta OFF on GD60
ENSSSCG00000001760	ACSBG1	15.9254	0	Fetal brain ON Placenta OFF on GD60
ENSSSCG00000005020	ATL1	16.3303	0.281039	Fetal brain ON Placenta OFF on GD60
ENSSSCG00000011582	CAND2	13.467	0	Fetal brain ON Placenta OFF on GD60
ENSSSCG00000006328	RXRG	32.3795	0	Fetal brain ON Placenta OFF on GD60
ENSSSCG00000013615	ECSIT	29.8822	0.876513	Fetal brain ON Placenta OFF on GD60
ENSSSCG00000005502	ASTN2	10.1315	0.040112	Fetal brain ON Placenta OFF on GD60
ENSSSCG00000000297	PDE1B	14.3123	0.414122	Fetal brain ON Placenta OFF on GD60
ENSSSCG00000003901	FAAH	23.428	0.643367	Fetal brain ON Placenta OFF on GD60
ENSSSCG00000000478	GRIP1	13.2447	0.246435	Fetal brain ON Placenta OFF on GD60
ENSSSCG00000005391	MSANTD3-TMEFF1	41.3379	0.888841	Fetal brain ON Placenta OFF on GD60
ENSSSCG00000000142	FOXRED2	12.7517	0.601388	Fetal brain ON Placenta OFF on GD60
ENSSSCG00000010575	PPRC1	10.8114	0.646529	Fetal brain ON Placenta OFF on GD60
ENSSSCG00000001826	CFAP100	24.7346	0.140304	Fetal brain ON Placenta OFF on GD60
ENSSSCG00000009676	ZNF395	25.2337	0	Fetal brain ON Placenta OFF on GD60
ENSSSCG00000012982	SIPA1	12.0332	0.521116	Fetal brain ON Placenta OFF on GD60
ENSSSCG00000004404		20.5781	0.101135	Fetal brain ON Placenta OFF on GD60
ENSSSCG00000002633	GAS8	11.606	0.579751	Fetal brain ON Placenta OFF on GD60
ENSSSCG00000012973	MUS81	21.9203	0	Fetal brain ON Placenta OFF on GD60
ENSSSCG00000009578		20.8147	0.717889	Fetal brain ON Placenta OFF on GD60
ENSSSCG00000000214	GPD1	29.7645	0.727773	Fetal brain ON Placenta OFF on GD60
ENSSSCG00000000063	POLR3H	14.782	0	Fetal brain ON Placenta OFF on GD60
ENSSSCG00000008572	GAREM2	11.4084	0.0309545	Fetal brain ON Placenta OFF on GD60
ENSSSCG00000001825	SLC41A3	24.0509	0	Fetal brain ON Placenta OFF on GD60
ENSSSCG00000013883	COLGALT1	19.0191	0.605878	Fetal brain ON Placenta OFF on GD60
ENSSSCG00000002927	LRFN3	23.7348	0.0219956	Fetal brain ON Placenta OFF on GD60
ENSSSCG00000001680	ABCC10	10.3844	0.710611	Fetal brain ON Placenta OFF on GD60
ENSSSCG00000013642	PDE4A	13.7193	0.225439	Fetal brain ON Placenta OFF on GD60
ENSSSCG00000039315	SOX10	16.2483	0.0176996	Fetal brain ON Placenta OFF on GD60
ENSSSCG00000000431	MBD6	11.6906	0.363034	Fetal brain ON Placenta OFF on GD60
ENSSSCG00000001068	CAP2	11.3459	0.594968	Fetal brain ON Placenta OFF on GD60
ENSSSCG00000013378	ABCC8	10.0542	0	Fetal brain ON Placenta OFF on GD60
ENSSSCG00000012129	GLRA2	16.2656	0	Fetal brain ON Placenta OFF on GD60
ENSSSCG00000014362	HBEGF	18.8567	0.899318	Fetal brain ON Placenta OFF on GD60
ENSSSCG00000002037	CDH24	13.441	0.208386	Fetal brain ON Placenta OFF on GD60
ENSSSCG00000007801	ZNF48	17.1409	0.562321	Fetal brain ON Placenta OFF on GD60
ENSSSCG00000003192	IL4I1	27.5988	0.065649	Fetal brain ON Placenta OFF on GD60
ENSSSCG00000006828	ATXN7L2	21.3483	0.967696	Fetal brain ON Placenta OFF on GD60
ENSSSCG00000008262	SEMA4F	13.9403	0.377831	Fetal brain ON Placenta OFF on GD60
ENSSSCG00000008003	HAGHL	36.1735	0.764327	Fetal brain ON Placenta OFF on GD60
ENSSSCG00000003271	TTYH1	19.6778	0.371498	Fetal brain ON Placenta OFF on GD60
ENSSSCG00000004976	LRRC49	15.1578	0.506872	Fetal brain ON Placenta OFF on GD60
ENSSSCG00000028031	HDAC11	17.3244	0.741768	Fetal brain ON Placenta OFF on GD60
ENSSSCG00000008058	KCTD5	19.8444	0	Fetal brain ON Placenta OFF on GD60
ENSSSCG00000012975	SNX32	30.3944	0.377596	Fetal brain ON Placenta OFF on GD60
ENSSSCG00000002835	TOX3	13.9974	0.0147921	Fetal brain ON Placenta OFF on GD60
ENSSSCG00000036785	MTMR7	23.6319	0.778952	Fetal brain ON Placenta OFF on GD60
ENSSSCG00000014003	MIER2	14.1699	0.997047	Fetal brain ON Placenta OFF on GD60
ENSSSCG00000012739	TMEM185A	18.0136	0.981189	Fetal brain ON Placenta OFF on GD60
ENSSSCG00000003068	SMG9	17.4134	0.710212	Fetal brain ON Placenta OFF on GD60
ENSSSCG00000008282	WDR54	37.2469	0.756462	Fetal brain ON Placenta OFF on GD60
ENSSSCG00000001676	LRRC73	31.1036	0.168006	Fetal brain ON Placenta OFF on GD60
ENSSSCG00000009567	RASA3	10.4652	0.753373	Fetal brain ON Placenta OFF on GD60
ENSSSCG00000009527	FGF14	15.5893	0.106761	Fetal brain ON Placenta OFF on GD60
ENSSSCG00000003793	LRRC7	10.1347	0.00303282	Fetal brain ON Placenta OFF on GD60
ENSSSCG00000007967	ZNF213	18.401	0.925555	Fetal brain ON Placenta OFF on GD60
ENSSSCG00000002993	CYP2A19	26.1301	0.0148938	Fetal brain ON Placenta OFF on GD60
ENSSSCG00000003147	CA11	16.1948	0.450773	Fetal brain ON Placenta OFF on GD60
ENSSSCG00000014037		20.008	0.0528514	Fetal brain ON Placenta OFF on GD60
ENSSSCG00000003965	CCDC30	15.7815	0.737955	Fetal brain ON Placenta OFF on GD60
ENSSSCG00000007563	BRAT1	14.6711	0.391453	Fetal brain ON Placenta OFF on GD60
ENSSSCG00000008119	KCNIP3	10.5373	0.162246	Fetal brain ON Placenta OFF on GD60
ENSSSCG00000009896	BICDL1	11.5912	0.266314	Fetal brain ON Placenta OFF on GD60
ENSSSCG00000005953	KCNQ3	11.5558	0.00800183	Fetal brain ON Placenta OFF on GD60
ENSSSCG00000000932	NTS	77.484	0.0924838	Fetal brain ON Placenta OFF on GD60
ENSSSCG00000008478	SOS1	12.8718	0.426709	Fetal brain ON Placenta OFF on GD60
ENSSSCG00000012658	RAB33A	41.2224	0.0306248	Fetal brain ON Placenta OFF on GD60
ENSSSCG00000006235	TOX	11.3928	0.49085	Fetal brain ON Placenta OFF on GD60
ENSSSCG00000012278	CFP	11.473	0.281305	Fetal brain ON Placenta OFF on GD60
ENSSSCG00000035856		10.0577	0.168845	Fetal brain ON Placenta OFF on GD60
ENSSSCG00000010780	CYP2E1	21.1763	0.0110029	Fetal brain ON Placenta OFF on GD60
ENSSSCG00000009975	EMID1	16.3972	0.802029	Fetal brain ON Placenta OFF on GD60
ENSSSCG00000037466		17.1388	0.311968	Fetal brain ON Placenta OFF on GD60
ENSSSCG00000013227	KBTBD4	12.6487	0	Fetal brain ON Placenta OFF on GD60
ENSSSCG00000006521	FAM189B	11.8778	0.143705	Fetal brain ON Placenta OFF on GD60
ENSSSCG00000013320	PAX6	11.3933	0.00595767	Fetal brain ON Placenta OFF on GD60
ENSSSCG00000006149	RALYL	22.4463	0.0298598	Fetal brain ON Placenta OFF on GD60
ENSSSCG00000010570	KCNIP2	11.7948	0.158777	Fetal brain ON Placenta OFF on GD60
ENSSSCG00000002680	TAF1C	10.887	0.366852	Fetal brain ON Placenta OFF on GD60
ENSSSCG00000007268	E2F1	11.7804	0.737169	Fetal brain ON Placenta OFF on GD60
ENSSSCG00000008308	EMX1	18.2976	0.0793134	Fetal brain ON Placenta OFF on GD60
ENSSSCG00000007720	GTF2IRD1	13.2053	0.79521	Fetal brain ON Placenta OFF on GD60
ENSSSCG00000002026	EFS	12.3779	0.424147	Fetal brain ON Placenta OFF on GD60
ENSSSCG00000003949	CDC20	15.0709	0	Fetal brain ON Placenta OFF on GD60
ENSSSCG00000000516	KCNC2	11.3984	0.112883	Fetal brain ON Placenta OFF on GD60
ENSSSCG00000009543		12.3433	0.04024	Fetal brain ON Placenta OFF on GD60
ENSSSCG00000004361	GRIK2	12.4298	0.403057	Fetal brain ON Placenta OFF on GD60
ENSSSCG00000002294	ARG2	25.7534	0	Fetal brain ON Placenta OFF on GD60
ENSSSCG00000012941	SLC29A2	13.1155	0.00642433	Fetal brain ON Placenta OFF on GD60
ENSSSCG00000006748	TSPAN2	14.2547	0.518087	Fetal brain ON Placenta OFF on GD60
ENSSSCG00000011293	POMGNT2	18.3965	0.713086	Fetal brain ON Placenta OFF on GD60
ENSSSCG00000008691	TNIP2	18.9187	0.611044	Fetal brain ON Placenta OFF on GD60
ENSSSCG00000013374	KCNC1	13.1703	0.00557582	Fetal brain ON Placenta OFF on GD60
ENSSSCG00000040937	ACCSL	12.5315	0.0636505	Fetal brain ON Placenta OFF on GD60
ENSSSCG00000013767	PALM3	14.6932	0.49613	Fetal brain ON Placenta OFF on GD60
ENSSSCG00000003620	TRIM62	11.1635	0.990526	Fetal brain ON Placenta OFF on GD60
ENSSSCG00000009442	CNMD	13.2271	0.125799	Fetal brain ON Placenta OFF on GD60
ENSSSCG00000013633	CARM1	12.4214	0	Fetal brain ON Placenta OFF on GD60
ENSSSCG00000001800	TM6SF1	21.6863	0	Fetal brain ON Placenta OFF on GD60
ENSSSCG00000011160	ADARB2	10.7637	0.187781	Fetal brain ON Placenta OFF on GD60
ENSSSCG00000009004	SFRP2	11.396	0.0359095	Fetal brain ON Placenta OFF on GD60
ENSSSCG00000006567	CRTC2	12.7141	0.731006	Fetal brain ON Placenta OFF on GD60
ENSSSCG00000001928		13.5125	0	Fetal brain ON Placenta OFF on GD60
ENSSSCG00000003646	POU3F1	30.2389	0.0834134	Fetal brain ON Placenta OFF on GD60
ENSSSCG00000003198	FUZ	18.8179	0	Fetal brain ON Placenta OFF on GD60
ENSSSCG00000004787	GPR176	10.1633	0.484091	Fetal brain ON Placenta OFF on GD60
ENSSSCG00000006472	CRABP2	34.1166	0.471386	Fetal brain ON Placenta OFF on GD60
ENSSSCG00000009681	INTS9	11.3057	0.621216	Fetal brain ON Placenta OFF on GD60
ENSSSCG00000006002	CCN3	13.498	0	Fetal brain ON Placenta OFF on GD60
ENSSSCG00000007481	ZFP64	14.9031	0	Fetal brain ON Placenta OFF on GD60
ENSSSCG00000013031	KCNK4	17.2039	0	Fetal brain ON Placenta OFF on GD60
ENSSSCG00000008524	GALNT14	13.0315	0	Fetal brain ON Placenta OFF on GD60
ENSSSCG00000006053	BAALC	33.0499	0.403861	Fetal brain ON Placenta OFF on GD60
ENSSSCG00000005425	SLC44A1	11.3112	0	Fetal brain ON Placenta OFF on GD60
ENSSSCG00000007200	FAM110A	17.4021	0.718179	Fetal brain ON Placenta OFF on GD60
ENSSSCG00000012178		14.3901	0.0123018	Fetal brain ON Placenta OFF on GD60
ENSSSCG00000007968	RHBDF1	10.9925	0.765559	Fetal brain ON Placenta OFF on GD60
ENSSSCG00000001682	DLK2	17.9586	0.0498386	Fetal brain ON Placenta OFF on GD60
ENSSSCG00000003644	FHL3	18.9554	0.797122	Fetal brain ON Placenta OFF on GD60
ENSSSCG00000012264		15.4997	0.694728	Fetal brain ON Placenta OFF on GD60
ENSSSCG00000004662	SLC24A5	17.4186	0.117275	Fetal brain ON Placenta OFF on GD60
ENSSSCG00000006758	SYT6	14.3655	0	Fetal brain ON Placenta OFF on GD60
ENSSSCG00000003108	NPAS1	15.1659	0.264174	Fetal brain ON Placenta OFF on GD60
ENSSSCG00000032600	PNOC	20.6824	0.0926699	Fetal brain ON Placenta OFF on GD60
ENSSSCG00000008055	TEDC2	14.3978	0.435549	Fetal brain ON Placenta OFF on GD60
ENSSSCG00000014046	ZNF346	10.7582	0.845347	Fetal brain ON Placenta OFF on GD60
ENSSSCG00000001863	TMEM266	10.2069	0.222399	Fetal brain ON Placenta OFF on GD60
ENSSSCG00000009062	MGARP	20.3493	0.165063	Fetal brain ON Placenta OFF on GD60
ENSSSCG00000006115	RUNX1T1	10.0182	0.532712	Fetal brain ON Placenta OFF on GD60
ENSSSCG00000007733		13.1096	0.466964	Fetal brain ON Placenta OFF on GD60
ENSSSCG00000004027	PDE10A	12.5318	0.739905	Fetal brain ON Placenta OFF on GD60
ENSSSCG00000001983	SDR39U1	18.021	0	Fetal brain ON Placenta OFF on GD60
ENSSSCG00000010039	SLC5A4	10.8714	0.748739	Fetal brain ON Placenta OFF on GD60
ENSSSCG00000013503	SHD	11.3843	0.140234	Fetal brain ON Placenta OFF on GD60
ENSSSCG00000003201	ATF5	12.106	0.987313	Fetal brain ON Placenta OFF on GD60
ENSSSCG00000010816	TGFB2	12.2997	0.493827	Fetal brain ON Placenta OFF on GD60
ENSSSCG00000001847	MESP1	10.8059	0.728597	Fetal brain ON Placenta OFF on GD60
ENSSSCG00000001624	FRS3	10.597	0.109088	Fetal brain ON Placenta OFF on GD60
ENSSSCG00000011804	RFC4	14.4224	0	Fetal brain ON Placenta OFF on GD60
ENSSSCG00000010267	LRRC20	11.0566	0.318132	Fetal brain ON Placenta OFF on GD60
ENSSSCG00000002648	CBFA2T3	11.0797	0.132237	Fetal brain ON Placenta OFF on GD60
ENSSSCG00000008899	ARL9	14.9026	0.869539	Fetal brain ON Placenta OFF on GD60
ENSSSCG00000002898	LIN37	20.1677	0.993641	Fetal brain ON Placenta OFF on GD60
ENSSSCG00000003054	ZNF575	11.9781	0	Fetal brain ON Placenta OFF on GD60
ENSSSCG00000011404	HYAL1	15.4499	0	Fetal brain ON Placenta OFF on GD60
ENSSSCG00000003112		13.0101	0.427787	Fetal brain ON Placenta OFF on GD60
ENSSSCG00000003473	CPLANE2	15.0445	0.437397	Fetal brain ON Placenta OFF on GD60
ENSSSCG00000002531	MOK	12.2177	0.398939	Fetal brain ON Placenta OFF on GD60
ENSSSCG00000004698	SERINC4	11.6607	0	Fetal brain ON Placenta OFF on GD60
ENSSSCG00000005619	TOR2A	10.8222	0.321154	Fetal brain ON Placenta OFF on GD60
ENSSSCG00000032977	PPP1R3E	11.066	0.843389	Fetal brain ON Placenta OFF on GD60
ENSSSCG00000008233	TMEM150A	13.9699	0.562235	Fetal brain ON Placenta OFF on GD60
ENSSSCG00000014374	DND1	11.7953	0.288897	Fetal brain ON Placenta OFF on GD60
ENSSSCG00000003338	PUSL1	14.3238	0	Fetal brain ON Placenta OFF on GD60
ENSSSCG00000006497	MEX3A	13.0153	0.0843291	Fetal brain ON Placenta OFF on GD60
ENSSSCG00000007212	C20orf96	10.6252	0.261332	Fetal brain ON Placenta OFF on GD60
ENSSSCG00000008503	FEZ2	12.6169	0	Fetal brain ON Placenta OFF on GD60
ENSSSCG00000004225	TPD52L1	10.4645	0.763269	Fetal brain ON Placenta OFF on GD60
ENSSSCG00000009494	SOX21	13.5499	0	Fetal brain ON Placenta OFF on GD60
ENSSSCG00000012416	CHIC1	14.1817	0	Fetal brain ON Placenta OFF on GD60
ENSSSCG00000003926	BTBD19	12.4288	0.512828	Fetal brain ON Placenta OFF on GD60
ENSSSCG00000013593		11.7462	0.0939284	Fetal brain ON Placenta OFF on GD60
ENSSSCG00000005910	TMEM249	12.8211	0.105724	Fetal brain ON Placenta OFF on GD60
ENSSSCG00000002367	ISCA2	13.1136	0	Fetal brain ON Placenta OFF on GD60
ENSSSCG00000007421		17.2445	0	Fetal brain ON Placenta OFF on GD60
ENSSSCG00000005857	CYSRT1	10.6976	0.580131	Fetal brain ON Placenta OFF on GD60
ENSSSCG00000012878		13.7488	0.986126	Fetal brain ON Placenta OFF on GD60
ENSSSCG00000011549		11.9223	0.647116	Fetal brain ON Placenta OFF on GD60
ENSSSCG00000003102		11.6925	0.132268	Fetal brain ON Placenta OFF on GD60
ENSSSCG00000013724		10.64	0	Fetal brain ON Placenta OFF on GD60
ENSSSCG00000003709	LAMA3	0.493472	18.7553	Fetal brain OFF Placenta ON on GD60
ENSSSCG00000005170	DENND4C	0.826843	12.7187	Fetal brain OFF Placenta ON on GD60
ENSSSCG00000006512	FDPS	0.969421	49.5531	Fetal brain OFF Placenta ON on GD60
ENSSSCG00000000927	TMTC3	0.946979	10.2576	Fetal brain OFF Placenta ON on GD60
ENSSSCG00000000660	A2M	0.631884	307.636	Fetal brain OFF Placenta ON on GD60
ENSSSCG00000011070	MPP7	0.77682	12.8011	Fetal brain OFF Placenta ON on GD60
ENSSSCG00000011038	MRC1	0.788628	24.6304	Fetal brain OFF Placenta ON on GD60
ENSSSCG00000012546	NRK	0.370623	16.3682	Fetal brain OFF Placenta ON on GD60
ENSSSCG00000012512	ZMAT1	0.622805	11.5374	Fetal brain OFF Placenta ON on GD60
ENSSSCG00000009144	ETNPPL	0.383833	81.5119	Fetal brain OFF Placenta ON on GD60
ENSSSCG00000022092	CYP7B1	0.905888	24.2752	Fetal brain OFF Placenta ON on GD60
ENSSSCG00000008294	ACTG2	0.882472	10.7374	Fetal brain OFF Placenta ON on GD60
ENSSSCG00000009644	ADAM28	0.512371	43.1984	Fetal brain OFF Placenta ON on GD60
ENSSSCG00000003758	CTBS	0.355463	494.204	Fetal brain OFF Placenta ON on GD60
ENSSSCG00000006888	SLC44A3	0.394191	10.3038	Fetal brain OFF Placenta ON on GD60
ENSSSCG00000013313	PRRG4	0.171795	10.4699	Fetal brain OFF Placenta ON on GD60
ENSSSCG00000013546	DENND1C	0.269997	13.7247	Fetal brain OFF Placenta ON on GD60
ENSSSCG00000003582	SMPDL3B	0.335005	35.3991	Fetal brain OFF Placenta ON on GD60
ENSSSCG00000006588		0.951073	13.3408	Fetal brain OFF Placenta ON on GD60
ENSSSCG00000009513	SLC15A1	0.0524982	11.7772	Fetal brain OFF Placenta ON on GD60
ENSSSCG00000009517	GPR183	0.315323	13.2017	Fetal brain OFF Placenta ON on GD60
ENSSSCG00000008034	NOXO1	0.222681	10.1842	Fetal brain OFF Placenta ON on GD60
ENSSSCG00000010997	SPINK4	0.226256	14.4809	Fetal brain OFF Placenta ON on GD60
ENSSSCG00000006138	ATP6V0D2	0.00472977	10.5147	Fetal brain OFF Placenta ON on GD60
ENSSSCG00000002639		1921.07	0.177411	Fetal brain ON Placenta OFF on GD90
ENSSSCG00000007336		602.002	0.434622	Fetal brain ON Placenta OFF on GD90
ENSSSCG00000001930		245.369	0	Fetal brain ON Placenta OFF on GD90
ENSSSCG00000012022	APP	565.926	0	Fetal brain ON Placenta OFF on GD90
ENSSSCG00000008560	DPYSL5	234.29	0.166954	Fetal brain ON Placenta OFF on GD90
ENSSSCG00000003592	SDC3	236.447	0.580467	Fetal brain ON Placenta OFF on GD90
ENSSSCG00000013545	TUBB4A	223.974	0.280971	Fetal brain ON Placenta OFF on GD90
ENSSSCG00000008433	STPG4	1281.81	0.135984	Fetal brain ON Placenta OFF on GD90
ENSSSCG00000013906		470.164	0	Fetal brain ON Placenta OFF on GD90
ENSSSCG00000004234	FABP7	318.972	0.166017	Fetal brain ON Placenta OFF on GD90
ENSSSCG00000010581	PSD	265.267	0.161614	Fetal brain ON Placenta OFF on GD90
ENSSSCG00000007094	DZANK1	303.754	0.942876	Fetal brain ON Placenta OFF on GD90
ENSSSCG00000000040	SEPTIN3	415.416	0.806119	Fetal brain ON Placenta OFF on GD90
ENSSSCG00000003045		353.951	0	Fetal brain ON Placenta OFF on GD90
ENSSSCG00000010762	DPYSL4	40.731	0.0138597	Fetal brain ON Placenta OFF on GD90
ENSSSCG00000034192	GNAO1	171.752	0.023378	Fetal brain ON Placenta OFF on GD90
ENSSSCG00000005360	IGFBPL1	39.3563	0	Fetal brain ON Placenta OFF on GD90
ENSSSCG00000002014	JPH4	120.756	0.0507088	Fetal brain ON Placenta OFF on GD90
ENSSSCG00000000672	CLSTN3	232.888	0.237196	Fetal brain ON Placenta OFF on GD90
ENSSSCG00000006506	SYT11	167.913	0.447267	Fetal brain ON Placenta OFF on GD90
ENSSSCG00000006415	CADM3	176.088	0.0432156	Fetal brain ON Placenta OFF on GD90
ENSSSCG00000000802	NELL2	153.828	0.338777	Fetal brain ON Placenta OFF on GD90
ENSSSCG00000013742	NFIX	162.046	0.257407	Fetal brain ON Placenta OFF on GD90
ENSSSCG00000002267	RGMA	141.996	0.139745	Fetal brain ON Placenta OFF on GD90
ENSSSCG00000013900		125.074	0.862806	Fetal brain ON Placenta OFF on GD90
ENSSSCG00000039506		402.79	0	Fetal brain ON Placenta OFF on GD90
ENSSSCG00000001513	SYNGAP1	113.245	0.129273	Fetal brain ON Placenta OFF on GD90
ENSSSCG00000039135	ARHGAP33	144.496	0.424523	Fetal brain ON Placenta OFF on GD90
ENSSSCG00000014054	GPRIN1	160.927	0.191772	Fetal brain ON Placenta OFF on GD90
ENSSSCG00000013024		235.45	0.00298015	Fetal brain ON Placenta OFF on GD90
ENSSSCG00000006391	ATP1A2	112.576	0.186786	Fetal brain ON Placenta OFF on GD90
ENSSSCG00000005641	DNM1	259.088	0.385598	Fetal brain ON Placenta OFF on GD90
ENSSSCG00000013911	TMEM59L	260.452	0.0327584	Fetal brain ON Placenta OFF on GD90
ENSSSCG00000006666	SV2A	111.209	0	Fetal brain ON Placenta OFF on GD90
ENSSSCG00000007338	VSTM2L	227.04	0.00747742	Fetal brain ON Placenta OFF on GD90
ENSSSCG00000009662	STMN4	305.329	0.0294658	Fetal brain ON Placenta OFF on GD90
ENSSSCG00000009649	NEFL	161.636	0.503256	Fetal brain ON Placenta OFF on GD90
ENSSSCG00000000206	FAIM2	145.611	0.165776	Fetal brain ON Placenta OFF on GD90
ENSSSCG00000006477	BCAN	159.939	0.0723029	Fetal brain ON Placenta OFF on GD90
ENSSSCG00000003604	ADGRB2	74.823	0.157933	Fetal brain ON Placenta OFF on GD90
ENSSSCG00000012126	GPM6B	140.225	0	Fetal brain ON Placenta OFF on GD90
ENSSSCG00000014581	TUB	71.5236	0.333704	Fetal brain ON Placenta OFF on GD90
ENSSSCG00000004705	MAP1A	61.0293	0.0326401	Fetal brain ON Placenta OFF on GD90
ENSSSCG00000000092	NPTXR	98.9017	0.0108241	Fetal brain ON Placenta OFF on GD90
ENSSSCG00000034701	CALY	487.422	0.472459	Fetal brain ON Placenta OFF on GD90
ENSSSCG00000013022	PYGM	87.8986	0.266577	Fetal brain ON Placenta OFF on GD90
ENSSSCG00000012273	USP11	102.059	0.488721	Fetal brain ON Placenta OFF on GD90
ENSSSCG00000010046	GNAZ	138.248	0.731332	Fetal brain ON Placenta OFF on GD90
ENSSSCG00000026180	NRXN1	59.5948	0	Fetal brain ON Placenta OFF on GD90
ENSSSCG00000003423	DRAXIN	38.2676	0.0553553	Fetal brain ON Placenta OFF on GD90
ENSSSCG00000007317	DLGAP4	58.4021	0.474449	Fetal brain ON Placenta OFF on GD90
ENSSSCG00000013732	MAST1	51.8632	0.221233	Fetal brain ON Placenta OFF on GD90
ENSSSCG00000001052	PHACTR1	187.444	0.582828	Fetal brain ON Placenta OFF on GD90
ENSSSCG00000014443	CAMK2A	144.25	0.0797491	Fetal brain ON Placenta OFF on GD90
ENSSSCG00000007542	PRKAR1B	153.986	0.266173	Fetal brain ON Placenta OFF on GD90
ENSSSCG00000027434	OLFM2	119.752	0.100244	Fetal brain ON Placenta OFF on GD90
ENSSSCG00000008051	ABCA3	51.1036	0.246982	Fetal brain ON Placenta OFF on GD90
ENSSSCG00000004379	SOBP	47.6033	0.0930151	Fetal brain ON Placenta OFF on GD90
ENSSSCG00000006737	IGSF3	28.4293	0.399318	Fetal brain ON Placenta OFF on GD90
ENSSSCG00000003366	CHD5	48.4996	0.00381614	Fetal brain ON Placenta OFF on GD90
ENSSSCG00000000789	CNTN1	112.449	0.045463	Fetal brain ON Placenta OFF on GD90
ENSSSCG00000008302	FBXO41	54.5656	0.00264168	Fetal brain ON Placenta OFF on GD90
ENSSSCG00000012956	PACS1	56.6298	0.538768	Fetal brain ON Placenta OFF on GD90
ENSSSCG00000001807	AP3B2	75.813	0.013545	Fetal brain ON Placenta OFF on GD90
ENSSSCG00000004807	SCG5	55.4553	0.422173	Fetal brain ON Placenta OFF on GD90
ENSSSCG00000006618	CELF3	87.9477	0.0606203	Fetal brain ON Placenta OFF on GD90
ENSSSCG00000009958	SEZ6L	50.7773	0.0201715	Fetal brain ON Placenta OFF on GD90
ENSSSCG00000010595	INA	74.581	0.0138029	Fetal brain ON Placenta OFF on GD90
ENSSSCG00000014335	REEP2	133.688	0.726592	Fetal brain ON Placenta OFF on GD90
ENSSSCG00000010177	TRIM67	19.0934	0	Fetal brain ON Placenta OFF on GD90
ENSSSCG00000008712	PPP2R2C	95.4791	0.526638	Fetal brain ON Placenta OFF on GD90
ENSSSCG00000004849	APBA2	54.4347	0.031901	Fetal brain ON Placenta OFF on GD90
ENSSSCG00000003038	GRIK5	55.3364	0.184428	Fetal brain ON Placenta OFF on GD90
ENSSSCG00000008006	FBXL16	125.649	0.537403	Fetal brain ON Placenta OFF on GD90
ENSSSCG00000002653		81.276	0.0354555	Fetal brain ON Placenta OFF on GD90
ENSSSCG00000000062	CSDC2	92.6032	0.78785	Fetal brain ON Placenta OFF on GD90
ENSSSCG00000009648		92.1391	0.00749325	Fetal brain ON Placenta OFF on GD90
ENSSSCG00000008919	EPHA5	27.1006	0.21413	Fetal brain ON Placenta OFF on GD90
ENSSSCG00000007558	INTS1	25.9797	0.869495	Fetal brain ON Placenta OFF on GD90
ENSSSCG00000013490	PIP5K1C	37.895	0.872685	Fetal brain ON Placenta OFF on GD90
ENSSSCG00000010603	NEURL1	75.0368	0.224046	Fetal brain ON Placenta OFF on GD90
ENSSSCG00000013773	ADGRL1	48.9449	0.600738	Fetal brain ON Placenta OFF on GD90
ENSSSCG00000010301	PPP3CB	62.9556	0	Fetal brain ON Placenta OFF on GD90
ENSSSCG00000004022	RPS6KA2	28.5862	0.300881	Fetal brain ON Placenta OFF on GD90
ENSSSCG00000012276	SYN1	120.14	0	Fetal brain ON Placenta OFF on GD90
ENSSSCG00000002764	SMPD3	80.5208	0.0854584	Fetal brain ON Placenta OFF on GD90
ENSSSCG00000012619	SEPTIN6	83.8761	0.0732188	Fetal brain ON Placenta OFF on GD90
ENSSSCG00000008615	VSNL1	255.989	0.127277	Fetal brain ON Placenta OFF on GD90
ENSSSCG00000029334	MYT1L	37.4088	0.00104621	Fetal brain ON Placenta OFF on GD90
ENSSSCG00000013584	PRR36	33.1469	0.038536	Fetal brain ON Placenta OFF on GD90
ENSSSCG00000013534	MLLT1	39.0631	0.844551	Fetal brain ON Placenta OFF on GD90
ENSSSCG00000004630	SCG3	72.6313	0.178021	Fetal brain ON Placenta OFF on GD90
ENSSSCG00000010512	SLIT1	33.9591	0.810393	Fetal brain ON Placenta OFF on GD90
ENSSSCG00000003722	CDH2	35.0168	0.023542	Fetal brain ON Placenta OFF on GD90
ENSSSCG00000000680	GPR162	97.6033	0.0329376	Fetal brain ON Placenta OFF on GD90
ENSSSCG00000010915	NAV1	30.4809	0.411202	Fetal brain ON Placenta OFF on GD90
ENSSSCG00000004250	SLC35F1	41.0877	0.0528219	Fetal brain ON Placenta OFF on GD90
ENSSSCG00000004962	CORO2B	44.4429	0.27941	Fetal brain ON Placenta OFF on GD90
ENSSSCG00000013259	DGKZ	68.2971	0.677518	Fetal brain ON Placenta OFF on GD90
ENSSSCG00000008392	BCL11A	45.0835	0.290411	Fetal brain ON Placenta OFF on GD90
ENSSSCG00000005941	KHDRBS3	48.5167	0.918505	Fetal brain ON Placenta OFF on GD90
ENSSSCG00000013617	ELAVL3	81.6763	0.0118832	Fetal brain ON Placenta OFF on GD90
ENSSSCG00000007100	SLC24A3	68.3822	0.131869	Fetal brain ON Placenta OFF on GD90
ENSSSCG00000002730	CALB2	124.088	0.0773703	Fetal brain ON Placenta OFF on GD90
ENSSSCG00000009613	DMTN	92.8558	0.413224	Fetal brain ON Placenta OFF on GD90
ENSSSCG00000009831	CUX2	22.276	0.15801	Fetal brain ON Placenta OFF on GD90
ENSSSCG00000011384	BSN	13.1574	0.0169836	Fetal brain ON Placenta OFF on GD90
ENSSSCG00000009203	SNCA	273.416	0	Fetal brain ON Placenta OFF on GD90
ENSSSCG00000011489		50.6586	0.0619581	Fetal brain ON Placenta OFF on GD90
ENSSSCG00000009941	SVOP	37.5919	0	Fetal brain ON Placenta OFF on GD90
ENSSSCG00000008250		62.1367	0.521016	Fetal brain ON Placenta OFF on GD90
ENSSSCG00000007528	PHACTR3	67.9114	0.0083517	Fetal brain ON Placenta OFF on GD90
ENSSSCG00000009445	PCDH8	29.0895	0.00759593	Fetal brain ON Placenta OFF on GD90
ENSSSCG00000012002	ROBO2	18.9736	0.594337	Fetal brain ON Placenta OFF on GD90
ENSSSCG00000003256	PRKCG	63.2806	0.0827895	Fetal brain ON Placenta OFF on GD90
ENSSSCG00000008406	CCDC88A	19.4318	0.509107	Fetal brain ON Placenta OFF on GD90
ENSSSCG00000005504	BRINP1	75.0953	0.370919	Fetal brain ON Placenta OFF on GD90
ENSSSCG00000013915	CRTC1	54.676	0.578535	Fetal brain ON Placenta OFF on GD90
ENSSSCG00000007373	GDAP1L1	112.879	0.0065491	Fetal brain ON Placenta OFF on GD90
ENSSSCG00000004919	NEDD4L	13.2489	0.798767	Fetal brain ON Placenta OFF on GD90
ENSSSCG00000013311	KIAA1549L	26.2115	0.0761713	Fetal brain ON Placenta OFF on GD90
ENSSSCG00000012773	PNCK	124.759	0.0194444	Fetal brain ON Placenta OFF on GD90
ENSSSCG00000014580	RIC3	198.09	0.611046	Fetal brain ON Placenta OFF on GD90
ENSSSCG00000007488	DOK5	57.0287	0.18069	Fetal brain ON Placenta OFF on GD90
ENSSSCG00000012845	CEND1	131.357	0.0351323	Fetal brain ON Placenta OFF on GD90
ENSSSCG00000011056	FRMD4A	24.3938	0.549222	Fetal brain ON Placenta OFF on GD90
ENSSSCG00000009914		77.6933	0.474153	Fetal brain ON Placenta OFF on GD90
ENSSSCG00000005607	RALGPS1	18.3919	0.810507	Fetal brain ON Placenta OFF on GD90
ENSSSCG00000005707	FIBCD1	16.7417	0	Fetal brain ON Placenta OFF on GD90
ENSSSCG00000000216	ASIC1	35.7415	0.0550838	Fetal brain ON Placenta OFF on GD90
ENSSSCG00000024481	PDE4DIP	27.1352	0.89628	Fetal brain ON Placenta OFF on GD90
ENSSSCG00000003021	MEGF8	15.7252	0.913984	Fetal brain ON Placenta OFF on GD90
ENSSSCG00000012952	TMEM151A	69.192	0.0342542	Fetal brain ON Placenta OFF on GD90
ENSSSCG00000005319	GBA2	28.4248	0	Fetal brain ON Placenta OFF on GD90
ENSSSCG00000007083	PCSK2	45.8541	0.010956	Fetal brain ON Placenta OFF on GD90
ENSSSCG00000007249	NOL4L	24.596	0.357423	Fetal brain ON Placenta OFF on GD90
ENSSSCG00000004674	SHF	56.2791	0.722835	Fetal brain ON Placenta OFF on GD90
ENSSSCG00000007678	COL26A1	25.2336	0.357039	Fetal brain ON Placenta OFF on GD90
ENSSSCG00000010062	CABIN1	15.157	0.716568	Fetal brain ON Placenta OFF on GD90
ENSSSCG00000013928	GDF1	61.1085	0.0321058	Fetal brain ON Placenta OFF on GD90
ENSSSCG00000011416	DOCK3	21.8097	0.0254522	Fetal brain ON Placenta OFF on GD90
ENSSSCG00000012089	ADARB1	32.4173	0.345212	Fetal brain ON Placenta OFF on GD90
ENSSSCG00000005655	DYNC2I2	12.5292	0	Fetal brain ON Placenta OFF on GD90
ENSSSCG00000028559	LZTS1	20.7335	0.530902	Fetal brain ON Placenta OFF on GD90
ENSSSCG00000006545	CHRNB2	29.0144	0.691734	Fetal brain ON Placenta OFF on GD90
ENSSSCG00000007671	TFR2	48.8274	0.281635	Fetal brain ON Placenta OFF on GD90
ENSSSCG00000010974	CNTFR	57.7261	0.27861	Fetal brain ON Placenta OFF on GD90
ENSSSCG00000007727	AUTS2	18.7854	0.215201	Fetal brain ON Placenta OFF on GD90
ENSSSCG00000014056	RNF44	31.4267	0.581403	Fetal brain ON Placenta OFF on GD90
ENSSSCG00000011238	ARPP21	53.3047	0.0821778	Fetal brain ON Placenta OFF on GD90
ENSSSCG00000002696	VAT1L	52.4908	0.402529	Fetal brain ON Placenta OFF on GD90
ENSSSCG00000000087	TAB1	38.3408	0	Fetal brain ON Placenta OFF on GD90
ENSSSCG00000013476	CELF5	41.7166	0.0592582	Fetal brain ON Placenta OFF on GD90
ENSSSCG00000004827	GABRA5	79.7135	0	Fetal brain ON Placenta OFF on GD90
ENSSSCG00000007944		26.6587	0.655122	Fetal brain ON Placenta OFF on GD90
ENSSSCG00000005071	ARMH4	31.4593	0.535612	Fetal brain ON Placenta OFF on GD90
ENSSSCG00000002012	CARMIL3	23.9139	0.0193301	Fetal brain ON Placenta OFF on GD90
ENSSSCG00000012362		33.7776	0.352186	Fetal brain ON Placenta OFF on GD90
ENSSSCG00000008020	IFT140	21.129	0.380826	Fetal brain ON Placenta OFF on GD90
ENSSSCG00000030155	PHF10	39.6075	0.4499	Fetal brain ON Placenta OFF on GD90
ENSSSCG00000007285	GGT7	42.1903	0.687127	Fetal brain ON Placenta OFF on GD90
ENSSSCG00000007171	EBF4	28.8926	0.612635	Fetal brain ON Placenta OFF on GD90
ENSSSCG00000005130	ELAVL2	70.9206	0.241713	Fetal brain ON Placenta OFF on GD90
ENSSSCG00000013650		18.7668	0.781467	Fetal brain ON Placenta OFF on GD90
ENSSSCG00000002011	CPNE6	129.873	0	Fetal brain ON Placenta OFF on GD90
ENSSSCG00000001430	ATF6B	44.9497	0.528423	Fetal brain ON Placenta OFF on GD90
ENSSSCG00000002774	RIPOR1	23.0908	0.827786	Fetal brain ON Placenta OFF on GD90
ENSSSCG00000000433	B4GALNT1	46.1002	0.557281	Fetal brain ON Placenta OFF on GD90
ENSSSCG00000001836	RLBP1	65.6067	0.0047248	Fetal brain ON Placenta OFF on GD90
ENSSSCG00000010770	KNDC1	19.0707	0	Fetal brain ON Placenta OFF on GD90
ENSSSCG00000027840		44.2185	0.134462	Fetal brain ON Placenta OFF on GD90
ENSSSCG00000008036		109.5	0.769949	Fetal brain ON Placenta OFF on GD90
ENSSSCG00000003527	EPHB2	20.6529	0.0700979	Fetal brain ON Placenta OFF on GD90
ENSSSCG00000012335	FGD1	22.0327	0	Fetal brain ON Placenta OFF on GD90
ENSSSCG00000008664	LRATD1	16.6741	0.796402	Fetal brain ON Placenta OFF on GD90
ENSSSCG00000003833	DAB1	15.5756	0.488664	Fetal brain ON Placenta OFF on GD90
ENSSSCG00000009228	MAPK10	41.2325	0.52106	Fetal brain ON Placenta OFF on GD90
ENSSSCG00000003022	TMEM145	51.6126	0.0462027	Fetal brain ON Placenta OFF on GD90
ENSSSCG00000006875	PLPPR4	46.4672	0.143792	Fetal brain ON Placenta OFF on GD90
ENSSSCG00000012769	ATP2B3	19.3923	0.00992026	Fetal brain ON Placenta OFF on GD90
ENSSSCG00000003640	GRIK3	13.0156	0.167412	Fetal brain ON Placenta OFF on GD90
ENSSSCG00000013505	FSD1	49.7511	0	Fetal brain ON Placenta OFF on GD90
ENSSSCG00000014053	SNCB	331.704	0	Fetal brain ON Placenta OFF on GD90
ENSSSCG00000001567	CPNE5	34.939	0.0453532	Fetal brain ON Placenta OFF on GD90
ENSSSCG00000009621	PHYHIP	77.423	0	Fetal brain ON Placenta OFF on GD90
ENSSSCG00000001705	TCTE1	35.233	0.00517662	Fetal brain ON Placenta OFF on GD90
ENSSSCG00000002510	CYP46A1	90.8152	0.00673626	Fetal brain ON Placenta OFF on GD90
ENSSSCG00000010027	PATZ1	15.8264	0.336252	Fetal brain ON Placenta OFF on GD90
ENSSSCG00000004622	GNB5	38.434	0.205152	Fetal brain ON Placenta OFF on GD90
ENSSSCG00000005400	GRIN3A	13.7648	0.167876	Fetal brain ON Placenta OFF on GD90
ENSSSCG00000000184	DDN	70.0764	0.0113908	Fetal brain ON Placenta OFF on GD90
ENSSSCG00000026457	GALNT17	32.2516	0.143332	Fetal brain ON Placenta OFF on GD90
ENSSSCG00000002813	KATNB1	37.3849	0.693985	Fetal brain ON Placenta OFF on GD90
ENSSSCG00000013049	RCOR2	13.3491	0.397389	Fetal brain ON Placenta OFF on GD90
ENSSSCG00000012771	SLC6A8	38.8997	0.800914	Fetal brain ON Placenta OFF on GD90
ENSSSCG00000003255	CACNG8	39.6246	0.131991	Fetal brain ON Placenta OFF on GD90
ENSSSCG00000011543	LHFPL4	25.7473	0.0390106	Fetal brain ON Placenta OFF on GD90
ENSSSCG00000013246	C11orf49	14.802	0.208234	Fetal brain ON Placenta OFF on GD90
ENSSSCG00000006635	SEMA6C	13.4572	0.106306	Fetal brain ON Placenta OFF on GD90
ENSSSCG00000001916	INSYN1	37.3643	0.10058	Fetal brain ON Placenta OFF on GD90
ENSSSCG00000013358	PTPN5	33.6003	0	Fetal brain ON Placenta OFF on GD90
ENSSSCG00000035666	C20orf27	14.0889	0.119985	Fetal brain ON Placenta OFF on GD90
ENSSSCG00000007804	SH2B1	33.5297	0.928331	Fetal brain ON Placenta OFF on GD90
ENSSSCG00000005640	CIZ1	10.5267	0.974703	Fetal brain ON Placenta OFF on GD90
ENSSSCG00000007456	SULF2	41.2873	0.644583	Fetal brain ON Placenta OFF on GD90
ENSSSCG00000002555	JAG2	20.5848	0.796644	Fetal brain ON Placenta OFF on GD90
ENSSSCG00000013023	RASGRP2	74.2544	0.369367	Fetal brain ON Placenta OFF on GD90
ENSSSCG00000007540	CABLES2	24.6058	0.567241	Fetal brain ON Placenta OFF on GD90
ENSSSCG00000002838	ZNF423	12.1498	0.20893	Fetal brain ON Placenta OFF on GD90
ENSSSCG00000009966	MN1	15.1332	0.0272773	Fetal brain ON Placenta OFF on GD90
ENSSSCG00000000975	PANX2	42.272	0.200201	Fetal brain ON Placenta OFF on GD90
ENSSSCG00000002314	SMOC1	53.5683	0.348074	Fetal brain ON Placenta OFF on GD90
ENSSSCG00000000204	PRPF40B	22.3345	0.730672	Fetal brain ON Placenta OFF on GD90
ENSSSCG00000001664	TTBK1	15.7773	0.0883869	Fetal brain ON Placenta OFF on GD90
ENSSSCG00000011201	SATB1	47.2118	0.155291	Fetal brain ON Placenta OFF on GD90
ENSSSCG00000013079	DAGLA	21.3911	0.335431	Fetal brain ON Placenta OFF on GD90
ENSSSCG00000003133	GRIN2D	23.0508	0.102924	Fetal brain ON Placenta OFF on GD90
ENSSSCG00000011729		61.3842	0.874495	Fetal brain ON Placenta OFF on GD90
ENSSSCG00000014075	NSA2	79.7934	0	Fetal brain ON Placenta OFF on GD90
ENSSSCG00000003197	MED25	24.9464	0.834062	Fetal brain ON Placenta OFF on GD90
ENSSSCG00000007998	RHBDL1	67.1912	0.32775	Fetal brain ON Placenta OFF on GD90
ENSSSCG00000004516	MBD1	13.4197	0	Fetal brain ON Placenta OFF on GD90
ENSSSCG00000001582	MDGA1	22.748	0.107564	Fetal brain ON Placenta OFF on GD90
ENSSSCG00000012638	GRIA3	37.5059	0.0563569	Fetal brain ON Placenta OFF on GD90
ENSSSCG00000012324	IQSEC2	24.7553	0.0894268	Fetal brain ON Placenta OFF on GD90
ENSSSCG00000009446	PCDH17	13.596	0.741328	Fetal brain ON Placenta OFF on GD90
ENSSSCG00000022083	ANKS1B	30.8753	0.0950875	Fetal brain ON Placenta OFF on GD90
ENSSSCG00000009748	RIMBP2	16.9854	0	Fetal brain ON Placenta OFF on GD90
ENSSSCG00000034339	CBARP	25.4456	0.225148	Fetal brain ON Placenta OFF on GD90
ENSSSCG00000006173	GDAP1	21.986	0.109344	Fetal brain ON Placenta OFF on GD90
ENSSSCG00000006482	MEF2D	21.9246	0.891504	Fetal brain ON Placenta OFF on GD90
ENSSSCG00000010761	STK32C	47.0996	0.0261771	Fetal brain ON Placenta OFF on GD90
ENSSSCG00000026211	NRN1	40.8256	0.119126	Fetal brain ON Placenta OFF on GD90
ENSSSCG00000009475	SLAIN1	28.9737	0.652799	Fetal brain ON Placenta OFF on GD90
ENSSSCG00000008809	GABRG1	19.5348	0.00415439	Fetal brain ON Placenta OFF on GD90
ENSSSCG00000003417	DISP3	12.1073	0	Fetal brain ON Placenta OFF on GD90
ENSSSCG00000002375	RPS6KL1	25.0273	0.169959	Fetal brain ON Placenta OFF on GD90
ENSSSCG00000013481	FZR1	25.732	0.613419	Fetal brain ON Placenta OFF on GD90
ENSSSCG00000011747	CLDN11	46.4304	0.294227	Fetal brain ON Placenta OFF on GD90
ENSSSCG00000008710	JAKMIP1	15.4162	0.828857	Fetal brain ON Placenta OFF on GD90
ENSSSCG00000005393	PLPPR1	49.1687	0.0211983	Fetal brain ON Placenta OFF on GD90
ENSSSCG00000013725	FBXW9	41.513	0.98618	Fetal brain ON Placenta OFF on GD90
ENSSSCG00000011487	FEZF2	17.3969	0	Fetal brain ON Placenta OFF on GD90
ENSSSCG00000005530	LHX6	36.9181	0.196656	Fetal brain ON Placenta OFF on GD90
ENSSSCG00000001795	SH3GL3	37.1916	0	Fetal brain ON Placenta OFF on GD90
ENSSSCG00000007917	RBFOX1	50.5166	0.0162587	Fetal brain ON Placenta OFF on GD90
ENSSSCG00000007324	SOGA1	13.1065	0.608081	Fetal brain ON Placenta OFF on GD90
ENSSSCG00000005166	MLLT3	14.7253	0.880571	Fetal brain ON Placenta OFF on GD90
ENSSSCG00000012288	CCDC120	15.0206	0.74447	Fetal brain ON Placenta OFF on GD90
ENSSSCG00000010727	GPR26	36.0516	0.00335047	Fetal brain ON Placenta OFF on GD90
ENSSSCG00000005025	TRIM9	29.9779	0.0309451	Fetal brain ON Placenta OFF on GD90
ENSSSCG00000000118	MICALL1	14.1987	0.744139	Fetal brain ON Placenta OFF on GD90
ENSSSCG00000005609	GARNL3	39.014	0.222028	Fetal brain ON Placenta OFF on GD90
ENSSSCG00000003222	SYT3	26.2242	0.096558	Fetal brain ON Placenta OFF on GD90
ENSSSCG00000002277	SPTB	13.1839	0.885382	Fetal brain ON Placenta OFF on GD90
ENSSSCG00000003690	DLGAP1	20.3298	0.404802	Fetal brain ON Placenta OFF on GD90
ENSSSCG00000010957	AGTPBP1	24.8959	0.930307	Fetal brain ON Placenta OFF on GD90
ENSSSCG00000000907	PLXNC1	11.7917	0.871096	Fetal brain ON Placenta OFF on GD90
ENSSSCG00000005322	NPR2	13.0868	0.930804	Fetal brain ON Placenta OFF on GD90
ENSSSCG00000000435		27.299	0.768536	Fetal brain ON Placenta OFF on GD90
ENSSSCG00000008694	GRK4	34.7534	0.857115	Fetal brain ON Placenta OFF on GD90
ENSSSCG00000007647	MAP11	27.385	0	Fetal brain ON Placenta OFF on GD90
ENSSSCG00000003773	AK5	40.2109	0.364514	Fetal brain ON Placenta OFF on GD90
ENSSSCG00000013885	FCHO1	19.48	0.286521	Fetal brain ON Placenta OFF on GD90
ENSSSCG00000007981	NPRL3	24.0556	0	Fetal brain ON Placenta OFF on GD90
ENSSSCG00000003388	SLC45A1	35.4979	0.0126057	Fetal brain ON Placenta OFF on GD90
ENSSSCG00000009883	RPH3A	27.3165	0.0554734	Fetal brain ON Placenta OFF on GD90
ENSSSCG00000008179	REV1	11.8189	0.121899	Fetal brain ON Placenta OFF on GD90
ENSSSCG00000001619	FOXP4	19.2573	0.84732	Fetal brain ON Placenta OFF on GD90
ENSSSCG00000007795	DCTPP1	25.7005	0	Fetal brain ON Placenta OFF on GD90
ENSSSCG00000014399	ARHGAP26	105.757	0.417136	Fetal brain ON Placenta OFF on GD90
ENSSSCG00000001097	RIPOR2	15.2985	0.468386	Fetal brain ON Placenta OFF on GD90
ENSSSCG00000009951	SGSM1	20.9338	0.647577	Fetal brain ON Placenta OFF on GD90
ENSSSCG00000013764	RFX1	10.4385	0.766353	Fetal brain ON Placenta OFF on GD90
ENSSSCG00000011872	SEMA5B	12.8074	0.190599	Fetal brain ON Placenta OFF on GD90
ENSSSCG00000003157	LIN7B	114.28	0.765877	Fetal brain ON Placenta OFF on GD90
ENSSSCG00000005194	PTPRD	14.3385	0.893939	Fetal brain ON Placenta OFF on GD90
ENSSSCG00000011426	POC1A	54.6749	0.41289	Fetal brain ON Placenta OFF on GD90
ENSSSCG00000002637	DBNDD1	15.837	0.936361	Fetal brain ON Placenta OFF on GD90
ENSSSCG00000014049	UNC5A	13.0519	0.175517	Fetal brain ON Placenta OFF on GD90
ENSSSCG00000010138	ZDHHC8	27.6275	0.289794	Fetal brain ON Placenta OFF on GD90
ENSSSCG00000011692	ZIC1	26.9849	0.00520759	Fetal brain ON Placenta OFF on GD90
ENSSSCG00000009520	ZIC2	11.0196	0.0153626	Fetal brain ON Placenta OFF on GD90
ENSSSCG00000035124	ILDR2	20.153	0.488804	Fetal brain ON Placenta OFF on GD90
ENSSSCG00000002306	GALNT16	18.9348	0.570245	Fetal brain ON Placenta OFF on GD90
ENSSSCG00000007033	AP3M2	26.6211	0.101007	Fetal brain ON Placenta OFF on GD90
ENSSSCG00000004023	CEP43	21.1075	0.553554	Fetal brain ON Placenta OFF on GD90
ENSSSCG00000008029	BAIAP3	13.0449	0	Fetal brain ON Placenta OFF on GD90
ENSSSCG00000006531		34.7416	0.243275	Fetal brain ON Placenta OFF on GD90
ENSSSCG00000005325	TMEM8B	22.4628	0.192563	Fetal brain ON Placenta OFF on GD90
ENSSSCG00000010015	OSBP2	23.4742	0.167675	Fetal brain ON Placenta OFF on GD90
ENSSSCG00000006383	VANGL2	12.9348	0.0881577	Fetal brain ON Placenta OFF on GD90
ENSSSCG00000010352	GRID1	21.9372	0.014201	Fetal brain ON Placenta OFF on GD90
ENSSSCG00000010530	CRTAC1	57.7486	0	Fetal brain ON Placenta OFF on GD90
ENSSSCG00000028080	ELOVL4	28.6956	0.105296	Fetal brain ON Placenta OFF on GD90
ENSSSCG00000005762	KCNT1	19.8709	0.0889189	Fetal brain ON Placenta OFF on GD90
ENSSSCG00000000298	PPP1R1A	130.281	0.083903	Fetal brain ON Placenta OFF on GD90
ENSSSCG00000000209	NCKAP5L	10.7669	0.358495	Fetal brain ON Placenta OFF on GD90
ENSSSCG00000001091	KIAA0319	25.763	0.0352526	Fetal brain ON Placenta OFF on GD90
ENSSSCG00000013895	MAST3	18.1997	0.307417	Fetal brain ON Placenta OFF on GD90
ENSSSCG00000007575	RADIL	14.2669	0.598303	Fetal brain ON Placenta OFF on GD90
ENSSSCG00000013278	TSPAN18	11.0124	0.773208	Fetal brain ON Placenta OFF on GD90
ENSSSCG00000004931	IGDCC4	10.8903	0.263467	Fetal brain ON Placenta OFF on GD90
ENSSSCG00000000220	POU6F1	11.2858	0.142087	Fetal brain ON Placenta OFF on GD90
ENSSSCG00000004663	SEMA6D	21.3216	0.204761	Fetal brain ON Placenta OFF on GD90
ENSSSCG00000000263	TNS2	13.4518	0.655212	Fetal brain ON Placenta OFF on GD90
ENSSSCG00000003848	LRP8	18.0316	0.502657	Fetal brain ON Placenta OFF on GD90
ENSSSCG00000011561	PRRT3	13.3265	0.0341071	Fetal brain ON Placenta OFF on GD90
ENSSSCG00000005585	DENND1A	12.4971	0.507375	Fetal brain ON Placenta OFF on GD90
ENSSSCG00000001498	BEND6	50.0503	0	Fetal brain ON Placenta OFF on GD90
ENSSSCG00000013892	KCNN1	34.2437	0	Fetal brain ON Placenta OFF on GD90
ENSSSCG00000003737	NOL4	21.4915	0.00451471	Fetal brain ON Placenta OFF on GD90
ENSSSCG00000007061	PAK5	15.4605	0.147196	Fetal brain ON Placenta OFF on GD90
ENSSSCG00000002955	CATSPERG	13.2669	0.278948	Fetal brain ON Placenta OFF on GD90
ENSSSCG00000003016	CCDC97	15.0044	0.748352	Fetal brain ON Placenta OFF on GD90
ENSSSCG00000005106	NTRK3	23.6047	0.018019	Fetal brain ON Placenta OFF on GD90
ENSSSCG00000005426	FSD1L	28.5672	0.518727	Fetal brain ON Placenta OFF on GD90
ENSSSCG00000024127	ABI1	21.723	0	Fetal brain ON Placenta OFF on GD90
ENSSSCG00000011060	GAD2	12.6772	0.0132077	Fetal brain ON Placenta OFF on GD90
ENSSSCG00000000978	MLC1	91.9396	0.0169326	Fetal brain ON Placenta OFF on GD90
ENSSSCG00000006810	KCNC4	13.4361	0.0501022	Fetal brain ON Placenta OFF on GD90
ENSSSCG00000012971	EFEMP2	39.9416	0	Fetal brain ON Placenta OFF on GD90
ENSSSCG00000012650	OCRL	10.5775	0.34502	Fetal brain ON Placenta OFF on GD90
ENSSSCG00000004694	FRMD5	41.7307	0.152816	Fetal brain ON Placenta OFF on GD90
ENSSSCG00000008721	ABLIM2	22.2735	0.191129	Fetal brain ON Placenta OFF on GD90
ENSSSCG00000006876	PLPPR5	46.2483	0.180892	Fetal brain ON Placenta OFF on GD90
ENSSSCG00000003973	CTPS1	19.8536	0.935634	Fetal brain ON Placenta OFF on GD90
ENSSSCG00000011499	LRIG1	16.8341	0.869324	Fetal brain ON Placenta OFF on GD90
ENSSSCG00000001479	HMGCLL1	18.2837	0.0438592	Fetal brain ON Placenta OFF on GD90
ENSSSCG00000003561	ZDHHC18	16.7105	0.940053	Fetal brain ON Placenta OFF on GD90
ENSSSCG00000009738	GALNT9	20.1918	0.774245	Fetal brain ON Placenta OFF on GD90
ENSSSCG00000011599	GRIP2	12.4154	0.0200358	Fetal brain ON Placenta OFF on GD90
ENSSSCG00000004281	KCNQ5	13.2147	0.0277908	Fetal brain ON Placenta OFF on GD90
ENSSSCG00000009862	RNFT2	16.63	0.715502	Fetal brain ON Placenta OFF on GD90
ENSSSCG00000003981	ZFP69B	16.5252	0.731187	Fetal brain ON Placenta OFF on GD90
ENSSSCG00000001421	ZBTB12	12.2529	0.860729	Fetal brain ON Placenta OFF on GD90
ENSSSCG00000009488	SLITRK5	14.4146	0.016606	Fetal brain ON Placenta OFF on GD90
ENSSSCG00000000275	MAP3K12	13.3141	0.0568261	Fetal brain ON Placenta OFF on GD90
ENSSSCG00000034973	CXCL12	34.0123	0	Fetal brain ON Placenta OFF on GD90
ENSSSCG00000014272		15.0729	0.155055	Fetal brain ON Placenta OFF on GD90
ENSSSCG00000004322	ANKRD6	19.9008	0.417577	Fetal brain ON Placenta OFF on GD90
ENSSSCG00000002887	MAG	64.9717	0.0249464	Fetal brain ON Placenta OFF on GD90
ENSSSCG00000002258	KLHL25	47.4296	0.771394	Fetal brain ON Placenta OFF on GD90
ENSSSCG00000004094	PPP1R14C	70.8157	0.0525585	Fetal brain ON Placenta OFF on GD90
ENSSSCG00000011670	PXYLP1	11.3298	0.85123	Fetal brain ON Placenta OFF on GD90
ENSSSCG00000008943	SLC4A4	11.2269	0.470058	Fetal brain ON Placenta OFF on GD90
ENSSSCG00000005914	SHARPIN	25.0883	0.546878	Fetal brain ON Placenta OFF on GD90
ENSSSCG00000007476	KCNG1	18.0012	0.168749	Fetal brain ON Placenta OFF on GD90
ENSSSCG00000049430	ARMC6	26.179	0.396612	Fetal brain ON Placenta OFF on GD90
ENSSSCG00000004850	FAM189A1	16.949	0.542374	Fetal brain ON Placenta OFF on GD90
ENSSSCG00000002398	TMEM63C	12.5597	0.081986	Fetal brain ON Placenta OFF on GD90
ENSSSCG00000010840	RGS7	32.392	0.195841	Fetal brain ON Placenta OFF on GD90
ENSSSCG00000005602	GAPVD1	12.3451	0	Fetal brain ON Placenta OFF on GD90
ENSSSCG00000007564	AMZ1	54.6376	0.0698832	Fetal brain ON Placenta OFF on GD90
ENSSSCG00000009769	GTF2H3	16.328	0	Fetal brain ON Placenta OFF on GD90
ENSSSCG00000001760	ACSBG1	48.2651	0	Fetal brain ON Placenta OFF on GD90
ENSSSCG00000005020	ATL1	25.9362	0.50864	Fetal brain ON Placenta OFF on GD90
ENSSSCG00000012020	NCAM2	10.0061	0.0763445	Fetal brain ON Placenta OFF on GD90
ENSSSCG00000011582	CAND2	14.8541	0	Fetal brain ON Placenta OFF on GD90
ENSSSCG00000006328	RXRG	22.1195	0	Fetal brain ON Placenta OFF on GD90
ENSSSCG00000005502	ASTN2	14.8695	0.0564524	Fetal brain ON Placenta OFF on GD90
ENSSSCG00000004222	NCOA7	11.5829	0.298517	Fetal brain ON Placenta OFF on GD90
ENSSSCG00000000297	PDE1B	26.1574	0.473587	Fetal brain ON Placenta OFF on GD90
ENSSSCG00000003901	FAAH	28.3623	0.258841	Fetal brain ON Placenta OFF on GD90
ENSSSCG00000005391	MSANTD3-TMEFF1	39.3636	0.570435	Fetal brain ON Placenta OFF on GD90
ENSSSCG00000000142	FOXRED2	12.9859	0.224198	Fetal brain ON Placenta OFF on GD90
ENSSSCG00000001826	CFAP100	21.3875	0.0913613	Fetal brain ON Placenta OFF on GD90
ENSSSCG00000009676	ZNF395	18.6885	0	Fetal brain ON Placenta OFF on GD90
ENSSSCG00000012982	SIPA1	15.3665	0.850039	Fetal brain ON Placenta OFF on GD90
ENSSSCG00000004404		24.3499	0	Fetal brain ON Placenta OFF on GD90
ENSSSCG00000002633	GAS8	10.2837	0.302465	Fetal brain ON Placenta OFF on GD90
ENSSSCG00000012973	MUS81	14.325	0	Fetal brain ON Placenta OFF on GD90
ENSSSCG00000009578		21.7186	0.699816	Fetal brain ON Placenta OFF on GD90
ENSSSCG00000000214	GPD1	34.3045	0.642323	Fetal brain ON Placenta OFF on GD90
ENSSSCG00000001825	SLC41A3	24.2157	0	Fetal brain ON Placenta OFF on GD90
ENSSSCG00000013883	COLGALT1	13.8318	0.352922	Fetal brain ON Placenta OFF on GD90
ENSSSCG00000002927	LRFN3	23.7978	0.00342164	Fetal brain ON Placenta OFF on GD90
ENSSSCG00000013642	PDE4A	29.2893	0.325119	Fetal brain ON Placenta OFF on GD90
ENSSSCG00000039315	SOX10	51.1726	0.0433191	Fetal brain ON Placenta OFF on GD90
ENSSSCG00000000748	IQSEC3	11.7953	0	Fetal brain ON Placenta OFF on GD90
ENSSSCG00000001771	RASGRF1	17.6379	0.1249	Fetal brain ON Placenta OFF on GD90
ENSSSCG00000001068	CAP2	25.7568	0.427708	Fetal brain ON Placenta OFF on GD90
ENSSSCG00000013378	ABCC8	10.7085	0	Fetal brain ON Placenta OFF on GD90
ENSSSCG00000012129	GLRA2	13.468	0	Fetal brain ON Placenta OFF on GD90
ENSSSCG00000002037	CDH24	10.7786	0.320824	Fetal brain ON Placenta OFF on GD90
ENSSSCG00000004166	AHI1	10.5643	0.700385	Fetal brain ON Placenta OFF on GD90
ENSSSCG00000003192	IL4I1	19.413	0.00898386	Fetal brain ON Placenta OFF on GD90
ENSSSCG00000009754		15.053	0.0369976	Fetal brain ON Placenta OFF on GD90
ENSSSCG00000006828	ATXN7L2	10.0956	0.834294	Fetal brain ON Placenta OFF on GD90
ENSSSCG00000009500	CLDN10	20.0832	0.547467	Fetal brain ON Placenta OFF on GD90
ENSSSCG00000008262	SEMA4F	14.8493	0.213402	Fetal brain ON Placenta OFF on GD90
ENSSSCG00000013341	LUZP2	14.7199	0.902543	Fetal brain ON Placenta OFF on GD90
ENSSSCG00000010755	PTPRE	12.6019	0.318096	Fetal brain ON Placenta OFF on GD90
ENSSSCG00000008003	HAGHL	28.0997	0	Fetal brain ON Placenta OFF on GD90
ENSSSCG00000003271	TTYH1	31.3457	0.25512	Fetal brain ON Placenta OFF on GD90
ENSSSCG00000004976	LRRC49	13.7033	0.145416	Fetal brain ON Placenta OFF on GD90
ENSSSCG00000028031	HDAC11	21.6436	0.891425	Fetal brain ON Placenta OFF on GD90
ENSSSCG00000008058	KCTD5	14.3879	0	Fetal brain ON Placenta OFF on GD90
ENSSSCG00000012975	SNX32	26.4665	0.502828	Fetal brain ON Placenta OFF on GD90
ENSSSCG00000006982	ZDHHC2	15.5251	0	Fetal brain ON Placenta OFF on GD90
ENSSSCG00000036785	MTMR7	30.2252	0.879584	Fetal brain ON Placenta OFF on GD90
ENSSSCG00000000082	CACNA1I	10.5707	0.0238414	Fetal brain ON Placenta OFF on GD90
ENSSSCG00000004047	MRPL18	37.2468	0	Fetal brain ON Placenta OFF on GD90
ENSSSCG00000012203	TAB3	16.552	0.719384	Fetal brain ON Placenta OFF on GD90
ENSSSCG00000003068	SMG9	14.1626	0.855054	Fetal brain ON Placenta OFF on GD90
ENSSSCG00000002315	SLC8A3	10.3733	0.0601003	Fetal brain ON Placenta OFF on GD90
ENSSSCG00000008282	WDR54	28.5375	0.737269	Fetal brain ON Placenta OFF on GD90
ENSSSCG00000001676	LRRC73	50.1777	0.165518	Fetal brain ON Placenta OFF on GD90
ENSSSCG00000009567	RASA3	12.4232	0.749301	Fetal brain ON Placenta OFF on GD90
ENSSSCG00000009527	FGF14	13.9897	0.058213	Fetal brain ON Placenta OFF on GD90
ENSSSCG00000003793	LRRC7	11.177	0.00903101	Fetal brain ON Placenta OFF on GD90
ENSSSCG00000003147	CA11	42.6486	0.288373	Fetal brain ON Placenta OFF on GD90
ENSSSCG00000014037		26.5448	0.102772	Fetal brain ON Placenta OFF on GD90
ENSSSCG00000003965	CCDC30	11.7286	0.32779	Fetal brain ON Placenta OFF on GD90
ENSSSCG00000008119	KCNIP3	21.1041	0.623602	Fetal brain ON Placenta OFF on GD90
ENSSSCG00000011277	CCK	21.3842	0.145633	Fetal brain ON Placenta OFF on GD90
ENSSSCG00000007687	LRWD1	11.3864	0.922042	Fetal brain ON Placenta OFF on GD90
ENSSSCG00000012164	CNKSR2	11.1247	0.0319706	Fetal brain ON Placenta OFF on GD90
ENSSSCG00000005953	KCNQ3	20.6625	0.00633651	Fetal brain ON Placenta OFF on GD90
ENSSSCG00000000932	NTS	29.6683	0.103803	Fetal brain ON Placenta OFF on GD90
ENSSSCG00000008478	SOS1	14.509	0.146723	Fetal brain ON Placenta OFF on GD90
ENSSSCG00000001423	NELFE	21.2572	0	Fetal brain ON Placenta OFF on GD90
ENSSSCG00000009605	GFRA2	13.865	0.0827142	Fetal brain ON Placenta OFF on GD90
ENSSSCG00000012658	RAB33A	31.0039	0.00488009	Fetal brain ON Placenta OFF on GD90
ENSSSCG00000023408	SAMD4A	10.2779	0.529417	Fetal brain ON Placenta OFF on GD90
ENSSSCG00000009077	PLK4	10.3785	0.56585	Fetal brain ON Placenta OFF on GD90
ENSSSCG00000035856		10.0483	0.149913	Fetal brain ON Placenta OFF on GD90
ENSSSCG00000010780	CYP2E1	16.8916	0	Fetal brain ON Placenta OFF on GD90
ENSSSCG00000003569	SLC9A1	10.9869	0.780173	Fetal brain ON Placenta OFF on GD90
ENSSSCG00000037466		12.8511	0.343187	Fetal brain ON Placenta OFF on GD90
ENSSSCG00000006521	FAM189B	12.0055	0.182666	Fetal brain ON Placenta OFF on GD90
ENSSSCG00000007140	SMOX	18.339	0.850651	Fetal brain ON Placenta OFF on GD90
ENSSSCG00000006149	RALYL	24.8191	0.0316746	Fetal brain ON Placenta OFF on GD90
ENSSSCG00000006852	NTNG1	11.5356	0	Fetal brain ON Placenta OFF on GD90
ENSSSCG00000010570	KCNIP2	25.4525	0.0830902	Fetal brain ON Placenta OFF on GD90
ENSSSCG00000008308	EMX1	15.964	0.0287154	Fetal brain ON Placenta OFF on GD90
ENSSSCG00000014039	RGS14	23.8753	0.16144	Fetal brain ON Placenta OFF on GD90
ENSSSCG00000000516	KCNC2	22.9663	0.040736	Fetal brain ON Placenta OFF on GD90
ENSSSCG00000009874	RASAL1	13.4269	0.091923	Fetal brain ON Placenta OFF on GD90
ENSSSCG00000009543		17.6539	0.0683503	Fetal brain ON Placenta OFF on GD90
ENSSSCG00000007062	LAMP5	32.8772	0.0104949	Fetal brain ON Placenta OFF on GD90
ENSSSCG00000004361	GRIK2	11.867	0.13433	Fetal brain ON Placenta OFF on GD90
ENSSSCG00000003551	PAQR7	19.2444	0.656797	Fetal brain ON Placenta OFF on GD90
ENSSSCG00000002294	ARG2	16.7338	0	Fetal brain ON Placenta OFF on GD90
ENSSSCG00000010344	NRG3	11.8258	0.00732361	Fetal brain ON Placenta OFF on GD90
ENSSSCG00000012941	SLC29A2	13.3957	0.0316307	Fetal brain ON Placenta OFF on GD90
ENSSSCG00000006748	TSPAN2	15.2919	0.806844	Fetal brain ON Placenta OFF on GD90
ENSSSCG00000008578	ADCY3	10.452	0.439444	Fetal brain ON Placenta OFF on GD90
ENSSSCG00000011293	POMGNT2	25.0634	0.762965	Fetal brain ON Placenta OFF on GD90
ENSSSCG00000014113	HOMER1	12.8122	0.561096	Fetal brain ON Placenta OFF on GD90
ENSSSCG00000013374	KCNC1	18.3476	0.0105111	Fetal brain ON Placenta OFF on GD90
ENSSSCG00000013767	PALM3	11.4129	0.520421	Fetal brain ON Placenta OFF on GD90
ENSSSCG00000009770	EIF2B1	15.4065	0	Fetal brain ON Placenta OFF on GD90
ENSSSCG00000003620	TRIM62	11.1054	0.780023	Fetal brain ON Placenta OFF on GD90
ENSSSCG00000001800	TM6SF1	37.4292	0	Fetal brain ON Placenta OFF on GD90
ENSSSCG00000009004	SFRP2	16.5079	0.0556328	Fetal brain ON Placenta OFF on GD90
ENSSSCG00000001928		11.9949	0	Fetal brain ON Placenta OFF on GD90
ENSSSCG00000003646	POU3F1	24.6975	0	Fetal brain ON Placenta OFF on GD90
ENSSSCG00000010926	SYT2	11.7119	0.160041	Fetal brain ON Placenta OFF on GD90
ENSSSCG00000003198	FUZ	13.1995	0	Fetal brain ON Placenta OFF on GD90
ENSSSCG00000004787	GPR176	12.0861	0.429872	Fetal brain ON Placenta OFF on GD90
ENSSSCG00000006472	CRABP2	15.5904	0.725031	Fetal brain ON Placenta OFF on GD90
ENSSSCG00000006002	CCN3	10.4941	0	Fetal brain ON Placenta OFF on GD90
ENSSSCG00000003214	KCNC3	16.9022	0.25112	Fetal brain ON Placenta OFF on GD90
ENSSSCG00000001523	GRM4	12.3015	0.0153661	Fetal brain ON Placenta OFF on GD90
ENSSSCG00000013031	KCNK4	19.5426	0	Fetal brain ON Placenta OFF on GD90
ENSSSCG00000038842	PCDH9	11.9	0.175742	Fetal brain ON Placenta OFF on GD90
ENSSSCG00000008524	GALNT14	10.8757	0	Fetal brain ON Placenta OFF on GD90
ENSSSCG00000006053	BAALC	60.8437	0.125218	Fetal brain ON Placenta OFF on GD90
ENSSSCG00000005425	SLC44A1	16.2881	0	Fetal brain ON Placenta OFF on GD90
ENSSSCG00000010481	LGI1	21.4059	0	Fetal brain ON Placenta OFF on GD90
ENSSSCG00000010559		11.719	0.063258	Fetal brain ON Placenta OFF on GD90
ENSSSCG00000013497	ANKRD24	10.9538	0.264354	Fetal brain ON Placenta OFF on GD90
ENSSSCG00000001682	DLK2	19.9055	0.0912275	Fetal brain ON Placenta OFF on GD90
ENSSSCG00000003644	FHL3	13.796	0.998088	Fetal brain ON Placenta OFF on GD90
ENSSSCG00000004662	SLC24A5	12.3741	0	Fetal brain ON Placenta OFF on GD90
ENSSSCG00000006861	EXTL2	19.1408	0.10788	Fetal brain ON Placenta OFF on GD90
ENSSSCG00000006758	SYT6	11.0793	0	Fetal brain ON Placenta OFF on GD90
ENSSSCG00000009072		28.0422	0	Fetal brain ON Placenta OFF on GD90
ENSSSCG00000009979	NEFH	14.8104	0	Fetal brain ON Placenta OFF on GD90
ENSSSCG00000002265	FAM174B	12.7596	0.60209	Fetal brain ON Placenta OFF on GD90
ENSSSCG00000006021	KCNV1	14.3589	0.0298857	Fetal brain ON Placenta OFF on GD90
ENSSSCG00000032600	PNOC	25.5054	0	Fetal brain ON Placenta OFF on GD90
ENSSSCG00000008055	TEDC2	11.9753	0.564677	Fetal brain ON Placenta OFF on GD90
ENSSSCG00000014046	ZNF346	11.2542	0.427381	Fetal brain ON Placenta OFF on GD90
ENSSSCG00000001863	TMEM266	13.4511	0.353085	Fetal brain ON Placenta OFF on GD90
ENSSSCG00000009062	MGARP	22.3373	0.325198	Fetal brain ON Placenta OFF on GD90
ENSSSCG00000007733		16.5033	0.360267	Fetal brain ON Placenta OFF on GD90
ENSSSCG00000008745	PROM1	13.7924	0.45523	Fetal brain ON Placenta OFF on GD90
ENSSSCG00000022200	SYT17	14.2525	0.844369	Fetal brain ON Placenta OFF on GD90
ENSSSCG00000001983	SDR39U1	22.2509	0	Fetal brain ON Placenta OFF on GD90
ENSSSCG00000010039	SLC5A4	13.731	0.704296	Fetal brain ON Placenta OFF on GD90
ENSSSCG00000010381	ARHGAP22	13.7924	0.410584	Fetal brain ON Placenta OFF on GD90
ENSSSCG00000013722	WDR83	16.2362	0.548078	Fetal brain ON Placenta OFF on GD90
ENSSSCG00000003201	ATF5	10.1965	0.943691	Fetal brain ON Placenta OFF on GD90
ENSSSCG00000010816	TGFB2	17.4755	0.740246	Fetal brain ON Placenta OFF on GD90
ENSSSCG00000002467	ASB2	10.7772	0.0891389	Fetal brain ON Placenta OFF on GD90
ENSSSCG00000000703		13.1674	0	Fetal brain ON Placenta OFF on GD90
ENSSSCG00000008281	RTKN	17.2124	0.696593	Fetal brain ON Placenta OFF on GD90
ENSSSCG00000000411	NAB2	10.1604	0.648254	Fetal brain ON Placenta OFF on GD90
ENSSSCG00000008899	ARL9	12.0426	0.475379	Fetal brain ON Placenta OFF on GD90
ENSSSCG00000002898	LIN37	17.3194	0.802777	Fetal brain ON Placenta OFF on GD90
ENSSSCG00000003054	ZNF575	10.8934	0	Fetal brain ON Placenta OFF on GD90
ENSSSCG00000010584	MFSD13A	10.1005	0.693079	Fetal brain ON Placenta OFF on GD90
ENSSSCG00000011404	HYAL1	15.1979	0.832507	Fetal brain ON Placenta OFF on GD90
ENSSSCG00000003112		15.043	0.540511	Fetal brain ON Placenta OFF on GD90
ENSSSCG00000006981	MICU3	19.7727	0.301536	Fetal brain ON Placenta OFF on GD90
ENSSSCG00000011269	MYRIP	15.3495	0.297614	Fetal brain ON Placenta OFF on GD90
ENSSSCG00000003148	DBP	17.4298	0.968504	Fetal brain ON Placenta OFF on GD90
ENSSSCG00000005619	TOR2A	11.9267	0.449061	Fetal brain ON Placenta OFF on GD90
ENSSSCG00000032977	PPP1R3E	12.1606	0.576967	Fetal brain ON Placenta OFF on GD90
ENSSSCG00000008233	TMEM150A	10.2167	0.568677	Fetal brain ON Placenta OFF on GD90
ENSSSCG00000014389	RELL2	11.4238	0	Fetal brain ON Placenta OFF on GD90
ENSSSCG00000013455	IZUMO4	16.9046	0.568373	Fetal brain ON Placenta OFF on GD90
ENSSSCG00000011999	CADM2	15.6881	0.0490254	Fetal brain ON Placenta OFF on GD90
ENSSSCG00000028101	SLC9B2	12.0276	0.581139	Fetal brain ON Placenta OFF on GD90
ENSSSCG00000008981		15.2419	0	Fetal brain ON Placenta OFF on GD90
ENSSSCG00000013027		11.1308	0.770292	Fetal brain ON Placenta OFF on GD90
ENSSSCG00000003601	HCRTR1	14.1057	0.158146	Fetal brain ON Placenta OFF on GD90
ENSSSCG00000010475	CYP26A1	14.1036	0.145054	Fetal brain ON Placenta OFF on GD90
ENSSSCG00000007578		12.9225	0	Fetal brain ON Placenta OFF on GD90
ENSSSCG00000003257	CACNG6	12.4088	0.408718	Fetal brain ON Placenta OFF on GD90
ENSSSCG00000008503	FEZ2	13.6183	0	Fetal brain ON Placenta OFF on GD90
ENSSSCG00000004225	TPD52L1	12.6423	0.514886	Fetal brain ON Placenta OFF on GD90
ENSSSCG00000009494	SOX21	13.1155	0.0363322	Fetal brain ON Placenta OFF on GD90
ENSSSCG00000012426	ZDHHC15	11.5934	0.550823	Fetal brain ON Placenta OFF on GD90
ENSSSCG00000009503	HS6ST3	14.367	0	Fetal brain ON Placenta OFF on GD90
ENSSSCG00000013494	MATK	10.4048	0.732745	Fetal brain ON Placenta OFF on GD90
ENSSSCG00000013386		15.3039	0	Fetal brain ON Placenta OFF on GD90
ENSSSCG00000002367	ISCA2	17.0136	0	Fetal brain ON Placenta OFF on GD90
ENSSSCG00000009977	RASL10A	28.0484	0.153464	Fetal brain ON Placenta OFF on GD90
ENSSSCG00000007421		19.4446	0.107182	Fetal brain ON Placenta OFF on GD90
ENSSSCG00000005857	CYSRT1	12.5628	0.644724	Fetal brain ON Placenta OFF on GD90
ENSSSCG00000003102		10.2373	0.355946	Fetal brain ON Placenta OFF on GD90
ENSSSCG00000001025	DSP	0.818894	11.3529	Fetal brain OFF Placenta ON on GD90
ENSSSCG00000006621		0.960272	18.1279	Fetal brain OFF Placenta ON on GD90
ENSSSCG00000001543		0.560146	400.138	Fetal brain OFF Placenta ON on GD90
ENSSSCG00000005852	ENTPD8	0.916419	68.4889	Fetal brain OFF Placenta ON on GD90
ENSSSCG00000007602	BAIAP2L1	0.801924	20.9786	Fetal brain OFF Placenta ON on GD90
ENSSSCG00000013576	STXBP2	0.709115	19.7565	Fetal brain OFF Placenta ON on GD90
ENSSSCG00000022196	CCT6B	0.917978	21.5162	Fetal brain OFF Placenta ON on GD90
ENSSSCG00000000649	CLEC1A	0.175757	13.2527	Fetal brain OFF Placenta ON on GD90
ENSSSCG00000024973		0.702996	22.5711	Fetal brain OFF Placenta ON on GD90
ENSSSCG00000008001		0.600633	14.7654	Fetal brain OFF Placenta ON on GD90
ENSSSCG00000006175	LY96	0.776216	11.7395	Fetal brain OFF Placenta ON on GD90
ENSSSCG00000002623	GSTA1	0.189333	20.7185	Fetal brain OFF Placenta ON on GD90
ENSSSCG00000005089	SIX4	0.0608107	12.0081	Fetal brain OFF Placenta ON on GD90
ENSSSCG00000002279	GPX2	0.179366	11.1936	Fetal brain OFF Placenta ON on GD90
ENSSSCG00000012493	TAF7L	0.193306	10.5278	Fetal brain OFF Placenta ON on GD90
ENSSSCG00000013902		0.338443	12.191	Fetal brain OFF Placenta ON on GD90
ENSSSCG00000013369		0.201442	13.3628	Fetal brain OFF Placenta ON on GD90
ENSSSCG00000010461	ANKRD1	0.0237666	10.5309	Fetal brain OFF Placenta ON on GD90
ENSSSCG00000011147	AKR1C2	0.0170845	31.6216	Fetal brain OFF Placenta ON on GD90
ENSSSCG00000005077		0.0104551	26.2553	Fetal brain OFF Placenta ON on GD90
