# Supplementary material for: Sexually Dimorphic Transcriptomic Changes of Developing Fetal Brain Reveal Signaling Pathways and Marker Genes of Brain Cells in Domestic Pigs
Source: Cells. 2021 Sep 16;10(9):2439. doi: 10.3390/cells10092439 (PMC8466205; doi:10.3390/cells10092439)
Supplement: Supplementary file 1 [file cells-10-02439-s001.zip › Table S9.xlsx]

## Sheet: Sheet1
Geneid		Gene description	Gene type	F45-F60	F60-F90	M45-M60	M60-M90	cell type
ENSSSCG00000039834	GRIN1	glutamate ionotropic receptor NMDA type subunit 1	protein_coding	-0.774508	-1.11508	-0.789748	-0.906049	Neurons
ENSSSCG00000000672	CLSTN3	calsyntenin 3	protein_coding	-0.452294	-1.05141	-0.54682	-0.996758	Neurons
ENSSSCG00000035891	ADGRB1	adhesion G protein-coupled receptor B1	protein_coding	-0.443466	-0.75836	-0.443927	-0.570867	Neurons
ENSSSCG00000039322	NRGN	neurogranin	protein_coding	-1.96729	-3.63091	-2.32553	-3.08299	Neurons
ENSSSCG00000007338	VSTM2L	V-set and transmembrane domain containing 2 like	protein_coding	-0.512352	-1.25145	-0.751246	-0.666852	Microglia
ENSSSCG00000000092	NPTXR	neuronal pentraxin receptor	protein_coding	-0.873302	-1.05996	-0.881471	-1.01055	Neurons
ENSSSCG00000025416	CAMKV	CaM kinase like vesicle associated	protein_coding	-0.912762	-1.07986	-0.965588	-0.735417	Neurons
ENSSSCG00000031590	SYT13	synaptotagmin 13	protein_coding	-0.675065	-0.584375	-0.549939	-0.871639	Neurons
ENSSSCG00000006811	SLC6A17	solute carrier family 6 member 17	protein_coding	-0.907025	-1.25117	-0.905026	-1.36016	Neurons
ENSSSCG00000017343	GFAP	glial fibrillary acidic protein	protein_coding	-1.73709	-2.6056	-2.45555	-2.44114	Astrocytes
ENSSSCG00000014443	CAMK2A	calcium/calmodulin dependent protein kinase II alpha	protein_coding	-1.04212	-2.42699	-1.0091	-2.3294	Neurons
ENSSSCG00000031724	LYNX1	ly-6/neurotoxin-like protein 1	protein_coding	-0.962579	-1.75791	-0.956235	-1.25701	Neurons
ENSSSCG00000033674	PRKCB	protein kinase C beta	protein_coding	-1.11663	-1.12565	-0.908864	-1.72154	Neurons
ENSSSCG00000035965	AQP4	aquaporin 4	protein_coding	-1.84188	-1.97164	-1.52517	-2.74627	Astrocytes
ENSSSCG00000012276	SYN1	synapsin I	protein_coding	-0.517507	-1.43228	-0.64764	-1.30086	Neurons
ENSSSCG00000039053	VGF	VGF nerve growth factor inducible	protein_coding	-0.608988	-1.02829	-0.764013	-0.53892	Neurons
ENSSSCG00000007100	SLC24A3	solute carrier family 24 member 3	protein_coding	-0.450281	-1.00998	-0.471681	-1.12043	Neurons
ENSSSCG00000023460	HPCAL4	hippocalcin like 4	protein_coding	-1.02362	-1.49537	-0.759466	-1.64995	Neurons
ENSSSCG00000023084	ATP2B2	ATPase plasma membrane Ca2+ transporting 2	protein_coding	-0.909434	-1.11529	-0.543275	-1.99809	Astrocytes
ENSSSCG00000003256	PRKCG	protein kinase C gamma	protein_coding	-0.654132	-0.758195	-0.60175	-0.924801	Neurons
ENSSSCG00000005504	BRINP1	BMP/retinoic acid inducible neural specific 1	protein_coding	-0.570448	-1.14156	-0.502755	-1.12901	Neurons
ENSSSCG00000013273	CHST1	carbohydrate sulfotransferase 1	protein_coding	-0.537918	-0.722173	-0.793902	-0.308546	Neurons
ENSSSCG00000023165	SEMA7A	semaphorin 7A (John Milton Hagen blood group)	protein_coding	-0.733173	-1.00523	-0.704203	-0.67691	Neurons
ENSSSCG00000015335	DYNC1I1	dynein cytoplasmic 1 intermediate chain 1	protein_coding	-0.848883	-1.28009	-0.77148	-1.09962	Neurons
ENSSSCG00000002280	RAB15	RAB15, member RAS oncogene family	protein_coding	-0.470489	-1.06078	-0.577854	-0.76122	Neurons
ENSSSCG00000004827	GABRA5	gamma-aminobutyric acid type A receptor subunit alpha5	protein_coding	-1.23469	-1.19345	-1.05098	-1.43869	Neurons
ENSSSCG00000030303	ACHE	acetylcholinesterase	protein_coding	-0.53394	-1.25371	-0.723489	-0.866991	Cajal-Retzius cells
ENSSSCG00000029365	MSI1	musashi RNA binding protein 1	protein_coding	0.857943	1.06949	0.680422	1.1586	Cajal-Retzius cells
ENSSSCG00000027053	PACSIN1	protein kinase C and casein kinase substrate in neurons 1	protein_coding	-0.591327	-1.38358	-0.722638	-1.17504	Neurons
ENSSSCG00000002011	CPNE6	copine 6	protein_coding	-1.61753	-2.16829	-1.89782	-1.53873	Neurons
ENSSSCG00000020879	FBXW7	F-box and WD repeat domain containing 7	protein_coding	-0.521898	-0.9785	-0.394356	-1.13054	Neurons
ENSSSCG00000004744	TYRO3	TYRO3 protein tyrosine kinase	protein_coding	-0.689982	-0.808759	-0.863046	-0.399653	Oligodendrocytes
ENSSSCG00000000184	DDN	dendrin	protein_coding	-2.13166	-2.77199	-1.74793	-2.7083	Neurons
ENSSSCG00000036758	HSPA12A	heat shock protein family A (Hsp70) member 12A	protein_coding	-0.615645	-1.1066	-0.588921	-1.49754	Neurons
ENSSSCG00000013653	ICAM5	intercellular adhesion molecule 5	protein_coding	-1.67589	-3.67444	-2.09544	-3.30956	Neurons
ENSSSCG00000039498	RBFOX3	RNA binding fox-1 homolog 3	protein_coding	-0.6168	-0.656402	-0.65322	-0.757944	Neurons
ENSSSCG00000035124	ILDR2	immunoglobulin like domain containing receptor 2	protein_coding	-0.742219	-0.468237	-0.681298	-0.778295	Neurons
ENSSSCG00000007485	BCAS1	brain enriched myelin associated protein 1	protein_coding	-1.10865	-3.17257	-1.00694	-3.56396	Oligodendrocytes
ENSSSCG00000012156	CDKL5	cyclin dependent kinase like 5	protein_coding	-0.708889	-0.742077	-0.602829	-1.07327	Neurons
ENSSSCG00000004094	PPP1R14C	protein phosphatase 1 regulatory inhibitor subunit 14C	protein_coding	-0.401494	-0.510519	-0.597753	-0.460776	Neurons
ENSSSCG00000001760	ACSBG1	acyl-CoA synthetase bubblegum family member 1	protein_coding	-0.667306	-1.76503	-0.67908	-1.50755	Astrocytes
ENSSSCG00000038979	ARHGDIG	Rho GDP dissociation inhibitor gamma	protein_coding	-0.689443	-1.51008	-0.808421	-0.767935	Neurons
ENSSSCG00000039315	SOX10	SRY-box transcription factor 10	protein_coding	-0.803633	-1.78583	-0.900383	-1.56392	Oligodendrocytes
ENSSSCG00000010142	RYR2	ryanodine receptor 2	protein_coding	-1.50116	-0.608584	-0.995609	-1.6556	Neurons
ENSSSCG00000008770	NWD2	NACHT and WD repeat domain containing 2	protein_coding	-1.0251	-1.17304	-0.886808	-1.4801	Neurons
ENSSSCG00000009664	PTK2B	protein tyrosine kinase 2 beta	protein_coding	-1.77539	-1.66691	-1.45736	-1.9189	Neurons
ENSSSCG00000017297	CYB561	cytochrome b561	protein_coding	-0.644117	-0.979245	-0.556608	-0.54368	Microglia
ENSSSCG00000017320	RPRML	reprimo like	protein_coding	-1.44734	-1.72762	-1.66776	-0.841343	Neurons
ENSSSCG00000015205	HEPACAM	hepatic and glial cell adhesion molecule	protein_coding	-0.753639	-1.42856	-0.67646	-1.28207	Oligodendrocytes
ENSSSCG00000013320	PAX6	paired box 6	protein_coding	0.76496	1.0196	0.975174	0.652568	Cajal-Retzius cells
ENSSSCG00000034919	GDA	guanine deaminase	protein_coding	-2.58513	-3.95343	-2.48534	-4.0193	Microglia
ENSSSCG00000000516	KCNC2	potassium voltage-gated channel subfamily C member 2	protein_coding	-0.738789	-0.896479	-0.761028	-1.20991	Neurons
ENSSSCG00000009457	DACH1	dachshund family transcription factor 1	protein_coding	0.647825	1.26527	0.856673	0.426286	Cajal-Retzius cells
ENSSSCG00000026246	B3GAT2	beta-1,3-glucuronyltransferase 2	protein_coding	-0.521813	-0.58138	-0.559547	-0.901417	Neurons
ENSSSCG00000040057	EOMES	eomesodermin	protein_coding	1.63716	4.75402	1.68143	4.28553	Cajal-Retzius cells
ENSSSCG00000025126	LGI4	leucine rich repeat LGI family member 4	protein_coding	-0.959974	-1.453	-1.10921	-0.957525	Schwann cells
ENSSSCG00000010757	EBF3	EBF transcription factor 3	protein_coding	1.55918	1.78247	1.59007	0.981766	Cajal-Retzius cells
ENSSSCG00000012039	OLIG2	oligodendrocyte transcription factor 2	protein_coding	-0.726974	-0.900156	-0.724242	-0.933012	Oligodendrocytes
ENSSSCG00000015442	GPR22	G protein-coupled receptor 22	protein_coding	-1.1534	-0.600265	-1.06417	-1.13415	Microglia
ENSSSCG00000016599	GPR37	G protein-coupled receptor 37	protein_coding	-0.63905	-1.0601	-0.703001	-1.23872	Oligodendrocytes
ENSSSCG00000028924	AURKB	aurora kinase B	protein_coding	1.11244	0.933468	0.977552	1.10206	Cajal-Retzius cells
ENSSSCG00000017751	OMG	oligodendrocyte myelin glycoprotein	protein_coding	-0.816055	-2.08806	-0.726817	-2.24581	Oligodendrocytes
ENSSSCG00000000585	SLCO1C1	solute carrier organic anion transporter family member 1C1	protein_coding	-1.13642	-1.11677	-0.69423	-1.21403	Neurons
ENSSSCG00000033479	NEUROG2	neurogenin 2	protein_coding	1.6344	4.18089	1.45493	3.85312	Cajal-Retzius cells
ENSSSCG00000010348	CDHR1	cadherin related family member 1	protein_coding	-0.89539	-1.30585	-0.824447	-1.70186	Neurons
ENSSSCG00000004969	KIF23	kinesin family member 23	protein_coding	1.10516	0.87868	1.01898	0.666289	Cajal-Retzius cells
ENSSSCG00000009869	LHX5	LIM homeobox 5	protein_coding	1.86766	1.47704	1.81169	0.962801	Cajal-Retzius cells
ENSSSCG00000006572	NPR1	natriuretic peptide receptor 1	protein_coding	-0.813993	-0.619913	-0.898527	-0.638216	Ependymal cells
ENSSSCG00000011309	KIF15	kinesin family member 15	protein_coding	0.814854	1.79503	1.31516	0.67931	Cajal-Retzius cells
ENSSSCG00000010457	KIF20B	kinesin family member 20B	protein_coding	0.737262	0.998065	0.94956	0.628377	Cajal-Retzius cells
ENSSSCG00000008625	NTSR2	neurotensin receptor 2	protein_coding	-1.39949	-2.4903	-1.34666	-2.03085	Astrocytes
ENSSSCG00000008089	CKAP2L	cytoskeleton associated protein 2 like	protein_coding	0.803861	1.03947	0.857642	0.79038	Cajal-Retzius cells
ENSSSCG00000009331	MEDAG	mesenteric estrogen dependent adipogenesis	protein_coding	-0.90383	-0.56431	-0.877911	-0.732397	Schwann cells
ENSSSCG00000004078	VIP	vasoactive intestinal peptide	protein_coding	-1.22455	-3.81045	-2.34363	-3.42001	Microglia
ENSSSCG00000029944	FASN	fatty acid synthase	protein_coding	-0.573716	0.524358	0	0.470574	Oligodendrocytes
ENSSSCG00000015513	ASTN1	astrotactin 1	protein_coding	-0.446316	0.361143	0	-0.412462	Microglia
ENSSSCG00000017401	ATP6V0A1	ATPase H+ transporting V0 subunit a1	protein_coding	0	-0.369056	-0.360736	-0.283002	Neurons
ENSSSCG00000001872	LINGO1	leucine rich repeat and Ig domain containing 1	protein_coding	0	-0.697983	-0.465313	-0.331539	Neurons
ENSSSCG00000007437	SLC12A5	solute carrier family 12 member 5	protein_coding	-0.648708	-0.871261	0	-1.2853	Neurons
ENSSSCG00000027558	GABBR2	gamma-aminobutyric acid type B receptor subunit 2	protein_coding	-0.742825	-0.667346	0	-1.1424	Neurons
ENSSSCG00000007772	STX1A	syntaxin 1A	protein_coding	0	-1.00587	-0.496012	-0.464605	Neurons
ENSSSCG00000003170	SLC17A7	solute carrier family 17 member 7	protein_coding	0	-2.15018	-0.523969	-1.94234	Neurons
ENSSSCG00000008615	VSNL1	visinin like 1	protein_coding	0	-2.03597	-0.546113	-1.85788	Neurons
ENSSSCG00000009831	CUX2	cut like homeobox 2	protein_coding	-1.04823	0.541124	-0.645972	0	Microglia
ENSSSCG00000040359	GOLGA7B	golgin A7 family member B	protein_coding	-0.507857	-0.40077	-0.59802	0	Microglia
ENSSSCG00000015543	CACNA1E	calcium voltage-gated channel subunit alpha1 E	protein_coding	-1.12286	0	-0.797283	-0.766356	Neurons
ENSSSCG00000034768	CYTH3	cytohesin 3	protein_coding	0	-0.500889	-0.476529	-0.317366	Microglia
ENSSSCG00000027063	DPY19L1	dpy-19 like C-mannosyltransferase 1	protein_coding	0	1.4994	0.681777	0.9617	Oligodendrocytes
ENSSSCG00000012089	ADARB1	adenosine deaminase RNA specific B1	protein_coding	-0.474136	-0.681352	0	-0.761085	Neurons
ENSSSCG00000015402	CACNA2D1	calcium voltage-gated channel auxiliary subunit alpha2delta 1	protein_coding	-0.944281	0	-0.614321	-0.940779	Neurons
ENSSSCG00000015911	SCN3A	sodium voltage-gated channel alpha subunit 3	protein_coding	-0.644535	0.51598	0	-0.544318	Microglia
ENSSSCG00000005222	SLC1A1	solute carrier family 1 member 1	protein_coding	-0.413023	-0.471744	0	-0.683247	Neurons
ENSSSCG00000037527	CPLX1	complexin 1	protein_coding	0	-1.82311	-0.526301	-1.40477	Neurons
ENSSSCG00000038971	ST8SIA3	ST8 alpha-N-acetyl-neuraminide alpha-2,8-sialyltransferase 3	protein_coding	-0.95389	0	-0.604051	-1.31104	Neurons
ENSSSCG00000005025	TRIM9	tripartite motif containing 9	protein_coding	-0.629046	-0.828192	0	-1.4197	Neurons
ENSSSCG00000037019	CAMK4	calcium/calmodulin dependent protein kinase IV	protein_coding	-1.11871	0	-0.820489	-1.36277	Neurons
ENSSSCG00000004586	FAM81A	family with sequence similarity 81 member A	protein_coding	-0.528321	-0.336584	0	-0.341416	Neurons
ENSSSCG00000014399	ARHGAP26	Rho GTPase activating protein 26	protein_coding	-0.927505	0	-0.503643	-1.05211	Microglia
ENSSSCG00000027365	WNT7B	Wnt family member 7B	protein_coding	0.932431	0	0.646371	0.429831	Cajal-Retzius cells
ENSSSCG00000016579	CCDC136	coiled-coil domain containing 136	protein_coding	-0.435381	-0.964808	0	-0.802236	Neurons
ENSSSCG00000009520	ZIC2	Zic family member 2	protein_coding	0.948081	1.00159	0.874933	0	Cajal-Retzius cells
ENSSSCG00000030565	GRIA4	glutamate ionotropic receptor AMPA type subunit 4	protein_coding	-0.558085	0	-0.53877	-0.676806	Neurons
ENSSSCG00000002262	SV2B	synaptic vesicle glycoprotein 2B	protein_coding	-0.605019	-1.18223	0	-1.95943	Neurons
ENSSSCG00000011129	ITIH5	inter-alpha-trypsin inhibitor heavy chain 5	protein_coding	-0.613716	-0.517646	0	-0.572334	Neurons
ENSSSCG00000009488	SLITRK5	SLIT and NTRK like family member 5	protein_coding	-0.773261	0	-0.638058	-0.522027	Cajal-Retzius cells
ENSSSCG00000015835	DUSP26	dual specificity phosphatase 26	protein_coding	0	-1.48924	-0.706204	-0.879139	Neurons
ENSSSCG00000002887	MAG	myelin associated glycoprotein	protein_coding	0	-6.48565	-1.1923	-6.07055	Oligodendrocytes
ENSSSCG00000008943	SLC4A4	solute carrier family 4 member 4	protein_coding	-0.746906	-0.827896	0	-1.7238	Astrocytes
ENSSSCG00000006328	RXRG	retinoid X receptor gamma	protein_coding	-0.576574	0	-0.724216	0.782275	Schwann cells
ENSSSCG00000016585	IMPDH1	inosine monophosphate dehydrogenase 1	protein_coding	0	-0.727695	-0.53891	-0.390497	Neurons
ENSSSCG00000001771	RASGRF1	Ras protein specific guanine nucleotide releasing factor 1	protein_coding	-0.721651	-1.63475	0	-2.18145	Neurons
ENSSSCG00000029626	NECAB3	N-terminal EF-hand calcium binding protein 3	protein_coding	0	-0.792259	-0.605047	-0.482216	Neurons
ENSSSCG00000000082	CACNA1I	calcium voltage-gated channel subunit alpha1 I	protein_coding	-1.45779	-1.24932	0	-2.6526	Neurons
ENSSSCG00000033691	RAB26	RAB26, member RAS oncogene family	protein_coding	0	-0.767506	-0.622852	-0.555337	Neurons
ENSSSCG00000011277	CCK	cholecystokinin	protein_coding	0	-2.52769	-1.07415	-1.8194	Neurons
ENSSSCG00000027621	NDUFA4L2	NDUFA4 mitochondrial complex associated like 2	protein_coding	0.479518	0.513132	0	1.04575	Microglia
ENSSSCG00000033327	PDGFB	platelet derived growth factor subunit B	protein_coding	0	-0.802214	-0.458909	-0.425219	Ependymal cells
ENSSSCG00000013066	INCENP	inner centromere protein	protein_coding	0.725402	0	0.513356	0.608867	Cajal-Retzius cells
ENSSSCG00000017204	ITGB4	integrin subunit beta 4	protein_coding	-0.634612	0.812717	0	0.488019	Oligodendrocytes
ENSSSCG00000017604	HLF	HLF transcription factor, PAR bZIP family member	protein_coding	-0.445649	-0.847478	0	-1.30486	Neurons
ENSSSCG00000023784	SEMA3C	semaphorin 3C	protein_coding	-1.0073	2.08685	0	1.41797	Ependymal cells
ENSSSCG00000001804	HOMER2	homer scaffold protein 2	protein_coding	-0.521162	-0.540619	0	-0.78081	Cajal-Retzius cells
ENSSSCG00000017548	NGFR	nerve growth factor receptor	protein_coding	0.860235	0.664161	0.797696	0	Schwann cells
ENSSSCG00000010325	KCNMA1	potassium calcium-activated channel subfamily M alpha 1	protein_coding	-0.744621	-0.81112	0	-1.49472	Neurons
ENSSSCG00000009378	CKAP2	cytoskeleton associated protein 2	protein_coding	0.848063	0.952353	0.819907	0	Cajal-Retzius cells
ENSSSCG00000009377	THSD1	thrombospondin type 1 domain containing 1	protein_coding	-0.549935	-0.399775	-0.610123	0	Ependymal cells
ENSSSCG00000000504	PTPRB	protein tyrosine phosphatase receptor type B	protein_coding	-0.786724	-0.589765	0	-1.29715	Neurons
ENSSSCG00000016052	MFSD6	major facilitator superfamily domain containing 6	protein_coding	-0.655724	-0.693302	0	-1.62513	Microglia
ENSSSCG00000004776	DISP2	dispatched RND transporter family member 2	protein_coding	-2.10425	1.43268	0	-1.15602	Neurons
ENSSSCG00000009859	TESC	tescalcin	protein_coding	-0.664994	-0.914582	-0.658664	0	Neurons
ENSSSCG00000033581	RGS7BP	regulator of G protein signaling 7 binding protein	protein_coding	-1.02779	-0.656896	0	-2.38044	Neurons
ENSSSCG00000030209	MFNG	MFNG O-fucosylpeptide 3-beta-N-acetylglucosaminyltransferase	protein_coding	1.19801	0	1.11017	1.35117	Cajal-Retzius cells
ENSSSCG00000013494	MATK	megakaryocyte-associated tyrosine kinase	protein_coding	0	-1.73662	-1.08432	-0.813371	Neurons
ENSSSCG00000016160	ERBB4	erb-b2 receptor tyrosine kinase 4	protein_coding	-1.5871	0.918959	0	-1.85845	Neurons
ENSSSCG00000032558	EMX2	empty spiracles homeobox 2	protein_coding	0.946121	0.95425	1.08133	0	Cajal-Retzius cells
ENSSSCG00000004718	TTBK2	tau tubulin kinase 2	protein_coding	-1.98109	1.39656	0	-2.27895	Microglia
ENSSSCG00000013989	GJC2	gap junction protein gamma 2	protein_coding	0	-2.29667	-0.874906	-1.68558	Oligodendrocytes
ENSSSCG00000006384	NHLH1	nescient helix-loop-helix 1	protein_coding	1.18055	2.34933	0	2.54898	Oligodendrocytes
ENSSSCG00000004479	FILIP1	filamin A interacting protein 1	protein_coding	-1.43449	-1.61454	0	-2.04483	Microglia
ENSSSCG00000017022	HMMR	hyaluronan mediated motility receptor	protein_coding	1.09653	0.749493	1.30268	0	Cajal-Retzius cells
ENSSSCG00000037234	CLDN2	claudin 2	protein_coding	0	0.911602	0.876874	0.923937	Neurons
ENSSSCG00000011748	SLC7A14	solute carrier family 7 member 14	protein_coding	-1.87973	1.65611	0	-2.11744	Microglia
ENSSSCG00000034864	CHEK2	checkpoint kinase 2	protein_coding	0.995415	0.727709	1.01928	0	Neurons
ENSSSCG00000024325	SGK2	serum/glucocorticoid regulated kinase 2	protein_coding	0	-3.85475	-2.68223	-3.26216	Oligodendrocytes
ENSSSCG00000007094	DZANK1	double zinc ribbon and ankyrin repeat domains 1	protein_coding	0	-0.540986	0	-0.54636	Neurons
ENSSSCG00000016726	ADCY1	adenylate cyclase 1	protein_coding	-2.23649	0	0	-1.62577	Neurons
ENSSSCG00000012292	SYP	synaptophysin	protein_coding	0	-1.49082	0	-1.18209	Astrocytes
ENSSSCG00000024285	DLG4	discs large MAGUK scaffold protein 4	protein_coding	0	-0.809044	0	-0.670857	Neurons
ENSSSCG00000013911	TMEM59L	transmembrane protein 59 like	protein_coding	0	-1.21651	0	-0.572948	Neurons
ENSSSCG00000007605	TMEM130	transmembrane protein 130	protein_coding	0	-0.902374	0	-0.563232	Neurons
ENSSSCG00000030361	PRKCZ	protein kinase C zeta	protein_coding	0	-1.05933	0	-0.526082	Oligodendrocytes
ENSSSCG00000034348	NBEA	neurobeachin	protein_coding	-0.585757	0	0	-0.603589	Neurons
ENSSSCG00000003807	DNAJC6	DnaJ heat shock protein family (Hsp40) member C6	protein_coding	0	-0.479761	0	-1.21144	Neurons
ENSSSCG00000007909	ABAT	4-aminobutyrate aminotransferase	protein_coding	0	-0.544958	0	-0.790768	Neurons
ENSSSCG00000039850	SLC6A11	solute carrier family 6 member 11	protein_coding	0	-0.682575	0	-0.922237	Astrocytes
ENSSSCG00000010133	ARVCF	ARVCF delta catenin family member	protein_coding	0	0.570508	0	0.879225	Ependymal cells
ENSSSCG00000015891	TBR1	T-box brain transcription factor 1	protein_coding	0	1.04832	0	0.878537	Cajal-Retzius cells
ENSSSCG00000022233	GAD1	glutamate decarboxylase 1	protein_coding	0	-0.520059	0	-0.954344	Neurons
ENSSSCG00000015426	RELN	reelin	protein_coding	0	0.54796	0	-0.429756	Cajal-Retzius cells
ENSSSCG00000000692	PIANP	PILR alpha associated neural protein	protein_coding	0	-0.430466	-0.401598	0	Neurons
ENSSSCG00000034360	CELSR2	cadherin EGF LAG seven-pass G-type receptor 2	protein_coding	-0.893364	0	0	-1.04492	Ependymal cells
ENSSSCG00000002730	CALB2	calbindin 2	protein_coding	0	-1.63113	0	-1.07275	Neurons
ENSSSCG00000027667	EML1	EMAP like 1	protein_coding	0	1.02791	0	0.863827	Oligodendrocytes
ENSSSCG00000035493	SACS	sacsin molecular chaperone	protein_coding	-0.703231	0	0	-0.859275	Neurons
ENSSSCG00000012773	PNCK	pregnancy up-regulated nonubiquitous CaM kinase	protein_coding	0	-0.594585	-0.821525	0	Neurons
ENSSSCG00000025784	CDH4	cadherin 4	protein_coding	0	0.732922	0	0.742064	Cajal-Retzius cells
ENSSSCG00000017025	GABRG2	gamma-aminobutyric acid type A receptor subunit gamma2	protein_coding	0	-0.538175	0	-0.972203	Neurons
ENSSSCG00000007083	PCSK2	proprotein convertase subtilisin/kexin type 2	protein_coding	0	-1.0382	0	-1.37471	Neurons
ENSSSCG00000030827	FGFR3	fibroblast growth factor receptor 3	protein_coding	0.48782	0	0.583747	0	Astrocytes
ENSSSCG00000033493	CACNA1B	calcium voltage-gated channel subunit alpha1 B	protein_coding	-0.880277	0	0	-0.935446	Microglia
ENSSSCG00000029460	RND2	Rho family GTPase 2	protein_coding	0.481344	-0.737373	0	0	Cajal-Retzius cells
ENSSSCG00000021657	SATB2	SATB homeobox 2	protein_coding	-1.53395	1.24244	0	0	Ependymal cells
ENSSSCG00000015878	PKP4	plakophilin 4	protein_coding	0	-0.899169	0	-1.33839	Neurons
ENSSSCG00000003833	DAB1	DAB adaptor protein 1	protein_coding	0	0.588053	0	0.355133	Ependymal cells
ENSSSCG00000022345	CHN1	chimerin 1	protein_coding	0	-1.89519	0	-1.81248	Neurons
ENSSSCG00000009722	SPOCK3	SPARC (osteonectin), cwcv and kazal like domains proteoglycan 3	protein_coding	0	-0.730924	0	-1.09681	Neurons
ENSSSCG00000006243	PENK	proenkephalin	protein_coding	-0.418156	0	-0.768315	0	Oligodendrocytes
ENSSSCG00000015079	BACE1	beta-secretase 1	protein_coding	-0.59344	0	0	-0.64923	Oligodendrocytes
ENSSSCG00000038533	NAPG	NSF attachment protein gamma	protein_coding	0	-1.01887	0	-0.848418	Neurons
ENSSSCG00000026211	NRN1	neuritin 1	protein_coding	0.652515	0	0.550367	0	Neurons
ENSSSCG00000012583	ACSL4	acyl-CoA synthetase long chain family member 4	protein_coding	0	-0.497223	0	-1.15712	Neurons
ENSSSCG00000026780	EDIL3	EGF like repeats and discoidin domains 3	protein_coding	0	-0.510064	0	-1.2163	Cajal-Retzius cells
ENSSSCG00000029865	GRM5	glutamate metabotropic receptor 5	protein_coding	-1.92659	0	0	-2.05878	Neurons
ENSSSCG00000006059	NCALD	neurocalcin delta	protein_coding	0	-0.761556	0	-1.12202	Neurons
ENSSSCG00000009584	SEMA4D	semaphorin 4D	protein_coding	0	-0.62367	0	-0.672821	Oligodendrocytes
ENSSSCG00000037970	SOX8	SRY-box transcription factor 8	protein_coding	0	-1.02852	0	-0.820432	Oligodendrocytes
ENSSSCG00000003690	DLGAP1	DLG associated protein 1	protein_coding	-0.663542	0	0	-0.898727	Neurons
ENSSSCG00000013838	AKAP8L	A-kinase anchoring protein 8 like	protein_coding	0	0.614071	0	0.87379	Neurons
ENSSSCG00000025858	ELN	elastin	protein_coding	0	-0.700025	-0.779429	0	Neurons
ENSSSCG00000003360	WRAP73	WD repeat containing, antisense to TP73	protein_coding	0	0.527107	0	1.14202	Cajal-Retzius cells
ENSSSCG00000006037	OXR1	oxidation resistance 1	protein_coding	0	-0.511547	0	-1.11607	Neurons
ENSSSCG00000027617	SYNPR	synaptoporin	protein_coding	0	-0.918052	0	-1.16416	Neurons
ENSSSCG00000038768	GPR37L1	G protein-coupled receptor 37 like 1	protein_coding	0	-2.20215	0	-1.86743	Astrocytes
ENSSSCG00000015401	PCLO	piccolo presynaptic cytomatrix protein	protein_coding	-0.790321	0	0	-1.3459	Neurons
ENSSSCG00000003848	LRP8	LDL receptor related protein 8	protein_coding	-1.11733	1.20268	0	0	Cajal-Retzius cells
ENSSSCG00000003344	VWA1	von Willebrand factor A domain containing 1	protein_coding	0	-0.531848	-0.606392	0	Neurons
ENSSSCG00000007034	PSD3	pleckstrin and Sec7 domain containing 3	protein_coding	-1.68488	0	0	-1.86536	Neurons
ENSSSCG00000015893	SLC4A10	solute carrier family 4 member 10	protein_coding	0	-0.467266	0	-1.44166	Neurons
ENSSSCG00000038869	APLNR	apelin receptor	protein_coding	0	-0.565745	0	-0.490115	Ependymal cells
ENSSSCG00000009744	SFSWAP	splicing factor SWAP	protein_coding	0	0.482452	0	0.330061	Neurons
ENSSSCG00000027183	FSTL5	follistatin like 5	protein_coding	0	0.910082	0.647341	0	Oligodendrocytes
ENSSSCG00000016625	CTTNBP2	cortactin binding protein 2	protein_coding	-0.552764	0.547807	0	0	Neurons
ENSSSCG00000035987	EHD3	EH domain containing 3	protein_coding	0	-0.837483	0	-0.947407	Ependymal cells
ENSSSCG00000013642	PDE4A	phosphodiesterase 4A	protein_coding	0	-1.03253	0	-1.19122	Neurons
ENSSSCG00000037821	RGS5	regulator of G protein signaling 5	protein_coding	0	-1.24802	0	-1.53745	Microglia
ENSSSCG00000015116	MCAM	melanoma cell adhesion molecule	protein_coding	0.51202	-0.569594	0	0	Microglia
ENSSSCG00000024204	SCN1A	sodium voltage-gated channel alpha subunit 1	protein_coding	-0.737165	0	0	-0.740081	Neurons
ENSSSCG00000013341	LUZP2	leucine zipper protein 2	protein_coding	0	-0.533405	0	-0.860797	Astrocytes
ENSSSCG00000025243	SGIP1	SH3GL interacting endocytic adaptor 1	protein_coding	0	-0.578379	0	-1.3892	Neurons
ENSSSCG00000016450	NOS3	nitric oxide synthase 3	protein_coding	0	-0.335405	0	-0.340102	Ependymal cells
ENSSSCG00000038958	DNM3	dynamin 3	protein_coding	-1.03685	0	0	-1.68019	Neurons
ENSSSCG00000000932	NTS	neurotensin	protein_coding	0	1.03416	0	1.55145	Microglia
ENSSSCG00000009605	GFRA2	GDNF family receptor alpha 2	protein_coding	0	-0.579889	0	-0.446225	Microglia
ENSSSCG00000006235	TOX	thymocyte selection associated high mobility group box	protein_coding	0	0.917522	0	0.936735	Microglia
ENSSSCG00000011666	CLSTN2	calsyntenin 2	protein_coding	-0.951957	1.3437	0	0	Cajal-Retzius cells
ENSSSCG00000016322	ACKR3	atypical chemokine receptor 3	protein_coding	0	0.571987	0	0.844056	Neurons
ENSSSCG00000023661	GABRA1	gamma-aminobutyric acid type A receptor subunit alpha1	protein_coding	0	-1.83008	0	-2.16467	Neurons
ENSSSCG00000007425	SNX21	sorting nexin family member 21	protein_coding	0	-0.818294	-0.643203	0	Microglia
ENSSSCG00000010163	KCNK1	potassium two pore domain channel subfamily K member 1	protein_coding	0	-0.541784	0	-0.590301	Neurons
ENSSSCG00000003646	POU3F1	POU class 3 homeobox 1	protein_coding	-1.09928	0	-0.986594	0	Oligodendrocytes
ENSSSCG00000007501	BMP7	bone morphogenetic protein 7	protein_coding	0.444943	-0.442363	0	0	Neurons
ENSSSCG00000010926	SYT2	synaptotagmin 2	protein_coding	0	-1.77832	0	-2.25109	Neurons
ENSSSCG00000000228	SCN8A	sodium voltage-gated channel alpha subunit 8	protein_coding	-1.54271	0	0	-2.6679	Neurons
ENSSSCG00000010447	ACTA2	actin alpha 2, smooth muscle	protein_coding	0	-1.34177	0	-0.548396	Neurons
ENSSSCG00000009217	PKD2	polycystin 2, transient receptor potential cation channel	protein_coding	-1.18208	0	0	-1.17423	Neurons
ENSSSCG00000015743	PTPN4	protein tyrosine phosphatase non-receptor type 4	protein_coding	0	0.937329	0	-0.707972	Neurons
ENSSSCG00000004113	STXBP5	syntaxin binding protein 5	protein_coding	-1.10749	0	0	-1.54358	Microglia
ENSSSCG00000030515	GABRA4	gamma-aminobutyric acid type A receptor subunit alpha4	protein_coding	0	-1.18827	0	-1.58407	Neurons
ENSSSCG00000035419	RARRES2	retinoic acid receptor responder 2	protein_coding	0	-1.35458	0	-0.532394	Ependymal cells
ENSSSCG00000011766	PEX5L	peroxisomal biogenesis factor 5 like	protein_coding	-1.72394	0	0	-1.90479	Oligodendrocytes
ENSSSCG00000026527	HCN1	hyperpolarization activated cyclic nucleotide gated potassium channel 1	protein_coding	-0.529966	0	0	-1.01128	Neurons
ENSSSCG00000037304	HES5	hes family bHLH transcription factor 5	protein_coding	0.696644	0	0	1.07023	Cajal-Retzius cells
ENSSSCG00000006159	HEY1	hes related family bHLH transcription factor with YRPW motif 1	protein_coding	0	-0.892597	0	-1.01804	Ependymal cells
ENSSSCG00000023924	PDE1A	phosphodiesterase 1A	protein_coding	0	-1.10393	0	-1.69534	Neurons
ENSSSCG00000004119	GRM1	glutamate metabotropic receptor 1	protein_coding	-0.655764	0	0	-1.20624	Neurons
ENSSSCG00000001873	CSPG4	chondroitin sulfate proteoglycan 4	protein_coding	0	-0.545202	0	-0.914273	Microglia
ENSSSCG00000026789	BTBD17	BTB domain containing 17	protein_coding	0	-0.974736	0	-0.921297	Oligodendrocytes
ENSSSCG00000029073	CACNB4	calcium voltage-gated channel auxiliary subunit beta 4	protein_coding	-1.30436	0	0	-2.19099	Neurons
ENSSSCG00000015329	PPP1R9A	protein phosphatase 1 regulatory subunit 9A	protein_coding	-2.28137	0	0	-2.24755	Neurons
ENSSSCG00000005608	ANGPTL2	angiopoietin like 2	protein_coding	0	-0.679601	0	-0.898653	Neurons
ENSSSCG00000002818	PLLP	plasmolipin	protein_coding	0	-2.48532	0	-2.23994	Oligodendrocytes
ENSSSCG00000028112	CLIC6	chloride intracellular channel 6	protein_coding	0	0.571754	0.975332	0	Neurons
ENSSSCG00000015355	DGKB	diacylglycerol kinase beta	protein_coding	0	-1.42484	0	-1.97697	Neurons
ENSSSCG00000014570	NRIP3	TMEM9 domain family member B	protein_coding	0	-1.6991	0	-1.41453	Neurons
ENSSSCG00000036152	TSPAN15	tetraspanin 15	protein_coding	0.892729	-1.09548	0	0	Oligodendrocytes
ENSSSCG00000040629	IL34	interleukin 34	protein_coding	0	-2.69155	0	-2.06069	Neurons
ENSSSCG00000031649	RNASE1	ribonuclease A family member 1, pancreatic	protein_coding	0	-3.34548	0	-1.84977	Astrocytes
ENSSSCG00000011867	MYLK	myosin light chain kinase	protein_coding	0	-0.881676	0	-1.39461	Neurons
ENSSSCG00000039488	SPON2	spondin 2	protein_coding	0	0	-0.712005	0.657659	Neurons
ENSSSCG00000035746	ECT2	epithelial cell transforming 2	protein_coding	0.918495	0	0.986852	0	Cajal-Retzius cells
ENSSSCG00000017427	HAP1	huntingtin associated protein 1	protein_coding	0	-1.04412	0	-0.699383	Neurons
ENSSSCG00000031579	PCP4L1	Purkinje cell protein 4 like 1	protein_coding	0	-1.56107	0	-1.24425	Neurons
ENSSSCG00000037420	TMEM170B	transmembrane protein 170B	protein_coding	-0.975835	0	0	-1.72151	Oligodendrocytes
ENSSSCG00000012593	HTR2C	5-hydroxytryptamine receptor 2C	protein_coding	-0.773231	0	0	-0.429404	Neurons
ENSSSCG00000012018	CHODL	chondrolectin	protein_coding	0	0.605907	0	0.485726	Neurons
ENSSSCG00000036695	IGF2BP3	insulin like growth factor 2 mRNA binding protein 3	protein_coding	0	1.18421	0	0.920309	Microglia
ENSSSCG00000010896	ASPM	assembly factor for spindle microtubules	protein_coding	0	1.81677	1.02939	0	Cajal-Retzius cells
ENSSSCG00000011400	SEMA3B	semaphorin 3B	protein_coding	0.57534	0	0	0.709197	Schwann cells
ENSSSCG00000012705	ZIC3	Zic family member 3	protein_coding	0.720885	0	0.901819	0	Ependymal cells
ENSSSCG00000015237	FLI1	Fli-1 proto-oncogene, ETS transcription factor	protein_coding	0	-0.636919	0	-0.530704	Neurons
ENSSSCG00000015781	ENPP6	ectonucleotide pyrophosphatase/phosphodiesterase 6	protein_coding	0	-1.54141	0	-1.09919	Oligodendrocytes
ENSSSCG00000036307	OAF	out at first homolog	protein_coding	0	-1.05722	0	-0.648486	Neurons
ENSSSCG00000005167	SLC24A2	solute carrier family 24 member 2	protein_coding	-2.77279	0	0	-3.31893	Neurons
ENSSSCG00000006215	CRH	corticotropin releasing hormone	protein_coding	0	-1.3661	0	-0.868623	Oligodendrocytes
ENSSSCG00000013893	ARRDC2	arrestin domain containing 2	protein_coding	0	-0.934513	0	-0.811266	Oligodendrocytes
ENSSSCG00000006359	ADAMTS4	ADAM metallopeptidase with thrombospondin type 1 motif 4	protein_coding	0	-2.55797	0	-2.08449	Oligodendrocytes
ENSSSCG00000004823	LRRK1	leucine rich repeat kinase 1	protein_coding	0	-0.674398	0	-0.936206	Neurons
ENSSSCG00000030957	NFKB1	nuclear factor kappa B subunit 1	protein_coding	0	-0.651382	0	-0.551782	Oligodendrocytes
ENSSSCG00000010854	TMEM63A	transmembrane protein 63A	protein_coding	0	-0.64308	0	-0.586035	Oligodendrocytes
ENSSSCG00000001248	MOG	myelin oligodendrocyte glycoprotein	protein_coding	0	-5.78334	0	-5.85464	Oligodendrocytes
ENSSSCG00000016658	ANLN	anillin actin binding protein	protein_coding	0.794758	0	0.872369	0	Oligodendrocytes
ENSSSCG00000000146	MYH11	myosin heavy chain 11	protein_coding	0	-1.90419	0	-1.79165	Neurons
ENSSSCG00000000660	A2M	alpha-2-macroglobulin	protein_coding	0	-0.953435	0	-0.974409	Oligodendrocytes
ENSSSCG00000011713	P2RY12	purinergic receptor P2Y12	protein_coding	0	-0.859004	0	-1.32453	Microglia
ENSSSCG00000038824	FRRS1L	ferric chelate reductase 1 like	protein_coding	-1.97333	0	0	-2.2239	Neurons
ENSSSCG00000020785	DES	desmin	protein_coding	1.2165	-1.06644	0	0	Neurons
ENSSSCG00000024048	MMRN2	multimerin 2	protein_coding	0	-1.0865	0	-0.688485	Microglia
ENSSSCG00000015898	KCNH7	potassium voltage-gated channel subfamily H member 7	protein_coding	-1.30391	0	0	-1.58278	Cajal-Retzius cells
ENSSSCG00000004167	MYB	MYB proto-oncogene, transcription factor	protein_coding	0	1.65973	0	1.21177	Ependymal cells
ENSSSCG00000022592	FIBIN	fin bud initiation factor homolog	protein_coding	0	-1.44046	0	-1.412	Neurons
ENSSSCG00000005203	IL33	interleukin 33	protein_coding	0	-0.698547	0	-1.00338	Oligodendrocytes
ENSSSCG00000016972	CARTPT	CART prepropeptide	protein_coding	0	-2.39386	0	-2.35621	Oligodendrocytes
ENSSSCG00000017261	ARSG	arylsulfatase G	protein_coding	0	-0.970136	0	-0.823077	Oligodendrocytes
ENSSSCG00000002718	FA2H	fatty acid 2-hydroxylase	protein_coding	0	-3.65264	0	-4.30193	Oligodendrocytes
ENSSSCG00000016892	FST	follistatin	protein_coding	0	2.74003	0	2.28821	Microglia
ENSSSCG00000000716	KCNA1	potassium voltage-gated channel subfamily A member 1	protein_coding	-1.3419	0	0	-2.33264	Schwann cells
ENSSSCG00000016885	ITGA1	integrin subunit alpha 1	protein_coding	-0.91273	0	0	-1.94201	Oligodendrocytes
ENSSSCG00000007926	SEC14L5	SEC14 like lipid binding 5	protein_coding	0	-1.88944	0	-1.66699	Oligodendrocytes
ENSSSCG00000010506	OPALIN	oligodendrocytic myelin paranodal and inner loop protein	protein_coding	0	-5.58156	0	-6.25867	Oligodendrocytes
ENSSSCG00000024697	TMEM125	transmembrane protein 125	protein_coding	0	-5.91287	0	-5.34466	Oligodendrocytes
ENSSSCG00000011640	TF	transferrin	protein_coding	0	-2.15935	0	-2.35685	Neurons
ENSSSCG00000034013	TMEM88B	transmembrane protein 88B	protein_coding	0	-2.6059	0	-2.41892	Oligodendrocytes
ENSSSCG00000023396	LIX1	limb and CNS expressed 1	protein_coding	1.62613	0	1.16015	0	Microglia
ENSSSCG00000034503	ERMN	ermin	protein_coding	0	-6.35559	0	-7.57115	Oligodendrocytes
ENSSSCG00000017053	NIPAL4	NIPA like domain containing 4	protein_coding	0	-0.820566	0	-1.07572	Oligodendrocytes
ENSSSCG00000000138	PVALB	parvalbumin	protein_coding	0	-3.67894	0	-3.71415	Neurons
ENSSSCG00000028460	S1PR5	sphingosine-1-phosphate receptor 5	protein_coding	0	-2.37467	0	-1.89424	Oligodendrocytes
ENSSSCG00000017540	HOXB5	homeobox B5	protein_coding	10.3875	0	4.87914	0	Microglia
ENSSSCG00000016703	HOXA5	homeobox A5	protein_coding	8.54596	0	5.72803	0	Microglia
ENSSSCG00000037709	KCNA2	potassium voltage-gated channel subfamily A member 2	protein_coding	-1.66096	0	0	-3.16694	Neurons
ENSSSCG00000006478	HAPLN2	hyaluronan and proteoglycan link protein 2	protein_coding	0	-4.03204	0	-2.51879	Oligodendrocytes
ENSSSCG00000017861	ASPA	aspartoacylase	protein_coding	-2.2168	0	0	-1.80593	Oligodendrocytes
ENSSSCG00000005742	DBH	dopamine beta-hydroxylase	protein_coding	0	-1.22081	0	-1.73661	Microglia
ENSSSCG00000038488	PHOX2B	paired like homeobox 2B	protein_coding	2.93789	0	2.96216	0	Microglia
ENSSSCG00000012394	GJB1	gap junction protein beta 1	protein_coding	0	-1.86231	0	-2.09102	Oligodendrocytes
ENSSSCG00000044762	CCL11	chemokine (C-C motif) ligand 11	protein_coding	0	1.93725	0	2.80279	Neurons
ENSSSCG00000017005	KCNMB1	potassium calcium-activated channel subfamily M regulatory beta subunit 1	protein_coding	-2.64585	0	0	-1.49826	Neurons
ENSSSCG00000036098	NKX6-2	NK6 homeobox 2	protein_coding	0	-4.05724	0	-2.88912	Oligodendrocytes
ENSSSCG00000048899	GPR62	G protein-coupled receptor 62	protein_coding	0	-1.77282	0	-2.24471	Oligodendrocytes
ENSSSCG00000010392	CHAT	choline O-acetyltransferase	protein_coding	0	-1.90024	0	-2.6904	Neurons
ENSSSCG00000017804	ABR	ABR activator of RhoGEF and GTPase	protein_coding	-0.465393	0	0	0	Neurons
ENSSSCG00000039487	GPSM1	G protein signaling modulator 1	protein_coding	0	0	0	0.349574	Astrocytes
ENSSSCG00000031082	ATP13A2	ATPase cation transporting 13A2	protein_coding	0	-0.32762	0	0	Cajal-Retzius cells
ENSSSCG00000014581	TUB	TUB bipartite transcription factor	protein_coding	-0.442833	0	0	0	Microglia
ENSSSCG00000040182	RHBDD2	rhomboid domain containing 2	protein_coding	0	-0.640647	0	0	Neurons
ENSSSCG00000004620	MYO5A	myosin VA	protein_coding	0	0	0	-1.10787	Neurons
ENSSSCG00000033624	SRGAP3	SLIT-ROBO Rho GTPase activating protein 3	protein_coding	-0.388166	0	0	0	Cajal-Retzius cells
ENSSSCG00000013016	PPP2R5B	protein phosphatase 2 regulatory subunit B'beta	protein_coding	0	-0.535795	0	0	Microglia
ENSSSCG00000000680	GPR162	G protein-coupled receptor 162	protein_coding	0	-0.759315	0	0	Neurons
ENSSSCG00000011166	ZMYND11	zinc finger MYND-type containing 11	protein_coding	0	0	0	-0.549907	Neurons
ENSSSCG00000017245	CDC42EP4	CDC42 effector protein 4	protein_coding	0	0	0	0.446555	Oligodendrocytes
ENSSSCG00000031519	NRSN2	neurensin 2	protein_coding	0	-0.667201	0	0	Neurons
ENSSSCG00000039537	TMEM179	transmembrane protein 179	protein_coding	0	-0.890164	0	0	Neurons
ENSSSCG00000001762	CIB2	calcium and integrin binding family member 2	protein_coding	0	-0.461092	0	0	Cajal-Retzius cells
ENSSSCG00000007435	PLTP	phospholipid transfer protein	protein_coding	0	-0.521225	0	0	Ependymal cells
ENSSSCG00000017777	FLOT2	flotillin 2	protein_coding	0	-0.429904	0	0	Microglia
ENSSSCG00000034795	SCAMP1	secretory carrier membrane protein 1	protein_coding	0	0	0	-0.748966	Neurons
ENSSSCG00000039245	RIMS3	regulating synaptic membrane exocytosis 3	protein_coding	-0.366754	0	0	0	Neurons
ENSSSCG00000008349	CNRIP1	cannabinoid receptor interacting protein 1	protein_coding	0	-0.611554	0	0	Neurons
ENSSSCG00000006263	ATP6V1H	ATPase H+ transporting V1 subunit H	protein_coding	0	-0.452409	0	0	Neurons
ENSSSCG00000017948	EFNB3	ephrin B3	protein_coding	0	0	0	0.535608	Oligodendrocytes
ENSSSCG00000007348	SLC32A1	solute carrier family 32 member 1	protein_coding	0	-0.656163	0	0	Neurons
ENSSSCG00000005587	NEK6	NIMA related kinase 6	protein_coding	0	-0.312255	0	0	Microglia
ENSSSCG00000013505	FSD1	fibronectin type III and SPRY domain containing 1	protein_coding	0	0	0	0.554005	Cajal-Retzius cells
ENSSSCG00000010380	MAPK8	mitogen-activated protein kinase 8	protein_coding	0	0.411923	0	0	Cajal-Retzius cells
ENSSSCG00000022741	PDGFRB	platelet derived growth factor receptor beta	protein_coding	0	0	0	-0.344426	Microglia
ENSSSCG00000026466	SLC23A2	solute carrier family 23 member 2	protein_coding	0	0	0	-0.637179	Neurons
ENSSSCG00000011782	ABCC5	ATP binding cassette subfamily C member 5	protein_coding	-0.621836	0	0	0	Neurons
ENSSSCG00000012638	GRIA3	glutamate ionotropic receptor AMPA type subunit 3	protein_coding	0	0	0	-0.496674	Neurons
ENSSSCG00000020663	KMT2C	lysine methyltransferase 2C	protein_coding	0	1.07045	0	0	Neurons
ENSSSCG00000038932	PPM1E	protein phosphatase, Mg2+/Mn2+ dependent 1E	protein_coding	0	0	0	-1.04403	Astrocytes
ENSSSCG00000013523	SAFB2	scaffold attachment factor B2	protein_coding	0	0	0	0.36684	Neurons
ENSSSCG00000012253	CASK	calcium/calmodulin dependent serine protein kinase	protein_coding	0	0.455811	0	0	Neurons
ENSSSCG00000008858	KLHL2	kelch like family member 2	protein_coding	0	0	0	-0.71631	Oligodendrocytes
ENSSSCG00000028182	CDK17	cyclin dependent kinase 17	protein_coding	0	0	0	-0.941933	Neurons
ENSSSCG00000007116	CD93	CD93 molecule	protein_coding	0	-0.444131	0	0	Neurons
ENSSSCG00000011692	ZIC1	Zic family member 1	protein_coding	0	1.19972	0	0	Microglia
ENSSSCG00000007360	CHD6	chromodomain helicase DNA binding protein 6	protein_coding	0	0.831311	0	0	Neurons
ENSSSCG00000015603	LPGAT1	lysophosphatidylglycerol acyltransferase 1	protein_coding	0	0	0	-0.629176	Neurons
ENSSSCG00000004484	COL12A1	collagen type XII alpha 1 chain	protein_coding	0	1.11667	0	0	Neurons
ENSSSCG00000005501	TRIM32	tripartite motif containing 32	protein_coding	0	0	0	0.347776	Ependymal cells
ENSSSCG00000013343	SLC17A6	solute carrier family 17 member 6	protein_coding	0	0	0	-0.970674	Neurons
ENSSSCG00000005229	VLDLR	very low density lipoprotein receptor	protein_coding	0	0	0	-0.591559	Oligodendrocytes
ENSSSCG00000016035	COL5A2	collagen type V alpha 2 chain	protein_coding	0	0.496835	0	0	Neurons
ENSSSCG00000005106	NTRK3	neurotrophic receptor tyrosine kinase 3	protein_coding	0	0	0	-0.336577	Microglia
ENSSSCG00000006107	PDP1	pyruvate dehyrogenase phosphatase catalytic subunit 1	protein_coding	0	0	0	-0.407872	Neurons
ENSSSCG00000009799	DIABLO	diablo IAP-binding mitochondrial protein	protein_coding	0	0	0	0.465247	Cajal-Retzius cells
ENSSSCG00000015700	TMEM163	transmembrane protein 163	protein_coding	0	-0.6735	0	0	Oligodendrocytes
ENSSSCG00000025176	NOTCH3	notch receptor 3	protein_coding	0	0	0	-0.363904	Microglia
ENSSSCG00000024417	ERC2	ELKS/RAB6-interacting/CAST family member 2	protein_coding	0	0	0	-1.19931	Cajal-Retzius cells
ENSSSCG00000000900	VEZT	vezatin, adherens junctions transmembrane protein	protein_coding	0	0	0	-0.551438	Microglia
ENSSSCG00000016718	NPY	neuropeptide Y	protein_coding	0	-0.992792	0	0	Neurons
ENSSSCG00000033586	DBNDD2	dysbindin domain containing 2	protein_coding	0	-0.605476	0	0	Oligodendrocytes
ENSSSCG00000028381	FLYWCH1	FLYWCH-type zinc finger 1	protein_coding	0.452971	0	0	0	Neurons
ENSSSCG00000008337	AAK1	AP2 associated kinase 1	protein_coding	0	0	0	-1.36109	Neurons
ENSSSCG00000003478	CROCC	ciliary rootlet coiled-coil, rootletin	protein_coding	0	0.621295	0	0	Neurons
ENSSSCG00000009500	CLDN10	claudin 10	protein_coding	0	-1.27669	0	0	Astrocytes
ENSSSCG00000027312	PTCH1	patched 1	protein_coding	0	0	0	-0.663168	Oligodendrocytes
ENSSSCG00000005480	RGS3	regulator of G protein signaling 3	protein_coding	0	-0.466778	0	0	Microglia
ENSSSCG00000028031	HDAC11	histone deacetylase 11	protein_coding	0	-0.643461	0	0	Neurons
ENSSSCG00000008844	KDR	kinase insert domain receptor	protein_coding	0	0	0	-0.380979	Microglia
ENSSSCG00000015976	LNPK	lunapark, ER junction formation factor	protein_coding	0	0	0	-0.608956	Cajal-Retzius cells
ENSSSCG00000034329	NAT14	N-acetyltransferase 14 (putative)	protein_coding	0	-0.590442	0	0	Neurons
ENSSSCG00000039966	NXPH4	neurexophilin 4	protein_coding	0	0	0	0.850265	Neurons
ENSSSCG00000003669	MFSD2A	major facilitator superfamily domain containing 2A	protein_coding	0	-0.485182	0	0	Neurons
ENSSSCG00000006852	NTNG1	netrin G1	protein_coding	0	0	0	-0.785932	Neurons
ENSSSCG00000038290	RNF182	ring finger protein 182	protein_coding	0	0.713149	0	0	Ependymal cells
ENSSSCG00000015839	NRG1	neuregulin 1	protein_coding	-0.39703	0	0	0	Cajal-Retzius cells
ENSSSCG00000015523	RALGPS2	Ral GEF with PH domain and SH3 binding motif 2	protein_coding	0	0.850643	0	0	Cajal-Retzius cells
ENSSSCG00000004861	TSHZ1	teashirt zinc finger homeobox 1	protein_coding	0	0.864795	0	0	Astrocytes
ENSSSCG00000007058	PLCB4	phospholipase C beta 4	protein_coding	0	0	0	-0.377258	Neurons
ENSSSCG00000013374	KCNC1	potassium voltage-gated channel subfamily C member 1	protein_coding	0	0	0	-0.749179	Neurons
ENSSSCG00000024591	ETV1	ETS variant transcription factor 1	protein_coding	0	0	0	-0.835718	Neurons
ENSSSCG00000028827	PARVA	parvin alpha	protein_coding	0	0	0	-0.391063	Microglia
ENSSSCG00000037865	SOX18	SRY-box transcription factor 18	protein_coding	0	-0.881692	0	0	Microglia
ENSSSCG00000034351	B3GALT1	beta-1,3-galactosyltransferase 1	protein_coding	0	0	0	-0.952851	Cajal-Retzius cells
ENSSSCG00000006082	MATN2	matrilin 2	protein_coding	0	0	0	-0.613735	Schwann cells
ENSSSCG00000010672	RAB11FIP2	RAB11 family interacting protein 2	protein_coding	0	0	0	-1.67142	Cajal-Retzius cells
ENSSSCG00000017187	FOXJ1	forkhead box J1	protein_coding	0	0	0	0.461928	Ependymal cells
ENSSSCG00000005449	PTPN3	protein tyrosine phosphatase non-receptor type 3	protein_coding	0	0	0	-0.527021	Neurons
ENSSSCG00000032600	PNOC	prepronociceptin	protein_coding	0	-0.560088	0	0	Cajal-Retzius cells
ENSSSCG00000023837	WFDC1	WAP four-disulfide core domain 1	protein_coding	0	-0.519462	0	0	Neurons
ENSSSCG00000048443	APLN	apelin	protein_coding	0	-0.715878	0	0	Ependymal cells
ENSSSCG00000017498	PPP1R1B	protein phosphatase 1 regulatory inhibitor subunit 1B	protein_coding	0	-0.843922	0	0	Neurons
ENSSSCG00000030413	PIK3CA	phosphatidylinositol-4,5-bisphosphate 3-kinase catalytic subunit alpha	protein_coding	0	0	0	-0.592656	Microglia
ENSSSCG00000015073	TAGLN	transgelin	protein_coding	0	-1.18604	0	0	Neurons
ENSSSCG00000006202	CSPP1	centrosome and spindle pole associated protein 1	protein_coding	0	0.607424	0	0	Neurons
ENSSSCG00000009040	SMAD1	SMAD family member 1	protein_coding	0	0.61656	0	0	Cajal-Retzius cells
ENSSSCG00000004658	FBN1	fibrillin 1	protein_coding	0	0	0	-0.671977	Neurons
ENSSSCG00000010199	RET	ret proto-oncogene	protein_coding	0	0	0	-1.2683	Microglia
ENSSSCG00000011226	TGFBR2	transforming growth factor beta receptor 2	protein_coding	0	0	0	-0.535106	Ependymal cells
ENSSSCG00000001725	ADGRF5	adhesion G protein-coupled receptor F5	protein_coding	0	0	0	-0.72212	Neurons
ENSSSCG00000003201	ATF5	activating transcription factor 5	protein_coding	0	0	0	0.571619	Oligodendrocytes
ENSSSCG00000035102	LYPD1	LY6/PLAUR domain containing 1	protein_coding	0	-0.490857	0	0	Neurons
ENSSSCG00000028317	ARHGEF28	Rho guanine nucleotide exchange factor 28	protein_coding	0	0	0	-0.760211	Microglia
ENSSSCG00000005380	COL15A1	collagen type XV alpha 1 chain	protein_coding	0	0.820021	0	0	Neurons
ENSSSCG00000007232	DUSP15	dual specificity protein phosphatase 15	protein_coding	0	-0.557035	0	0	Oligodendrocytes
ENSSSCG00000037195	FOXF2	forkhead box F2	protein_coding	0	-0.75248	0	0	Ependymal cells
ENSSSCG00000002445	TRIP11	thyroid hormone receptor interactor 11	protein_coding	0	0	0	-0.450358	Neurons
ENSSSCG00000036520	EFNA5	ephrin A5	protein_coding	0	0	0	-0.80264	Microglia
ENSSSCG00000039756	FOXC1	forkhead box C1	protein_coding	0.698707	0	0	0	Microglia
ENSSSCG00000004075	RGS17	regulator of G protein signaling 17	protein_coding	0	0	0	-1.15834	Neurons
ENSSSCG00000039161	MEIS1	Meis homeobox 1	protein_coding	0.984337	0	0	0	Astrocytes
ENSSSCG00000007079	FLRT3	fibronectin leucine rich transmembrane protein 3	protein_coding	0	0	0	-0.388763	Cajal-Retzius cells
ENSSSCG00000016968	BDP1	B double prime 1, subunit of RNA polymerase III transcription initiation factor IIIB	protein_coding	0	0	0	-0.873961	Ependymal cells
ENSSSCG00000009106	PDE5A	phosphodiesterase 5A	protein_coding	0	0	0	-0.550994	Microglia
ENSSSCG00000032527	FOSL2	FOS like 2, AP-1 transcription factor subunit	protein_coding	-1.19707	0	0	0	Schwann cells
ENSSSCG00000000232	ACVRL1	activin A receptor like type 1	protein_coding	0	-0.452287	0	0	Microglia
ENSSSCG00000038956	HEYL	hes related family bHLH transcription factor with YRPW motif like	protein_coding	0	-0.465877	0	0	Microglia
ENSSSCG00000010054	ADORA2A	adenosine A2a receptor	protein_coding	0	-0.52424	0	0	Ependymal cells
ENSSSCG00000022274	SLC18A3	solute carrier family 18 member A3	protein_coding	0	-0.816109	0	0	Microglia
ENSSSCG00000006125	CALB1	calbindin 1	protein_coding	0	1.33421	0	0	Neurons
ENSSSCG00000016031	CALCRL	calcitonin receptor like receptor	protein_coding	0	0	0	-0.963257	Microglia
ENSSSCG00000029708	SLC25A38	solute carrier family 25 member 38	protein_coding	0	-0.729104	0	0	Oligodendrocytes
ENSSSCG00000011408	ZMYND10	zinc finger MYND-type containing 10	protein_coding	0	-0.806941	0	0	Ependymal cells
ENSSSCG00000011299	CLEC3B	C-type lectin domain family 3 member B	protein_coding	0	-1.24614	0	0	Neurons
ENSSSCG00000023371	EHD2	EH domain containing 2	protein_coding	0	0	-0.70853	0	Neurons
ENSSSCG00000017728	MYO1D	myosin ID	protein_coding	0	0	0	-0.998821	Neurons
ENSSSCG00000000555	ITPR2	inositol 1,4,5-trisphosphate receptor type 2	protein_coding	0	0	0	-1.15012	Oligodendrocytes
ENSSSCG00000005997	COL14A1	collagen type XIV alpha 1 chain	protein_coding	0	0	-0.698189	0	Neurons
ENSSSCG00000003762	ADGRL4	adhesion G protein-coupled receptor L4	protein_coding	0	0	0	-0.688685	Neurons
ENSSSCG00000023760	CLEC14A	C-type lectin domain containing 14A	protein_coding	0	-0.719597	0	0	Microglia
ENSSSCG00000002987	DLL3	delta like canonical Notch ligand 3	protein_coding	0.713164	0	0	0	Oligodendrocytes
ENSSSCG00000049630	DEPTOR	DEP domain containing MTOR interacting protein	protein_coding	0	0	0	-0.573614	Neurons
ENSSSCG00000022009	DDC	Sus scrofa dopa decarboxylase (DDC), mRNA.	protein_coding	0	0	0.967155	0	Oligodendrocytes
ENSSSCG00000010376	GDF10	growth differentiation factor 10	protein_coding	0	0	0	-0.863263	Oligodendrocytes
ENSSSCG00000035755	SHISA8	shisa family member 8	protein_coding	0	-0.883939	0	0	Astrocytes
ENSSSCG00000023803	ELK3	ETS transcription factor ELK3	protein_coding	0	0	0	-0.556359	Ependymal cells
ENSSSCG00000008101	FBLN7	fibulin 7	protein_coding	0	-0.670071	0	0	Neurons
ENSSSCG00000016831	SPEF2	sperm flagellar 2	protein_coding	0	0.537874	0	0	Ependymal cells
ENSSSCG00000001752	CHRNA3	cholinergic receptor nicotinic alpha 3 subunit	protein_coding	0	0	0	-0.86572	Microglia
ENSSSCG00000025238	SHOX2	short stature homeobox 2	protein_coding	1.35084	0	0	0	Neurons
ENSSSCG00000023743	CLDN6	claudin 6	protein_coding	0	0	0	0.89794	Astrocytes
ENSSSCG00000039188	AK8	adenylate kinase 8	protein_coding	0	-0.745216	0	0	Ependymal cells
ENSSSCG00000031503	PRRX1	paired related homeobox 1	protein_coding	0	0	0	-0.782375	Ependymal cells
ENSSSCG00000014232	LOX	lysyl oxidase	protein_coding	0	0	0	-1.43668	Neurons
ENSSSCG00000017692	LHX1	LIM homeobox 1	protein_coding	0	1.51902	0	0	Cajal-Retzius cells
ENSSSCG00000007163	AVP	arginine vasopressin	protein_coding	0	-0.857444	0	0	Neurons
ENSSSCG00000014007	FLT4	fms related receptor tyrosine kinase 4	protein_coding	-0.817689	0	0	0	Ependymal cells
ENSSSCG00000037044	NME9	NME/NM23 family member 9	protein_coding	0	0	0	0.652953	Ependymal cells
ENSSSCG00000034921	CLDN19	claudin 19	protein_coding	0	0	0	0.738959	Neurons
ENSSSCG00000013655	ICAM1	intercellular adhesion molecule 1	protein_coding	0	-0.69794	0	0	Astrocytes
ENSSSCG00000022318	ERG	ETS transcription factor ERG	protein_coding	0	0	0	-0.962324	Neurons
ENSSSCG00000040904	CLDN1	claudin 1	protein_coding	0	0	1.50657	0	Neurons
ENSSSCG00000008852	MAP9	microtubule associated protein 9	protein_coding	0	0	0	-1.53975	Cajal-Retzius cells
ENSSSCG00000010556	PAX2	paired box 2	protein_coding	0	3.18414	0	0	Astrocytes
ENSSSCG00000010483	PLCE1	phospholipase C epsilon 1	protein_coding	0	0	0	-0.636378	Microglia
ENSSSCG00000031421	DYNLRB2	dynein light chain roadblock-type 2	protein_coding	0	0	0	0.719326	Ependymal cells
ENSSSCG00000009232	NKX6-1	NK6 homeobox 1	protein_coding	1.53547	0	0	0	Ependymal cells
ENSSSCG00000006744	NHLH2	nescient helix-loop-helix 2	protein_coding	0	1.97429	0	0	Cajal-Retzius cells
ENSSSCG00000015109	CCDC153	coiled-coil domain containing 153	protein_coding	1.02256	0	0	0	Ependymal cells
ENSSSCG00000034262	FIGN	fidgetin, microtubule severing factor	protein_coding	0	1.57442	0	0	Microglia
ENSSSCG00000008140	SLC5A7	solute carrier family 5 member 7	protein_coding	0	0	0	-2.01343	Microglia
ENSSSCG00000008217	CD8A	CD8a molecule	protein_coding	-1.38829	0	0	0	Oligodendrocytes
ENSSSCG00000038384	COX4I2	cytochrome c oxidase subunit 4I2	protein_coding	0	0	0	1.48706	Microglia
ENSSSCG00000004576	RORA	RAR related orphan receptor A	protein_coding	0	0	0	-2.69527	Neurons
ENSSSCG00000002827	SLC6A2	solute carrier family 6 member 2	protein_coding	0	0	0	-1.25208	Microglia
ENSSSCG00000021651	SCN2B	sodium voltage-gated channel beta subunit 2	protein_coding	0	0	0	-3.02226	Neurons
ENSSSCG00000003407	CASZ1	castor zinc finger 1	protein_coding	0	1.01824	0	0	Microglia
ENSSSCG00000016690	CREB5	cAMP responsive element binding protein 5	protein_coding	0	0	0	-1.47016	Oligodendrocytes
ENSSSCG00000004338	FUT9	fucosyltransferase 9	protein_coding	0	0	0	-2.01171	Cajal-Retzius cells
ENSSSCG00000016830	PRLR	prolactin receptor	protein_coding	0	1.74225	0	0	Neurons
ENSSSCG00000015923	NOSTRIN	nitric oxide synthase trafficking	protein_coding	0	-1.11017	0	0	Neurons
ENSSSCG00000027954	NMU	neuromedin U	protein_coding	0	0	0	1.47131	Microglia
ENSSSCG00000000679	LRRC23	leucine rich repeat containing 23	protein_coding	0	0	1.55133	0	Ependymal cells
ENSSSCG00000000857	IGF1	insulin like growth factor 1	protein_coding	0	0	0	-1.23684	Neurons
ENSSSCG00000013102	MS4A7	membrane spanning 4-domains A7	protein_coding	0	0	0	-1.9178	Microglia
ENSSSCG00000023261	GDF5	growth differentiation factor 5	protein_coding	0	-1.47035	0	0	Cajal-Retzius cells

## Sheet: Sheet2
List of genes differentially expressed in developing fetal brain that are known markers of brain cells. The log fold change values are provided for each comparison. Four comparisons were made- GD45 to GD60 and GD60 to GD90 for female brains and male brains. Each of these genes showed statistically significant change in expression (false discover rate < 0.05) based on edgeR analysis. The direction…
Geneid	Gene name	Gene description	F45-F60	F60-F90	M45-M60	M60-M90	cell type	Marker expression (sex depedent or independent)
ENSSSCG00000015543	CACNA1E	calcium voltage-gated channel subunit alpha1 E	-1.12286	0	-0.797283	-0.766356	Neurons	DOWN (male brain relative to female brain)
ENSSSCG00000038971	ST8SIA3	ST8 alpha-N-acetyl-neuraminide alpha-2,8-sialyltransferase 3	-0.95389	0	-0.604051	-1.31104	Neurons	DOWN (male brain relative to female brain)
ENSSSCG00000037019	CAMK4	calcium/calmodulin dependent protein kinase IV	-1.11871	0	-0.820489	-1.36277	Neurons	DOWN (male brain relative to female brain)
ENSSSCG00000004776	DISP2	dispatched RND transporter family member 2	-2.10425	1.43268	0	-1.15602	Neurons	DOWN (male brain relative to female brain)
ENSSSCG00000033581	RGS7BP	regulator of G protein signaling 7 binding protein	-1.02779	-0.656896	0	-2.38044	Neurons	DOWN (male brain relative to female brain)
ENSSSCG00000016160	ERBB4	erb-b2 receptor tyrosine kinase 4	-1.5871	0.918959	0	-1.85845	Neurons	DOWN (male brain relative to female brain)
ENSSSCG00000015401	PCLO	piccolo presynaptic cytomatrix protein	-0.790321	0	0	-1.3459	Neurons	DOWN (male brain relative to female brain)
ENSSSCG00000000228	SCN8A	sodium voltage-gated channel alpha subunit 8	-1.54271	0	0	-2.6679	Neurons	DOWN (male brain relative to female brain)
ENSSSCG00000004119	GRM1	glutamate metabotropic receptor 1	-0.655764	0	0	-1.20624	Neurons	DOWN (male brain relative to female brain)
ENSSSCG00000029073	CACNB4	calcium voltage-gated channel auxiliary subunit beta 4	-1.30436	0	0	-2.19099	Neurons	DOWN (male brain relative to female brain)
ENSSSCG00000005167	SLC24A2	solute carrier family 24 member 2	-2.77279	0	0	-3.31893	Neurons	DOWN (male brain relative to female brain)
ENSSSCG00000016885	ITGA1	integrin subunit alpha 1	-0.91273	0	0	-1.94201	Oligodendrocytes	DOWN (male brain relative to female brain)
ENSSSCG00000037709	KCNA2	potassium voltage-gated channel subfamily A member 2	-1.66096	0	0	-3.16694	Neurons	DOWN (male brain relative to female brain)
ENSSSCG00000007360	CHD6	chromodomain helicase DNA binding protein 6	0	0.831311	0	0	Neurons	DOWN (male brain relative to female brain)
ENSSSCG00000004484	COL12A1	collagen type XII alpha 1 chain	0	1.11667	0	0	Neurons	DOWN (male brain relative to female brain)
ENSSSCG00000004658	FBN1	fibrillin 1	0	0	0	-0.671977	Neurons	DOWN (male brain relative to female brain)
ENSSSCG00000004075	RGS17	regulator of G protein signaling 17	0	0	0	-1.15834	Neurons	DOWN (male brain relative to female brain)
ENSSSCG00000004576	RORA	RAR related orphan receptor A	0	0	0	-2.69527	Neurons	DOWN (male brain relative to female brain)
ENSSSCG00000039834	GRIN1	glutamate ionotropic receptor NMDA type subunit 1	-0.774508	-1.11508	-0.789748	-0.906049	Neurons	Gestational change, sex-independent
ENSSSCG00000000672	CLSTN3	calsyntenin 3	-0.452294	-1.05141	-0.54682	-0.996758	Neurons	Gestational change, sex-independent
ENSSSCG00000035891	ADGRB1	adhesion G protein-coupled receptor B1	-0.443466	-0.75836	-0.443927	-0.570867	Neurons	Gestational change, sex-independent
ENSSSCG00000039322	NRGN	neurogranin	-1.96729	-3.63091	-2.32553	-3.08299	Neurons	Gestational change, sex-independent
ENSSSCG00000000092	NPTXR	neuronal pentraxin receptor	-0.873302	-1.05996	-0.881471	-1.01055	Neurons	Gestational change, sex-independent
ENSSSCG00000025416	CAMKV	CaM kinase like vesicle associated	-0.912762	-1.07986	-0.965588	-0.735417	Neurons	Gestational change, sex-independent
ENSSSCG00000031590	SYT13	synaptotagmin 13	-0.675065	-0.584375	-0.549939	-0.871639	Neurons	Gestational change, sex-independent
ENSSSCG00000006811	SLC6A17	solute carrier family 6 member 17	-0.907025	-1.25117	-0.905026	-1.36016	Neurons	Gestational change, sex-independent
ENSSSCG00000017343	GFAP	glial fibrillary acidic protein	-1.73709	-2.6056	-2.45555	-2.44114	Astrocytes	Gestational change, sex-independent
ENSSSCG00000014443	CAMK2A	calcium/calmodulin dependent protein kinase II alpha	-1.04212	-2.42699	-1.0091	-2.3294	Neurons	Gestational change, sex-independent
ENSSSCG00000031724	LYNX1	ly-6/neurotoxin-like protein 1	-0.962579	-1.75791	-0.956235	-1.25701	Neurons	Gestational change, sex-independent
ENSSSCG00000033674	PRKCB	protein kinase C beta	-1.11663	-1.12565	-0.908864	-1.72154	Neurons	Gestational change, sex-independent
ENSSSCG00000035965	AQP4	aquaporin 4	-1.84188	-1.97164	-1.52517	-2.74627	Astrocytes	Gestational change, sex-independent
ENSSSCG00000012276	SYN1	synapsin I	-0.517507	-1.43228	-0.64764	-1.30086	Neurons	Gestational change, sex-independent
ENSSSCG00000039053	VGF	VGF nerve growth factor inducible	-0.608988	-1.02829	-0.764013	-0.53892	Neurons	Gestational change, sex-independent
ENSSSCG00000007100	SLC24A3	solute carrier family 24 member 3	-0.450281	-1.00998	-0.471681	-1.12043	Neurons	Gestational change, sex-independent
ENSSSCG00000023460	HPCAL4	hippocalcin like 4	-1.02362	-1.49537	-0.759466	-1.64995	Neurons	Gestational change, sex-independent
ENSSSCG00000023084	ATP2B2	ATPase plasma membrane Ca2+ transporting 2	-0.909434	-1.11529	-0.543275	-1.99809	Astrocytes	Gestational change, sex-independent
ENSSSCG00000003256	PRKCG	protein kinase C gamma	-0.654132	-0.758195	-0.60175	-0.924801	Neurons	Gestational change, sex-independent
ENSSSCG00000005504	BRINP1	BMP/retinoic acid inducible neural specific 1	-0.570448	-1.14156	-0.502755	-1.12901	Neurons	Gestational change, sex-independent
ENSSSCG00000013273	CHST1	carbohydrate sulfotransferase 1	-0.537918	-0.722173	-0.793902	-0.308546	Neurons	Gestational change, sex-independent
ENSSSCG00000023165	SEMA7A	semaphorin 7A (John Milton Hagen blood group)	-0.733173	-1.00523	-0.704203	-0.67691	Neurons	Gestational change, sex-independent
ENSSSCG00000015335	DYNC1I1	dynein cytoplasmic 1 intermediate chain 1	-0.848883	-1.28009	-0.77148	-1.09962	Neurons	Gestational change, sex-independent
ENSSSCG00000002280	RAB15	RAB15, member RAS oncogene family	-0.470489	-1.06078	-0.577854	-0.76122	Neurons	Gestational change, sex-independent
ENSSSCG00000004827	GABRA5	gamma-aminobutyric acid type A receptor subunit alpha5	-1.23469	-1.19345	-1.05098	-1.43869	Neurons	Gestational change, sex-independent
ENSSSCG00000027053	PACSIN1	protein kinase C and casein kinase substrate in neurons 1	-0.591327	-1.38358	-0.722638	-1.17504	Neurons	Gestational change, sex-independent
ENSSSCG00000002011	CPNE6	copine 6	-1.61753	-2.16829	-1.89782	-1.53873	Neurons	Gestational change, sex-independent
ENSSSCG00000020879	FBXW7	F-box and WD repeat domain containing 7	-0.521898	-0.9785	-0.394356	-1.13054	Neurons	Gestational change, sex-independent
ENSSSCG00000004744	TYRO3	TYRO3 protein tyrosine kinase	-0.689982	-0.808759	-0.863046	-0.399653	Oligodendrocytes	Gestational change, sex-independent
ENSSSCG00000000184	DDN	dendrin	-2.13166	-2.77199	-1.74793	-2.7083	Neurons	Gestational change, sex-independent
ENSSSCG00000036758	HSPA12A	heat shock protein family A (Hsp70) member 12A	-0.615645	-1.1066	-0.588921	-1.49754	Neurons	Gestational change, sex-independent
ENSSSCG00000013653	ICAM5	intercellular adhesion molecule 5	-1.67589	-3.67444	-2.09544	-3.30956	Neurons	Gestational change, sex-independent
ENSSSCG00000039498	RBFOX3	RNA binding fox-1 homolog 3	-0.6168	-0.656402	-0.65322	-0.757944	Neurons	Gestational change, sex-independent
ENSSSCG00000035124	ILDR2	immunoglobulin like domain containing receptor 2	-0.742219	-0.468237	-0.681298	-0.778295	Neurons	Gestational change, sex-independent
ENSSSCG00000007485	BCAS1	brain enriched myelin associated protein 1	-1.10865	-3.17257	-1.00694	-3.56396	Oligodendrocytes	Gestational change, sex-independent
ENSSSCG00000012156	CDKL5	cyclin dependent kinase like 5	-0.708889	-0.742077	-0.602829	-1.07327	Neurons	Gestational change, sex-independent
ENSSSCG00000004094	PPP1R14C	protein phosphatase 1 regulatory inhibitor subunit 14C	-0.401494	-0.510519	-0.597753	-0.460776	Neurons	Gestational change, sex-independent
ENSSSCG00000001760	ACSBG1	acyl-CoA synthetase bubblegum family member 1	-0.667306	-1.76503	-0.67908	-1.50755	Astrocytes	Gestational change, sex-independent
ENSSSCG00000038979	ARHGDIG	Rho GDP dissociation inhibitor gamma	-0.689443	-1.51008	-0.808421	-0.767935	Neurons	Gestational change, sex-independent
ENSSSCG00000039315	SOX10	SRY-box transcription factor 10	-0.803633	-1.78583	-0.900383	-1.56392	Oligodendrocytes	Gestational change, sex-independent
ENSSSCG00000010142	RYR2	ryanodine receptor 2	-1.50116	-0.608584	-0.995609	-1.6556	Neurons	Gestational change, sex-independent
ENSSSCG00000008770	NWD2	NACHT and WD repeat domain containing 2	-1.0251	-1.17304	-0.886808	-1.4801	Neurons	Gestational change, sex-independent
ENSSSCG00000009664	PTK2B	protein tyrosine kinase 2 beta	-1.77539	-1.66691	-1.45736	-1.9189	Neurons	Gestational change, sex-independent
ENSSSCG00000017320	RPRML	reprimo like	-1.44734	-1.72762	-1.66776	-0.841343	Neurons	Gestational change, sex-independent
ENSSSCG00000015205	HEPACAM	hepatic and glial cell adhesion molecule	-0.753639	-1.42856	-0.67646	-1.28207	Oligodendrocytes	Gestational change, sex-independent
ENSSSCG00000000516	KCNC2	potassium voltage-gated channel subfamily C member 2	-0.738789	-0.896479	-0.761028	-1.20991	Neurons	Gestational change, sex-independent
ENSSSCG00000026246	B3GAT2	beta-1,3-glucuronyltransferase 2	-0.521813	-0.58138	-0.559547	-0.901417	Neurons	Gestational change, sex-independent
ENSSSCG00000025126	LGI4	leucine rich repeat LGI family member 4	-0.959974	-1.453	-1.10921	-0.957525	Schwann cells	Gestational change, sex-independent
ENSSSCG00000012039	OLIG2	oligodendrocyte transcription factor 2	-0.726974	-0.900156	-0.724242	-0.933012	Oligodendrocytes	Gestational change, sex-independent
ENSSSCG00000016599	GPR37	G protein-coupled receptor 37	-0.63905	-1.0601	-0.703001	-1.23872	Oligodendrocytes	Gestational change, sex-independent
ENSSSCG00000017751	OMG	oligodendrocyte myelin glycoprotein	-0.816055	-2.08806	-0.726817	-2.24581	Oligodendrocytes	Gestational change, sex-independent
ENSSSCG00000000585	SLCO1C1	solute carrier organic anion transporter family member 1C1	-1.13642	-1.11677	-0.69423	-1.21403	Neurons	Gestational change, sex-independent
ENSSSCG00000010348	CDHR1	cadherin related family member 1	-0.89539	-1.30585	-0.824447	-1.70186	Neurons	Gestational change, sex-independent
ENSSSCG00000006572	NPR1	natriuretic peptide receptor 1	-0.813993	-0.619913	-0.898527	-0.638216	Ependymal cells	Gestational change, sex-independent
ENSSSCG00000008625	NTSR2	neurotensin receptor 2	-1.39949	-2.4903	-1.34666	-2.03085	Astrocytes	Gestational change, sex-independent
ENSSSCG00000009331	MEDAG	mesenteric estrogen dependent adipogenesis	-0.90383	-0.56431	-0.877911	-0.732397	Schwann cells	Gestational change, sex-independent
ENSSSCG00000029944	FASN	fatty acid synthase	-0.573716	0.524358	0	0.470574	Oligodendrocytes	Gestational change, sex-independent
ENSSSCG00000017401	ATP6V0A1	ATPase H+ transporting V0 subunit a1	0	-0.369056	-0.360736	-0.283002	Neurons	Gestational change, sex-independent
ENSSSCG00000001872	LINGO1	leucine rich repeat and Ig domain containing 1	0	-0.697983	-0.465313	-0.331539	Neurons	Gestational change, sex-independent
ENSSSCG00000007437	SLC12A5	solute carrier family 12 member 5	-0.648708	-0.871261	0	-1.2853	Neurons	Gestational change, sex-independent
ENSSSCG00000027558	GABBR2	gamma-aminobutyric acid type B receptor subunit 2	-0.742825	-0.667346	0	-1.1424	Neurons	Gestational change, sex-independent
ENSSSCG00000007772	STX1A	syntaxin 1A	0	-1.00587	-0.496012	-0.464605	Neurons	Gestational change, sex-independent
ENSSSCG00000003170	SLC17A7	solute carrier family 17 member 7	0	-2.15018	-0.523969	-1.94234	Neurons	Gestational change, sex-independent
ENSSSCG00000008615	VSNL1	visinin like 1	0	-2.03597	-0.546113	-1.85788	Neurons	Gestational change, sex-independent
ENSSSCG00000027063	DPY19L1	dpy-19 like C-mannosyltransferase 1	0	1.4994	0.681777	0.9617	Oligodendrocytes	Gestational change, sex-independent
ENSSSCG00000012089	ADARB1	adenosine deaminase RNA specific B1	-0.474136	-0.681352	0	-0.761085	Neurons	Gestational change, sex-independent
ENSSSCG00000015402	CACNA2D1	calcium voltage-gated channel auxiliary subunit alpha2delta 1	-0.944281	0	-0.614321	-0.940779	Neurons	Gestational change, sex-independent
ENSSSCG00000005222	SLC1A1	solute carrier family 1 member 1	-0.413023	-0.471744	0	-0.683247	Neurons	Gestational change, sex-independent
ENSSSCG00000037527	CPLX1	complexin 1	0	-1.82311	-0.526301	-1.40477	Neurons	Gestational change, sex-independent
ENSSSCG00000005025	TRIM9	tripartite motif containing 9	-0.629046	-0.828192	0	-1.4197	Neurons	Gestational change, sex-independent
ENSSSCG00000004586	FAM81A	family with sequence similarity 81 member A	-0.528321	-0.336584	0	-0.341416	Neurons	Gestational change, sex-independent
ENSSSCG00000016579	CCDC136	coiled-coil domain containing 136	-0.435381	-0.964808	0	-0.802236	Neurons	Gestational change, sex-independent
ENSSSCG00000030565	GRIA4	glutamate ionotropic receptor AMPA type subunit 4	-0.558085	0	-0.53877	-0.676806	Neurons	Gestational change, sex-independent
ENSSSCG00000002262	SV2B	synaptic vesicle glycoprotein 2B	-0.605019	-1.18223	0	-1.95943	Neurons	Gestational change, sex-independent
ENSSSCG00000011129	ITIH5	inter-alpha-trypsin inhibitor heavy chain 5	-0.613716	-0.517646	0	-0.572334	Neurons	Gestational change, sex-independent
ENSSSCG00000015835	DUSP26	dual specificity phosphatase 26	0	-1.48924	-0.706204	-0.879139	Neurons	Gestational change, sex-independent
ENSSSCG00000002887	MAG	myelin associated glycoprotein	0	-6.48565	-1.1923	-6.07055	Oligodendrocytes	Gestational change, sex-independent
ENSSSCG00000008943	SLC4A4	solute carrier family 4 member 4	-0.746906	-0.827896	0	-1.7238	Astrocytes	Gestational change, sex-independent
ENSSSCG00000006328	RXRG	retinoid X receptor gamma	-0.576574	0	-0.724216	0.782275	Schwann cells	Gestational change, sex-independent
ENSSSCG00000016585	IMPDH1	inosine monophosphate dehydrogenase 1	0	-0.727695	-0.53891	-0.390497	Neurons	Gestational change, sex-independent
ENSSSCG00000001771	RASGRF1	Ras protein specific guanine nucleotide releasing factor 1	-0.721651	-1.63475	0	-2.18145	Neurons	Gestational change, sex-independent
ENSSSCG00000029626	NECAB3	N-terminal EF-hand calcium binding protein 3	0	-0.792259	-0.605047	-0.482216	Neurons	Gestational change, sex-independent
ENSSSCG00000000082	CACNA1I	calcium voltage-gated channel subunit alpha1 I	-1.45779	-1.24932	0	-2.6526	Neurons	Gestational change, sex-independent
ENSSSCG00000033691	RAB26	RAB26, member RAS oncogene family	0	-0.767506	-0.622852	-0.555337	Neurons	Gestational change, sex-independent
ENSSSCG00000011277	CCK	cholecystokinin	0	-2.52769	-1.07415	-1.8194	Neurons	Gestational change, sex-independent
ENSSSCG00000033327	PDGFB	platelet derived growth factor subunit B	0	-0.802214	-0.458909	-0.425219	Ependymal cells	Gestational change, sex-independent
ENSSSCG00000017204	ITGB4	integrin subunit beta 4	-0.634612	0.812717	0	0.488019	Oligodendrocytes	Gestational change, sex-independent
ENSSSCG00000017604	HLF	HLF transcription factor, PAR bZIP family member	-0.445649	-0.847478	0	-1.30486	Neurons	Gestational change, sex-independent
ENSSSCG00000023784	SEMA3C	semaphorin 3C	-1.0073	2.08685	0	1.41797	Ependymal cells	Gestational change, sex-independent
ENSSSCG00000017548	NGFR	nerve growth factor receptor	0.860235	0.664161	0.797696	0	Schwann cells	Gestational change, sex-independent
ENSSSCG00000010325	KCNMA1	potassium calcium-activated channel subfamily M alpha 1	-0.744621	-0.81112	0	-1.49472	Neurons	Gestational change, sex-independent
ENSSSCG00000009377	THSD1	thrombospondin type 1 domain containing 1	-0.549935	-0.399775	-0.610123	0	Ependymal cells	Gestational change, sex-independent
ENSSSCG00000000504	PTPRB	protein tyrosine phosphatase receptor type B	-0.786724	-0.589765	0	-1.29715	Neurons	Gestational change, sex-independent
ENSSSCG00000009859	TESC	tescalcin	-0.664994	-0.914582	-0.658664	0	Neurons	Gestational change, sex-independent
ENSSSCG00000013494	MATK	megakaryocyte-associated tyrosine kinase	0	-1.73662	-1.08432	-0.813371	Neurons	Gestational change, sex-independent
ENSSSCG00000013989	GJC2	gap junction protein gamma 2	0	-2.29667	-0.874906	-1.68558	Oligodendrocytes	Gestational change, sex-independent
ENSSSCG00000006384	NHLH1	nescient helix-loop-helix 1	1.18055	2.34933	0	2.54898	Oligodendrocytes	Gestational change, sex-independent
ENSSSCG00000037234	CLDN2	claudin 2	0	0.911602	0.876874	0.923937	Neurons	Gestational change, sex-independent
ENSSSCG00000034864	CHEK2	checkpoint kinase 2	0.995415	0.727709	1.01928	0	Neurons	Gestational change, sex-independent
ENSSSCG00000024325	SGK2	serum/glucocorticoid regulated kinase 2	0	-3.85475	-2.68223	-3.26216	Oligodendrocytes	Gestational change, sex-independent
ENSSSCG00000007094	DZANK1	double zinc ribbon and ankyrin repeat domains 1	0	-0.540986	0	-0.54636	Neurons	Gestational change, sex-independent
ENSSSCG00000016726	ADCY1	adenylate cyclase 1	-2.23649	0	0	-1.62577	Neurons	Gestational change, sex-independent
ENSSSCG00000012292	SYP	synaptophysin	0	-1.49082	0	-1.18209	Astrocytes	Gestational change, sex-independent
ENSSSCG00000024285	DLG4	discs large MAGUK scaffold protein 4	0	-0.809044	0	-0.670857	Neurons	Gestational change, sex-independent
ENSSSCG00000013911	TMEM59L	transmembrane protein 59 like	0	-1.21651	0	-0.572948	Neurons	Gestational change, sex-independent
ENSSSCG00000007605	TMEM130	transmembrane protein 130	0	-0.902374	0	-0.563232	Neurons	Gestational change, sex-independent
ENSSSCG00000030361	PRKCZ	protein kinase C zeta	0	-1.05933	0	-0.526082	Oligodendrocytes	Gestational change, sex-independent
ENSSSCG00000034348	NBEA	neurobeachin	-0.585757	0	0	-0.603589	Neurons	Gestational change, sex-independent
ENSSSCG00000003807	DNAJC6	DnaJ heat shock protein family (Hsp40) member C6	0	-0.479761	0	-1.21144	Neurons	Gestational change, sex-independent
ENSSSCG00000007909	ABAT	4-aminobutyrate aminotransferase	0	-0.544958	0	-0.790768	Neurons	Gestational change, sex-independent
ENSSSCG00000039850	SLC6A11	solute carrier family 6 member 11	0	-0.682575	0	-0.922237	Astrocytes	Gestational change, sex-independent
ENSSSCG00000010133	ARVCF	ARVCF delta catenin family member	0	0.570508	0	0.879225	Ependymal cells	Gestational change, sex-independent
ENSSSCG00000022233	GAD1	glutamate decarboxylase 1	0	-0.520059	0	-0.954344	Neurons	Gestational change, sex-independent
ENSSSCG00000000692	PIANP	PILR alpha associated neural protein	0	-0.430466	-0.401598	0	Neurons	Gestational change, sex-independent
ENSSSCG00000034360	CELSR2	cadherin EGF LAG seven-pass G-type receptor 2	-0.893364	0	0	-1.04492	Ependymal cells	Gestational change, sex-independent
ENSSSCG00000002730	CALB2	calbindin 2	0	-1.63113	0	-1.07275	Neurons	Gestational change, sex-independent
ENSSSCG00000027667	EML1	EMAP like 1	0	1.02791	0	0.863827	Oligodendrocytes	Gestational change, sex-independent
ENSSSCG00000035493	SACS	sacsin molecular chaperone	-0.703231	0	0	-0.859275	Neurons	Gestational change, sex-independent
ENSSSCG00000012773	PNCK	pregnancy up-regulated nonubiquitous CaM kinase	0	-0.594585	-0.821525	0	Neurons	Gestational change, sex-independent
ENSSSCG00000017025	GABRG2	gamma-aminobutyric acid type A receptor subunit gamma2	0	-0.538175	0	-0.972203	Neurons	Gestational change, sex-independent
ENSSSCG00000007083	PCSK2	proprotein convertase subtilisin/kexin type 2	0	-1.0382	0	-1.37471	Neurons	Gestational change, sex-independent
ENSSSCG00000030827	FGFR3	fibroblast growth factor receptor 3	0.48782	0	0.583747	0	Astrocytes	Gestational change, sex-independent
ENSSSCG00000021657	SATB2	SATB homeobox 2	-1.53395	1.24244	0	0	Ependymal cells	Gestational change, sex-independent
ENSSSCG00000015878	PKP4	plakophilin 4	0	-0.899169	0	-1.33839	Neurons	Gestational change, sex-independent
ENSSSCG00000003833	DAB1	DAB adaptor protein 1	0	0.588053	0	0.355133	Ependymal cells	Gestational change, sex-independent
ENSSSCG00000022345	CHN1	chimerin 1	0	-1.89519	0	-1.81248	Neurons	Gestational change, sex-independent
ENSSSCG00000009722	SPOCK3	SPARC (osteonectin), cwcv and kazal like domains proteoglycan 3	0	-0.730924	0	-1.09681	Neurons	Gestational change, sex-independent
ENSSSCG00000006243	PENK	proenkephalin	-0.418156	0	-0.768315	0	Oligodendrocytes	Gestational change, sex-independent
ENSSSCG00000015079	BACE1	beta-secretase 1	-0.59344	0	0	-0.64923	Oligodendrocytes	Gestational change, sex-independent
ENSSSCG00000038533	NAPG	NSF attachment protein gamma	0	-1.01887	0	-0.848418	Neurons	Gestational change, sex-independent
ENSSSCG00000026211	NRN1	neuritin 1	0.652515	0	0.550367	0	Neurons	Gestational change, sex-independent
ENSSSCG00000012583	ACSL4	acyl-CoA synthetase long chain family member 4	0	-0.497223	0	-1.15712	Neurons	Gestational change, sex-independent
ENSSSCG00000029865	GRM5	glutamate metabotropic receptor 5	-1.92659	0	0	-2.05878	Neurons	Gestational change, sex-independent
ENSSSCG00000006059	NCALD	neurocalcin delta	0	-0.761556	0	-1.12202	Neurons	Gestational change, sex-independent
ENSSSCG00000009584	SEMA4D	semaphorin 4D	0	-0.62367	0	-0.672821	Oligodendrocytes	Gestational change, sex-independent
ENSSSCG00000037970	SOX8	SRY-box transcription factor 8	0	-1.02852	0	-0.820432	Oligodendrocytes	Gestational change, sex-independent
ENSSSCG00000003690	DLGAP1	DLG associated protein 1	-0.663542	0	0	-0.898727	Neurons	Gestational change, sex-independent
ENSSSCG00000013838	AKAP8L	A-kinase anchoring protein 8 like	0	0.614071	0	0.87379	Neurons	Gestational change, sex-independent
ENSSSCG00000025858	ELN	elastin	0	-0.700025	-0.779429	0	Neurons	Gestational change, sex-independent
ENSSSCG00000006037	OXR1	oxidation resistance 1	0	-0.511547	0	-1.11607	Neurons	Gestational change, sex-independent
ENSSSCG00000027617	SYNPR	synaptoporin	0	-0.918052	0	-1.16416	Neurons	Gestational change, sex-independent
ENSSSCG00000038768	GPR37L1	G protein-coupled receptor 37 like 1	0	-2.20215	0	-1.86743	Astrocytes	Gestational change, sex-independent
ENSSSCG00000003344	VWA1	von Willebrand factor A domain containing 1	0	-0.531848	-0.606392	0	Neurons	Gestational change, sex-independent
ENSSSCG00000007034	PSD3	pleckstrin and Sec7 domain containing 3	-1.68488	0	0	-1.86536	Neurons	Gestational change, sex-independent
ENSSSCG00000015893	SLC4A10	solute carrier family 4 member 10	0	-0.467266	0	-1.44166	Neurons	Gestational change, sex-independent
ENSSSCG00000038869	APLNR	apelin receptor	0	-0.565745	0	-0.490115	Ependymal cells	Gestational change, sex-independent
ENSSSCG00000009744	SFSWAP	splicing factor SWAP	0	0.482452	0	0.330061	Neurons	Gestational change, sex-independent
ENSSSCG00000027183	FSTL5	follistatin like 5	0	0.910082	0.647341	0	Oligodendrocytes	Gestational change, sex-independent
ENSSSCG00000016625	CTTNBP2	cortactin binding protein 2	-0.552764	0.547807	0	0	Neurons	Gestational change, sex-independent
ENSSSCG00000035987	EHD3	EH domain containing 3	0	-0.837483	0	-0.947407	Ependymal cells	Gestational change, sex-independent
ENSSSCG00000013642	PDE4A	phosphodiesterase 4A	0	-1.03253	0	-1.19122	Neurons	Gestational change, sex-independent
ENSSSCG00000024204	SCN1A	sodium voltage-gated channel alpha subunit 1	-0.737165	0	0	-0.740081	Neurons	Gestational change, sex-independent
ENSSSCG00000013341	LUZP2	leucine zipper protein 2	0	-0.533405	0	-0.860797	Astrocytes	Gestational change, sex-independent
ENSSSCG00000025243	SGIP1	SH3GL interacting endocytic adaptor 1	0	-0.578379	0	-1.3892	Neurons	Gestational change, sex-independent
ENSSSCG00000016450	NOS3	nitric oxide synthase 3	0	-0.335405	0	-0.340102	Ependymal cells	Gestational change, sex-independent
ENSSSCG00000038958	DNM3	dynamin 3	-1.03685	0	0	-1.68019	Neurons	Gestational change, sex-independent
ENSSSCG00000016322	ACKR3	atypical chemokine receptor 3	0	0.571987	0	0.844056	Neurons	Gestational change, sex-independent
ENSSSCG00000023661	GABRA1	gamma-aminobutyric acid type A receptor subunit alpha1	0	-1.83008	0	-2.16467	Neurons	Gestational change, sex-independent
ENSSSCG00000010163	KCNK1	potassium two pore domain channel subfamily K member 1	0	-0.541784	0	-0.590301	Neurons	Gestational change, sex-independent
ENSSSCG00000003646	POU3F1	POU class 3 homeobox 1	-1.09928	0	-0.986594	0	Oligodendrocytes	Gestational change, sex-independent
ENSSSCG00000007501	BMP7	bone morphogenetic protein 7	0.444943	-0.442363	0	0	Neurons	Gestational change, sex-independent
ENSSSCG00000010926	SYT2	synaptotagmin 2	0	-1.77832	0	-2.25109	Neurons	Gestational change, sex-independent
ENSSSCG00000010447	ACTA2	actin alpha 2, smooth muscle	0	-1.34177	0	-0.548396	Neurons	Gestational change, sex-independent
ENSSSCG00000009217	PKD2	polycystin 2, transient receptor potential cation channel	-1.18208	0	0	-1.17423	Neurons	Gestational change, sex-independent
ENSSSCG00000015743	PTPN4	protein tyrosine phosphatase non-receptor type 4	0	0.937329	0	-0.707972	Neurons	Gestational change, sex-independent
ENSSSCG00000030515	GABRA4	gamma-aminobutyric acid type A receptor subunit alpha4	0	-1.18827	0	-1.58407	Neurons	Gestational change, sex-independent
ENSSSCG00000035419	RARRES2	retinoic acid receptor responder 2	0	-1.35458	0	-0.532394	Ependymal cells	Gestational change, sex-independent
ENSSSCG00000011766	PEX5L	peroxisomal biogenesis factor 5 like	-1.72394	0	0	-1.90479	Oligodendrocytes	Gestational change, sex-independent
ENSSSCG00000026527	HCN1	hyperpolarization activated cyclic nucleotide gated potassium channel 1	-0.529966	0	0	-1.01128	Neurons	Gestational change, sex-independent
ENSSSCG00000006159	HEY1	hes related family bHLH transcription factor with YRPW motif 1	0	-0.892597	0	-1.01804	Ependymal cells	Gestational change, sex-independent
ENSSSCG00000023924	PDE1A	phosphodiesterase 1A	0	-1.10393	0	-1.69534	Neurons	Gestational change, sex-independent
ENSSSCG00000026789	BTBD17	BTB domain containing 17	0	-0.974736	0	-0.921297	Oligodendrocytes	Gestational change, sex-independent
ENSSSCG00000015329	PPP1R9A	protein phosphatase 1 regulatory subunit 9A	-2.28137	0	0	-2.24755	Neurons	Gestational change, sex-independent
ENSSSCG00000005608	ANGPTL2	angiopoietin like 2	0	-0.679601	0	-0.898653	Neurons	Gestational change, sex-independent
ENSSSCG00000002818	PLLP	plasmolipin	0	-2.48532	0	-2.23994	Oligodendrocytes	Gestational change, sex-independent
ENSSSCG00000028112	CLIC6	chloride intracellular channel 6	0	0.571754	0.975332	0	Neurons	Gestational change, sex-independent
ENSSSCG00000015355	DGKB	diacylglycerol kinase beta	0	-1.42484	0	-1.97697	Neurons	Gestational change, sex-independent
ENSSSCG00000014570	NRIP3	TMEM9 domain family member B	0	-1.6991	0	-1.41453	Neurons	Gestational change, sex-independent
ENSSSCG00000036152	TSPAN15	tetraspanin 15	0.892729	-1.09548	0	0	Oligodendrocytes	Gestational change, sex-independent
ENSSSCG00000040629	IL34	interleukin 34	0	-2.69155	0	-2.06069	Neurons	Gestational change, sex-independent
ENSSSCG00000031649	RNASE1	ribonuclease A family member 1, pancreatic	0	-3.34548	0	-1.84977	Astrocytes	Gestational change, sex-independent
ENSSSCG00000011867	MYLK	myosin light chain kinase	0	-0.881676	0	-1.39461	Neurons	Gestational change, sex-independent
ENSSSCG00000039488	SPON2	spondin 2	0	0	-0.712005	0.657659	Neurons	Gestational change, sex-independent
ENSSSCG00000017427	HAP1	huntingtin associated protein 1	0	-1.04412	0	-0.699383	Neurons	Gestational change, sex-independent
ENSSSCG00000031579	PCP4L1	Purkinje cell protein 4 like 1	0	-1.56107	0	-1.24425	Neurons	Gestational change, sex-independent
ENSSSCG00000037420	TMEM170B	transmembrane protein 170B	-0.975835	0	0	-1.72151	Oligodendrocytes	Gestational change, sex-independent
ENSSSCG00000012593	HTR2C	5-hydroxytryptamine receptor 2C	-0.773231	0	0	-0.429404	Neurons	Gestational change, sex-independent
ENSSSCG00000012018	CHODL	chondrolectin	0	0.605907	0	0.485726	Neurons	Gestational change, sex-independent
ENSSSCG00000011400	SEMA3B	semaphorin 3B	0.57534	0	0	0.709197	Schwann cells	Gestational change, sex-independent
ENSSSCG00000012705	ZIC3	Zic family member 3	0.720885	0	0.901819	0	Ependymal cells	Gestational change, sex-independent
ENSSSCG00000015237	FLI1	Fli-1 proto-oncogene, ETS transcription factor	0	-0.636919	0	-0.530704	Neurons	Gestational change, sex-independent
ENSSSCG00000015781	ENPP6	ectonucleotide pyrophosphatase/phosphodiesterase 6	0	-1.54141	0	-1.09919	Oligodendrocytes	Gestational change, sex-independent
ENSSSCG00000036307	OAF	out at first homolog	0	-1.05722	0	-0.648486	Neurons	Gestational change, sex-independent
ENSSSCG00000006215	CRH	corticotropin releasing hormone	0	-1.3661	0	-0.868623	Oligodendrocytes	Gestational change, sex-independent
ENSSSCG00000013893	ARRDC2	arrestin domain containing 2	0	-0.934513	0	-0.811266	Oligodendrocytes	Gestational change, sex-independent
ENSSSCG00000006359	ADAMTS4	ADAM metallopeptidase with thrombospondin type 1 motif 4	0	-2.55797	0	-2.08449	Oligodendrocytes	Gestational change, sex-independent
ENSSSCG00000004823	LRRK1	leucine rich repeat kinase 1	0	-0.674398	0	-0.936206	Neurons	Gestational change, sex-independent
ENSSSCG00000030957	NFKB1	nuclear factor kappa B subunit 1	0	-0.651382	0	-0.551782	Oligodendrocytes	Gestational change, sex-independent
ENSSSCG00000010854	TMEM63A	transmembrane protein 63A	0	-0.64308	0	-0.586035	Oligodendrocytes	Gestational change, sex-independent
ENSSSCG00000001248	MOG	myelin oligodendrocyte glycoprotein	0	-5.78334	0	-5.85464	Oligodendrocytes	Gestational change, sex-independent
ENSSSCG00000016658	ANLN	anillin actin binding protein	0.794758	0	0.872369	0	Oligodendrocytes	Gestational change, sex-independent
ENSSSCG00000000146	MYH11	myosin heavy chain 11	0	-1.90419	0	-1.79165	Neurons	Gestational change, sex-independent
ENSSSCG00000000660	A2M	alpha-2-macroglobulin	0	-0.953435	0	-0.974409	Oligodendrocytes	Gestational change, sex-independent
ENSSSCG00000038824	FRRS1L	ferric chelate reductase 1 like	-1.97333	0	0	-2.2239	Neurons	Gestational change, sex-independent
ENSSSCG00000020785	DES	desmin	1.2165	-1.06644	0	0	Neurons	Gestational change, sex-independent
ENSSSCG00000004167	MYB	MYB proto-oncogene, transcription factor	0	1.65973	0	1.21177	Ependymal cells	Gestational change, sex-independent
ENSSSCG00000022592	FIBIN	fin bud initiation factor homolog	0	-1.44046	0	-1.412	Neurons	Gestational change, sex-independent
ENSSSCG00000005203	IL33	interleukin 33	0	-0.698547	0	-1.00338	Oligodendrocytes	Gestational change, sex-independent
ENSSSCG00000016972	CARTPT	CART prepropeptide	0	-2.39386	0	-2.35621	Oligodendrocytes	Gestational change, sex-independent
ENSSSCG00000017261	ARSG	arylsulfatase G	0	-0.970136	0	-0.823077	Oligodendrocytes	Gestational change, sex-independent
ENSSSCG00000002718	FA2H	fatty acid 2-hydroxylase	0	-3.65264	0	-4.30193	Oligodendrocytes	Gestational change, sex-independent
ENSSSCG00000000716	KCNA1	potassium voltage-gated channel subfamily A member 1	-1.3419	0	0	-2.33264	Schwann cells	Gestational change, sex-independent
ENSSSCG00000007926	SEC14L5	SEC14 like lipid binding 5	0	-1.88944	0	-1.66699	Oligodendrocytes	Gestational change, sex-independent
ENSSSCG00000010506	OPALIN	oligodendrocytic myelin paranodal and inner loop protein	0	-5.58156	0	-6.25867	Oligodendrocytes	Gestational change, sex-independent
ENSSSCG00000024697	TMEM125	transmembrane protein 125	0	-5.91287	0	-5.34466	Oligodendrocytes	Gestational change, sex-independent
ENSSSCG00000011640	TF	transferrin	0	-2.15935	0	-2.35685	Neurons	Gestational change, sex-independent
ENSSSCG00000034013	TMEM88B	transmembrane protein 88B	0	-2.6059	0	-2.41892	Oligodendrocytes	Gestational change, sex-independent
ENSSSCG00000034503	ERMN	ermin	0	-6.35559	0	-7.57115	Oligodendrocytes	Gestational change, sex-independent
ENSSSCG00000017053	NIPAL4	NIPA like domain containing 4	0	-0.820566	0	-1.07572	Oligodendrocytes	Gestational change, sex-independent
ENSSSCG00000000138	PVALB	parvalbumin	0	-3.67894	0	-3.71415	Neurons	Gestational change, sex-independent
ENSSSCG00000028460	S1PR5	sphingosine-1-phosphate receptor 5	0	-2.37467	0	-1.89424	Oligodendrocytes	Gestational change, sex-independent
ENSSSCG00000006478	HAPLN2	hyaluronan and proteoglycan link protein 2	0	-4.03204	0	-2.51879	Oligodendrocytes	Gestational change, sex-independent
ENSSSCG00000017861	ASPA	aspartoacylase	-2.2168	0	0	-1.80593	Oligodendrocytes	Gestational change, sex-independent
ENSSSCG00000012394	GJB1	gap junction protein beta 1	0	-1.86231	0	-2.09102	Oligodendrocytes	Gestational change, sex-independent
ENSSSCG00000044762	CCL11	chemokine (C-C motif) ligand 11	0	1.93725	0	2.80279	Neurons	Gestational change, sex-independent
ENSSSCG00000017005	KCNMB1	potassium calcium-activated channel subfamily M regulatory beta subunit 1	-2.64585	0	0	-1.49826	Neurons	Gestational change, sex-independent
ENSSSCG00000036098	NKX6-2	NK6 homeobox 2	0	-4.05724	0	-2.88912	Oligodendrocytes	Gestational change, sex-independent
ENSSSCG00000048899	GPR62	G protein-coupled receptor 62	0	-1.77282	0	-2.24471	Oligodendrocytes	Gestational change, sex-independent
ENSSSCG00000010392	CHAT	choline O-acetyltransferase	0	-1.90024	0	-2.6904	Neurons	Gestational change, sex-independent
ENSSSCG00000017804	ABR	ABR activator of RhoGEF and GTPase	-0.465393	0	0	0	Neurons	Gestational change, sex-independent
ENSSSCG00000039487	GPSM1	G protein signaling modulator 1	0	0	0	0.349574	Astrocytes	Gestational change, sex-independent
ENSSSCG00000040182	RHBDD2	rhomboid domain containing 2	0	-0.640647	0	0	Neurons	Gestational change, sex-independent
ENSSSCG00000004620	MYO5A	myosin VA	0	0	0	-1.10787	Neurons	Gestational change, sex-independent
ENSSSCG00000000680	GPR162	G protein-coupled receptor 162	0	-0.759315	0	0	Neurons	Gestational change, sex-independent
ENSSSCG00000011166	ZMYND11	zinc finger MYND-type containing 11	0	0	0	-0.549907	Neurons	Gestational change, sex-independent
ENSSSCG00000017245	CDC42EP4	CDC42 effector protein 4	0	0	0	0.446555	Oligodendrocytes	Gestational change, sex-independent
ENSSSCG00000031519	NRSN2	neurensin 2	0	-0.667201	0	0	Neurons	Gestational change, sex-independent
ENSSSCG00000039537	TMEM179	transmembrane protein 179	0	-0.890164	0	0	Neurons	Gestational change, sex-independent
ENSSSCG00000007435	PLTP	phospholipid transfer protein	0	-0.521225	0	0	Ependymal cells	Gestational change, sex-independent
ENSSSCG00000034795	SCAMP1	secretory carrier membrane protein 1	0	0	0	-0.748966	Neurons	Gestational change, sex-independent
ENSSSCG00000039245	RIMS3	regulating synaptic membrane exocytosis 3	-0.366754	0	0	0	Neurons	Gestational change, sex-independent
ENSSSCG00000008349	CNRIP1	cannabinoid receptor interacting protein 1	0	-0.611554	0	0	Neurons	Gestational change, sex-independent
ENSSSCG00000006263	ATP6V1H	ATPase H+ transporting V1 subunit H	0	-0.452409	0	0	Neurons	Gestational change, sex-independent
ENSSSCG00000017948	EFNB3	ephrin B3	0	0	0	0.535608	Oligodendrocytes	Gestational change, sex-independent
ENSSSCG00000007348	SLC32A1	solute carrier family 32 member 1	0	-0.656163	0	0	Neurons	Gestational change, sex-independent
ENSSSCG00000026466	SLC23A2	solute carrier family 23 member 2	0	0	0	-0.637179	Neurons	Gestational change, sex-independent
ENSSSCG00000011782	ABCC5	ATP binding cassette subfamily C member 5	-0.621836	0	0	0	Neurons	Gestational change, sex-independent
ENSSSCG00000012638	GRIA3	glutamate ionotropic receptor AMPA type subunit 3	0	0	0	-0.496674	Neurons	Gestational change, sex-independent
ENSSSCG00000020663	KMT2C	lysine methyltransferase 2C	0	1.07045	0	0	Neurons	Gestational change, sex-independent
ENSSSCG00000038932	PPM1E	protein phosphatase, Mg2+/Mn2+ dependent 1E	0	0	0	-1.04403	Astrocytes	Gestational change, sex-independent
ENSSSCG00000013523	SAFB2	scaffold attachment factor B2	0	0	0	0.36684	Neurons	Gestational change, sex-independent
ENSSSCG00000012253	CASK	calcium/calmodulin dependent serine protein kinase	0	0.455811	0	0	Neurons	Gestational change, sex-independent
ENSSSCG00000008858	KLHL2	kelch like family member 2	0	0	0	-0.71631	Oligodendrocytes	Gestational change, sex-independent
ENSSSCG00000028182	CDK17	cyclin dependent kinase 17	0	0	0	-0.941933	Neurons	Gestational change, sex-independent
ENSSSCG00000007116	CD93	CD93 molecule	0	-0.444131	0	0	Neurons	Gestational change, sex-independent
ENSSSCG00000015603	LPGAT1	lysophosphatidylglycerol acyltransferase 1	0	0	0	-0.629176	Neurons	Gestational change, sex-independent
ENSSSCG00000005501	TRIM32	tripartite motif containing 32	0	0	0	0.347776	Ependymal cells	Gestational change, sex-independent
ENSSSCG00000013343	SLC17A6	solute carrier family 17 member 6	0	0	0	-0.970674	Neurons	Gestational change, sex-independent
ENSSSCG00000005229	VLDLR	very low density lipoprotein receptor	0	0	0	-0.591559	Oligodendrocytes	Gestational change, sex-independent
ENSSSCG00000016035	COL5A2	collagen type V alpha 2 chain	0	0.496835	0	0	Neurons	Gestational change, sex-independent
ENSSSCG00000006107	PDP1	pyruvate dehyrogenase phosphatase catalytic subunit 1	0	0	0	-0.407872	Neurons	Gestational change, sex-independent
ENSSSCG00000015700	TMEM163	transmembrane protein 163	0	-0.6735	0	0	Oligodendrocytes	Gestational change, sex-independent
ENSSSCG00000016718	NPY	neuropeptide Y	0	-0.992792	0	0	Neurons	Gestational change, sex-independent
ENSSSCG00000033586	DBNDD2	dysbindin domain containing 2	0	-0.605476	0	0	Oligodendrocytes	Gestational change, sex-independent
ENSSSCG00000028381	FLYWCH1	FLYWCH-type zinc finger 1	0.452971	0	0	0	Neurons	Gestational change, sex-independent
ENSSSCG00000008337	AAK1	AP2 associated kinase 1	0	0	0	-1.36109	Neurons	Gestational change, sex-independent
ENSSSCG00000003478	CROCC	ciliary rootlet coiled-coil, rootletin	0	0.621295	0	0	Neurons	Gestational change, sex-independent
ENSSSCG00000009500	CLDN10	claudin 10	0	-1.27669	0	0	Astrocytes	Gestational change, sex-independent
ENSSSCG00000027312	PTCH1	patched 1	0	0	0	-0.663168	Oligodendrocytes	Gestational change, sex-independent
ENSSSCG00000028031	HDAC11	histone deacetylase 11	0	-0.643461	0	0	Neurons	Gestational change, sex-independent
ENSSSCG00000034329	NAT14	N-acetyltransferase 14 (putative)	0	-0.590442	0	0	Neurons	Gestational change, sex-independent
ENSSSCG00000039966	NXPH4	neurexophilin 4	0	0	0	0.850265	Neurons	Gestational change, sex-independent
ENSSSCG00000003669	MFSD2A	major facilitator superfamily domain containing 2A	0	-0.485182	0	0	Neurons	Gestational change, sex-independent
ENSSSCG00000006852	NTNG1	netrin G1	0	0	0	-0.785932	Neurons	Gestational change, sex-independent
ENSSSCG00000038290	RNF182	ring finger protein 182	0	0.713149	0	0	Ependymal cells	Gestational change, sex-independent
ENSSSCG00000004861	TSHZ1	teashirt zinc finger homeobox 1	0	0.864795	0	0	Astrocytes	Gestational change, sex-independent
ENSSSCG00000007058	PLCB4	phospholipase C beta 4	0	0	0	-0.377258	Neurons	Gestational change, sex-independent
ENSSSCG00000013374	KCNC1	potassium voltage-gated channel subfamily C member 1	0	0	0	-0.749179	Neurons	Gestational change, sex-independent
ENSSSCG00000024591	ETV1	ETS variant transcription factor 1	0	0	0	-0.835718	Neurons	Gestational change, sex-independent
ENSSSCG00000006082	MATN2	matrilin 2	0	0	0	-0.613735	Schwann cells	Gestational change, sex-independent
ENSSSCG00000017187	FOXJ1	forkhead box J1	0	0	0	0.461928	Ependymal cells	Gestational change, sex-independent
ENSSSCG00000005449	PTPN3	protein tyrosine phosphatase non-receptor type 3	0	0	0	-0.527021	Neurons	Gestational change, sex-independent
ENSSSCG00000048443	APLN	apelin	0	-0.715878	0	0	Ependymal cells	Gestational change, sex-independent
ENSSSCG00000017498	PPP1R1B	protein phosphatase 1 regulatory inhibitor subunit 1B	0	-0.843922	0	0	Neurons	Gestational change, sex-independent
ENSSSCG00000015073	TAGLN	transgelin	0	-1.18604	0	0	Neurons	Gestational change, sex-independent
ENSSSCG00000006202	CSPP1	centrosome and spindle pole associated protein 1	0	0.607424	0	0	Neurons	Gestational change, sex-independent
ENSSSCG00000011226	TGFBR2	transforming growth factor beta receptor 2	0	0	0	-0.535106	Ependymal cells	Gestational change, sex-independent
ENSSSCG00000001725	ADGRF5	adhesion G protein-coupled receptor F5	0	0	0	-0.72212	Neurons	Gestational change, sex-independent
ENSSSCG00000003201	ATF5	activating transcription factor 5	0	0	0	0.571619	Oligodendrocytes	Gestational change, sex-independent
ENSSSCG00000035102	LYPD1	LY6/PLAUR domain containing 1	0	-0.490857	0	0	Neurons	Gestational change, sex-independent
ENSSSCG00000005380	COL15A1	collagen type XV alpha 1 chain	0	0.820021	0	0	Neurons	Gestational change, sex-independent
ENSSSCG00000007232	DUSP15	dual specificity protein phosphatase 15	0	-0.557035	0	0	Oligodendrocytes	Gestational change, sex-independent
ENSSSCG00000037195	FOXF2	forkhead box F2	0	-0.75248	0	0	Ependymal cells	Gestational change, sex-independent
ENSSSCG00000002445	TRIP11	thyroid hormone receptor interactor 11	0	0	0	-0.450358	Neurons	Gestational change, sex-independent
ENSSSCG00000039161	MEIS1	Meis homeobox 1	0.984337	0	0	0	Astrocytes	Gestational change, sex-independent
ENSSSCG00000016968	BDP1	B double prime 1, subunit of RNA polymerase III transcription initiation factor IIIB	0	0	0	-0.873961	Ependymal cells	Gestational change, sex-independent
ENSSSCG00000032527	FOSL2	FOS like 2, AP-1 transcription factor subunit	-1.19707	0	0	0	Schwann cells	Gestational change, sex-independent
ENSSSCG00000010054	ADORA2A	adenosine A2a receptor	0	-0.52424	0	0	Ependymal cells	Gestational change, sex-independent
ENSSSCG00000006125	CALB1	calbindin 1	0	1.33421	0	0	Neurons	Gestational change, sex-independent
ENSSSCG00000029708	SLC25A38	solute carrier family 25 member 38	0	-0.729104	0	0	Oligodendrocytes	Gestational change, sex-independent
ENSSSCG00000011408	ZMYND10	zinc finger MYND-type containing 10	0	-0.806941	0	0	Ependymal cells	Gestational change, sex-independent
ENSSSCG00000011299	CLEC3B	C-type lectin domain family 3 member B	0	-1.24614	0	0	Neurons	Gestational change, sex-independent
ENSSSCG00000023371	EHD2	EH domain containing 2	0	0	-0.70853	0	Neurons	Gestational change, sex-independent
ENSSSCG00000000555	ITPR2	inositol 1,4,5-trisphosphate receptor type 2	0	0	0	-1.15012	Oligodendrocytes	Gestational change, sex-independent
ENSSSCG00000005997	COL14A1	collagen type XIV alpha 1 chain	0	0	-0.698189	0	Neurons	Gestational change, sex-independent
ENSSSCG00000003762	ADGRL4	adhesion G protein-coupled receptor L4	0	0	0	-0.688685	Neurons	Gestational change, sex-independent
ENSSSCG00000002987	DLL3	delta like canonical Notch ligand 3	0.713164	0	0	0	Oligodendrocytes	Gestational change, sex-independent
ENSSSCG00000049630	DEPTOR	DEP domain containing MTOR interacting protein	0	0	0	-0.573614	Neurons	Gestational change, sex-independent
ENSSSCG00000022009	DDC	Sus scrofa dopa decarboxylase (DDC), mRNA.	0	0	0.967155	0	Oligodendrocytes	Gestational change, sex-independent
ENSSSCG00000010376	GDF10	growth differentiation factor 10	0	0	0	-0.863263	Oligodendrocytes	Gestational change, sex-independent
ENSSSCG00000035755	SHISA8	shisa family member 8	0	-0.883939	0	0	Astrocytes	Gestational change, sex-independent
ENSSSCG00000023803	ELK3	ETS transcription factor ELK3	0	0	0	-0.556359	Ependymal cells	Gestational change, sex-independent
ENSSSCG00000008101	FBLN7	fibulin 7	0	-0.670071	0	0	Neurons	Gestational change, sex-independent
ENSSSCG00000016831	SPEF2	sperm flagellar 2	0	0.537874	0	0	Ependymal cells	Gestational change, sex-independent
ENSSSCG00000025238	SHOX2	short stature homeobox 2	1.35084	0	0	0	Neurons	Gestational change, sex-independent
ENSSSCG00000023743	CLDN6	claudin 6	0	0	0	0.89794	Astrocytes	Gestational change, sex-independent
ENSSSCG00000039188	AK8	adenylate kinase 8	0	-0.745216	0	0	Ependymal cells	Gestational change, sex-independent
ENSSSCG00000031503	PRRX1	paired related homeobox 1	0	0	0	-0.782375	Ependymal cells	Gestational change, sex-independent
ENSSSCG00000014232	LOX	lysyl oxidase	0	0	0	-1.43668	Neurons	Gestational change, sex-independent
ENSSSCG00000007163	AVP	arginine vasopressin	0	-0.857444	0	0	Neurons	Gestational change, sex-independent
ENSSSCG00000014007	FLT4	fms related receptor tyrosine kinase 4	-0.817689	0	0	0	Ependymal cells	Gestational change, sex-independent
ENSSSCG00000037044	NME9	NME/NM23 family member 9	0	0	0	0.652953	Ependymal cells	Gestational change, sex-independent
ENSSSCG00000034921	CLDN19	claudin 19	0	0	0	0.738959	Neurons	Gestational change, sex-independent
ENSSSCG00000013655	ICAM1	intercellular adhesion molecule 1	0	-0.69794	0	0	Astrocytes	Gestational change, sex-independent
ENSSSCG00000022318	ERG	ETS transcription factor ERG	0	0	0	-0.962324	Neurons	Gestational change, sex-independent
ENSSSCG00000040904	CLDN1	claudin 1	0	0	1.50657	0	Neurons	Gestational change, sex-independent
ENSSSCG00000010556	PAX2	paired box 2	0	3.18414	0	0	Astrocytes	Gestational change, sex-independent
ENSSSCG00000031421	DYNLRB2	dynein light chain roadblock-type 2	0	0	0	0.719326	Ependymal cells	Gestational change, sex-independent
ENSSSCG00000009232	NKX6-1	NK6 homeobox 1	1.53547	0	0	0	Ependymal cells	Gestational change, sex-independent
ENSSSCG00000015109	CCDC153	coiled-coil domain containing 153	1.02256	0	0	0	Ependymal cells	Gestational change, sex-independent
ENSSSCG00000008217	CD8A	CD8a molecule	-1.38829	0	0	0	Oligodendrocytes	Gestational change, sex-independent
ENSSSCG00000021651	SCN2B	sodium voltage-gated channel beta subunit 2	0	0	0	-3.02226	Neurons	Gestational change, sex-independent
ENSSSCG00000016690	CREB5	cAMP responsive element binding protein 5	0	0	0	-1.47016	Oligodendrocytes	Gestational change, sex-independent
ENSSSCG00000016830	PRLR	prolactin receptor	0	1.74225	0	0	Neurons	Gestational change, sex-independent
ENSSSCG00000015923	NOSTRIN	nitric oxide synthase trafficking	0	-1.11017	0	0	Neurons	Gestational change, sex-independent
ENSSSCG00000000679	LRRC23	leucine rich repeat containing 23	0	0	1.55133	0	Ependymal cells	Gestational change, sex-independent
ENSSSCG00000000857	IGF1	insulin like growth factor 1	0	0	0	-1.23684	Neurons	Gestational change, sex-independent
ENSSSCG00000023837	WFDC1	WAP four-disulfide core domain 1	0	-0.519462	0	0	Neurons	UP (male brain relative to female brain)
ENSSSCG00000017728	MYO1D	myosin ID	0	0	0	-0.998821	Neurons	UP (male brain relative to female brain)
